# Supplementary material for: Combination of iTRAQ proteomics and RNA-seq transcriptomics reveals multiple levels of regulation in phytoplasma-infected Ziziphus jujuba Mill
Source: Hortic Res. 2017 Dec 27;4:17080–. doi: 10.1038/hortres.2017.80 (PMC5744194; doi:10.1038/hortres.2017.80)
Supplement: Supplementary Table S-2 [file hortres201780-s6.xlsx]

## Sheet: CK_VS_C_Diff_UP_GO_enrich
category	p_value	q_value	numDEInCat	numInCat	term	class	gene_id
GO:0009507	0.00129786	0.59764	119	2809	chloroplast	cellular_component	XLOC_000139, XLOC_000206, XLOC_000429, XLOC_000783, XLOC_000999, XLOC_001021, XLOC_001153, XLOC_001399, XLOC_001536, XLOC_001578, XLOC_001738, XLOC_001752, XLOC_002035, XLOC_002561, XLOC_002793, XLOC_002826, XLOC_002916, XLOC_003048, XLOC_003232, XLOC_003295, XLOC_003423, XLOC_003558, XLOC_003627, XLOC_003737, XLOC_004082, XLOC_004095, XLOC_004190, XLOC_004626, XLOC_004895, XLOC_004979, XLOC_0050…
GO:0046872	0.0197271	1	80	1947	metal ion binding	molecular_function	XLOC_000429, XLOC_000436, XLOC_000783, XLOC_001399, XLOC_001648, XLOC_001752, XLOC_001856, XLOC_002746, XLOC_002826, XLOC_002948, XLOC_003423, XLOC_003523, XLOC_003558, XLOC_003627, XLOC_003734, XLOC_003737, XLOC_003757, XLOC_003798, XLOC_004008, XLOC_004088, XLOC_004848, XLOC_005191, XLOC_005321, XLOC_005494, XLOC_005546, XLOC_005769, XLOC_005801, XLOC_006484, XLOC_006716, XLOC_007363, XLOC_0078…
GO:0009570	1.59149e-07	0.00177021	55	822	chloroplast stroma	cellular_component	XLOC_001399, XLOC_001738, XLOC_001752, XLOC_002561, XLOC_002826, XLOC_003048, XLOC_003423, XLOC_003558, XLOC_003627, XLOC_003737, XLOC_004082, XLOC_004190, XLOC_004979, XLOC_005808, XLOC_005862, XLOC_006395, XLOC_006429, XLOC_006964, XLOC_008411, XLOC_008678, XLOC_009013, XLOC_009204, XLOC_010174, XLOC_010633, XLOC_010896, XLOC_012344, XLOC_013354, XLOC_013355, XLOC_013432, XLOC_013984, XLOC_0152…
GO:0005774	0.0243732	1	36	811	vacuolar membrane	cellular_component	XLOC_001392, XLOC_001752, XLOC_001846, XLOC_001874, XLOC_001883, XLOC_002533, XLOC_002916, XLOC_003232, XLOC_005061, XLOC_005321, XLOC_005630, XLOC_005801, XLOC_007713, XLOC_008370, XLOC_009038, XLOC_009897, XLOC_010100, XLOC_012083, XLOC_013106, XLOC_013111, XLOC_013328, XLOC_013890, XLOC_014064, XLOC_015174, XLOC_016300, XLOC_016417, XLOC_018170, XLOC_018581, XLOC_019202, XLOC_020256, XLOC_0206…
GO:0005789	0.0439372	1	36	847	endoplasmic reticulum membrane	cellular_component	XLOC_000454, XLOC_000999, XLOC_001212, XLOC_003332, XLOC_003432, XLOC_004845, XLOC_005321, XLOC_005779, XLOC_006434, XLOC_006473, XLOC_008377, XLOC_008623, XLOC_008694, XLOC_009719, XLOC_010926, XLOC_012911, XLOC_013024, XLOC_013328, XLOC_013530, XLOC_016324, XLOC_016387, XLOC_016547, XLOC_016699, XLOC_017219, XLOC_017743, XLOC_017877, XLOC_018184, XLOC_019376, XLOC_020256, XLOC_021010, XLOC_0220…
GO:0005506	2.52727e-06	0.00702771	29	402	iron ion binding	molecular_function	XLOC_000999, XLOC_002146, XLOC_002746, XLOC_002837, XLOC_003757, XLOC_003853, XLOC_004082, XLOC_004845, XLOC_005779, XLOC_007363, XLOC_008623, XLOC_008694, XLOC_009719, XLOC_013435, XLOC_013463, XLOC_013530, XLOC_014815, XLOC_016372, XLOC_016387, XLOC_016417, XLOC_016511, XLOC_017219, XLOC_017743, XLOC_018184, XLOC_022050, XLOC_022416, XLOC_023038, XLOC_023525, XLOC_023527
GO:0009813	3.21058e-07	0.00178556	28	333	flavonoid biosynthetic process	biological_process	XLOC_000417, XLOC_001828, XLOC_003757, XLOC_005565, XLOC_005674, XLOC_007094, XLOC_007183, XLOC_007363, XLOC_007535, XLOC_008694, XLOC_008702, XLOC_009719, XLOC_009851, XLOC_010047, XLOC_010195, XLOC_012044, XLOC_012132, XLOC_013015, XLOC_013275, XLOC_013530, XLOC_014613, XLOC_015302, XLOC_016230, XLOC_016372, XLOC_016428, XLOC_018184, XLOC_020883, XLOC_021026
GO:0016491	0.00347412	0.858726	27	540	oxidoreductase activity	molecular_function	XLOC_000417, XLOC_002746, XLOC_003295, XLOC_004098, XLOC_005630, XLOC_005801, XLOC_007183, XLOC_008631, XLOC_010428, XLOC_010845, XLOC_011376, XLOC_011533, XLOC_012344, XLOC_013069, XLOC_013111, XLOC_015485, XLOC_016324, XLOC_016633, XLOC_016636, XLOC_018030, XLOC_019408, XLOC_019530, XLOC_021482, XLOC_021560, XLOC_022195, XLOC_022767, XLOC_022867
GO:0020037	6.54728e-06	0.0114964	25	352	heme binding	molecular_function	XLOC_002146, XLOC_002837, XLOC_003853, XLOC_004082, XLOC_004845, XLOC_005321, XLOC_005779, XLOC_007800, XLOC_008623, XLOC_008694, XLOC_009719, XLOC_013463, XLOC_013530, XLOC_016387, XLOC_016417, XLOC_016511, XLOC_017219, XLOC_017743, XLOC_018184, XLOC_019717, XLOC_019718, XLOC_022050, XLOC_022416, XLOC_023525, XLOC_023527
GO:0009536	0.00536606	1	24	443	plastid	cellular_component	XLOC_001392, XLOC_001738, XLOC_002793, XLOC_002916, XLOC_003627, XLOC_003695, XLOC_004095, XLOC_004979, XLOC_006830, XLOC_006975, XLOC_007713, XLOC_013121, XLOC_013165, XLOC_017806, XLOC_018082, XLOC_018275, XLOC_020424, XLOC_021482, XLOC_021560, XLOC_021594, XLOC_021763, XLOC_024011, XLOC_024169, XLOC_024294
GO:0004497	2.46722e-06	0.00702771	22	262	monooxygenase activity	molecular_function	XLOC_002146, XLOC_002837, XLOC_003853, XLOC_004082, XLOC_004845, XLOC_005779, XLOC_008623, XLOC_008694, XLOC_009719, XLOC_010751, XLOC_013463, XLOC_013530, XLOC_013834, XLOC_016387, XLOC_016417, XLOC_016511, XLOC_017219, XLOC_017743, XLOC_018184, XLOC_022050, XLOC_022416, XLOC_023525
GO:0003824	0.0108792	1	22	393	catalytic activity	molecular_function	XLOC_000206, XLOC_000417, XLOC_003737, XLOC_004848, XLOC_005188, XLOC_005808, XLOC_006434, XLOC_006446, XLOC_007122, XLOC_007221, XLOC_007391, XLOC_008676, XLOC_009865, XLOC_010047, XLOC_010633, XLOC_012148, XLOC_013354, XLOC_013355, XLOC_015485, XLOC_016719, XLOC_018413, XLOC_021284
GO:0016705	4.53199e-06	0.0100819	21	248	oxidoreductase activity, acting on paired donors, with incorporation or reduction of molecular oxygen	molecular_function	XLOC_002146, XLOC_002837, XLOC_003853, XLOC_004082, XLOC_004845, XLOC_005779, XLOC_008623, XLOC_008694, XLOC_009719, XLOC_013463, XLOC_013530, XLOC_016387, XLOC_016417, XLOC_016511, XLOC_017219, XLOC_017743, XLOC_018184, XLOC_022050, XLOC_022416, XLOC_023525, XLOC_023527
GO:0006979	0.021477	1	20	410	response to oxidative stress	biological_process	XLOC_000999, XLOC_001648, XLOC_001752, XLOC_003432, XLOC_003558, XLOC_007221, XLOC_007800, XLOC_008631, XLOC_014682, XLOC_015135, XLOC_015370, XLOC_015426, XLOC_017982, XLOC_019202, XLOC_019717, XLOC_019718, XLOC_021116, XLOC_022195, XLOC_022889, XLOC_024985
GO:0080167	0.00463847	0.976825	15	247	response to karrikin	biological_process	XLOC_001392, XLOC_004190, XLOC_005392, XLOC_005674, XLOC_007221, XLOC_007363, XLOC_007391, XLOC_007713, XLOC_016030, XLOC_016372, XLOC_016906, XLOC_018136, XLOC_020883, XLOC_022749, XLOC_024466
GO:0009744	0.00419283	0.951772	14	181	response to sucrose	biological_process	XLOC_000454, XLOC_000936, XLOC_001392, XLOC_005306, XLOC_007713, XLOC_008694, XLOC_015302, XLOC_017877, XLOC_020424, XLOC_020883, XLOC_021346, XLOC_021594, XLOC_022749, XLOC_025004
GO:0005507	0.00596999	1	14	223	copper ion binding	molecular_function	XLOC_000042, XLOC_000043, XLOC_001752, XLOC_003071, XLOC_003558, XLOC_004098, XLOC_010845, XLOC_013069, XLOC_013111, XLOC_015370, XLOC_016300, XLOC_020367, XLOC_022188, XLOC_024189
GO:0044550	1.24881e-05	0.0173631	11	79	secondary metabolite biosynthetic process	biological_process	XLOC_005779, XLOC_008694, XLOC_009719, XLOC_010751, XLOC_013463, XLOC_013530, XLOC_013834, XLOC_016387, XLOC_016511, XLOC_018184, XLOC_022416
GO:0009718	0.0102461	1	11	182	anthocyanin-containing compound biosynthetic process	biological_process	XLOC_000417, XLOC_000936, XLOC_002837, XLOC_005306, XLOC_007446, XLOC_008694, XLOC_010047, XLOC_013530, XLOC_015302, XLOC_017015, XLOC_018184
GO:0009644	0.0139789	1	11	163	response to high light intensity	biological_process	XLOC_009469, XLOC_010091, XLOC_010629, XLOC_014682, XLOC_015426, XLOC_017766, XLOC_019443, XLOC_019717, XLOC_021346, XLOC_022749, XLOC_024658
GO:0010027	0.0414556	1	11	169	thylakoid membrane organization	biological_process	XLOC_001021, XLOC_001153, XLOC_002793, XLOC_005874, XLOC_017877, XLOC_019530, XLOC_020336, XLOC_020477, XLOC_021346, XLOC_021898, XLOC_022867
GO:0016709	0.000396348	0.268812	10	98	oxidoreductase activity, acting on paired donors, with incorporation or reduction of molecular oxygen, NAD(P)H as one donor, and incorporation of one atom of oxygen	molecular_function	XLOC_000999, XLOC_005779, XLOC_013463, XLOC_013530, XLOC_016387, XLOC_016417, XLOC_016511, XLOC_017219, XLOC_018184, XLOC_022416
GO:0003712	7.23497e-06	0.0114964	9	37	transcription cofactor activity	molecular_function	XLOC_000797, XLOC_009038, XLOC_013014, XLOC_016240, XLOC_023301, XLOC_023418, XLOC_024181, XLOC_024286, XLOC_024287
GO:0010214	0.00134325	0.59764	9	77	seed coat development	biological_process	XLOC_005808, XLOC_007094, XLOC_007370, XLOC_013372, XLOC_013456, XLOC_014123, XLOC_015302, XLOC_019221, XLOC_024827
GO:0015297	0.0118932	1	9	122	antiporter activity	molecular_function	XLOC_001392, XLOC_007535, XLOC_007713, XLOC_010195, XLOC_013165, XLOC_013275, XLOC_015529, XLOC_017910, XLOC_019770
GO:0030244	0.029554	1	9	122	cellulose biosynthetic process	biological_process	XLOC_007370, XLOC_007649, XLOC_007650, XLOC_010919, XLOC_013372, XLOC_018043, XLOC_018082, XLOC_022425, XLOC_023036
GO:0046658	0.041235	1	9	153	anchored component of plasma membrane	cellular_component	XLOC_001648, XLOC_002533, XLOC_011475, XLOC_013111, XLOC_014064, XLOC_014358, XLOC_016568, XLOC_020697, XLOC_022029
GO:0010023	3.25433e-05	0.0402199	8	49	proanthocyanidin biosynthetic process	biological_process	XLOC_000783, XLOC_001828, XLOC_007535, XLOC_008631, XLOC_010195, XLOC_013275, XLOC_016633, XLOC_017015
GO:0015238	0.000410842	0.268812	8	60	drug transmembrane transporter activity	molecular_function	XLOC_005603, XLOC_007535, XLOC_010100, XLOC_010195, XLOC_013275, XLOC_015529, XLOC_017910, XLOC_019770
GO:0005765	0.025184	1	8	93	lysosomal membrane	cellular_component	XLOC_001883, XLOC_003734, XLOC_005528, XLOC_005630, XLOC_009912, XLOC_014503, XLOC_018446, XLOC_023146
GO:0016760	0.000822245	0.41572	7	41	cellulose synthase (UDP-forming) activity	molecular_function	XLOC_007370, XLOC_007649, XLOC_007650, XLOC_010919, XLOC_013372, XLOC_018043, XLOC_023036
GO:0022857	0.00534135	1	7	88	transmembrane transporter activity	molecular_function	XLOC_003232, XLOC_007535, XLOC_010195, XLOC_013275, XLOC_017680, XLOC_018862, XLOC_021054
GO:0016592	0.0187127	1	7	68	mediator complex	cellular_component	XLOC_003798, XLOC_017029, XLOC_018462, XLOC_023418, XLOC_024181, XLOC_024286, XLOC_024287
GO:0042744	0.0241551	1	7	100	hydrogen peroxide catabolic process	biological_process	XLOC_007800, XLOC_013069, XLOC_019408, XLOC_019530, XLOC_019717, XLOC_019718, XLOC_022867
GO:0034605	0.0265664	1	7	89	cellular response to heat	biological_process	XLOC_001993, XLOC_005494, XLOC_010629, XLOC_014945, XLOC_018446, XLOC_019221, XLOC_022755
GO:0009058	0.0396277	1	7	98	biosynthetic process	biological_process	XLOC_005188, XLOC_007407, XLOC_012064, XLOC_012132, XLOC_013354, XLOC_013355, XLOC_016230
GO:0019375	0.0154543	1	6	52	galactolipid biosynthetic process	biological_process	XLOC_003503, XLOC_005862, XLOC_007407, XLOC_010633, XLOC_012064, XLOC_022028
GO:0007005	0.023433	1	6	65	mitochondrion organization	biological_process	XLOC_005307, XLOC_013106, XLOC_014947, XLOC_015135, XLOC_024226, XLOC_024739
GO:0050662	0.0243447	1	6	77	coenzyme binding	molecular_function	XLOC_000417, XLOC_001983, XLOC_007183, XLOC_009865, XLOC_010047, XLOC_010633
GO:0034599	0.0363539	1	6	91	cellular response to oxidative stress	biological_process	XLOC_003558, XLOC_015135, XLOC_016734, XLOC_019202, XLOC_022188, XLOC_024226
GO:0015992	0.038435	1	6	75	proton transport	biological_process	XLOC_003232, XLOC_009897, XLOC_010226, XLOC_010371, XLOC_010956, XLOC_015174
GO:0007033	0.0438333	1	6	66	vacuole organization	biological_process	XLOC_000783, XLOC_001392, XLOC_005630, XLOC_007713, XLOC_008370, XLOC_017015
GO:0009790	0.0454048	1	6	69	embryo development	biological_process	XLOC_001392, XLOC_007713, XLOC_012011, XLOC_013435, XLOC_016324, XLOC_024361
GO:0009800	0.000589011	0.363976	5	25	cinnamic acid biosynthetic process	biological_process	XLOC_001828, XLOC_013456, XLOC_014123, XLOC_019772, XLOC_022321
GO:0002213	0.0043726	0.972728	5	45	defense response to insect	biological_process	XLOC_007014, XLOC_016387, XLOC_018082, XLOC_022416, XLOC_022755
GO:0008340	0.0133347	1	5	34	determination of adult lifespan	biological_process	XLOC_001536, XLOC_005494, XLOC_005630, XLOC_006434, XLOC_007622
GO:0045036	0.0133545	1	5	42	protein targeting to chloroplast	biological_process	XLOC_001153, XLOC_002035, XLOC_002916, XLOC_008411, XLOC_021763
GO:0009073	0.0232273	1	5	55	aromatic amino acid family biosynthetic process	biological_process	XLOC_004979, XLOC_008411, XLOC_010799, XLOC_013432, XLOC_017698
GO:0001047	0.026132	1	5	41	core promoter binding	molecular_function	XLOC_005494, XLOC_013040, XLOC_016551, XLOC_021482, XLOC_024984
GO:0006402	0.033166	1	5	41	mRNA catabolic process	biological_process	XLOC_007226, XLOC_010038, XLOC_013618, XLOC_014578, XLOC_020343
GO:0016298	0.0443654	1	5	78	lipase activity	molecular_function	XLOC_000752, XLOC_007014, XLOC_014503, XLOC_020321, XLOC_021135
GO:0031418	0.0463048	1	5	75	L-ascorbic acid binding	molecular_function	XLOC_003757, XLOC_007363, XLOC_013015, XLOC_016372, XLOC_017015
GO:0005811	0.0464397	1	5	66	lipid particle	cellular_component	XLOC_000999, XLOC_001883, XLOC_003432, XLOC_005061, XLOC_012911
GO:0009102	8.88357e-05	0.089829	4	10	biotin biosynthetic process	biological_process	XLOC_000016, XLOC_005188, XLOC_014815, XLOC_019408
GO:0009094	0.00074594	0.41572	4	15	L-phenylalanine biosynthetic process	biological_process	XLOC_004190, XLOC_013354, XLOC_013355, XLOC_017877
GO:0033772	0.000790877	0.41572	4	15	flavonoid 3',5'-hydroxylase activity	molecular_function	XLOC_002837, XLOC_008694, XLOC_013530, XLOC_018184
GO:0009423	0.00114777	0.555073	4	16	chorismate biosynthetic process	biological_process	XLOC_004979, XLOC_010799, XLOC_013432, XLOC_017698
GO:0048354	0.00170481	0.617116	4	18	mucilage biosynthetic process involved in seed coat development	biological_process	XLOC_007094, XLOC_013456, XLOC_014123, XLOC_023647
GO:0016711	0.00171991	0.617116	4	16	flavonoid 3'-monooxygenase activity	molecular_function	XLOC_008694, XLOC_009719, XLOC_013530, XLOC_018184
GO:0001503	0.00259241	0.799888	4	17	ossification	biological_process	XLOC_005494, XLOC_021010, XLOC_021482, XLOC_024984
GO:0006574	0.00295716	0.815463	4	21	valine catabolic process	biological_process	XLOC_007285, XLOC_007391, XLOC_012148, XLOC_015370
GO:0006559	0.00311957	0.815463	4	20	L-phenylalanine catabolic process	biological_process	XLOC_000042, XLOC_000043, XLOC_019772, XLOC_022321
GO:0045486	0.00315247	0.815463	4	26	naringenin 3-dioxygenase activity	molecular_function	XLOC_003757, XLOC_007363, XLOC_013015, XLOC_016372
GO:0009957	0.00468781	0.976825	4	16	epidermal cell fate specification	biological_process	XLOC_006434, XLOC_007446, XLOC_015302, XLOC_019221
GO:2000762	0.00568964	1	4	21	regulation of phenylpropanoid metabolic process	biological_process	XLOC_013456, XLOC_014123, XLOC_014613, XLOC_018462
GO:0030198	0.00623978	1	4	19	extracellular matrix organization	biological_process	XLOC_005061, XLOC_010839, XLOC_014682, XLOC_016324
GO:0015145	0.00628168	1	4	25	monosaccharide transmembrane transporter activity	molecular_function	XLOC_003232, XLOC_009897, XLOC_010226, XLOC_015174
GO:0006904	0.0109829	1	4	30	vesicle docking involved in exocytosis	biological_process	XLOC_005630, XLOC_011429, XLOC_021516, XLOC_023647
GO:0004176	0.0196237	1	4	30	ATP-dependent peptidase activity	molecular_function	XLOC_003695, XLOC_021763, XLOC_023618, XLOC_024226
GO:0009805	0.0227501	1	4	37	coumarin biosynthetic process	biological_process	XLOC_003757, XLOC_004979, XLOC_020883, XLOC_023525
GO:0010039	0.0241293	1	4	32	response to iron ion	biological_process	XLOC_003558, XLOC_005603, XLOC_009075, XLOC_010100
GO:0006007	0.0324166	1	4	38	glucose catabolic process	biological_process	XLOC_006284, XLOC_018082, XLOC_018170, XLOC_023647
GO:0015691	0.0382942	1	4	44	cadmium ion transport	biological_process	XLOC_007535, XLOC_010195, XLOC_019770, XLOC_021316
GO:0090503	0.0386999	1	4	31	RNA phosphodiester bond hydrolysis, exonucleolytic	biological_process	XLOC_007226, XLOC_008339, XLOC_013618, XLOC_020343
GO:0008652	0.0409815	1	4	41	cellular amino acid biosynthetic process	biological_process	XLOC_000429, XLOC_000436, XLOC_012344, XLOC_021010
GO:0042826	0.0486107	1	4	36	histone deacetylase binding	molecular_function	XLOC_003798, XLOC_005494, XLOC_021482, XLOC_024984
GO:0016710	5.01257e-05	0.0557548	3	4	trans-cinnamate 4-monooxygenase activity	molecular_function	XLOC_003853, XLOC_023525, XLOC_023527
GO:0004128	0.000117731	0.109127	3	6	cytochrome-b5 reductase activity, acting on NAD(P)H	molecular_function	XLOC_005321, XLOC_010845, XLOC_022188
GO:0040009	0.00168812	0.617116	3	8	regulation of growth rate	biological_process	XLOC_013463, XLOC_015135, XLOC_016511
GO:0004784	0.00256142	0.799888	3	12	superoxide dismutase activity	molecular_function	XLOC_003558, XLOC_004008, XLOC_020367
GO:0002151	0.00465266	0.976825	3	9	G-quadruplex RNA binding	molecular_function	XLOC_005494, XLOC_021482, XLOC_024984
GO:0016151	0.00619138	1	3	11	nickel cation binding	molecular_function	XLOC_007226, XLOC_010174, XLOC_016300
GO:1903086	0.00672012	1	3	14	negative regulation of sinapate ester biosynthetic process	biological_process	XLOC_013456, XLOC_014123, XLOC_014613
GO:0043330	0.00709815	1	3	11	response to exogenous dsRNA	biological_process	XLOC_005494, XLOC_021482, XLOC_024984
GO:0032206	0.010786	1	3	12	positive regulation of telomere maintenance	biological_process	XLOC_005494, XLOC_021482, XLOC_024984
GO:0015749	0.0109641	1	3	17	monosaccharide transport	biological_process	XLOC_003232, XLOC_010226, XLOC_015174
GO:0035265	0.0113633	1	3	12	organ growth	biological_process	XLOC_013463, XLOC_016511, XLOC_024985
GO:0004805	0.0117835	1	3	13	trehalose-phosphatase activity	molecular_function	XLOC_001187, XLOC_017559, XLOC_018413
GO:0006571	0.0131674	1	3	16	tyrosine biosynthetic process	biological_process	XLOC_004190, XLOC_017877, XLOC_024284
GO:0009892	0.0134461	1	3	20	negative regulation of metabolic process	biological_process	XLOC_001828, XLOC_013456, XLOC_014123
GO:0016099	0.0139941	1	3	20	monoterpenoid biosynthetic process	biological_process	XLOC_005779, XLOC_017219, XLOC_018184
GO:0006809	0.0150387	1	3	21	nitric oxide biosynthetic process	biological_process	XLOC_000042, XLOC_000043, XLOC_017982
GO:0051880	0.0168117	1	3	14	G-quadruplex DNA binding	molecular_function	XLOC_005494, XLOC_021482, XLOC_024984
GO:0051453	0.0172854	1	3	14	regulation of intracellular pH	biological_process	XLOC_001953, XLOC_005528, XLOC_008502
GO:0005315	0.0175414	1	3	17	inorganic phosphate transmembrane transporter activity	molecular_function	XLOC_001392, XLOC_007713, XLOC_017806
GO:0045037	0.0199024	1	3	18	protein import into chloroplast stroma	biological_process	XLOC_002793, XLOC_002916, XLOC_021763
GO:0009833	0.0227269	1	3	15	plant-type primary cell wall biogenesis	biological_process	XLOC_007370, XLOC_010919, XLOC_013372
GO:0071260	0.0261721	1	3	23	cellular response to mechanical stimulus	biological_process	XLOC_006975, XLOC_019202, XLOC_024294
GO:0071732	0.0267155	1	3	22	cellular response to nitric oxide	biological_process	XLOC_015529, XLOC_017910, XLOC_023210
GO:0045431	0.0320393	1	3	30	flavonol synthase activity	molecular_function	XLOC_003757, XLOC_007363, XLOC_016372
GO:0010231	0.0327719	1	3	25	maintenance of seed dormancy	biological_process	XLOC_007535, XLOC_010195, XLOC_013275
GO:0009303	0.0335537	1	3	12	rRNA transcription	biological_process	XLOC_006484, XLOC_014767, XLOC_015499
GO:0010044	0.0401968	1	3	18	response to aluminum ion	biological_process	XLOC_000973, XLOC_010100, XLOC_014945
GO:0009095	0.000402412	0.268812	2	2	aromatic amino acid family biosynthetic process, prephenate pathway	biological_process	XLOC_013354, XLOC_013355
GO:0033853	0.000402412	0.268812	2	2	aspartate-prephenate aminotransferase activity	molecular_function	XLOC_013354, XLOC_013355
GO:0033854	0.000402412	0.268812	2	2	glutamate-prephenate aminotransferase activity	molecular_function	XLOC_013354, XLOC_013355
GO:0016183	0.000812634	0.41572	2	2	synaptic vesicle coating	biological_process	XLOC_003537, XLOC_005061
GO:0006983	0.00144333	0.613443	2	3	ER overload response	biological_process	XLOC_016547, XLOC_021010
GO:0016041	0.00154422	0.613443	2	2	glutamate synthase (ferredoxin) activity	molecular_function	XLOC_020424, XLOC_021594
GO:0080114	0.00154422	0.613443	2	2	positive regulation of glycine hydroxymethyltransferase activity	biological_process	XLOC_020424, XLOC_021594
GO:0030135	0.00196112	0.681673	2	3	coated vesicle	cellular_component	XLOC_003537, XLOC_005061
GO:0051513	0.00205696	0.69332	2	2	regulation of monopolar cell growth	biological_process	XLOC_007395, XLOC_009206
GO:0043419	0.00250706	0.799888	2	2	urea catabolic process	biological_process	XLOC_007226, XLOC_016300
GO:0033788	0.00266078	0.799888	2	3	leucoanthocyanidin reductase activity	molecular_function	XLOC_008631, XLOC_016633
GO:0004654	0.00273719	0.801204	2	3	polyribonucleotide nucleotidyltransferase activity	molecular_function	XLOC_007226, XLOC_020343
GO:0003849	0.0028166	0.80331	2	3	3-deoxy-7-phosphoheptulonate synthase activity	molecular_function	XLOC_010799, XLOC_017698
GO:0001156	0.00308403	0.815463	2	3	TFIIIC-class transcription factor binding	molecular_function	XLOC_014809, XLOC_018446
GO:0006919	0.00347394	0.858726	2	4	activation of cysteine-type endopeptidase activity involved in apoptotic process	biological_process	XLOC_011533, XLOC_021010
GO:0015152	0.00363101	0.859312	2	3	glucose-6-phosphate transmembrane transporter activity	molecular_function	XLOC_001392, XLOC_007713
GO:0015760	0.00363101	0.859312	2	3	glucose-6-phosphate transport	biological_process	XLOC_001392, XLOC_007713
GO:0047526	0.00399084	0.924793	2	5	2'-hydroxyisoflavone reductase activity	molecular_function	XLOC_016633, XLOC_022195
GO:0009964	0.00474229	0.976825	2	4	negative regulation of flavonoid biosynthetic process	biological_process	XLOC_000417, XLOC_007183
GO:0033773	0.00521841	1	2	5	isoflavone 2'-hydroxylase activity	molecular_function	XLOC_016387, XLOC_022416
GO:0031669	0.00579739	1	2	4	cellular response to nutrient levels	biological_process	XLOC_018446, XLOC_024739
GO:0046622	0.00615975	1	2	5	positive regulation of organ growth	biological_process	XLOC_013463, XLOC_016511
GO:0045807	0.006771	1	2	4	positive regulation of endocytosis	biological_process	XLOC_003537, XLOC_005061
GO:0004506	0.00678711	1	2	4	squalene monooxygenase activity	molecular_function	XLOC_010751, XLOC_013834
GO:0016763	0.00689746	1	2	3	transferase activity, transferring pentosyl groups	molecular_function	XLOC_015135, XLOC_021539
GO:0030282	0.00767545	1	2	4	bone mineralization	biological_process	XLOC_014682, XLOC_021010
GO:0004645	0.0091822	1	2	4	phosphorylase activity	molecular_function	XLOC_001536, XLOC_018275
GO:0008184	0.0091822	1	2	4	glycogen phosphorylase activity	molecular_function	XLOC_001536, XLOC_018275
GO:0004441	0.00980911	1	2	5	inositol-1,4-bisphosphate 1-phosphatase activity	molecular_function	XLOC_000429, XLOC_000436
GO:0008441	0.00980911	1	2	5	3'(2'),5'-bisphosphate nucleotidase activity	molecular_function	XLOC_000429, XLOC_000436
GO:0003860	0.0099862	1	2	5	3-hydroxyisobutyryl-CoA hydrolase activity	molecular_function	XLOC_007391, XLOC_012148
GO:0006567	0.0117971	1	2	6	threonine catabolic process	biological_process	XLOC_024169, XLOC_024284
GO:0015120	0.0119791	1	2	7	phosphoglycerate transmembrane transporter activity	molecular_function	XLOC_001392, XLOC_007713
GO:0015713	0.0119791	1	2	7	phosphoglycerate transport	biological_process	XLOC_001392, XLOC_007713
GO:0015714	0.0119791	1	2	7	phosphoenolpyruvate transport	biological_process	XLOC_001392, XLOC_007713
GO:0016210	0.0120694	1	2	6	naringenin-chalcone synthase activity	molecular_function	XLOC_012132, XLOC_016230
GO:0050593	0.0121829	1	2	8	N-methylcoclaurine 3'-monooxygenase activity	molecular_function	XLOC_005779, XLOC_017219
GO:0015137	0.0123924	1	2	5	citrate transmembrane transporter activity	molecular_function	XLOC_015529, XLOC_017910
GO:0015746	0.0123924	1	2	5	citrate transport	biological_process	XLOC_015529, XLOC_017910
GO:0015930	0.0136518	1	2	3	glutamate synthase activity	molecular_function	XLOC_020424, XLOC_021594
GO:0097054	0.0136518	1	2	3	L-glutamate biosynthetic process	biological_process	XLOC_020424, XLOC_021594
GO:0019607	0.0144593	1	2	7	phenylethylamine catabolic process	biological_process	XLOC_000042, XLOC_000043
GO:0045548	0.01452	1	2	5	phenylalanine ammonia-lyase activity	molecular_function	XLOC_019772, XLOC_022321
GO:0071311	0.0150618	1	2	6	cellular response to acetate	biological_process	XLOC_006975, XLOC_024294
GO:0015690	0.0157151	1	2	9	aluminum cation transport	biological_process	XLOC_000973, XLOC_001648
GO:0033729	0.0158752	1	2	6	anthocyanidin reductase activity	molecular_function	XLOC_000417, XLOC_007183
GO:0008878	0.0166372	1	2	6	glucose-1-phosphate adenylyltransferase activity	molecular_function	XLOC_021346, XLOC_024592
GO:0035436	0.0172766	1	2	8	triose phosphate transmembrane transport	biological_process	XLOC_001392, XLOC_007713
GO:0071917	0.0172766	1	2	8	triose-phosphate transmembrane transporter activity	molecular_function	XLOC_001392, XLOC_007713
GO:0015276	0.0181582	1	2	7	ligand-gated ion channel activity	molecular_function	XLOC_006975, XLOC_024294
GO:0010330	0.0185225	1	2	3	cellulose synthase complex	cellular_component	XLOC_007370, XLOC_013372
GO:0045430	0.0186215	1	2	8	chalcone isomerase activity	molecular_function	XLOC_005565, XLOC_005674
GO:0015086	0.018877	1	2	4	cadmium ion transmembrane transporter activity	molecular_function	XLOC_000973, XLOC_021316
GO:0070574	0.018877	1	2	4	cadmium ion transmembrane transport	biological_process	XLOC_000973, XLOC_021316
GO:0014850	0.0204267	1	2	4	response to muscle activity	biological_process	XLOC_006434, XLOC_024739
GO:0017077	0.0205204	1	2	7	oxidative phosphorylation uncoupler activity	molecular_function	XLOC_010371, XLOC_010956
GO:0009643	0.0216607	1	2	8	photosynthetic acclimation	biological_process	XLOC_001392, XLOC_007713
GO:0009088	0.0257347	1	2	7	threonine biosynthetic process	biological_process	XLOC_002561, XLOC_012344
GO:0005980	0.0259061	1	2	6	glycogen catabolic process	biological_process	XLOC_001536, XLOC_018275
GO:0007269	0.026562	1	2	9	neurotransmitter secretion	biological_process	XLOC_003537, XLOC_005061
GO:0004300	0.026665	1	2	8	enoyl-CoA hydratase activity	molecular_function	XLOC_007391, XLOC_012148
GO:0006622	0.0267603	1	2	7	protein targeting to lysosome	biological_process	XLOC_005528, XLOC_005630
GO:0005310	0.0278293	1	2	8	dicarboxylic acid transmembrane transporter activity	molecular_function	XLOC_010371, XLOC_010956
GO:0006835	0.0278293	1	2	8	dicarboxylic acid transport	biological_process	XLOC_010371, XLOC_010956
GO:0006473	0.0280327	1	2	6	protein acetylation	biological_process	XLOC_016240, XLOC_023301
GO:0016688	0.0284726	1	2	11	L-ascorbate peroxidase activity	molecular_function	XLOC_019717, XLOC_019718
GO:0006537	0.0290817	1	2	5	glutamate biosynthetic process	biological_process	XLOC_020424, XLOC_021594
GO:0006584	0.0304443	1	2	9	catecholamine metabolic process	biological_process	XLOC_000042, XLOC_000043
GO:0006505	0.0306342	1	2	7	GPI anchor metabolic process	biological_process	XLOC_006473, XLOC_010839
GO:0006101	0.032062	1	2	6	citrate metabolic process	biological_process	XLOC_001752, XLOC_009222
GO:2000036	0.0323459	1	2	5	regulation of stem cell maintenance	biological_process	XLOC_004072, XLOC_013618
GO:0008250	0.0350954	1	2	12	oligosaccharyltransferase complex	cellular_component	XLOC_008377, XLOC_022425
GO:0010109	0.0362544	1	2	9	regulation of photosynthesis	biological_process	XLOC_001392, XLOC_007713
GO:0045444	0.0363271	1	2	10	fat cell differentiation	biological_process	XLOC_021010, XLOC_021974
GO:0042300	0.0364529	1	2	13	beta-amyrin synthase activity	molecular_function	XLOC_008317, XLOC_016719
GO:0070059	0.0367065	1	2	9	intrinsic apoptotic signaling pathway in response to endoplasmic reticulum stress	biological_process	XLOC_016547, XLOC_021010
GO:0051538	0.0367218	1	2	7	3 iron, 4 sulfur cluster binding	molecular_function	XLOC_020424, XLOC_021594
GO:0016104	0.036854	1	2	12	triterpenoid biosynthetic process	biological_process	XLOC_008317, XLOC_016719
GO:0052593	0.0380884	1	2	10	tryptamine:oxygen oxidoreductase (deaminating) activity	molecular_function	XLOC_000042, XLOC_000043
GO:0052594	0.0380884	1	2	10	aminoacetone:oxygen oxidoreductase(deaminating) activity	molecular_function	XLOC_000042, XLOC_000043
GO:0052595	0.0380884	1	2	10	aliphatic-amine oxidase activity	molecular_function	XLOC_000042, XLOC_000043
GO:0052596	0.0380884	1	2	10	phenethylamine:oxygen oxidoreductase (deaminating) activity	molecular_function	XLOC_000042, XLOC_000043
GO:0052597	0.0380884	1	2	10	diamine oxidase activity	molecular_function	XLOC_000042, XLOC_000043
GO:0097185	0.0380884	1	2	10	cellular response to azide	biological_process	XLOC_000042, XLOC_000043
GO:0006853	0.0382136	1	2	6	carnitine shuttle	biological_process	XLOC_010848, XLOC_024739
GO:0030742	0.038322	1	2	11	GTP-dependent protein binding	molecular_function	XLOC_005528, XLOC_023146
GO:0010244	0.0384571	1	2	10	response to low fluence blue light stimulus by blue low-fluence system	biological_process	XLOC_004190, XLOC_017877
GO:0015893	0.0387797	1	2	6	drug transport	biological_process	XLOC_005603, XLOC_010100
GO:0006696	0.0413404	1	2	12	ergosterol biosynthetic process	biological_process	XLOC_017876, XLOC_022188
GO:0007586	0.0425346	1	2	8	digestion	biological_process	XLOC_006434, XLOC_007014
GO:0010976	0.0439021	1	2	11	positive regulation of neuron projection development	biological_process	XLOC_005567, XLOC_016734
GO:0007595	0.0440957	1	2	9	lactation	biological_process	XLOC_010100, XLOC_021010
GO:0033120	0.0444606	1	2	8	positive regulation of RNA splicing	biological_process	XLOC_013040, XLOC_016734
GO:0032438	0.0466935	1	2	11	melanosome organization	biological_process	XLOC_005528, XLOC_023146
GO:0004107	0.0160549	1	1	1	chorismate synthase activity	molecular_function	XLOC_004979
GO:0044786	0.0169946	1	1	1	cell cycle DNA replication	biological_process	XLOC_007217
GO:0048311	0.0176311	1	1	1	mitochondrion distribution	biological_process	XLOC_013106
GO:0070455	0.0178818	1	1	1	positive regulation of heme biosynthetic process	biological_process	XLOC_016636
GO:2000624	0.0212157	1	1	1	positive regulation of nuclear-transcribed mRNA catabolic process, nonsense-mediated decay	biological_process	XLOC_025004
GO:0031867	0.0228756	1	1	1	EP4 subtype prostaglandin E2 receptor binding	molecular_function	XLOC_005567
GO:0051438	0.0228756	1	1	1	regulation of ubiquitin-protein transferase activity	biological_process	XLOC_005567
GO:0032008	0.0244485	1	1	1	positive regulation of TOR signaling	biological_process	XLOC_018446
GO:0004957	0.0256661	1	1	1	prostaglandin E receptor activity	molecular_function	XLOC_015485
GO:0007567	0.0256661	1	1	1	parturition	biological_process	XLOC_015485
GO:0016404	0.0256661	1	1	1	15-hydroxyprostaglandin dehydrogenase (NAD+) activity	molecular_function	XLOC_015485
GO:0019372	0.0256661	1	1	1	lipoxygenase pathway	biological_process	XLOC_015485
GO:0060206	0.0256661	1	1	1	estrous cycle phase	biological_process	XLOC_015485
GO:0097070	0.0256661	1	1	1	ductus arteriosus closure	biological_process	XLOC_015485
GO:0042425	0.0257704	1	1	1	choline biosynthetic process	biological_process	XLOC_009115
GO:0006901	0.0260838	1	1	1	vesicle coating	biological_process	XLOC_003537
GO:0017156	0.0265288	1	1	1	calcium ion-dependent exocytosis	biological_process	XLOC_001953
GO:0022406	0.0265288	1	1	1	membrane docking	biological_process	XLOC_001953
GO:0032417	0.0265288	1	1	1	positive regulation of sodium:proton antiporter activity	biological_process	XLOC_001953
GO:0051222	0.0265288	1	1	1	positive regulation of protein transport	biological_process	XLOC_001953
GO:0060050	0.0265288	1	1	1	positive regulation of protein glycosylation	biological_process	XLOC_001953
GO:0070885	0.0265288	1	1	1	negative regulation of calcineurin-NFAT signaling cascade	biological_process	XLOC_001953
GO:1901214	0.0265288	1	1	1	regulation of neuron death	biological_process	XLOC_001953
GO:0002063	0.0265944	1	1	1	chondrocyte development	biological_process	XLOC_021010
GO:0019217	0.0265944	1	1	1	regulation of fatty acid metabolic process	biological_process	XLOC_021010
GO:0031018	0.0265944	1	1	1	endocrine pancreas development	biological_process	XLOC_021010
GO:0032055	0.0265944	1	1	1	negative regulation of translation in response to stress	biological_process	XLOC_021010
GO:0036492	0.0265944	1	1	1	eiF2alpha phosphorylation in response to endoplasmic reticulum stress	biological_process	XLOC_021010
GO:0036499	0.0265944	1	1	1	PERK-mediated unfolded protein response	biological_process	XLOC_021010
GO:0043558	0.0265944	1	1	1	regulation of translational initiation in response to stress	biological_process	XLOC_021010
GO:0071074	0.0265944	1	1	1	eukaryotic initiation factor eIF2 binding	molecular_function	XLOC_021010
GO:1902010	0.0265944	1	1	1	negative regulation of translation in response to endoplasmic reticulum stress	biological_process	XLOC_021010
GO:1902235	0.0265944	1	1	1	regulation of endoplasmic reticulum stress-induced intrinsic apoptotic signaling pathway	biological_process	XLOC_021010
GO:1903788	0.0265944	1	1	1	positive regulation of glutathione biosynthetic process	biological_process	XLOC_021010
GO:1990737	0.0265944	1	1	1	response to manganese-induced endoplasmic reticulum stress	biological_process	XLOC_021010
GO:0016520	0.0269484	1	1	1	growth hormone-releasing hormone receptor activity	molecular_function	XLOC_024361
GO:0004076	0.0279328	1	1	1	biotin synthase activity	molecular_function	XLOC_014815
GO:0044344	0.0285488	1	1	1	cellular response to fibroblast growth factor stimulus	biological_process	XLOC_016734
GO:0060566	0.0285488	1	1	1	positive regulation of DNA-templated transcription, termination	biological_process	XLOC_016734
GO:2000144	0.0285488	1	1	1	positive regulation of DNA-templated transcription, initiation	biological_process	XLOC_016734
GO:2000806	0.0285488	1	1	1	positive regulation of termination of RNA polymerase II transcription, poly(A)-coupled	biological_process	XLOC_016734
GO:0008710	0.0291237	1	1	1	8-amino-7-oxononanoate synthase activity	molecular_function	XLOC_005188
GO:0008890	0.0291237	1	1	1	glycine C-acetyltransferase activity	molecular_function	XLOC_005188
GO:0002253	0.029735	1	1	1	activation of immune response	biological_process	XLOC_003071
GO:0097374	0.029735	1	1	1	sensory neuron axon guidance	biological_process	XLOC_003071
GO:0010170	0.0299293	1	1	1	glucose-1-phosphate adenylyltransferase complex	cellular_component	XLOC_024592
GO:0000305	0.0300474	1	1	2	response to oxygen radical	biological_process	XLOC_018885
GO:0007594	0.0309703	1	1	1	puparial adhesion	biological_process	XLOC_005061
GO:0008103	0.0309703	1	1	1	oocyte microtubule cytoskeleton polarization	biological_process	XLOC_005061
GO:0033363	0.0309703	1	1	1	secretory granule organization	biological_process	XLOC_005061
GO:0035159	0.0309703	1	1	1	regulation of tube length, open tracheal system	biological_process	XLOC_005061
GO:0046667	0.0309703	1	1	1	compound eye retinal cell programmed cell death	biological_process	XLOC_005061
GO:0070896	0.0310978	1	1	1	positive regulation of transposon integration	biological_process	XLOC_014809
GO:0046507	0.0315173	1	1	1	UDPsulfoquinovose synthase activity	molecular_function	XLOC_010633
GO:0000918	0.031568	1	1	1	barrier septum site selection	biological_process	XLOC_006395
GO:0030899	0.031568	1	1	1	calcium-dependent ATPase activity	molecular_function	XLOC_006395
GO:0021707	0.0318086	1	1	1	cerebellar granule cell differentiation	biological_process	XLOC_024739
GO:0021933	0.0318086	1	1	1	radial glia guided migration of cerebellar granule cell	biological_process	XLOC_024739
GO:0048671	0.0318086	1	1	1	negative regulation of collateral sprouting	biological_process	XLOC_024739
GO:0071380	0.0318086	1	1	1	cellular response to prostaglandin E stimulus	biological_process	XLOC_024739
GO:0097629	0.0318086	1	1	1	extrinsic component of omegasome membrane	cellular_component	XLOC_024739
GO:0015039	0.0323644	1	1	1	NADPH-adrenodoxin reductase activity	molecular_function	XLOC_019408
GO:0003975	0.0329441	1	1	1	UDP-N-acetylglucosamine-dolichyl-phosphate N-acetylglucosaminephosphotransferase activity	molecular_function	XLOC_003332
GO:0000107	0.0345099	1	1	1	imidazoleglycerol-phosphate synthase activity	molecular_function	XLOC_001738
GO:0060303	0.0351467	1	1	1	regulation of nucleosome density	biological_process	XLOC_003798
GO:1990141	0.0351467	1	1	1	chromatin silencing at centromere outer repeat region	biological_process	XLOC_003798
GO:0043403	0.0359442	1	1	1	skeletal muscle tissue regeneration	biological_process	XLOC_008678
GO:0010323	0.0369257	1	1	2	negative regulation of isopentenyl diphosphate biosynthetic process, methylerythritol 4-phosphate pathway	biological_process	XLOC_020343
GO:0038180	0.0377985	1	1	2	nerve growth factor signaling pathway	biological_process	XLOC_005567
GO:0031438	0.0393428	1	1	2	negative regulation of mRNA cleavage	biological_process	XLOC_016547
GO:0032469	0.0393428	1	1	2	endoplasmic reticulum calcium ion homeostasis	biological_process	XLOC_016547
GO:0051025	0.0393428	1	1	2	negative regulation of immunoglobulin secretion	biological_process	XLOC_016547
GO:0060698	0.0393428	1	1	2	endoribonuclease inhibitor activity	molecular_function	XLOC_016547
GO:0060702	0.0393428	1	1	2	negative regulation of endoribonuclease activity	biological_process	XLOC_016547
GO:1903895	0.0393428	1	1	2	negative regulation of IRE1-mediated unfolded protein response	biological_process	XLOC_016547
GO:1990441	0.0393428	1	1	2	negative regulation of transcription from RNA polymerase II promoter in response to endoplasmic reticulum stress	biological_process	XLOC_016547
GO:0001030	0.0394945	1	1	2	RNA polymerase III type 1 promoter DNA binding	molecular_function	XLOC_018446
GO:0001031	0.0394945	1	1	2	RNA polymerase III type 2 promoter DNA binding	molecular_function	XLOC_018446
GO:0001032	0.0394945	1	1	2	RNA polymerase III type 3 promoter DNA binding	molecular_function	XLOC_018446
GO:0071457	0.039515	1	1	2	cellular response to ozone	biological_process	XLOC_003558
GO:0009186	0.0420359	1	1	2	deoxyribonucleoside diphosphate metabolic process	biological_process	XLOC_011533
GO:0046538	0.042711	1	1	2	2,3-bisphosphoglycerate-dependent phosphoglycerate mutase activity	molecular_function	XLOC_010265
GO:0010006	0.0428175	1	1	1	Toc complex	cellular_component	XLOC_002916
GO:0031016	0.0435549	1	1	2	pancreas development	biological_process	XLOC_021010
GO:0015434	0.0439666	1	1	1	cadmium-transporting ATPase activity	molecular_function	XLOC_013165
GO:0015633	0.0439666	1	1	1	zinc transporting ATPase activity	molecular_function	XLOC_013165
GO:0070493	0.0458332	1	1	2	thrombin receptor signaling pathway	biological_process	XLOC_015485
GO:0009039	0.0462812	1	1	1	urease activity	molecular_function	XLOC_016300
GO:0046899	0.0462812	1	1	1	nucleoside triphosphate adenylate kinase activity	molecular_function	XLOC_016300
GO:0004015	0.0465804	1	1	1	adenosylmethionine-8-amino-7-oxononanoate transaminase activity	molecular_function	XLOC_000016
GO:0004141	0.0465804	1	1	1	dethiobiotin synthase activity	molecular_function	XLOC_000016
GO:0008840	0.0472384	1	1	2	4-hydroxy-tetrahydrodipicolinate synthase	molecular_function	XLOC_022807
GO:0051336	0.0473466	1	1	1	regulation of hydrolase activity	biological_process	XLOC_024189
GO:0050185	0.0487507	1	1	1	phosphatidylinositol deacylase activity	molecular_function	XLOC_006473
GO:0005245	0.0488594	1	1	2	voltage-gated calcium channel activity	molecular_function	XLOC_008370
GO:0086010	0.0488594	1	1	2	membrane depolarization during action potential	biological_process	XLOC_008370
