# Supplementary material for: Combination of iTRAQ proteomics and RNA-seq transcriptomics reveals multiple levels of regulation in phytoplasma-infected Ziziphus jujuba Mill
Source: Hortic Res. 2017 Dec 27;4:17080–. doi: 10.1038/hortres.2017.80 (PMC5744194; doi:10.1038/hortres.2017.80)
Supplement: Supplementary Table S-3 [file hortres201780-s7.xlsx]

## Sheet: CK_VS_C_Diff_DOWN_GO_enrich
category	p_value	q_value	numDEInCat	numInCat	term	class	gene_id
GO:0009607	7.24866e-07	0.00806268	82	252	response to biotic stimulus	biological_process	XLOC_003352, XLOC_004680, XLOC_004990, XLOC_005302, XLOC_011059, XLOC_013642, XLOC_014628, XLOC_016016, XLOC_016017, XLOC_017042, XLOC_017044, XLOC_017791, XLOC_018527, XLOC_018589, XLOC_020222, XLOC_020223, XLOC_020848
GO:0005509	6.19033e-06	0.0344275	70	362	calcium ion binding	molecular_function	XLOC_000331, XLOC_000332, XLOC_001154, XLOC_001923, XLOC_001924, XLOC_001925, XLOC_002298, XLOC_002299, XLOC_002411, XLOC_003266, XLOC_006876, XLOC_007823, XLOC_007998, XLOC_008034, XLOC_010229, XLOC_011139, XLOC_011303, XLOC_011304, XLOC_012207, XLOC_012474, XLOC_012794, XLOC_013942, XLOC_014256, XLOC_015524, XLOC_015564, XLOC_016194, XLOC_016263, XLOC_017988, XLOC_018075, XLOC_019723, XLOC_0207…
GO:0009734	2.94317e-05	0.0671399	66	306	auxin-activated signaling pathway	biological_process	XLOC_000998, XLOC_001351, XLOC_002334, XLOC_003968, XLOC_004026, XLOC_008378, XLOC_010335, XLOC_011854, XLOC_012205, XLOC_012345, XLOC_012846, XLOC_013629, XLOC_013846, XLOC_014045, XLOC_014098, XLOC_014099, XLOC_014102, XLOC_014375, XLOC_015148, XLOC_015923, XLOC_015928, XLOC_015929, XLOC_017791, XLOC_017792, XLOC_018243, XLOC_018690, XLOC_018740, XLOC_019303, XLOC_020974, XLOC_023003, XLOC_0239…
GO:0009751	6.52077e-05	0.0889639	44	295	response to salicylic acid	biological_process	XLOC_000331, XLOC_000332, XLOC_001923, XLOC_001924, XLOC_001925, XLOC_003808, XLOC_005087, XLOC_005249, XLOC_006876, XLOC_008378, XLOC_008767, XLOC_012205, XLOC_012206, XLOC_012856, XLOC_013606, XLOC_014761, XLOC_016016, XLOC_016017, XLOC_017791, XLOC_018103, XLOC_018360, XLOC_018434, XLOC_022543, XLOC_022544, XLOC_022684, XLOC_023107, XLOC_023665, XLOC_024034, XLOC_024358, XLOC_024883
GO:0010223	4.88948e-05	0.0776938	40	46	secondary shoot formation	biological_process	XLOC_006496, XLOC_009027, XLOC_010628, XLOC_011088, XLOC_011854, XLOC_016616, XLOC_019699, XLOC_020881, XLOC_024206
GO:0009992	7.19837e-05	0.0889639	37	47	cellular water homeostasis	biological_process	XLOC_000331, XLOC_000332, XLOC_001923, XLOC_001924, XLOC_001925, XLOC_004434, XLOC_013034, XLOC_019741, XLOC_022543, XLOC_022544
GO:0020037	0.000189962	0.150925	30	352	heme binding	molecular_function	XLOC_000255, XLOC_004133, XLOC_004872, XLOC_005421, XLOC_005668, XLOC_005687, XLOC_006041, XLOC_007118, XLOC_007185, XLOC_008390, XLOC_008495, XLOC_008497, XLOC_008624, XLOC_009035, XLOC_010268, XLOC_010628, XLOC_010788, XLOC_011087, XLOC_011520, XLOC_013059, XLOC_013173, XLOC_015402, XLOC_016421, XLOC_017741, XLOC_017966, XLOC_018540, XLOC_019578, XLOC_020257, XLOC_020602, XLOC_021114, XLOC_0219…
GO:0009311	0.000305895	0.226831	28	29	oligosaccharide metabolic process	biological_process	XLOC_000331, XLOC_000332, XLOC_001923, XLOC_001924, XLOC_001925, XLOC_022543, XLOC_022544
GO:0042744	0.000335544	0.233266	28	100	hydrogen peroxide catabolic process	biological_process	XLOC_000848, XLOC_003555, XLOC_005668, XLOC_007118, XLOC_011087, XLOC_012794, XLOC_013059, XLOC_013173, XLOC_017966, XLOC_020602, XLOC_021680, XLOC_022234, XLOC_022457, XLOC_023127
GO:0006807	0.000710926	0.465155	28	74	nitrogen compound metabolic process	biological_process	XLOC_003429, XLOC_005087, XLOC_007290, XLOC_008837, XLOC_013811, XLOC_015670, XLOC_018243, XLOC_020727, XLOC_020974, XLOC_021762, XLOC_023665
GO:0009826	0.000805957	0.489208	28	205	unidimensional cell growth	biological_process	XLOC_000331, XLOC_000332, XLOC_001351, XLOC_001418, XLOC_001923, XLOC_001924, XLOC_001925, XLOC_003568, XLOC_004194, XLOC_008529, XLOC_010283, XLOC_012032, XLOC_012505, XLOC_013629, XLOC_017792, XLOC_020257, XLOC_021664, XLOC_022543, XLOC_022544, XLOC_024750
GO:0009753	0.000835652	0.489208	27	312	response to jasmonic acid	biological_process	XLOC_003808, XLOC_004660, XLOC_005087, XLOC_005249, XLOC_008378, XLOC_009949, XLOC_012206, XLOC_012818, XLOC_012856, XLOC_013606, XLOC_013697, XLOC_015148, XLOC_016016, XLOC_016017, XLOC_016726, XLOC_017736, XLOC_017737, XLOC_018360, XLOC_018434, XLOC_018836, XLOC_019303, XLOC_020257, XLOC_020974, XLOC_021434, XLOC_022403, XLOC_023107, XLOC_023665, XLOC_024358
GO:0016021	0.000898407	0.499649	25	4625	integral component of membrane	cellular_component	XLOC_000101, XLOC_000162, XLOC_000245, XLOC_000255, XLOC_000270, XLOC_000331, XLOC_000332, XLOC_000409, XLOC_000538, XLOC_000552, XLOC_000718, XLOC_000771, XLOC_000822, XLOC_000826, XLOC_001127, XLOC_001154, XLOC_001250, XLOC_001252, XLOC_001265, XLOC_001305, XLOC_001351, XLOC_001370, XLOC_001420, XLOC_001431, XLOC_001631, XLOC_001866, XLOC_001890, XLOC_001923, XLOC_001924, XLOC_001925, XLOC_0020…
GO:0030247	0.00144225	0.738848	24	202	polysaccharide binding	molecular_function	XLOC_000331, XLOC_000332, XLOC_001923, XLOC_001924, XLOC_001925, XLOC_005288, XLOC_005818, XLOC_006702, XLOC_006876, XLOC_006936, XLOC_008801, XLOC_009130, XLOC_012256, XLOC_013942, XLOC_018575, XLOC_019312, XLOC_020932, XLOC_021951, XLOC_022543, XLOC_022544
GO:1900057	3.01807e-05	0.0671399	21	53	positive regulation of leaf senescence	biological_process	XLOC_006522, XLOC_007196, XLOC_007197, XLOC_008767, XLOC_011854, XLOC_014045, XLOC_022684
GO:0048527	0.00159421	0.738848	21	106	lateral root development	biological_process	XLOC_000331, XLOC_000332, XLOC_001923, XLOC_001925, XLOC_006522, XLOC_011854, XLOC_017106, XLOC_017488, XLOC_017792, XLOC_021434, XLOC_022543, XLOC_022544
GO:0031640	0.00202125	0.785459	20	35	killing of cells of other organism	biological_process	XLOC_012846, XLOC_013642, XLOC_014098, XLOC_014099, XLOC_014102, XLOC_018527, XLOC_019312
GO:0009739	0.00212267	0.785459	18	159	response to gibberellin	biological_process	XLOC_001129, XLOC_003808, XLOC_008378, XLOC_008412, XLOC_008529, XLOC_009005, XLOC_010149, XLOC_012206, XLOC_013811, XLOC_017498, XLOC_017646, XLOC_018286, XLOC_019648, XLOC_023107, XLOC_023435, XLOC_023531, XLOC_024750
GO:1900426	8.98901e-05	0.0999848	17	37	positive regulation of defense response to bacterium	biological_process	XLOC_006783, XLOC_007196, XLOC_007197, XLOC_008767, XLOC_009166, XLOC_022684
GO:0009789	0.00222058	0.785459	17	63	positive regulation of abscisic acid-activated signaling pathway	biological_process	XLOC_001261, XLOC_005907, XLOC_006178, XLOC_006800, XLOC_013439, XLOC_014389, XLOC_016581, XLOC_017498, XLOC_020526
GO:0052689	0.0022597	0.785459	16	62	carboxylic ester hydrolase activity	molecular_function	XLOC_004381, XLOC_007196, XLOC_007197, XLOC_008767, XLOC_020881, XLOC_020917, XLOC_022684, XLOC_024206, XLOC_024212
GO:0009611	0.00245574	0.804476	16	489	response to wounding	biological_process	XLOC_001261, XLOC_005060, XLOC_005087, XLOC_009949, XLOC_010628, XLOC_011854, XLOC_012206, XLOC_012856, XLOC_013281, XLOC_013697, XLOC_013731, XLOC_013753, XLOC_015148, XLOC_015538, XLOC_015636, XLOC_016016, XLOC_016017, XLOC_016194, XLOC_016726, XLOC_017736, XLOC_017737, XLOC_018434, XLOC_018612, XLOC_018836, XLOC_019029, XLOC_019315, XLOC_019611, XLOC_020881, XLOC_020974, XLOC_021434, XLOC_0219…
GO:0042128	0.00245907	0.804476	15	51	nitrate assimilation	biological_process	XLOC_003429, XLOC_010268, XLOC_018243, XLOC_019721, XLOC_020470, XLOC_020974, XLOC_021114, XLOC_021762
GO:0050832	0.0027376	0.846656	14	504	defense response to fungus	biological_process	XLOC_000331, XLOC_000332, XLOC_000552, XLOC_000883, XLOC_001923, XLOC_001924, XLOC_001925, XLOC_005060, XLOC_006178, XLOC_006815, XLOC_006882, XLOC_008412, XLOC_009166, XLOC_009526, XLOC_009527, XLOC_011714, XLOC_011715, XLOC_012103, XLOC_012846, XLOC_013606, XLOC_013642, XLOC_014098, XLOC_014099, XLOC_014102, XLOC_014914, XLOC_016194, XLOC_018360, XLOC_018434, XLOC_018527, XLOC_019312, XLOC_0196…
GO:0098588	0.000133706	0.13117	13	33	bounding membrane of organelle	cellular_component	XLOC_007196, XLOC_007197, XLOC_008767, XLOC_020592, XLOC_022684
GO:0010200	0.00308047	0.878567	13	343	response to chitin	biological_process	XLOC_002541, XLOC_004660, XLOC_006178, XLOC_007196, XLOC_007197, XLOC_008218, XLOC_009130, XLOC_009166, XLOC_009653, XLOC_011106, XLOC_013606, XLOC_013892, XLOC_014914, XLOC_015508, XLOC_015742, XLOC_016194, XLOC_017274, XLOC_017498, XLOC_018103, XLOC_018360, XLOC_018434, XLOC_018626, XLOC_018836, XLOC_020526, XLOC_022263, XLOC_022437, XLOC_023167, XLOC_024034
GO:0030026	0.0022082	0.785459	12	17	cellular manganese ion homeostasis	biological_process	XLOC_002866, XLOC_017837, XLOC_020769, XLOC_022244
GO:0050830	0.00319925	0.881085	12	14	defense response to Gram-positive bacterium	biological_process	XLOC_012846, XLOC_014098, XLOC_014099, XLOC_014102
GO:0005773	0.0036241	0.959784	11	1014	vacuole	cellular_component	XLOC_000245, XLOC_000331, XLOC_000332, XLOC_000674, XLOC_001127, XLOC_001154, XLOC_001234, XLOC_001261, XLOC_001431, XLOC_001774, XLOC_001923, XLOC_001924, XLOC_001925, XLOC_002699, XLOC_002841, XLOC_002866, XLOC_003267, XLOC_003352, XLOC_003429, XLOC_003717, XLOC_004434, XLOC_006936, XLOC_007016, XLOC_007998, XLOC_008034, XLOC_008723, XLOC_008787, XLOC_009232, XLOC_010140, XLOC_010354, XLOC_0104…
GO:0061077	0.00385057	0.985727	11	44	chaperone-mediated protein folding	biological_process	XLOC_010719, XLOC_013681, XLOC_014627, XLOC_016113, XLOC_017052, XLOC_017792, XLOC_024264
GO:0002679	0.0039697	0.985727	11	35	respiratory burst involved in defense response	biological_process	XLOC_009130, XLOC_009653, XLOC_016194, XLOC_018434, XLOC_022668, XLOC_024034
GO:0051592	0.00398793	0.985727	10	15	response to calcium ion	biological_process	XLOC_002866, XLOC_007998, XLOC_008034, XLOC_017837
GO:0010296	0.00440031	1	10	3	prenylcysteine methylesterase activity	molecular_function	XLOC_020917, XLOC_024212
GO:0009539	4.42197e-05	0.0776938	9	47	photosystem II reaction center	cellular_component	XLOC_004443, XLOC_004452, XLOC_011168, XLOC_014216, XLOC_015130
GO:0009741	0.00504789	1	9	127	response to brassinosteroid	biological_process	XLOC_000517, XLOC_001252, XLOC_006815, XLOC_008529, XLOC_009526, XLOC_009527, XLOC_011520, XLOC_012505, XLOC_014850, XLOC_016421, XLOC_017106, XLOC_017488, XLOC_020257
GO:0010150	0.00540989	1	9	165	leaf senescence	biological_process	XLOC_001129, XLOC_003747, XLOC_004990, XLOC_006522, XLOC_008767, XLOC_011247, XLOC_011854, XLOC_013606, XLOC_015538, XLOC_016951, XLOC_017103, XLOC_018103, XLOC_022684, XLOC_022737, XLOC_024894
GO:0007568	0.00544464	1	9	48	aging	biological_process	XLOC_001129, XLOC_007196, XLOC_007197, XLOC_008767, XLOC_013697, XLOC_018075, XLOC_022684
GO:0031537	0.00593521	1	9	19	regulation of anthocyanin metabolic process	biological_process	XLOC_003747, XLOC_011848, XLOC_017103, XLOC_024894
GO:0032391	0.00857518	1	9	6	photoreceptor connecting cilium	cellular_component	XLOC_002298, XLOC_002299, XLOC_012794
GO:0044375	0.00583109	1	8	9	regulation of peroxisome size	biological_process	XLOC_006294, XLOC_020251, XLOC_020283
GO:0009733	0.00626223	1	8	387	response to auxin	biological_process	XLOC_000998, XLOC_001129, XLOC_002298, XLOC_002299, XLOC_002866, XLOC_003808, XLOC_004026, XLOC_006522, XLOC_007998, XLOC_008034, XLOC_008378, XLOC_010335, XLOC_010788, XLOC_011537, XLOC_011715, XLOC_012794, XLOC_013629, XLOC_014045, XLOC_015148, XLOC_017736, XLOC_017737, XLOC_017837, XLOC_019303, XLOC_020892, XLOC_021434, XLOC_023003, XLOC_023034, XLOC_024058
GO:0005960	0.00324773	0.881085	7	12	glycine cleavage complex	cellular_component	XLOC_003555, XLOC_018244, XLOC_022457
GO:0072546	0.00465645	1	7	9	ER membrane protein complex	cellular_component	XLOC_001420, XLOC_022640, XLOC_022947
GO:0009646	0.0066452	1	7	35	response to absence of light	biological_process	XLOC_003805, XLOC_007998, XLOC_008034, XLOC_012333, XLOC_021745, XLOC_024034
GO:0009744	0.00665426	1	7	181	response to sucrose	biological_process	XLOC_001129, XLOC_003717, XLOC_003805, XLOC_004074, XLOC_010755, XLOC_012174, XLOC_012333, XLOC_014850, XLOC_016058, XLOC_018702, XLOC_019721, XLOC_020470, XLOC_020881, XLOC_021434, XLOC_022960, XLOC_023191
GO:0042972	0.00712301	1	7	8	licheninase activity	molecular_function	XLOC_003352, XLOC_004680, XLOC_009232
GO:0060348	0.00735218	1	7	10	bone development	biological_process	XLOC_004799, XLOC_011088, XLOC_021580
GO:0010322	0.00155318	0.738848	6	22	regulation of isopentenyl diphosphate biosynthetic process, methylerythritol 4-phosphate pathway	biological_process	XLOC_010719, XLOC_013681, XLOC_016113
GO:1902395	0.00155318	0.738848	6	21	regulation of 1-deoxy-D-xylulose-5-phosphate synthase activity	biological_process	XLOC_010719, XLOC_013681, XLOC_016113
GO:0080142	0.00198217	0.785459	6	21	regulation of salicylic acid biosynthetic process	biological_process	XLOC_008767, XLOC_009166, XLOC_022684
GO:0042549	0.0020676	0.785459	6	20	photosystem II stabilization	biological_process	XLOC_004443, XLOC_004452, XLOC_011168, XLOC_014216
GO:0015810	0.00208093	0.785459	6	20	aspartate transport	biological_process	XLOC_000245, XLOC_001305, XLOC_023614
GO:0080151	0.00748132	1	6	10	positive regulation of salicylic acid mediated signaling pathway	biological_process	XLOC_007080, XLOC_008767, XLOC_022684
GO:0004601	0.00792641	1	6	108	peroxidase activity	molecular_function	XLOC_005668, XLOC_007118, XLOC_008787, XLOC_011087, XLOC_012345, XLOC_013059, XLOC_013173, XLOC_017567, XLOC_017966, XLOC_020602, XLOC_022668, XLOC_023127
GO:0090558	0.00805447	1	6	121	plant epidermis development	biological_process	XLOC_002521, XLOC_003968, XLOC_008781, XLOC_010224, XLOC_011698, XLOC_011916, XLOC_016219, XLOC_021743, XLOC_022116, XLOC_022399, XLOC_022960
GO:1902290	1.57622e-05	0.058441	5	68	positive regulation of defense response to oomycetes	biological_process	XLOC_007196, XLOC_007197, XLOC_008767, XLOC_022684
GO:2000067	0.00805562	1	5	6	regulation of root morphogenesis	biological_process	XLOC_021434, XLOC_023191
GO:0048262	0.00870942	1	5	18	determination of dorsal/ventral asymmetry	biological_process	XLOC_010657, XLOC_017692, XLOC_021296, XLOC_022355
GO:0010167	0.00922301	1	5	79	response to nitrate	biological_process	XLOC_003429, XLOC_006289, XLOC_006291, XLOC_007210, XLOC_018243, XLOC_019312, XLOC_020974, XLOC_021762, XLOC_024604
GO:0031062	0.0093461	1	5	5	positive regulation of histone methylation	biological_process	XLOC_011088, XLOC_021294
GO:0005779	0.00934848	1	5	17	integral component of peroxisomal membrane	cellular_component	XLOC_001370, XLOC_006294, XLOC_020251, XLOC_020283
GO:0035671	0.00977877	1	5	17	enone reductase activity	molecular_function	XLOC_006554, XLOC_013484, XLOC_015349, XLOC_019315
GO:0016705	0.0102369	1	5	248	oxidoreductase activity, acting on paired donors, with incorporation or reduction of molecular oxygen	molecular_function	XLOC_000255, XLOC_004872, XLOC_005421, XLOC_005687, XLOC_006041, XLOC_007185, XLOC_008390, XLOC_008495, XLOC_008497, XLOC_008624, XLOC_009035, XLOC_010628, XLOC_011520, XLOC_015402, XLOC_016421, XLOC_017741, XLOC_018540, XLOC_019578, XLOC_020257, XLOC_021996, XLOC_023782
GO:1901430	0.0102957	1	5	9	positive regulation of syringal lignin biosynthetic process	biological_process	XLOC_005668, XLOC_017966, XLOC_020602
GO:0009750	0.0105657	1	5	103	response to fructose	biological_process	XLOC_001129, XLOC_002352, XLOC_003805, XLOC_004074, XLOC_010755, XLOC_019721, XLOC_021434, XLOC_022234, XLOC_023191, XLOC_024894
GO:0004445	0.0106333	1	4	5	inositol-polyphosphate 5-phosphatase activity	molecular_function	XLOC_017736, XLOC_017737
GO:0052658	0.0106333	1	4	5	inositol-1,4,5-trisphosphate 5-phosphatase activity	molecular_function	XLOC_017736, XLOC_017737
GO:0052659	0.0106333	1	4	5	inositol-1,3,4,5-tetrakisphosphate 5-phosphatase activity	molecular_function	XLOC_017736, XLOC_017737
GO:0009738	0.0108674	1	4	397	abscisic acid-activated signaling pathway	biological_process	XLOC_001261, XLOC_001431, XLOC_005060, XLOC_005253, XLOC_005907, XLOC_006800, XLOC_006815, XLOC_006936, XLOC_012207, XLOC_013439, XLOC_013846, XLOC_014389, XLOC_016581, XLOC_017498, XLOC_017736, XLOC_017737, XLOC_018194, XLOC_018360, XLOC_018375, XLOC_018670, XLOC_018836, XLOC_020526, XLOC_021434, XLOC_022668, XLOC_022737, XLOC_024034, XLOC_024604
GO:0009835	0.0112209	1	4	63	fruit ripening	biological_process	XLOC_001240, XLOC_008624, XLOC_009035, XLOC_013549, XLOC_015402, XLOC_015538, XLOC_016951, XLOC_018626
GO:0042937	0.0113444	1	4	41	tripeptide transporter activity	molecular_function	XLOC_003429, XLOC_005087, XLOC_018243, XLOC_020974, XLOC_021762, XLOC_023665
GO:0042939	0.0113444	1	4	41	tripeptide transport	biological_process	XLOC_003429, XLOC_005087, XLOC_018243, XLOC_020974, XLOC_021762, XLOC_023665
GO:0033835	0.0114519	1	4	18	flavanone 7-O-glucoside 2''-O-beta-L-rhamnosyltransferase activity	molecular_function	XLOC_004794, XLOC_006001, XLOC_010408, XLOC_011379
GO:0061631	0.0117462	1	4	18	ubiquitin conjugating enzyme activity	molecular_function	XLOC_002858, XLOC_010774, XLOC_019128, XLOC_022232
GO:0031390	0.0117736	1	4	4	Ctf18 RFC-like complex	cellular_component	XLOC_001670, XLOC_010864
GO:0052624	0.0118287	1	4	4	2-phytyl-1,4-naphthoquinone methyltransferase activity	molecular_function	XLOC_013753, XLOC_021944
GO:0004568	0.012176	1	4	38	chitinase activity	molecular_function	XLOC_000588, XLOC_001915, XLOC_013642, XLOC_018612, XLOC_019312, XLOC_024002
GO:0006793	0.0122343	1	4	4	phosphorus metabolic process	biological_process	XLOC_002866, XLOC_017837
GO:0009697	0.012378	1	4	85	salicylic acid biosynthetic process	biological_process	XLOC_007196, XLOC_007197, XLOC_009166, XLOC_009838, XLOC_014914, XLOC_016194, XLOC_018434, XLOC_021434, XLOC_024034
GO:0042936	0.0128741	1	4	42	dipeptide transporter activity	molecular_function	XLOC_003429, XLOC_005087, XLOC_018243, XLOC_020974, XLOC_021762, XLOC_023665
GO:0042938	0.0128741	1	4	42	dipeptide transport	biological_process	XLOC_003429, XLOC_005087, XLOC_018243, XLOC_020974, XLOC_021762, XLOC_023665
GO:0070534	0.0128771	1	4	28	protein K63-linked ubiquitination	biological_process	XLOC_010774, XLOC_014736, XLOC_016058, XLOC_019128, XLOC_024708
GO:0009625	0.0130088	1	4	20	response to insect	biological_process	XLOC_000538, XLOC_001552, XLOC_008767, XLOC_022684
GO:0035798	0.0130335	1	4	10	2-alkenal reductase (NADP+) activity	molecular_function	XLOC_006554, XLOC_013484, XLOC_015349
GO:0048046	0.0131088	1	4	658	apoplast	cellular_component	XLOC_000848, XLOC_001234, XLOC_001266, XLOC_001412, XLOC_002955, XLOC_003555, XLOC_004133, XLOC_005668, XLOC_006265, XLOC_006456, XLOC_006554, XLOC_009526, XLOC_009527, XLOC_010572, XLOC_010947, XLOC_011515, XLOC_011537, XLOC_012072, XLOC_012484, XLOC_012846, XLOC_013206, XLOC_013267, XLOC_013281, XLOC_013484, XLOC_014098, XLOC_014099, XLOC_014102, XLOC_014758, XLOC_015349, XLOC_016016, XLOC_0160…
GO:0030795	0.000146638	0.13117	3	34	jasmonate O-methyltransferase activity	molecular_function	XLOC_013752, XLOC_013753, XLOC_021944
GO:0010321	0.000153304	0.13117	3	31	regulation of vegetative phase change	biological_process	XLOC_000517, XLOC_012984, XLOC_023475
GO:0004047	0.00617049	1	3	8	aminomethyltransferase activity	molecular_function	XLOC_003555, XLOC_022457
GO:0071327	0.00639697	1	3	7	cellular response to trehalose stimulus	biological_process	XLOC_008767, XLOC_022684
GO:1900367	0.00639697	1	3	7	positive regulation of defense response to insect	biological_process	XLOC_008767, XLOC_022684
GO:0004351	0.00734748	1	3	7	glutamate decarboxylase activity	molecular_function	XLOC_007290, XLOC_008837
GO:0070206	0.00738566	1	3	6	protein trimerization	biological_process	XLOC_014736, XLOC_021580
GO:0015184	0.0078548	1	3	6	L-cystine transmembrane transporter activity	molecular_function	XLOC_007155, XLOC_007157
GO:0015811	0.0078548	1	3	6	L-cystine transport	biological_process	XLOC_007155, XLOC_007157
GO:0050890	0.0078548	1	3	6	cognition	biological_process	XLOC_007155, XLOC_007157
GO:0015368	0.00825259	1	3	6	calcium:cation antiporter activity	molecular_function	XLOC_002866, XLOC_017837
GO:0009703	0.00829719	1	3	6	nitrate reductase (NADH) activity	molecular_function	XLOC_010268, XLOC_021114
GO:0010266	0.0132136	1	3	4	response to vitamin B1	biological_process	XLOC_016016, XLOC_016017
GO:0009927	0.013242	1	3	20	histidine phosphotransfer kinase activity	molecular_function	XLOC_004003, XLOC_011848, XLOC_021061, XLOC_024894
GO:1902479	0.0132641	1	3	10	positive regulation of defense response to bacterium, incompatible interaction	biological_process	XLOC_001261, XLOC_006800, XLOC_016581
GO:0010618	0.0134118	1	3	4	aerenchyma formation	biological_process	XLOC_008767, XLOC_022684
GO:0006032	0.0134841	1	3	39	chitin catabolic process	biological_process	XLOC_000588, XLOC_001915, XLOC_013642, XLOC_018612, XLOC_019312, XLOC_024002
GO:0047484	0.013744	1	3	19	regulation of response to osmotic stress	biological_process	XLOC_005907, XLOC_014389, XLOC_017498, XLOC_020526
GO:0042438	0.0138118	1	3	4	melanin biosynthetic process	biological_process	XLOC_007155, XLOC_007157
GO:0005623	0.0139657	1	3	213	cell	cellular_component	XLOC_000245, XLOC_000331, XLOC_000332, XLOC_001412, XLOC_001923, XLOC_001924, XLOC_001925, XLOC_006486, XLOC_010847, XLOC_015780, XLOC_018095, XLOC_020974, XLOC_021680, XLOC_022543, XLOC_022544, XLOC_023542, XLOC_024836, XLOC_024884
GO:0080164	0.014227	1	3	4	regulation of nitric oxide metabolic process	biological_process	XLOC_007998, XLOC_008034
GO:0003700	0.0150514	1	3	1183	transcription factor activity, sequence-specific DNA binding	molecular_function	XLOC_000517, XLOC_000998, XLOC_001188, XLOC_001412, XLOC_002699, XLOC_002715, XLOC_003268, XLOC_003747, XLOC_003808, XLOC_004026, XLOC_004660, XLOC_004950, XLOC_005249, XLOC_005904, XLOC_006496, XLOC_006522, XLOC_006783, XLOC_007210, XLOC_007213, XLOC_007233, XLOC_008218, XLOC_008378, XLOC_008512, XLOC_009005, XLOC_009166, XLOC_009838, XLOC_010335, XLOC_010657, XLOC_011247, XLOC_011854, XLOC_0122…
GO:0032465	0.0151396	1	3	12	regulation of cytokinesis	biological_process	XLOC_002298, XLOC_003600, XLOC_021454
GO:0009723	0.0152146	1	3	283	response to ethylene	biological_process	XLOC_001129, XLOC_003747, XLOC_003808, XLOC_004660, XLOC_006522, XLOC_006815, XLOC_008378, XLOC_012856, XLOC_016016, XLOC_016017, XLOC_017103, XLOC_017736, XLOC_017737, XLOC_018434, XLOC_021434, XLOC_022668, XLOC_023191, XLOC_024358, XLOC_024553, XLOC_024604, XLOC_024764
GO:0008542	0.015378	1	3	4	visual learning	biological_process	XLOC_007155, XLOC_007157
GO:0031058	0.0158854	1	3	4	positive regulation of histone modification	biological_process	XLOC_010774, XLOC_019128
GO:0031372	0.0158854	1	3	4	UBC13-MMS2 complex	cellular_component	XLOC_010774, XLOC_019128
GO:0033182	0.0158854	1	3	4	regulation of histone ubiquitination	biological_process	XLOC_010774, XLOC_019128
GO:0035370	0.0158854	1	3	4	UBC13-UEV1A complex	cellular_component	XLOC_010774, XLOC_019128
GO:0021987	0.016351	1	3	5	cerebral cortex development	biological_process	XLOC_004799, XLOC_015622
GO:0042644	0.0177465	1	3	13	chloroplast nucleoid	cellular_component	XLOC_004133, XLOC_005707, XLOC_011478
GO:0009642	0.0179757	1	3	13	response to light intensity	biological_process	XLOC_005707, XLOC_009838, XLOC_018612
GO:0009735	0.0189675	1	3	259	response to cytokinin	biological_process	XLOC_001129, XLOC_003568, XLOC_003717, XLOC_003747, XLOC_011848, XLOC_012846, XLOC_013267, XLOC_013549, XLOC_013629, XLOC_014099, XLOC_014102, XLOC_014850, XLOC_017103, XLOC_017792, XLOC_019312, XLOC_019838, XLOC_021580, XLOC_022909, XLOC_023034, XLOC_023127
GO:0007031	0.019476	1	3	36	peroxisome organization	biological_process	XLOC_005459, XLOC_006294, XLOC_010774, XLOC_020251, XLOC_020283
GO:0009908	0.0198629	1	3	343	flower development	biological_process	XLOC_000517, XLOC_001188, XLOC_007118, XLOC_007233, XLOC_010354, XLOC_010657, XLOC_011088, XLOC_011854, XLOC_015538, XLOC_016616, XLOC_016951, XLOC_017646, XLOC_017692, XLOC_018740, XLOC_019648, XLOC_021294, XLOC_021296, XLOC_022355, XLOC_022856, XLOC_023034, XLOC_023306, XLOC_023475, XLOC_024028, XLOC_024750
GO:0015193	0.0199285	1	3	13	L-proline transmembrane transporter activity	molecular_function	XLOC_008464, XLOC_010293, XLOC_023614
GO:0035524	0.0199285	1	3	13	proline transmembrane transport	biological_process	XLOC_008464, XLOC_010293, XLOC_023614
GO:1901183	0.0201128	1	3	5	positive regulation of camalexin biosynthetic process	biological_process	XLOC_008767, XLOC_022684
GO:0008061	0.020304	1	3	45	chitin binding	molecular_function	XLOC_000588, XLOC_001915, XLOC_006178, XLOC_013642, XLOC_019312, XLOC_024002
GO:0030331	0.0208285	1	3	14	estrogen receptor binding	molecular_function	XLOC_011088, XLOC_014736, XLOC_021290
GO:0045156	0.0208866	1	3	6	electron transporter, transferring electrons within the cyclic electron transport pathway of photosynthesis activity	molecular_function	XLOC_013226, XLOC_022792
GO:0004497	0.0209308	1	3	262	monooxygenase activity	molecular_function	XLOC_000255, XLOC_004872, XLOC_005421, XLOC_005687, XLOC_006041, XLOC_007066, XLOC_007185, XLOC_008390, XLOC_008495, XLOC_008497, XLOC_008624, XLOC_009035, XLOC_010628, XLOC_011520, XLOC_015402, XLOC_016421, XLOC_017741, XLOC_018540, XLOC_020257, XLOC_023058, XLOC_023782
GO:0010224	0.020998	1	3	205	response to UV-B	biological_process	XLOC_000674, XLOC_001129, XLOC_003968, XLOC_008624, XLOC_009027, XLOC_009166, XLOC_011088, XLOC_015402, XLOC_018702, XLOC_018972, XLOC_020881, XLOC_021529, XLOC_022960, XLOC_023227, XLOC_023786, XLOC_024701
GO:0090351	0.0221575	1	3	15	seedling development	biological_process	XLOC_003868, XLOC_017736, XLOC_017737
GO:0080150	0.00276938	0.846656	2	14	S-adenosyl-L-methionine:benzoic acid carboxyl methyl transferase activity	molecular_function	XLOC_013753, XLOC_021944
GO:0050464	0.00285078	0.846656	2	13	nitrate reductase (NADPH) activity	molecular_function	XLOC_010268, XLOC_021114
GO:0097631	0.00289247	0.846656	2	13	integral component of omegasome membrane	cellular_component	XLOC_022640, XLOC_022947
GO:0001889	0.0227591	1	2	37	liver development	biological_process	XLOC_004799, XLOC_015622, XLOC_015670, XLOC_020727, XLOC_023166
GO:0019001	0.0229504	1	2	1	guanyl nucleotide binding	molecular_function	XLOC_021434
GO:0045907	0.0233097	1	2	1	positive regulation of vasoconstriction	biological_process	XLOC_010628
GO:0001664	0.0236011	1	2	7	G-protein coupled receptor binding	molecular_function	XLOC_021434, XLOC_023191
GO:0031625	0.0242491	1	2	943	ubiquitin protein ligase binding	molecular_function	XLOC_000331, XLOC_000332, XLOC_000409, XLOC_001431, XLOC_001631, XLOC_001923, XLOC_001924, XLOC_001925, XLOC_002521, XLOC_002714, XLOC_002858, XLOC_003222, XLOC_003968, XLOC_004194, XLOC_006178, XLOC_006702, XLOC_006815, XLOC_006876, XLOC_006936, XLOC_007597, XLOC_008781, XLOC_008801, XLOC_009027, XLOC_009130, XLOC_009911, XLOC_010149, XLOC_010224, XLOC_010774, XLOC_011698, XLOC_011916, XLOC_0139…
GO:0016998	0.0243638	1	2	24	cell wall macromolecule catabolic process	biological_process	XLOC_001915, XLOC_013642, XLOC_019312, XLOC_024002
GO:0043394	0.0244651	1	2	5	proteoglycan binding	molecular_function	XLOC_000538, XLOC_001552
GO:0002088	0.0248372	1	2	6	lens development in camera-type eye	biological_process	XLOC_007155, XLOC_007157
GO:0007625	0.0248603	1	2	5	grooming behavior	biological_process	XLOC_007155, XLOC_007157
GO:0010942	0.025109	1	2	14	positive regulation of cell death	biological_process	XLOC_008767, XLOC_009027, XLOC_022684
GO:0071394	0.0251901	1	2	5	cellular response to testosterone stimulus	biological_process	XLOC_004799, XLOC_014736
GO:0015066	0.0252926	1	2	5	alpha-amylase inhibitor activity	molecular_function	XLOC_006289, XLOC_006291
GO:1901708	0.0254942	1	2	1	(+)-3'-hydroxylarreatricin biosynthetic process	biological_process	XLOC_024422
GO:1901709	0.0254942	1	2	1	(+)-larreatricin metabolic process	biological_process	XLOC_024422
GO:0019199	0.0255498	1	2	132	transmembrane receptor protein kinase activity	molecular_function	XLOC_001631, XLOC_006178, XLOC_008781, XLOC_009027, XLOC_010224, XLOC_011698, XLOC_011916, XLOC_016219, XLOC_016726, XLOC_022399, XLOC_022960
GO:0036132	0.0259368	1	2	5	13-prostaglandin reductase activity	molecular_function	XLOC_020981, XLOC_023987
GO:0047522	0.0259368	1	2	5	15-oxoprostaglandin 13-oxidase activity	molecular_function	XLOC_020981, XLOC_023987
GO:0008734	0.0271166	1	2	1	L-aspartate oxidase activity	molecular_function	XLOC_007215
GO:0044318	0.0271166	1	2	1	L-aspartate:fumarate oxidoreductase activity	molecular_function	XLOC_007215
GO:0009435	0.0272452	1	2	7	NAD biosynthetic process	biological_process	XLOC_007215, XLOC_009052
GO:0016985	0.027739	1	2	6	mannan endo-1,4-beta-mannosidase activity	molecular_function	XLOC_008932, XLOC_018488
GO:0031348	0.0286383	1	2	182	negative regulation of defense response	biological_process	XLOC_004990, XLOC_006178, XLOC_007196, XLOC_007197, XLOC_008767, XLOC_009166, XLOC_014914, XLOC_016194, XLOC_018434, XLOC_021298, XLOC_021434, XLOC_022684, XLOC_024034, XLOC_024701
GO:0004575	0.0291181	1	2	16	sucrose alpha-glucosidase activity	molecular_function	XLOC_013281, XLOC_018194, XLOC_018993
GO:0045892	0.0299138	1	2	319	negative regulation of transcription, DNA-templated	biological_process	XLOC_000998, XLOC_002390, XLOC_004133, XLOC_005249, XLOC_006783, XLOC_007233, XLOC_008218, XLOC_008378, XLOC_008787, XLOC_013606, XLOC_013629, XLOC_015148, XLOC_017052, XLOC_017106, XLOC_017488, XLOC_018095, XLOC_018360, XLOC_019990, XLOC_021272, XLOC_022856, XLOC_023705, XLOC_024034
GO:0047938	0.0302142	1	2	6	glucose-6-phosphate 1-epimerase activity	molecular_function	XLOC_013468, XLOC_017623
GO:0009805	0.0308733	1	2	37	coumarin biosynthetic process	biological_process	XLOC_010628, XLOC_013731, XLOC_019697, XLOC_020881, XLOC_024206
GO:0015369	0.0323826	1	2	6	calcium:proton antiporter activity	molecular_function	XLOC_002866, XLOC_017837
GO:0047085	0.0325993	1	2	6	hydroxyphenylacetonitrile 2-monooxygenase activity	molecular_function	XLOC_000255, XLOC_008495
GO:0050592	0.0325993	1	2	6	4-hydroxyphenylacetaldehyde oxime monooxygenase activity	molecular_function	XLOC_000255, XLOC_008495
GO:0080036	0.0331967	1	2	18	regulation of cytokinin-activated signaling pathway	biological_process	XLOC_003747, XLOC_011848, XLOC_017103
GO:0030001	0.0332101	1	2	63	metal ion transport	biological_process	XLOC_000251, XLOC_001266, XLOC_001273, XLOC_005276, XLOC_007580, XLOC_008782, XLOC_024327
GO:0080163	0.0339353	1	2	6	regulation of protein serine/threonine phosphatase activity	biological_process	XLOC_013439, XLOC_018670
GO:0006979	0.0341066	1	2	410	response to oxidative stress	biological_process	XLOC_000883, XLOC_004489, XLOC_005668, XLOC_005707, XLOC_006522, XLOC_006608, XLOC_007080, XLOC_007118, XLOC_007849, XLOC_008634, XLOC_010825, XLOC_011087, XLOC_011247, XLOC_012345, XLOC_013059, XLOC_013173, XLOC_013697, XLOC_016579, XLOC_017033, XLOC_017567, XLOC_017966, XLOC_020602, XLOC_020981, XLOC_021745, XLOC_023127, XLOC_023365, XLOC_023534, XLOC_023987
GO:0009627	0.0345397	1	2	157	systemic acquired resistance	biological_process	XLOC_005210, XLOC_006882, XLOC_007196, XLOC_007197, XLOC_008767, XLOC_010572, XLOC_012802, XLOC_014914, XLOC_016016, XLOC_016017, XLOC_021298, XLOC_021434, XLOC_022684
GO:0031683	0.0350708	1	2	8	G-protein beta/gamma-subunit complex binding	molecular_function	XLOC_021434, XLOC_023191
GO:0015112	0.035188	1	2	30	nitrate transmembrane transporter activity	molecular_function	XLOC_003429, XLOC_018243, XLOC_020974, XLOC_021762
GO:0030246	0.0354481	1	2	383	carbohydrate binding	molecular_function	XLOC_000409, XLOC_000538, XLOC_000588, XLOC_000848, XLOC_001420, XLOC_001431, XLOC_001552, XLOC_002714, XLOC_005288, XLOC_005818, XLOC_006936, XLOC_007597, XLOC_008801, XLOC_009312, XLOC_009956, XLOC_011228, XLOC_011652, XLOC_012256, XLOC_013468, XLOC_014761, XLOC_017623, XLOC_019130, XLOC_020932, XLOC_023403, XLOC_023782
GO:0002674	0.035625	1	2	1	negative regulation of acute inflammatory response	biological_process	XLOC_011088
GO:0032635	0.035625	1	2	1	interleukin-6 production	biological_process	XLOC_011088
GO:0001843	0.0365097	1	2	8	neural tube closure	biological_process	XLOC_011088, XLOC_016058
GO:0015827	0.0367276	1	2	7	tryptophan transport	biological_process	XLOC_001305, XLOC_023614
GO:0015172	0.0369849	1	2	15	acidic amino acid transmembrane transporter activity	molecular_function	XLOC_001305, XLOC_010293, XLOC_023614
GO:0015399	0.0369849	1	2	15	primary active transmembrane transporter activity	molecular_function	XLOC_001305, XLOC_010293, XLOC_023614
GO:0015800	0.0369849	1	2	15	acidic amino acid transport	biological_process	XLOC_001305, XLOC_010293, XLOC_023614
GO:0004851	0.0373149	1	2	1	uroporphyrin-III C-methyltransferase activity	molecular_function	XLOC_017856
GO:0043115	0.0373149	1	2	1	precorrin-2 dehydrogenase activity	molecular_function	XLOC_017856
GO:0019900	0.0374182	1	2	42	kinase binding	molecular_function	XLOC_000134, XLOC_000588, XLOC_009027, XLOC_023705, XLOC_024894
GO:0034485	0.0374306	1	2	8	phosphatidylinositol-3,4,5-trisphosphate 5-phosphatase activity	molecular_function	XLOC_017736, XLOC_017737
GO:0046030	0.0374306	1	2	8	inositol trisphosphate phosphatase activity	molecular_function	XLOC_017736, XLOC_017737
GO:0002215	0.0377168	1	2	6	defense response to nematode	biological_process	XLOC_007118, XLOC_009232
GO:0051777	0.0378287	1	2	6	ent-kaurenoate oxidase activity	molecular_function	XLOC_005421, XLOC_017741
GO:0007188	0.0385052	1	2	9	adenylate cyclase-modulating G-protein coupled receptor signaling pathway	biological_process	XLOC_021434, XLOC_023191
GO:0015935	0.0397001	1	2	39	small ribosomal subunit	cellular_component	XLOC_004439, XLOC_013167, XLOC_014067, XLOC_019862, XLOC_022049
GO:0001653	0.0405663	1	2	831	peptide receptor activity	molecular_function	XLOC_000331, XLOC_000332, XLOC_000409, XLOC_001431, XLOC_001631, XLOC_001923, XLOC_001924, XLOC_001925, XLOC_002521, XLOC_002714, XLOC_003222, XLOC_003968, XLOC_004194, XLOC_006178, XLOC_006702, XLOC_006815, XLOC_006876, XLOC_006936, XLOC_007597, XLOC_008781, XLOC_008801, XLOC_009027, XLOC_009130, XLOC_009911, XLOC_010224, XLOC_011698, XLOC_011916, XLOC_013942, XLOC_013943, XLOC_014761, XLOC_0149…
GO:0007616	0.0412204	1	2	8	long-term memory	biological_process	XLOC_007155, XLOC_007157
GO:0034243	0.0418006	1	2	7	regulation of transcription elongation from RNA polymerase II promoter	biological_process	XLOC_023531, XLOC_024205
GO:0033949	0.0418384	1	2	1	fructan beta-(2,6)-fructosidase activity	molecular_function	XLOC_013281
GO:0051669	0.0418384	1	2	1	fructan beta-fructosidase activity	molecular_function	XLOC_013281
GO:0035335	0.0419191	1	2	17	peptidyl-tyrosine dephosphorylation	biological_process	XLOC_000134, XLOC_003600, XLOC_007006
GO:0016559	0.0419479	1	2	18	peroxisome fission	biological_process	XLOC_006294, XLOC_020251, XLOC_020283
GO:1901002	0.0422741	1	2	16	positive regulation of response to salt stress	biological_process	XLOC_001261, XLOC_006800, XLOC_016581
GO:0006952	0.042461	1	2	1218	defense response	biological_process	XLOC_000437, XLOC_001261, XLOC_001351, XLOC_001915, XLOC_002541, XLOC_003222, XLOC_003235, XLOC_003307, XLOC_003352, XLOC_004660, XLOC_004680, XLOC_004990, XLOC_005302, XLOC_006800, XLOC_006876, XLOC_007185, XLOC_007196, XLOC_007197, XLOC_008350, XLOC_008412, XLOC_008512, XLOC_008529, XLOC_008705, XLOC_008767, XLOC_008782, XLOC_009027, XLOC_009232, XLOC_011059, XLOC_011106, XLOC_011714, XLOC_0117…
GO:0051443	0.0426098	1	2	7	positive regulation of ubiquitin-protein transferase activity	biological_process	XLOC_010774, XLOC_019128
GO:0030151	0.0433949	1	2	8	molybdenum ion binding	molecular_function	XLOC_010268, XLOC_021114
GO:0050829	0.0434422	1	2	28	defense response to Gram-negative bacterium	biological_process	XLOC_012846, XLOC_014098, XLOC_014099, XLOC_014102
GO:0021766	0.0439379	1	2	7	hippocampus development	biological_process	XLOC_004799, XLOC_015622
GO:0010319	0.0439599	1	1	69	stromule	cellular_component	XLOC_000388, XLOC_004133, XLOC_006554, XLOC_007516, XLOC_010947, XLOC_013484, XLOC_015349
GO:0031536	0.0440616	1	1	1	positive regulation of exit from mitosis	biological_process	XLOC_002858
GO:0043123	0.0442235	1	1	29	positive regulation of I-kappaB kinase/NF-kappaB signaling	biological_process	XLOC_009964, XLOC_010774, XLOC_019128, XLOC_020592
GO:0004471	0.0443116	1	1	8	malate dehydrogenase (decarboxylating) (NAD+) activity	molecular_function	XLOC_021297, XLOC_023765
GO:0005343	0.0450743	1	1	1	organic acid:sodium symporter activity	molecular_function	XLOC_000245
GO:0015362	0.0450743	1	1	1	high-affinity sodium:dicarboxylate symporter activity	molecular_function	XLOC_000245
GO:0045840	0.0456401	1	1	1	positive regulation of mitotic nuclear division	biological_process	XLOC_003808
GO:0005814	0.0456784	1	1	32	centriole	cellular_component	XLOC_002298, XLOC_002299, XLOC_012794, XLOC_021529
GO:0010555	0.0457487	1	1	10	response to mannitol	biological_process	XLOC_021434, XLOC_023191
GO:1900056	0.0458002	1	1	29	negative regulation of leaf senescence	biological_process	XLOC_003747, XLOC_013606, XLOC_017103, XLOC_018360
GO:0071370	0.0466349	1	1	2	cellular response to gibberellin stimulus	biological_process	XLOC_018194
GO:0032211	0.04686	1	1	8	negative regulation of telomere maintenance via telomerase	biological_process	XLOC_003808, XLOC_024776
GO:0003941	0.0473328	1	1	1	L-serine ammonia-lyase activity	molecular_function	XLOC_018075
GO:0008721	0.0473328	1	1	1	D-serine ammonia-lyase activity	molecular_function	XLOC_018075
GO:0018114	0.0473328	1	1	1	threonine racemase activity	molecular_function	XLOC_018075
GO:0018249	0.0473328	1	1	1	protein dehydration	biological_process	XLOC_018075
GO:0030378	0.0473328	1	1	1	serine racemase activity	molecular_function	XLOC_018075
GO:0042866	0.0473328	1	1	1	pyruvate biosynthetic process	biological_process	XLOC_018075
GO:0070178	0.0473328	1	1	1	D-serine metabolic process	biological_process	XLOC_018075
GO:0050691	0.0476553	1	1	1	regulation of defense response to virus by host	biological_process	XLOC_024034
GO:0048544	0.0477214	1	1	185	recognition of pollen	biological_process	XLOC_000409, XLOC_001431, XLOC_002714, XLOC_005288, XLOC_005818, XLOC_006936, XLOC_007597, XLOC_008801, XLOC_009956, XLOC_011228, XLOC_012256, XLOC_019130, XLOC_020932
GO:0016709	0.04942	1	1	98	oxidoreductase activity, acting on paired donors, with incorporation or reduction of molecular oxygen, NAD(P)H as one donor, and incorporation of one atom of oxygen	molecular_function	XLOC_004872, XLOC_006041, XLOC_008390, XLOC_008495, XLOC_008497, XLOC_008624, XLOC_011520, XLOC_015402, XLOC_016421
GO:0009755	0.0496854	1	1	860	hormone-mediated signaling pathway	biological_process	XLOC_000331, XLOC_000332, XLOC_000409, XLOC_001431, XLOC_001631, XLOC_001923, XLOC_001924, XLOC_001925, XLOC_002521, XLOC_002714, XLOC_003222, XLOC_003968, XLOC_004194, XLOC_006178, XLOC_006702, XLOC_006815, XLOC_006876, XLOC_006936, XLOC_007597, XLOC_008781, XLOC_008801, XLOC_009027, XLOC_009130, XLOC_009911, XLOC_010224, XLOC_011698, XLOC_011916, XLOC_013942, XLOC_013943, XLOC_014761, XLOC_0149…
GO:0009699	0.0497552	1	1	54	phenylpropanoid biosynthetic process	biological_process	XLOC_008350, XLOC_008624, XLOC_015402, XLOC_019697, XLOC_023166, XLOC_023534
GO:0004564	0.0498086	1	1	8	beta-fructofuranosidase activity	molecular_function	XLOC_013281, XLOC_018194
