# Supplementary material for: Combination of iTRAQ proteomics and RNA-seq transcriptomics reveals multiple levels of regulation in phytoplasma-infected Ziziphus jujuba Mill
Source: Hortic Res. 2017 Dec 27;4:17080–. doi: 10.1038/hortres.2017.80 (PMC5744194; doi:10.1038/hortres.2017.80)
Supplement: Supplementary Table S-4 [file hortres201780-s8.xlsx]

## Sheet: CK_VS_E_Diff_UP_GO_enrich
category	p_value	q_value	numDEInCat	numInCat	term	class	gene_id
GO:0016021	3.56584e-06	0.00233311	214	4625	integral component of membrane	cellular_component	XLOC_000029, XLOC_000101, XLOC_000200, XLOC_000255, XLOC_000297, XLOC_000324, XLOC_000334, XLOC_000412, XLOC_000454, XLOC_000587, XLOC_000677, XLOC_000684, XLOC_000686, XLOC_000691, XLOC_000771, XLOC_000818, XLOC_000826, XLOC_000973, XLOC_001154, XLOC_001174, XLOC_001212, XLOC_001336, XLOC_001429, XLOC_001431, XLOC_001544, XLOC_001611, XLOC_001631, XLOC_001696, XLOC_001767, XLOC_001881, XLOC_0026…
GO:0005886	1.77084e-05	0.00703464	197	4220	plasma membrane	cellular_component	XLOC_000029, XLOC_000101, XLOC_000139, XLOC_000297, XLOC_000324, XLOC_000334, XLOC_000412, XLOC_000450, XLOC_000520, XLOC_000587, XLOC_000637, XLOC_000677, XLOC_000684, XLOC_000686, XLOC_000691, XLOC_000703, XLOC_000771, XLOC_000818, XLOC_000973, XLOC_001174, XLOC_001185, XLOC_001336, XLOC_001412, XLOC_001429, XLOC_001431, XLOC_001611, XLOC_001631, XLOC_001648, XLOC_001696, XLOC_001778, XLOC_0018…
GO:0009506	0.00288122	0.313412	105	2262	plasmodesma	cellular_component	XLOC_000029, XLOC_000101, XLOC_000139, XLOC_000334, XLOC_000412, XLOC_000587, XLOC_000684, XLOC_000686, XLOC_000691, XLOC_001429, XLOC_001431, XLOC_001611, XLOC_001631, XLOC_001639, XLOC_001696, XLOC_001767, XLOC_001881, XLOC_002635, XLOC_002954, XLOC_002956, XLOC_003097, XLOC_003399, XLOC_003497, XLOC_003783, XLOC_004074, XLOC_004919, XLOC_004952, XLOC_004990, XLOC_005469, XLOC_005808, XLOC_0058…
GO:0004674	2.70544e-05	0.0103768	79	1371	protein serine/threonine kinase activity	molecular_function	XLOC_000029, XLOC_000334, XLOC_000412, XLOC_000454, XLOC_000587, XLOC_000684, XLOC_000686, XLOC_000691, XLOC_000972, XLOC_001336, XLOC_001429, XLOC_001431, XLOC_001631, XLOC_001696, XLOC_001881, XLOC_001962, XLOC_002635, XLOC_002956, XLOC_003046, XLOC_003097, XLOC_003497, XLOC_003783, XLOC_004740, XLOC_004919, XLOC_005289, XLOC_005469, XLOC_005818, XLOC_005819, XLOC_005867, XLOC_006521, XLOC_0066…
GO:0004672	6.89868e-06	0.00370507	74	1216	protein kinase activity	molecular_function	XLOC_000029, XLOC_000334, XLOC_000412, XLOC_000454, XLOC_000587, XLOC_000684, XLOC_000686, XLOC_000691, XLOC_001185, XLOC_001336, XLOC_001429, XLOC_001431, XLOC_001631, XLOC_001696, XLOC_001881, XLOC_001962, XLOC_002635, XLOC_002997, XLOC_003046, XLOC_003497, XLOC_003783, XLOC_004740, XLOC_005289, XLOC_005469, XLOC_005819, XLOC_005867, XLOC_006521, XLOC_006689, XLOC_006691, XLOC_006702, XLOC_0069…
GO:0046777	9.44346e-06	0.00437665	68	1074	protein autophosphorylation	biological_process	XLOC_000029, XLOC_000334, XLOC_000412, XLOC_000454, XLOC_000587, XLOC_000684, XLOC_000686, XLOC_000691, XLOC_001185, XLOC_001429, XLOC_001431, XLOC_001631, XLOC_001696, XLOC_001881, XLOC_002635, XLOC_002956, XLOC_003046, XLOC_003097, XLOC_003497, XLOC_003783, XLOC_004919, XLOC_005469, XLOC_005819, XLOC_006521, XLOC_006689, XLOC_006691, XLOC_006702, XLOC_006941, XLOC_006971, XLOC_007597, XLOC_0090…
GO:0003700	0.00110068	0.191295	64	1183	transcription factor activity, sequence-specific DNA binding	molecular_function	XLOC_000104, XLOC_000297, XLOC_000998, XLOC_001169, XLOC_001412, XLOC_001602, XLOC_001830, XLOC_002095, XLOC_002574, XLOC_002925, XLOC_003111, XLOC_003602, XLOC_003683, XLOC_004974, XLOC_005497, XLOC_005712, XLOC_005904, XLOC_006253, XLOC_006254, XLOC_006788, XLOC_006980, XLOC_007688, XLOC_008298, XLOC_008417, XLOC_009184, XLOC_009960, XLOC_010325, XLOC_010383, XLOC_010712, XLOC_010948, XLOC_0112…
GO:0009755	2.4561e-07	0.000546383	61	860	hormone-mediated signaling pathway	biological_process	XLOC_000029, XLOC_000334, XLOC_000412, XLOC_000587, XLOC_000684, XLOC_000686, XLOC_000691, XLOC_001429, XLOC_001431, XLOC_001631, XLOC_001696, XLOC_001881, XLOC_002635, XLOC_002956, XLOC_003097, XLOC_003497, XLOC_003783, XLOC_004919, XLOC_005469, XLOC_005819, XLOC_006689, XLOC_006691, XLOC_006702, XLOC_006941, XLOC_006971, XLOC_007597, XLOC_009027, XLOC_009911, XLOC_010237, XLOC_011592, XLOC_0117…
GO:0031625	1.19002e-05	0.00514085	61	943	ubiquitin protein ligase binding	molecular_function	XLOC_000029, XLOC_000334, XLOC_000412, XLOC_000587, XLOC_000684, XLOC_000686, XLOC_000691, XLOC_001429, XLOC_001431, XLOC_001511, XLOC_001631, XLOC_001696, XLOC_001881, XLOC_002635, XLOC_002956, XLOC_003097, XLOC_003497, XLOC_003783, XLOC_004919, XLOC_004991, XLOC_005469, XLOC_005819, XLOC_006689, XLOC_006691, XLOC_006702, XLOC_006941, XLOC_006971, XLOC_007597, XLOC_009027, XLOC_009911, XLOC_0102…
GO:0004675	3.88855e-07	0.00061789	59	826	transmembrane receptor protein serine/threonine kinase activity	molecular_function	XLOC_000029, XLOC_000334, XLOC_000412, XLOC_000587, XLOC_000684, XLOC_000686, XLOC_000691, XLOC_001429, XLOC_001431, XLOC_001631, XLOC_001696, XLOC_001881, XLOC_002635, XLOC_002956, XLOC_003097, XLOC_003497, XLOC_003783, XLOC_004919, XLOC_005469, XLOC_005819, XLOC_006689, XLOC_006691, XLOC_006702, XLOC_006941, XLOC_006971, XLOC_007597, XLOC_009027, XLOC_009911, XLOC_010237, XLOC_011592, XLOC_0117…
GO:0007178	3.88855e-07	0.00061789	59	826	transmembrane receptor protein serine/threonine kinase signaling pathway	biological_process	XLOC_000029, XLOC_000334, XLOC_000412, XLOC_000587, XLOC_000684, XLOC_000686, XLOC_000691, XLOC_001429, XLOC_001431, XLOC_001631, XLOC_001696, XLOC_001881, XLOC_002635, XLOC_002956, XLOC_003097, XLOC_003497, XLOC_003783, XLOC_004919, XLOC_005469, XLOC_005819, XLOC_006689, XLOC_006691, XLOC_006702, XLOC_006941, XLOC_006971, XLOC_007597, XLOC_009027, XLOC_009911, XLOC_010237, XLOC_011592, XLOC_0117…
GO:0001653	6.82776e-07	0.000949315	59	831	peptide receptor activity	molecular_function	XLOC_000029, XLOC_000334, XLOC_000412, XLOC_000587, XLOC_000684, XLOC_000686, XLOC_000691, XLOC_001429, XLOC_001431, XLOC_001631, XLOC_001696, XLOC_001881, XLOC_002635, XLOC_002956, XLOC_003097, XLOC_003497, XLOC_003783, XLOC_004919, XLOC_005469, XLOC_005819, XLOC_006689, XLOC_006691, XLOC_006702, XLOC_006941, XLOC_006971, XLOC_007597, XLOC_009027, XLOC_009911, XLOC_010237, XLOC_011592, XLOC_0117…
GO:0006952	0.00482571	0.451062	59	1218	defense response	biological_process	XLOC_000366, XLOC_000412, XLOC_001169, XLOC_001185, XLOC_001914, XLOC_001962, XLOC_002430, XLOC_002997, XLOC_003111, XLOC_003760, XLOC_004740, XLOC_004990, XLOC_005469, XLOC_005712, XLOC_006253, XLOC_006254, XLOC_006794, XLOC_007498, XLOC_008298, XLOC_008405, XLOC_008860, XLOC_009027, XLOC_009232, XLOC_009306, XLOC_009715, XLOC_011191, XLOC_011301, XLOC_011563, XLOC_011579, XLOC_011580, XLOC_0117…
GO:0005773	0.0104036	0.746514	50	1014	vacuole	cellular_component	XLOC_000139, XLOC_000334, XLOC_000587, XLOC_000684, XLOC_000686, XLOC_000691, XLOC_001154, XLOC_001429, XLOC_001431, XLOC_001648, XLOC_001696, XLOC_001767, XLOC_002635, XLOC_002954, XLOC_003399, XLOC_006941, XLOC_006971, XLOC_009232, XLOC_010226, XLOC_010243, XLOC_010484, XLOC_010694, XLOC_011780, XLOC_012324, XLOC_012346, XLOC_012982, XLOC_013281, XLOC_013344, XLOC_013642, XLOC_013932, XLOC_0146…
GO:0042742	0.00750527	0.57973	41	765	defense response to bacterium	biological_process	XLOC_000412, XLOC_000520, XLOC_003111, XLOC_003274, XLOC_004754, XLOC_006289, XLOC_006291, XLOC_006552, XLOC_006553, XLOC_006794, XLOC_006823, XLOC_009577, XLOC_009766, XLOC_009960, XLOC_010572, XLOC_011037, XLOC_011191, XLOC_011359, XLOC_011592, XLOC_011694, XLOC_011714, XLOC_011715, XLOC_011726, XLOC_012076, XLOC_013350, XLOC_013484, XLOC_014794, XLOC_015125, XLOC_015199, XLOC_016448, XLOC_0176…
GO:0009414	2.96585e-06	0.00206182	40	498	response to water deprivation	biological_process	XLOC_000454, XLOC_001611, XLOC_001639, XLOC_001830, XLOC_002430, XLOC_003111, XLOC_004177, XLOC_005904, XLOC_006823, XLOC_009030, XLOC_010226, XLOC_010572, XLOC_011780, XLOC_012818, XLOC_012912, XLOC_013464, XLOC_013665, XLOC_013777, XLOC_013834, XLOC_014569, XLOC_014839, XLOC_014964, XLOC_014965, XLOC_015199, XLOC_016448, XLOC_016912, XLOC_017142, XLOC_017897, XLOC_018015, XLOC_018434, XLOC_0184…
GO:0010200	1.192e-08	4.41952e-05	36	343	response to chitin	biological_process	XLOC_000520, XLOC_001169, XLOC_002430, XLOC_002925, XLOC_002997, XLOC_003111, XLOC_003602, XLOC_003683, XLOC_004177, XLOC_004585, XLOC_005712, XLOC_006253, XLOC_006254, XLOC_007688, XLOC_008298, XLOC_009960, XLOC_010237, XLOC_010948, XLOC_011191, XLOC_011269, XLOC_013777, XLOC_014254, XLOC_014522, XLOC_014794, XLOC_014914, XLOC_015199, XLOC_015508, XLOC_016448, XLOC_018434, XLOC_018627, XLOC_0194…
GO:0005516	8.57198e-10	4.76731e-06	35	289	calmodulin binding	molecular_function	XLOC_000297, XLOC_000587, XLOC_000684, XLOC_000686, XLOC_000691, XLOC_001185, XLOC_001429, XLOC_001431, XLOC_001696, XLOC_001881, XLOC_003308, XLOC_005289, XLOC_005818, XLOC_005819, XLOC_005867, XLOC_006689, XLOC_006706, XLOC_006941, XLOC_006971, XLOC_007290, XLOC_007597, XLOC_009960, XLOC_011694, XLOC_012256, XLOC_013344, XLOC_013350, XLOC_014522, XLOC_016272, XLOC_017032, XLOC_020898, XLOC_0218…
GO:0009611	0.000158776	0.0441516	34	489	response to wounding	biological_process	XLOC_000889, XLOC_001185, XLOC_002997, XLOC_003783, XLOC_003819, XLOC_004740, XLOC_004754, XLOC_009928, XLOC_010411, XLOC_010469, XLOC_011191, XLOC_011592, XLOC_011726, XLOC_011854, XLOC_012236, XLOC_012982, XLOC_013281, XLOC_013731, XLOC_013834, XLOC_014019, XLOC_014964, XLOC_014965, XLOC_015020, XLOC_015125, XLOC_016099, XLOC_017687, XLOC_017991, XLOC_018345, XLOC_018434, XLOC_018469, XLOC_0188…
GO:0009737	0.0354507	1	34	681	response to abscisic acid	biological_process	XLOC_000972, XLOC_001129, XLOC_001611, XLOC_001639, XLOC_001962, XLOC_003685, XLOC_004585, XLOC_004773, XLOC_005904, XLOC_006971, XLOC_008298, XLOC_009030, XLOC_010226, XLOC_010572, XLOC_011037, XLOC_011047, XLOC_011780, XLOC_012616, XLOC_012818, XLOC_013464, XLOC_013665, XLOC_013777, XLOC_015034, XLOC_015125, XLOC_017125, XLOC_017152, XLOC_017897, XLOC_019072, XLOC_019286, XLOC_019472, XLOC_0231…
GO:0030246	2.74276e-06	0.00203385	33	383	carbohydrate binding	molecular_function	XLOC_000587, XLOC_000588, XLOC_000684, XLOC_000686, XLOC_000691, XLOC_001429, XLOC_001431, XLOC_001696, XLOC_001881, XLOC_003274, XLOC_005289, XLOC_005818, XLOC_005819, XLOC_005867, XLOC_006689, XLOC_006706, XLOC_006941, XLOC_006971, XLOC_007133, XLOC_007597, XLOC_012256, XLOC_013344, XLOC_016272, XLOC_017032, XLOC_017623, XLOC_019130, XLOC_020272, XLOC_020898, XLOC_021880, XLOC_022350, XLOC_0227…
GO:0009738	2.99901e-05	0.0111193	33	397	abscisic acid-activated signaling pathway	biological_process	XLOC_000454, XLOC_000587, XLOC_000684, XLOC_000686, XLOC_000691, XLOC_001185, XLOC_001429, XLOC_001431, XLOC_001696, XLOC_001830, XLOC_001962, XLOC_002997, XLOC_004177, XLOC_006941, XLOC_007072, XLOC_009212, XLOC_010237, XLOC_011047, XLOC_012282, XLOC_012912, XLOC_013344, XLOC_014569, XLOC_015805, XLOC_016272, XLOC_016912, XLOC_017546, XLOC_018015, XLOC_022480, XLOC_022700, XLOC_022987, XLOC_0232…
GO:0050832	0.00217	0.285381	31	504	defense response to fungus	biological_process	XLOC_000139, XLOC_000334, XLOC_000520, XLOC_000972, XLOC_001648, XLOC_002110, XLOC_002635, XLOC_002956, XLOC_003111, XLOC_003274, XLOC_003602, XLOC_004919, XLOC_005808, XLOC_006254, XLOC_006794, XLOC_011191, XLOC_011714, XLOC_011715, XLOC_013642, XLOC_014102, XLOC_014569, XLOC_014794, XLOC_014914, XLOC_017546, XLOC_018083, XLOC_018434, XLOC_018527, XLOC_021745, XLOC_021746, XLOC_022066, XLOC_0229…
GO:0016491	0.00540151	0.481284	30	540	oxidoreductase activity	molecular_function	XLOC_000417, XLOC_001627, XLOC_003308, XLOC_006552, XLOC_006553, XLOC_006610, XLOC_008631, XLOC_008860, XLOC_009577, XLOC_009766, XLOC_010411, XLOC_010562, XLOC_010563, XLOC_010796, XLOC_012034, XLOC_012049, XLOC_012052, XLOC_013068, XLOC_013342, XLOC_013484, XLOC_015046, XLOC_015047, XLOC_015405, XLOC_016633, XLOC_017142, XLOC_021750, XLOC_021809, XLOC_023058, XLOC_023479, XLOC_023534
GO:0005506	7.97418e-05	0.0233413	29	402	iron ion binding	molecular_function	XLOC_000255, XLOC_003760, XLOC_005421, XLOC_007603, XLOC_008390, XLOC_008694, XLOC_008856, XLOC_010073, XLOC_010491, XLOC_011191, XLOC_013002, XLOC_013530, XLOC_013531, XLOC_015020, XLOC_015402, XLOC_016823, XLOC_017142, XLOC_018184, XLOC_018856, XLOC_019197, XLOC_019667, XLOC_020451, XLOC_021706, XLOC_021707, XLOC_021711, XLOC_021996, XLOC_022763, XLOC_023187, XLOC_023435
GO:0003824	0.000483626	0.107587	28	393	catalytic activity	molecular_function	XLOC_000268, XLOC_000366, XLOC_000417, XLOC_001024, XLOC_001639, XLOC_003819, XLOC_005432, XLOC_005808, XLOC_007072, XLOC_008860, XLOC_008991, XLOC_009030, XLOC_009217, XLOC_009928, XLOC_010047, XLOC_013720, XLOC_015034, XLOC_016146, XLOC_017991, XLOC_018130, XLOC_018828, XLOC_019072, XLOC_019472, XLOC_020593, XLOC_023310, XLOC_023596, XLOC_023726, XLOC_024415
GO:0006979	0.000526322	0.11479	28	410	response to oxidative stress	biological_process	XLOC_001639, XLOC_001648, XLOC_002997, XLOC_004740, XLOC_004773, XLOC_004952, XLOC_006610, XLOC_006823, XLOC_007133, XLOC_007603, XLOC_008631, XLOC_008634, XLOC_009030, XLOC_011247, XLOC_013932, XLOC_016711, XLOC_017033, XLOC_017966, XLOC_019072, XLOC_019375, XLOC_019717, XLOC_019718, XLOC_020602, XLOC_021745, XLOC_021746, XLOC_021750, XLOC_022920, XLOC_023534
GO:0048544	7.30858e-10	4.76731e-06	27	185	recognition of pollen	biological_process	XLOC_000587, XLOC_000684, XLOC_000686, XLOC_000691, XLOC_001429, XLOC_001431, XLOC_001696, XLOC_001881, XLOC_005289, XLOC_005818, XLOC_005867, XLOC_006689, XLOC_006706, XLOC_006941, XLOC_006971, XLOC_007597, XLOC_012256, XLOC_013344, XLOC_016272, XLOC_017032, XLOC_019130, XLOC_020898, XLOC_021880, XLOC_022350, XLOC_022700, XLOC_024409, XLOC_024793
GO:0043565	0.00285769	0.313412	27	424	sequence-specific DNA binding	molecular_function	XLOC_000104, XLOC_000297, XLOC_001169, XLOC_001962, XLOC_003111, XLOC_005712, XLOC_005904, XLOC_006980, XLOC_007688, XLOC_008417, XLOC_009960, XLOC_010325, XLOC_011446, XLOC_011694, XLOC_011854, XLOC_013350, XLOC_013464, XLOC_013777, XLOC_014991, XLOC_015199, XLOC_016448, XLOC_016774, XLOC_016912, XLOC_018434, XLOC_021788, XLOC_022582, XLOC_024310
GO:0004497	6.90935e-06	0.00370507	24	262	monooxygenase activity	molecular_function	XLOC_000255, XLOC_005421, XLOC_007066, XLOC_008390, XLOC_008694, XLOC_010073, XLOC_010491, XLOC_011191, XLOC_013002, XLOC_013530, XLOC_013531, XLOC_013834, XLOC_014964, XLOC_014965, XLOC_015402, XLOC_016823, XLOC_018184, XLOC_018856, XLOC_020451, XLOC_021706, XLOC_021707, XLOC_021711, XLOC_023058, XLOC_023187
GO:0020037	0.0004746	0.107587	24	352	heme binding	molecular_function	XLOC_000255, XLOC_005421, XLOC_008390, XLOC_008694, XLOC_010073, XLOC_010491, XLOC_011191, XLOC_013002, XLOC_013530, XLOC_013531, XLOC_015402, XLOC_016823, XLOC_017966, XLOC_018184, XLOC_018856, XLOC_019717, XLOC_019718, XLOC_020451, XLOC_020602, XLOC_021706, XLOC_021707, XLOC_021711, XLOC_021996, XLOC_023187
GO:0009813	0.000891723	0.176541	24	333	flavonoid biosynthetic process	biological_process	XLOC_000417, XLOC_000889, XLOC_001627, XLOC_003760, XLOC_007208, XLOC_007535, XLOC_008694, XLOC_008860, XLOC_009715, XLOC_009851, XLOC_010047, XLOC_011301, XLOC_013314, XLOC_013530, XLOC_013531, XLOC_015302, XLOC_015668, XLOC_016006, XLOC_016428, XLOC_018184, XLOC_019458, XLOC_019943, XLOC_020267, XLOC_022935
GO:0006468	0.00619228	0.51787	21	295	protein phosphorylation	biological_process	XLOC_000587, XLOC_000684, XLOC_000686, XLOC_000691, XLOC_001429, XLOC_001431, XLOC_001696, XLOC_001881, XLOC_003046, XLOC_004740, XLOC_006521, XLOC_006941, XLOC_013344, XLOC_015508, XLOC_016272, XLOC_017890, XLOC_021786, XLOC_022350, XLOC_022437, XLOC_022700, XLOC_024409
GO:0016705	0.000223787	0.0565723	20	248	oxidoreductase activity, acting on paired donors, with incorporation or reduction of molecular oxygen	molecular_function	XLOC_000255, XLOC_005421, XLOC_008390, XLOC_008694, XLOC_010073, XLOC_010491, XLOC_011191, XLOC_013002, XLOC_013530, XLOC_013531, XLOC_015402, XLOC_016823, XLOC_018184, XLOC_018856, XLOC_020451, XLOC_021706, XLOC_021707, XLOC_021711, XLOC_021996, XLOC_023187
GO:0009873	0.000957387	0.178571	20	245	ethylene-activated signaling pathway	biological_process	XLOC_000454, XLOC_001602, XLOC_003685, XLOC_004177, XLOC_004974, XLOC_005712, XLOC_006253, XLOC_006254, XLOC_008298, XLOC_011037, XLOC_013711, XLOC_014569, XLOC_017106, XLOC_018015, XLOC_018627, XLOC_019375, XLOC_019825, XLOC_022684, XLOC_023275, XLOC_024310
GO:0009620	0.000732438	0.150869	19	233	response to fungus	biological_process	XLOC_000454, XLOC_000587, XLOC_000588, XLOC_001881, XLOC_002956, XLOC_003783, XLOC_004919, XLOC_004990, XLOC_005469, XLOC_007498, XLOC_011191, XLOC_012982, XLOC_014019, XLOC_018015, XLOC_018469, XLOC_019625, XLOC_022350, XLOC_023275, XLOC_024409
GO:0009734	0.0124127	0.836768	19	306	auxin-activated signaling pathway	biological_process	XLOC_000998, XLOC_002334, XLOC_004740, XLOC_004974, XLOC_010712, XLOC_011854, XLOC_012034, XLOC_012049, XLOC_012052, XLOC_012171, XLOC_012205, XLOC_012331, XLOC_013711, XLOC_014102, XLOC_014375, XLOC_015047, XLOC_015930, XLOC_023003, XLOC_023605
GO:0044212	0.0130671	0.86003	19	284	transcription regulatory region DNA binding	molecular_function	XLOC_000297, XLOC_001602, XLOC_002095, XLOC_003111, XLOC_005712, XLOC_006254, XLOC_008417, XLOC_009960, XLOC_010325, XLOC_010712, XLOC_011694, XLOC_013350, XLOC_015199, XLOC_016448, XLOC_016774, XLOC_017106, XLOC_018434, XLOC_019625, XLOC_021723
GO:0006629	0.00355013	0.36563	18	255	lipid metabolic process	biological_process	XLOC_002352, XLOC_004952, XLOC_005289, XLOC_005818, XLOC_005819, XLOC_005867, XLOC_006706, XLOC_007015, XLOC_007727, XLOC_010723, XLOC_011242, XLOC_012256, XLOC_018907, XLOC_021021, XLOC_022684, XLOC_023697, XLOC_024793, XLOC_024918
GO:0044281	0.0300045	1	18	295	small molecule metabolic process	biological_process	XLOC_004805, XLOC_004952, XLOC_006823, XLOC_007727, XLOC_010469, XLOC_010599, XLOC_010723, XLOC_011643, XLOC_013720, XLOC_013930, XLOC_018907, XLOC_021021, XLOC_022706, XLOC_022917, XLOC_023596, XLOC_023697, XLOC_023726, XLOC_024918
GO:0080167	0.00553847	0.481284	17	247	response to karrikin	biological_process	XLOC_001639, XLOC_004190, XLOC_005052, XLOC_005847, XLOC_007128, XLOC_009030, XLOC_009929, XLOC_012616, XLOC_013281, XLOC_014647, XLOC_014933, XLOC_018136, XLOC_019020, XLOC_019072, XLOC_022263, XLOC_024466, XLOC_024591
GO:0055114	0.0215553	1	17	303	oxidation-reduction process	biological_process	XLOC_000703, XLOC_001412, XLOC_001627, XLOC_001648, XLOC_006552, XLOC_006553, XLOC_007015, XLOC_007133, XLOC_007727, XLOC_011098, XLOC_012282, XLOC_013002, XLOC_013484, XLOC_015402, XLOC_017142, XLOC_021745, XLOC_021746
GO:0009751	0.0282484	1	17	295	response to salicylic acid	biological_process	XLOC_000334, XLOC_000412, XLOC_002110, XLOC_002635, XLOC_003111, XLOC_003685, XLOC_005469, XLOC_012205, XLOC_012982, XLOC_015125, XLOC_018434, XLOC_020527, XLOC_022066, XLOC_022684, XLOC_022700, XLOC_024409, XLOC_024883
GO:0005887	0.0389027	1	17	293	integral component of plasma membrane	cellular_component	XLOC_001174, XLOC_001184, XLOC_001611, XLOC_006702, XLOC_010226, XLOC_011780, XLOC_012778, XLOC_012818, XLOC_013932, XLOC_014812, XLOC_016943, XLOC_018352, XLOC_018444, XLOC_018907, XLOC_019574, XLOC_022681, XLOC_023052
GO:0009744	0.00117012	0.200235	16	181	response to sucrose	biological_process	XLOC_000454, XLOC_001129, XLOC_003805, XLOC_004074, XLOC_005306, XLOC_008694, XLOC_010755, XLOC_012333, XLOC_015302, XLOC_016912, XLOC_018015, XLOC_020272, XLOC_022987, XLOC_023191, XLOC_023275, XLOC_023596
GO:0034613	8.06139e-06	0.00399718	15	104	cellular protein localization	biological_process	XLOC_000587, XLOC_000684, XLOC_000686, XLOC_000691, XLOC_000818, XLOC_001429, XLOC_001431, XLOC_001696, XLOC_001881, XLOC_006172, XLOC_013344, XLOC_016272, XLOC_022350, XLOC_022700, XLOC_024409
GO:0009617	0.013683	0.875042	15	211	response to bacterium	biological_process	XLOC_000454, XLOC_000588, XLOC_002997, XLOC_005469, XLOC_015199, XLOC_016448, XLOC_016951, XLOC_018015, XLOC_018873, XLOC_019472, XLOC_020251, XLOC_022263, XLOC_022684, XLOC_023191, XLOC_023275
GO:0009607	1.22986e-07	0.000341993	14	82	response to biotic stimulus	biological_process	XLOC_004990, XLOC_007498, XLOC_011579, XLOC_011580, XLOC_012171, XLOC_012513, XLOC_012515, XLOC_012517, XLOC_013642, XLOC_017044, XLOC_018527, XLOC_018589, XLOC_020221, XLOC_020222
GO:0071215	1.20167e-05	0.00514085	14	95	cellular response to abscisic acid stimulus	biological_process	XLOC_000587, XLOC_000684, XLOC_000686, XLOC_000691, XLOC_001429, XLOC_001431, XLOC_001696, XLOC_006691, XLOC_006702, XLOC_006941, XLOC_013344, XLOC_016272, XLOC_022700, XLOC_024409
GO:0009862	0.00536626	0.481284	13	155	systemic acquired resistance, salicylic acid mediated signaling pathway	biological_process	XLOC_000520, XLOC_006794, XLOC_011191, XLOC_011463, XLOC_011694, XLOC_011715, XLOC_013350, XLOC_014569, XLOC_014794, XLOC_017546, XLOC_018434, XLOC_022684, XLOC_022987
GO:0006970	0.0130435	0.86003	13	178	response to osmotic stress	biological_process	XLOC_002997, XLOC_003111, XLOC_005904, XLOC_006823, XLOC_013464, XLOC_015199, XLOC_016448, XLOC_018434, XLOC_019375, XLOC_021959, XLOC_023605, XLOC_024310, XLOC_024900
GO:0030247	0.0169307	1	13	202	polysaccharide binding	molecular_function	XLOC_000334, XLOC_002635, XLOC_005289, XLOC_005469, XLOC_005818, XLOC_005819, XLOC_005867, XLOC_006691, XLOC_006702, XLOC_006706, XLOC_012256, XLOC_022066, XLOC_024793
GO:0009867	0.0208259	1	13	185	jasmonic acid mediated signaling pathway	biological_process	XLOC_000520, XLOC_000952, XLOC_002110, XLOC_004754, XLOC_011191, XLOC_011247, XLOC_014569, XLOC_014794, XLOC_017546, XLOC_017687, XLOC_018434, XLOC_019375, XLOC_022987
GO:0031348	0.0252582	1	13	182	negative regulation of defense response	biological_process	XLOC_000520, XLOC_004990, XLOC_007498, XLOC_011191, XLOC_012308, XLOC_014569, XLOC_014794, XLOC_014914, XLOC_017546, XLOC_018434, XLOC_022480, XLOC_022684, XLOC_022987
GO:0010224	0.0471832	1	13	205	response to UV-B	biological_process	XLOC_001129, XLOC_002997, XLOC_003760, XLOC_005306, XLOC_008694, XLOC_009027, XLOC_011530, XLOC_013002, XLOC_015302, XLOC_015402, XLOC_019458, XLOC_019943, XLOC_023786
GO:0004713	0.000207717	0.0550104	12	90	protein tyrosine kinase activity	molecular_function	XLOC_000454, XLOC_002956, XLOC_003497, XLOC_004919, XLOC_006521, XLOC_009027, XLOC_009911, XLOC_014914, XLOC_018015, XLOC_018485, XLOC_021786, XLOC_023275
GO:0009817	0.00463606	0.440743	12	153	defense response to fungus, incompatible interaction	biological_process	XLOC_001129, XLOC_003274, XLOC_004990, XLOC_006794, XLOC_007498, XLOC_009232, XLOC_010403, XLOC_011463, XLOC_011714, XLOC_011715, XLOC_013824, XLOC_018527
GO:0015293	0.00649023	0.538737	12	143	symporter activity	molecular_function	XLOC_001611, XLOC_007128, XLOC_009929, XLOC_010226, XLOC_011780, XLOC_014812, XLOC_014933, XLOC_016943, XLOC_018280, XLOC_024466, XLOC_024591, XLOC_024890
GO:0010363	0.00715164	0.560195	12	140	regulation of plant-type hypersensitive response	biological_process	XLOC_000520, XLOC_000889, XLOC_003308, XLOC_007128, XLOC_009911, XLOC_010237, XLOC_011191, XLOC_014569, XLOC_014794, XLOC_017546, XLOC_018434, XLOC_022987
GO:0006612	0.0105647	0.748476	12	149	protein targeting to membrane	biological_process	XLOC_000520, XLOC_000889, XLOC_003308, XLOC_007128, XLOC_009911, XLOC_010237, XLOC_011191, XLOC_014569, XLOC_014794, XLOC_017546, XLOC_018434, XLOC_022987
GO:0043090	4.38794e-05	0.0144279	11	73	amino acid import	biological_process	XLOC_000520, XLOC_001767, XLOC_006079, XLOC_007128, XLOC_009929, XLOC_011780, XLOC_014933, XLOC_018101, XLOC_022987, XLOC_024466, XLOC_024591
GO:0044550	8.76228e-05	0.0249905	11	79	secondary metabolite biosynthetic process	biological_process	XLOC_008390, XLOC_008694, XLOC_013530, XLOC_013531, XLOC_013834, XLOC_014964, XLOC_014965, XLOC_016823, XLOC_018184, XLOC_018856, XLOC_023187
GO:0016126	0.00101224	0.1816	11	98	sterol biosynthetic process	biological_process	XLOC_001544, XLOC_013731, XLOC_013834, XLOC_014964, XLOC_014965, XLOC_015405, XLOC_015668, XLOC_021020, XLOC_021021, XLOC_022917, XLOC_024918
GO:0009750	0.00216795	0.285381	11	103	response to fructose	biological_process	XLOC_000454, XLOC_001129, XLOC_002352, XLOC_003805, XLOC_004074, XLOC_010755, XLOC_018015, XLOC_020272, XLOC_022987, XLOC_023191, XLOC_023275
GO:0000165	0.0121341	0.827352	11	129	MAPK cascade	biological_process	XLOC_000454, XLOC_000520, XLOC_001185, XLOC_011191, XLOC_014569, XLOC_014794, XLOC_017546, XLOC_018015, XLOC_018434, XLOC_022987, XLOC_023275
GO:0004714	0.0175354	1	11	151	transmembrane receptor protein tyrosine kinase activity	molecular_function	XLOC_006971, XLOC_009027, XLOC_010237, XLOC_011726, XLOC_015508, XLOC_016669, XLOC_019699, XLOC_021880, XLOC_022116, XLOC_022437, XLOC_023275
GO:0004715	0.00249557	0.308425	10	90	non-membrane spanning protein tyrosine kinase activity	molecular_function	XLOC_000454, XLOC_001881, XLOC_006521, XLOC_006691, XLOC_006702, XLOC_012256, XLOC_012308, XLOC_012852, XLOC_021786, XLOC_023275
GO:0052689	0.000543446	0.116245	9	62	carboxylic ester hydrolase activity	molecular_function	XLOC_004381, XLOC_004383, XLOC_004384, XLOC_006319, XLOC_006320, XLOC_011301, XLOC_014569, XLOC_017125, XLOC_022684
GO:0009407	0.01513	0.945214	9	111	toxin catabolic process	biological_process	XLOC_001212, XLOC_010755, XLOC_012171, XLOC_012205, XLOC_013777, XLOC_015805, XLOC_018435, XLOC_021799, XLOC_024883
GO:0008219	0.0153209	0.946747	9	101	cell death	biological_process	XLOC_000454, XLOC_000520, XLOC_006521, XLOC_014569, XLOC_015508, XLOC_018015, XLOC_019825, XLOC_022437, XLOC_023275
GO:0030968	0.015526	0.954118	9	101	endoplasmic reticulum unfolded protein response	biological_process	XLOC_007128, XLOC_012308, XLOC_013777, XLOC_014522, XLOC_014569, XLOC_017546, XLOC_021788, XLOC_022480, XLOC_022987
GO:0004709	0.019389	1	9	104	MAP kinase kinase kinase activity	molecular_function	XLOC_000454, XLOC_006521, XLOC_009911, XLOC_010237, XLOC_014019, XLOC_018015, XLOC_018469, XLOC_022350, XLOC_023275
GO:0048527	0.0208378	1	9	106	lateral root development	biological_process	XLOC_000334, XLOC_001602, XLOC_002635, XLOC_007688, XLOC_008417, XLOC_010712, XLOC_011854, XLOC_016774, XLOC_017106
GO:0000325	0.0259565	1	9	114	plant-type vacuole	cellular_component	XLOC_000139, XLOC_001631, XLOC_001767, XLOC_006404, XLOC_015125, XLOC_016377, XLOC_017077, XLOC_018280, XLOC_023052
GO:0009816	0.0268379	1	9	117	defense response to bacterium, incompatible interaction	biological_process	XLOC_004585, XLOC_006941, XLOC_011269, XLOC_018083, XLOC_018527, XLOC_019375, XLOC_022350, XLOC_022684, XLOC_022920
GO:0009556	0.044518	1	9	132	microsporogenesis	biological_process	XLOC_000101, XLOC_009027, XLOC_010383, XLOC_011592, XLOC_012076, XLOC_014712, XLOC_015508, XLOC_020827, XLOC_022437
GO:0009697	0.0158004	0.965649	8	85	salicylic acid biosynthetic process	biological_process	XLOC_000520, XLOC_011191, XLOC_012308, XLOC_014794, XLOC_014914, XLOC_018434, XLOC_022480, XLOC_022987
GO:0016709	0.0200498	1	8	98	oxidoreductase activity, acting on paired donors, with incorporation or reduction of molecular oxygen, NAD(P)H as one donor, and incorporation of one atom of oxygen	molecular_function	XLOC_008390, XLOC_013002, XLOC_013530, XLOC_015402, XLOC_016823, XLOC_018184, XLOC_018856, XLOC_023187
GO:0009966	0.0249255	1	8	103	regulation of signal transduction	biological_process	XLOC_003497, XLOC_004952, XLOC_010723, XLOC_012308, XLOC_021799, XLOC_022700, XLOC_023275, XLOC_023697
GO:0009809	0.0300955	1	8	107	lignin biosynthetic process	biological_process	XLOC_000366, XLOC_000889, XLOC_004952, XLOC_008860, XLOC_013002, XLOC_015402, XLOC_017966, XLOC_020602
GO:0006695	4.14023e-05	0.0144279	7	28	cholesterol biosynthetic process	biological_process	XLOC_004805, XLOC_007133, XLOC_015405, XLOC_021020, XLOC_021021, XLOC_022917, XLOC_024918
GO:0002679	0.000200861	0.0544922	7	35	respiratory burst involved in defense response	biological_process	XLOC_000520, XLOC_004177, XLOC_010237, XLOC_014522, XLOC_018434, XLOC_019472, XLOC_022582
GO:0008299	0.000390111	0.0943306	7	42	isoprenoid biosynthetic process	biological_process	XLOC_001544, XLOC_004805, XLOC_015405, XLOC_021020, XLOC_021021, XLOC_022917, XLOC_024918
GO:0016791	0.0015989	0.250488	7	47	phosphatase activity	molecular_function	XLOC_010238, XLOC_013720, XLOC_013731, XLOC_017799, XLOC_018345, XLOC_020711, XLOC_023726
GO:0006968	0.00286965	0.313412	7	54	cellular defense response	biological_process	XLOC_005289, XLOC_005818, XLOC_005819, XLOC_005867, XLOC_006706, XLOC_012256, XLOC_024793
GO:0008889	0.00381056	0.385317	7	57	glycerophosphodiester phosphodiesterase activity	molecular_function	XLOC_005289, XLOC_005818, XLOC_005819, XLOC_005867, XLOC_006706, XLOC_012256, XLOC_024793
GO:0009835	0.00549802	0.481284	7	63	fruit ripening	biological_process	XLOC_003760, XLOC_006253, XLOC_013002, XLOC_013530, XLOC_015402, XLOC_016951, XLOC_018109
GO:0009686	0.00658993	0.542962	7	63	gibberellin biosynthetic process	biological_process	XLOC_000454, XLOC_003760, XLOC_005421, XLOC_018015, XLOC_019667, XLOC_023275, XLOC_023435
GO:0006071	0.00885852	0.661298	7	65	glycerol metabolic process	biological_process	XLOC_005289, XLOC_005818, XLOC_005819, XLOC_005867, XLOC_006706, XLOC_012256, XLOC_024793
GO:0006865	0.0112782	0.784043	7	71	amino acid transport	biological_process	XLOC_004811, XLOC_007128, XLOC_009929, XLOC_014933, XLOC_019458, XLOC_024466, XLOC_024591
GO:0042493	0.0179275	1	7	74	response to drug	biological_process	XLOC_004805, XLOC_013731, XLOC_018907, XLOC_021020, XLOC_021021, XLOC_022917, XLOC_024918
GO:0006807	0.0183229	1	7	74	nitrogen compound metabolic process	biological_process	XLOC_001497, XLOC_007290, XLOC_015125, XLOC_017077, XLOC_018280, XLOC_019472, XLOC_020727
GO:0050662	0.0202671	1	7	77	coenzyme binding	molecular_function	XLOC_000366, XLOC_000417, XLOC_008860, XLOC_010047, XLOC_017991, XLOC_018828, XLOC_020218
GO:0000302	0.0244356	1	7	77	response to reactive oxygen species	biological_process	XLOC_000412, XLOC_001185, XLOC_006971, XLOC_007597, XLOC_007688, XLOC_016711, XLOC_018627
GO:0012501	0.0248911	1	7	79	programmed cell death	biological_process	XLOC_000412, XLOC_006289, XLOC_006291, XLOC_019375, XLOC_022263, XLOC_022700, XLOC_024409
GO:0009695	0.039573	1	7	87	jasmonic acid biosynthetic process	biological_process	XLOC_003819, XLOC_006552, XLOC_006553, XLOC_009928, XLOC_011191, XLOC_013484, XLOC_014794
GO:0043069	0.0456792	1	7	90	negative regulation of programmed cell death	biological_process	XLOC_000520, XLOC_007128, XLOC_010237, XLOC_014569, XLOC_017546, XLOC_018434, XLOC_022987
GO:0035671	1.26142e-05	0.00519658	6	17	enone reductase activity	molecular_function	XLOC_006552, XLOC_006553, XLOC_013484, XLOC_017991, XLOC_018828, XLOC_020218
GO:0016099	4.77049e-05	0.0151606	6	20	monoterpenoid biosynthetic process	biological_process	XLOC_008390, XLOC_017991, XLOC_018184, XLOC_018828, XLOC_018856, XLOC_020218
GO:0009646	0.000953526	0.178571	6	35	response to absence of light	biological_process	XLOC_001648, XLOC_003805, XLOC_012333, XLOC_018873, XLOC_021745, XLOC_021746
GO:0004568	0.00130159	0.212906	6	38	chitinase activity	molecular_function	XLOC_000587, XLOC_000588, XLOC_001914, XLOC_013642, XLOC_024002, XLOC_024409
GO:0006032	0.00156419	0.24855	6	39	chitin catabolic process	biological_process	XLOC_000587, XLOC_000588, XLOC_001914, XLOC_013642, XLOC_024002, XLOC_024409
GO:0001889	0.00201714	0.284354	6	37	liver development	biological_process	XLOC_016860, XLOC_020727, XLOC_021020, XLOC_021021, XLOC_022917, XLOC_024918
GO:0008652	0.00443541	0.425302	6	41	cellular amino acid biosynthetic process	biological_process	XLOC_006552, XLOC_006553, XLOC_011191, XLOC_011282, XLOC_013484, XLOC_014794
GO:0044255	0.00600126	0.508581	6	44	cellular lipid metabolic process	biological_process	XLOC_010599, XLOC_018907, XLOC_021021, XLOC_022917, XLOC_023596, XLOC_024918
GO:0009699	0.00941333	0.69803	6	54	phenylpropanoid biosynthetic process	biological_process	XLOC_000366, XLOC_003760, XLOC_008860, XLOC_013002, XLOC_015402, XLOC_023534
GO:0010105	0.0145038	0.911445	6	54	negative regulation of ethylene-activated signaling pathway	biological_process	XLOC_000454, XLOC_008298, XLOC_011037, XLOC_018015, XLOC_022684, XLOC_023275
GO:0031408	0.0334115	1	6	68	oxylipin biosynthetic process	biological_process	XLOC_003819, XLOC_006552, XLOC_006553, XLOC_010411, XLOC_011191, XLOC_013484
GO:0050502	0.0384328	1	6	66	cis-zeatin O-beta-D-glucosyltransferase activity	molecular_function	XLOC_004916, XLOC_007208, XLOC_016428, XLOC_019458, XLOC_019943, XLOC_022935
GO:0050403	0.0406443	1	6	67	trans-zeatin O-beta-D-glucosyltransferase activity	molecular_function	XLOC_004916, XLOC_007208, XLOC_016428, XLOC_019458, XLOC_019943, XLOC_022935
GO:0003333	0.0417544	1	6	71	amino acid transmembrane transport	biological_process	XLOC_007128, XLOC_009929, XLOC_014933, XLOC_022681, XLOC_024466, XLOC_024591
GO:0015171	0.0436242	1	6	72	amino acid transmembrane transporter activity	molecular_function	XLOC_007128, XLOC_009929, XLOC_014933, XLOC_022681, XLOC_024466, XLOC_024591
GO:0019287	4.3124e-05	0.0144279	5	13	isopentenyl diphosphate biosynthetic process, mevalonate pathway	biological_process	XLOC_004805, XLOC_021020, XLOC_021021, XLOC_022917, XLOC_024918
GO:0006733	0.00108817	0.191295	5	23	oxidoreduction coenzyme metabolic process	biological_process	XLOC_006552, XLOC_006553, XLOC_011191, XLOC_013484, XLOC_014794
GO:0009106	0.00247574	0.308425	5	27	lipoate metabolic process	biological_process	XLOC_006552, XLOC_006553, XLOC_011191, XLOC_013484, XLOC_014794
GO:0019369	0.00283482	0.313412	5	26	arachidonic acid metabolic process	biological_process	XLOC_004952, XLOC_010723, XLOC_013720, XLOC_023697, XLOC_023726
GO:0000096	0.00290222	0.313412	5	28	sulfur amino acid metabolic process	biological_process	XLOC_006552, XLOC_006553, XLOC_011191, XLOC_013484, XLOC_014794
GO:0009108	0.00391337	0.387253	5	30	coenzyme biosynthetic process	biological_process	XLOC_006552, XLOC_006553, XLOC_011191, XLOC_013484, XLOC_014794
GO:0043900	0.00666973	0.545495	5	33	regulation of multi-organism process	biological_process	XLOC_000520, XLOC_011191, XLOC_014794, XLOC_018434, XLOC_022987
GO:0006546	0.00690637	0.553995	5	33	glycine catabolic process	biological_process	XLOC_006552, XLOC_006553, XLOC_011191, XLOC_013484, XLOC_014794
GO:0009117	0.00868406	0.652654	5	36	nucleotide metabolic process	biological_process	XLOC_006552, XLOC_006553, XLOC_011191, XLOC_013484, XLOC_014794
GO:0006954	0.00955017	0.703487	5	36	inflammatory response	biological_process	XLOC_004952, XLOC_010723, XLOC_013720, XLOC_023697, XLOC_023726
GO:0009595	0.00969843	0.709708	5	36	detection of biotic stimulus	biological_process	XLOC_000520, XLOC_011191, XLOC_014794, XLOC_018434, XLOC_022987
GO:0060320	0.0109002	0.767359	5	34	rejection of self pollen	biological_process	XLOC_000686, XLOC_000691, XLOC_001431, XLOC_001696, XLOC_006941
GO:1900150	0.0121148	0.827352	5	35	regulation of defense response to fungus	biological_process	XLOC_000454, XLOC_003111, XLOC_018015, XLOC_018434, XLOC_023275
GO:0010223	0.0165399	1	5	40	secondary shoot formation	biological_process	XLOC_009027, XLOC_009184, XLOC_011854, XLOC_016616, XLOC_019699
GO:0008061	0.0176973	1	5	45	chitin binding	molecular_function	XLOC_000588, XLOC_001914, XLOC_013642, XLOC_014254, XLOC_024002
GO:0005355	0.0200185	1	5	43	glucose transmembrane transporter activity	molecular_function	XLOC_001174, XLOC_001611, XLOC_010226, XLOC_011780, XLOC_014812
GO:0035428	0.0200185	1	5	43	hexose transmembrane transport	biological_process	XLOC_001174, XLOC_001611, XLOC_010226, XLOC_011780, XLOC_014812
GO:0046323	0.0200185	1	5	43	glucose import	biological_process	XLOC_001174, XLOC_001611, XLOC_010226, XLOC_011780, XLOC_014812
GO:0006182	0.0212057	1	5	48	cGMP biosynthetic process	biological_process	XLOC_005469, XLOC_011592, XLOC_015046, XLOC_016099, XLOC_016669
GO:0004383	0.023012	1	5	49	guanylate cyclase activity	molecular_function	XLOC_005469, XLOC_011592, XLOC_015046, XLOC_016099, XLOC_016669
GO:0009698	0.0276748	1	5	52	phenylpropanoid metabolic process	biological_process	XLOC_001024, XLOC_003819, XLOC_005306, XLOC_015168, XLOC_023596
GO:0006805	0.0279131	1	5	52	xenobiotic metabolic process	biological_process	XLOC_007727, XLOC_013720, XLOC_013932, XLOC_022706, XLOC_023726
GO:0022891	0.0310041	1	5	48	substrate-specific transmembrane transporter activity	molecular_function	XLOC_001174, XLOC_001611, XLOC_010226, XLOC_011780, XLOC_014812
GO:0005351	0.0371185	1	5	50	sugar:proton symporter activity	molecular_function	XLOC_001174, XLOC_001611, XLOC_010226, XLOC_011780, XLOC_014812
GO:0006766	0.048427	1	5	52	vitamin metabolic process	biological_process	XLOC_006552, XLOC_006553, XLOC_011191, XLOC_013484, XLOC_014794
GO:0014074	1.86809e-06	0.0014842	4	5	response to purine-containing compound	biological_process	XLOC_021020, XLOC_021021, XLOC_022917, XLOC_024918
GO:0043177	1.86809e-06	0.0014842	4	5	organic acid binding	molecular_function	XLOC_021020, XLOC_021021, XLOC_022917, XLOC_024918
GO:0046690	1.86809e-06	0.0014842	4	5	response to tellurium ion	biological_process	XLOC_021020, XLOC_021021, XLOC_022917, XLOC_024918
GO:0055094	1.86809e-06	0.0014842	4	5	response to lipoprotein particle	biological_process	XLOC_021020, XLOC_021021, XLOC_022917, XLOC_024918
GO:0071372	1.86809e-06	0.0014842	4	5	cellular response to follicle-stimulating hormone stimulus	biological_process	XLOC_021020, XLOC_021021, XLOC_022917, XLOC_024918
GO:0071397	1.86809e-06	0.0014842	4	5	cellular response to cholesterol	biological_process	XLOC_021020, XLOC_021021, XLOC_022917, XLOC_024918
GO:0004421	5.57469e-06	0.00344485	4	6	hydroxymethylglutaryl-CoA synthase activity	molecular_function	XLOC_021020, XLOC_021021, XLOC_022917, XLOC_024918
GO:0009645	6.9951e-06	0.00370507	4	6	response to low light intensity stimulus	biological_process	XLOC_021020, XLOC_021021, XLOC_022917, XLOC_024918
GO:0033197	8.26532e-06	0.00399718	4	6	response to vitamin E	biological_process	XLOC_021020, XLOC_021021, XLOC_022917, XLOC_024918
GO:0016207	4.41021e-05	0.0144279	4	6	4-coumarate-CoA ligase activity	molecular_function	XLOC_001024, XLOC_003819, XLOC_005306, XLOC_023596
GO:0050598	7.05214e-05	0.0217892	4	9	taxane 13-alpha-hydroxylase activity	molecular_function	XLOC_005421, XLOC_010491, XLOC_021707, XLOC_021711
GO:0015690	7.8223e-05	0.0233413	4	9	aluminum cation transport	biological_process	XLOC_000973, XLOC_001648, XLOC_021745, XLOC_021746
GO:0016104	0.000423671	0.100266	4	12	triterpenoid biosynthetic process	biological_process	XLOC_001544, XLOC_008317, XLOC_011677, XLOC_012159
GO:0071398	0.000477681	0.107587	4	12	cellular response to fatty acid	biological_process	XLOC_011530, XLOC_016860, XLOC_022917, XLOC_024918
GO:0008144	0.00129841	0.212906	4	15	drug binding	molecular_function	XLOC_021020, XLOC_021021, XLOC_022917, XLOC_024918
GO:0033772	0.00218083	0.285381	4	15	flavonoid 3',5'-hydroxylase activity	molecular_function	XLOC_008694, XLOC_013530, XLOC_013531, XLOC_018184
GO:0016711	0.0022094	0.285758	4	16	flavonoid 3'-monooxygenase activity	molecular_function	XLOC_008694, XLOC_013530, XLOC_013531, XLOC_018184
GO:0016866	0.00236952	0.299502	4	18	intramolecular transferase activity	molecular_function	XLOC_004074, XLOC_008317, XLOC_011677, XLOC_012159
GO:0004022	0.00295075	0.315588	4	17	alcohol dehydrogenase (NAD) activity	molecular_function	XLOC_008860, XLOC_010562, XLOC_010563, XLOC_010796
GO:0044272	0.00307508	0.325753	4	18	sulfur compound biosynthetic process	biological_process	XLOC_006552, XLOC_006553, XLOC_013484, XLOC_014794
GO:0009970	0.00332539	0.345686	4	18	cellular response to sulfate starvation	biological_process	XLOC_018130, XLOC_021788, XLOC_022706, XLOC_024890
GO:0046556	0.00489964	0.454155	4	18	alpha-L-arabinofuranosidase activity	molecular_function	XLOC_002876, XLOC_012324, XLOC_012346, XLOC_019314
GO:0009044	0.00534028	0.481284	4	19	xylan 1,4-beta-xylosidase activity	molecular_function	XLOC_002876, XLOC_012324, XLOC_012346, XLOC_019314
GO:0045493	0.00548273	0.481284	4	19	xylan catabolic process	biological_process	XLOC_002876, XLOC_012324, XLOC_012346, XLOC_019314
GO:0019216	0.00603549	0.508581	4	21	regulation of lipid metabolic process	biological_process	XLOC_006552, XLOC_006553, XLOC_011191, XLOC_013484
GO:0043269	0.00749054	0.57973	4	24	regulation of ion transport	biological_process	XLOC_000520, XLOC_006404, XLOC_007128, XLOC_022987
GO:0015145	0.0102944	0.746514	4	25	monosaccharide transmembrane transporter activity	molecular_function	XLOC_001611, XLOC_010226, XLOC_011780, XLOC_014812
GO:0008584	0.0120981	0.827352	4	26	male gonad development	biological_process	XLOC_021020, XLOC_021021, XLOC_022917, XLOC_024918
GO:0050727	0.0121987	0.827352	4	26	regulation of inflammatory response	biological_process	XLOC_004952, XLOC_010723, XLOC_013932, XLOC_023697
GO:0019748	0.013399	0.872835	4	26	secondary metabolic process	biological_process	XLOC_006552, XLOC_006553, XLOC_013484, XLOC_014794
GO:0015696	0.0144041	0.91032	4	28	ammonium transport	biological_process	XLOC_000520, XLOC_007128, XLOC_012616, XLOC_022987
GO:0009410	0.0152111	0.945214	4	24	response to xenobiotic stimulus	biological_process	XLOC_002925, XLOC_003683, XLOC_021788, XLOC_024697
GO:0047372	0.0174982	1	4	31	acylglycerol lipase activity	molecular_function	XLOC_002352, XLOC_004952, XLOC_010723, XLOC_023697
GO:0031640	0.0189994	1	4	35	killing of cells of other organism	biological_process	XLOC_003274, XLOC_013642, XLOC_014102, XLOC_018527
GO:0009072	0.0203262	1	4	31	aromatic amino acid family metabolic process	biological_process	XLOC_006552, XLOC_006553, XLOC_013484, XLOC_014794
GO:0016131	0.0234266	1	4	30	brassinosteroid metabolic process	biological_process	XLOC_007208, XLOC_010073, XLOC_019458, XLOC_019943
GO:0080046	0.0257316	1	4	30	quercetin 4'-O-glucosyltransferase activity	molecular_function	XLOC_007208, XLOC_009715, XLOC_019458, XLOC_019943
GO:0050275	0.0290597	1	4	30	scopoletin glucosyltransferase activity	molecular_function	XLOC_007208, XLOC_009715, XLOC_010408, XLOC_016006
GO:0005249	0.0455306	1	4	39	voltage-gated potassium channel activity	molecular_function	XLOC_012778, XLOC_012818, XLOC_018444, XLOC_019574
GO:0042391	0.0471843	1	4	39	regulation of membrane potential	biological_process	XLOC_012778, XLOC_012818, XLOC_018444, XLOC_019574
GO:0046474	0.0490148	1	4	36	glycerophospholipid biosynthetic process	biological_process	XLOC_004952, XLOC_010469, XLOC_010723, XLOC_023697
GO:0047526	0.000214919	0.0555941	3	5	2'-hydroxyisoflavone reductase activity	molecular_function	XLOC_016633, XLOC_021750, XLOC_023534
GO:0004506	0.000307527	0.0760138	3	4	squalene monooxygenase activity	molecular_function	XLOC_013834, XLOC_014964, XLOC_014965
GO:0042299	0.000710633	0.149139	3	6	lupeol synthase activity	molecular_function	XLOC_008317, XLOC_011677, XLOC_012159
GO:0005358	0.000904688	0.176541	3	6	high-affinity hydrogen:glucose symporter activity	molecular_function	XLOC_001611, XLOC_010226, XLOC_011780
GO:0009679	0.000904688	0.176541	3	6	hexose:proton symporter activity	molecular_function	XLOC_001611, XLOC_010226, XLOC_011780
GO:0047787	0.0014877	0.239822	3	7	delta4-3-oxosteroid 5beta-reductase activity	molecular_function	XLOC_017991, XLOC_018828, XLOC_020218
GO:0036155	0.00265515	0.313412	3	8	acylglycerol acyl-chain remodeling	biological_process	XLOC_004952, XLOC_010723, XLOC_023697
GO:0046464	0.00265515	0.313412	3	8	acylglycerol catabolic process	biological_process	XLOC_004952, XLOC_010723, XLOC_023697
GO:0051930	0.00265515	0.313412	3	8	regulation of sensory perception of pain	biological_process	XLOC_004952, XLOC_010723, XLOC_023697
GO:2000124	0.00265515	0.313412	3	8	regulation of endocannabinoid signaling pathway	biological_process	XLOC_004952, XLOC_010723, XLOC_023697
GO:0030516	0.00275077	0.313412	3	8	regulation of axon extension	biological_process	XLOC_004952, XLOC_010723, XLOC_023697
GO:0005337	0.00279448	0.313412	3	9	nucleoside transmembrane transporter activity	molecular_function	XLOC_006947, XLOC_023773, XLOC_024567
GO:0015858	0.00279448	0.313412	3	9	nucleoside transport	biological_process	XLOC_006947, XLOC_023773, XLOC_024567
GO:1901642	0.00279448	0.313412	3	9	nucleoside transmembrane transport	biological_process	XLOC_006947, XLOC_023773, XLOC_024567
GO:0035798	0.00321774	0.33765	3	10	2-alkenal reductase (NADP+) activity	molecular_function	XLOC_006552, XLOC_006553, XLOC_013484
GO:0034484	0.00402584	0.392802	3	10	raffinose catabolic process	biological_process	XLOC_001639, XLOC_009030, XLOC_019072
GO:0019373	0.00480429	0.451062	3	10	epoxygenase P450 pathway	biological_process	XLOC_011191, XLOC_013720, XLOC_023726
GO:1900425	0.00540308	0.481284	3	9	negative regulation of defense response to bacterium	biological_process	XLOC_003111, XLOC_011359, XLOC_018434
GO:0019433	0.00541202	0.481284	3	10	triglyceride catabolic process	biological_process	XLOC_004952, XLOC_010723, XLOC_023697
GO:0043196	0.00601067	0.508581	3	10	varicosity	cellular_component	XLOC_004952, XLOC_010723, XLOC_023697
GO:0042300	0.00601345	0.508581	3	13	beta-amyrin synthase activity	molecular_function	XLOC_008317, XLOC_011677, XLOC_012159
GO:0060292	0.00692307	0.553995	3	11	long term synaptic depression	biological_process	XLOC_004952, XLOC_010723, XLOC_023697
GO:0047274	0.00699465	0.555725	3	12	galactinol-sucrose galactosyltransferase activity	molecular_function	XLOC_001639, XLOC_009030, XLOC_019072
GO:0033574	0.00815998	0.621668	3	13	response to testosterone	biological_process	XLOC_016860, XLOC_022917, XLOC_024918
GO:0004622	0.0103426	0.746514	3	13	lysophospholipase activity	molecular_function	XLOC_004952, XLOC_010723, XLOC_023697
GO:0045332	0.0112334	0.784043	3	12	phospholipid translocation	biological_process	XLOC_006515, XLOC_008671, XLOC_018907
GO:0052692	0.0125353	0.838474	3	14	raffinose alpha-galactosidase activity	molecular_function	XLOC_001639, XLOC_009030, XLOC_019072
GO:0015749	0.0181979	1	3	17	monosaccharide transport	biological_process	XLOC_001611, XLOC_010226, XLOC_011780
GO:0042632	0.0211739	1	3	17	cholesterol homeostasis	biological_process	XLOC_013720, XLOC_018907, XLOC_023726
GO:0010951	0.0213481	1	3	26	negative regulation of endopeptidase activity	biological_process	XLOC_006289, XLOC_006291, XLOC_012236
GO:0004812	0.0244704	1	3	18	aminoacyl-tRNA ligase activity	molecular_function	XLOC_011282, XLOC_015362, XLOC_023441
GO:0006750	0.0246557	1	3	20	glutathione biosynthetic process	biological_process	XLOC_007727, XLOC_013932, XLOC_018083
GO:0004867	0.0253181	1	3	29	serine-type endopeptidase inhibitor activity	molecular_function	XLOC_006289, XLOC_006291, XLOC_012236
GO:0006862	0.0273396	1	3	20	nucleotide transport	biological_process	XLOC_000520, XLOC_007128, XLOC_022987
GO:0019439	0.0286032	1	3	20	aromatic compound catabolic process	biological_process	XLOC_006610, XLOC_013720, XLOC_023726
GO:0016102	0.0288027	1	3	20	diterpenoid biosynthetic process	biological_process	XLOC_008390, XLOC_013530, XLOC_018856
GO:0047890	0.0310643	1	3	22	flavanone 4-reductase activity	molecular_function	XLOC_000417, XLOC_008860, XLOC_010047
GO:0008202	0.0333148	1	3	21	steroid metabolic process	biological_process	XLOC_017991, XLOC_018828, XLOC_020218
GO:0071222	0.0384092	1	3	20	cellular response to lipopolysaccharide	biological_process	XLOC_018907, XLOC_022917, XLOC_024918
GO:0006108	0.0392466	1	3	22	malate metabolic process	biological_process	XLOC_007015, XLOC_019211, XLOC_021297
GO:0010120	0.0399613	1	3	19	camalexin biosynthetic process	biological_process	XLOC_002997, XLOC_003111, XLOC_018434
GO:1900057	0.0418086	1	3	21	positive regulation of leaf senescence	biological_process	XLOC_011854, XLOC_015930, XLOC_022684
GO:0046527	0.0452443	1	3	20	glucosyltransferase activity	molecular_function	XLOC_007208, XLOC_019458, XLOC_019943
GO:0016998	0.0485431	1	3	24	cell wall macromolecule catabolic process	biological_process	XLOC_001914, XLOC_013642, XLOC_024002
GO:0010055	0.000979306	0.178571	2	2	atrichoblast differentiation	biological_process	XLOC_008417, XLOC_016774
GO:0032107	0.000979306	0.178571	2	2	regulation of response to nutrient levels	biological_process	XLOC_008417, XLOC_016774
GO:0070723	0.00119156	0.200814	2	2	response to cholesterol	biological_process	XLOC_022917, XLOC_023596
GO:0019365	0.00162879	0.251626	2	3	pyridine nucleotide salvage	biological_process	XLOC_015034, XLOC_024415
GO:0019566	0.00172347	0.259056	2	2	arabinose metabolic process	biological_process	XLOC_012324, XLOC_012346
GO:0031222	0.00172347	0.259056	2	2	arabinan catabolic process	biological_process	XLOC_012324, XLOC_012346
GO:0047077	0.00190994	0.283257	2	2	Photinus-luciferin 4-monooxygenase (ATP-hydrolyzing) activity	molecular_function	XLOC_001024, XLOC_003819
GO:0034014	0.00209629	0.284354	2	3	response to triglyceride	biological_process	XLOC_022917, XLOC_024918
GO:0034284	0.00209629	0.284354	2	3	response to monosaccharide	biological_process	XLOC_022917, XLOC_024918
GO:0034696	0.00209629	0.284354	2	3	response to prostaglandin F	biological_process	XLOC_022917, XLOC_024918
GO:0046950	0.00209629	0.284354	2	3	cellular ketone body metabolic process	biological_process	XLOC_022917, XLOC_024918
GO:0070543	0.00209629	0.284354	2	3	response to linoleic acid	biological_process	XLOC_022917, XLOC_024918
GO:0071385	0.00209629	0.284354	2	3	cellular response to glucocorticoid stimulus	biological_process	XLOC_022917, XLOC_024918
GO:0031434	0.00235731	0.299502	2	3	mitogen-activated protein kinase kinase binding	molecular_function	XLOC_006521, XLOC_021799
GO:0043620	0.0036733	0.374845	2	3	regulation of DNA-templated transcription in response to stress	biological_process	XLOC_008417, XLOC_016774
GO:0004612	0.00387103	0.387253	2	3	phosphoenolpyruvate carboxykinase (ATP) activity	molecular_function	XLOC_010403, XLOC_013824
GO:0007494	0.00393415	0.387253	2	4	midgut development	biological_process	XLOC_022917, XLOC_024918
GO:0033788	0.00417972	0.40427	2	3	leucoanthocyanidin reductase activity	molecular_function	XLOC_008631, XLOC_016633
GO:0050113	0.00686337	0.553995	2	4	inositol oxygenase activity	molecular_function	XLOC_017142, XLOC_019197
GO:0015066	0.00706873	0.557627	2	5	alpha-amylase inhibitor activity	molecular_function	XLOC_006289, XLOC_006291
GO:0008936	0.00760291	0.583222	2	5	nicotinamidase activity	molecular_function	XLOC_015034, XLOC_024415
GO:0004473	0.00840749	0.636167	2	4	malate dehydrogenase (decarboxylating) (NADP+) activity	molecular_function	XLOC_019211, XLOC_021297
GO:0046951	0.0104699	0.746514	2	5	ketone body biosynthetic process	biological_process	XLOC_022917, XLOC_024918
GO:0051903	0.0125888	0.838474	2	5	S-(hydroxymethyl)glutathione dehydrogenase activity	molecular_function	XLOC_010562, XLOC_010563
GO:0015185	0.013497	0.872835	2	5	gamma-aminobutyric acid transmembrane transporter activity	molecular_function	XLOC_004811, XLOC_022681
GO:0015812	0.013497	0.872835	2	5	gamma-aminobutyric acid transport	biological_process	XLOC_004811, XLOC_022681
GO:0046373	0.0137269	0.875042	2	5	L-arabinose metabolic process	biological_process	XLOC_012324, XLOC_012346
GO:0006069	0.0137672	0.875042	2	5	ethanol oxidation	biological_process	XLOC_010562, XLOC_010563
GO:0004356	0.0183754	1	2	6	glutamate-ammonia ligase activity	molecular_function	XLOC_007048, XLOC_019472
GO:0006542	0.0183754	1	2	6	glutamine biosynthetic process	biological_process	XLOC_007048, XLOC_019472
GO:0010479	0.0189288	1	2	6	stele development	biological_process	XLOC_018330, XLOC_024674
GO:0031156	0.0193827	1	2	6	regulation of sorocarp development	biological_process	XLOC_001070, XLOC_020711
GO:0033555	0.0200873	1	2	7	multicellular organismal response to stress	biological_process	XLOC_022917, XLOC_024918
GO:0019310	0.0207974	1	2	7	inositol catabolic process	biological_process	XLOC_017142, XLOC_019197
GO:0006658	0.0209792	1	2	6	phosphatidylserine metabolic process	biological_process	XLOC_012289, XLOC_013731
GO:0018458	0.0216122	1	2	8	isopiperitenol dehydrogenase activity	molecular_function	XLOC_009577, XLOC_009766
GO:0018459	0.0216122	1	2	8	carveol dehydrogenase activity	molecular_function	XLOC_009577, XLOC_009766
GO:0000024	0.0244857	1	2	6	maltose biosynthetic process	biological_process	XLOC_014839, XLOC_018495
GO:0010341	0.0251228	1	2	7	gibberellin carboxyl-O-methyltransferase activity	molecular_function	XLOC_009143, XLOC_009333
GO:0044375	0.0266642	1	2	8	regulation of peroxisome size	biological_process	XLOC_020251, XLOC_020283
GO:1901430	0.0276944	1	2	9	positive regulation of syringal lignin biosynthetic process	biological_process	XLOC_017966, XLOC_020602
GO:0004866	0.0292277	1	2	9	endopeptidase inhibitor activity	molecular_function	XLOC_006289, XLOC_006291
GO:0004471	0.0293784	1	2	8	malate dehydrogenase (decarboxylating) (NAD+) activity	molecular_function	XLOC_019211, XLOC_021297
GO:0043154	0.0310685	1	2	8	negative regulation of cysteine-type endopeptidase activity involved in apoptotic process	biological_process	XLOC_017052, XLOC_021799
GO:0007586	0.0316213	1	2	8	digestion	biological_process	XLOC_000588, XLOC_007015
GO:0008948	0.0318997	1	2	8	oxaloacetate decarboxylase activity	molecular_function	XLOC_019211, XLOC_021297
GO:0033591	0.0324868	1	2	8	response to L-ascorbic acid	biological_process	XLOC_004585, XLOC_011269
GO:0002539	0.0325785	1	2	9	prostaglandin production involved in inflammatory response	biological_process	XLOC_013720, XLOC_023726
GO:0045777	0.0325785	1	2	9	positive regulation of blood pressure	biological_process	XLOC_013720, XLOC_023726
GO:0046272	0.0325785	1	2	9	stilbene catabolic process	biological_process	XLOC_013720, XLOC_023726
GO:0090181	0.0325785	1	2	9	regulation of cholesterol metabolic process	biological_process	XLOC_013720, XLOC_023726
GO:0010314	0.0329814	1	2	7	phosphatidylinositol-5-phosphate binding	molecular_function	XLOC_007072, XLOC_010325
GO:0043617	0.0332904	1	2	9	cellular response to sucrose starvation	biological_process	XLOC_003805, XLOC_012333
GO:0010262	0.0345203	1	2	8	somatic embryogenesis	biological_process	XLOC_001830, XLOC_012912
GO:0001046	0.0362575	1	2	8	core promoter sequence-specific DNA binding	molecular_function	XLOC_008417, XLOC_016774
GO:0017124	0.0366405	1	2	9	SH3 domain binding	molecular_function	XLOC_000818, XLOC_007072
GO:0045909	0.0386739	1	2	9	positive regulation of vasodilation	biological_process	XLOC_013720, XLOC_023726
GO:0008217	0.0389628	1	2	9	regulation of blood pressure	biological_process	XLOC_013720, XLOC_023726
GO:0033762	0.0410099	1	2	9	response to glucagon	biological_process	XLOC_022917, XLOC_024918
GO:0060612	0.041845	1	2	10	adipose tissue development	biological_process	XLOC_022917, XLOC_024918
GO:0033885	0.0424658	1	2	10	10-hydroxy-9-(phosphonooxy)octadecanoate phosphatase activity	molecular_function	XLOC_013720, XLOC_023726
GO:0042577	0.0424658	1	2	10	lipid phosphatase activity	molecular_function	XLOC_013720, XLOC_023726
GO:0043651	0.0424658	1	2	10	linoleic acid metabolic process	biological_process	XLOC_013720, XLOC_023726
GO:0010163	0.0425768	1	2	9	high-affinity potassium ion import	biological_process	XLOC_012818, XLOC_016711
GO:1990247	0.0426737	1	2	8	N6-methyladenosine-containing RNA binding	molecular_function	XLOC_000497, XLOC_008776
GO:0019370	0.0427599	1	2	11	leukotriene biosynthetic process	biological_process	XLOC_007727, XLOC_013932
GO:0042617	0.046493	1	2	11	paclitaxel biosynthetic process	biological_process	XLOC_005421, XLOC_021711
GO:0016688	0.0466839	1	2	11	L-ascorbate peroxidase activity	molecular_function	XLOC_019717, XLOC_019718
GO:0019233	0.0471051	1	2	11	sensory perception of pain	biological_process	XLOC_013720, XLOC_023726
GO:0010243	0.0482136	1	2	9	response to organonitrogen compound	biological_process	XLOC_007727, XLOC_022917
GO:0019208	0.0269765	1	1	1	phosphatase regulator activity	molecular_function	XLOC_021799
GO:0032873	0.0269765	1	1	1	negative regulation of stress-activated MAPK cascade	biological_process	XLOC_021799
GO:0035306	0.0269765	1	1	1	positive regulation of dephosphorylation	biological_process	XLOC_021799
GO:0034698	0.0286983	1	1	1	response to gonadotropin	biological_process	XLOC_022917
GO:0008807	0.0292226	1	1	1	carboxyvinyl-carboxyphosphonate phosphorylmutase activity	molecular_function	XLOC_020593
GO:0019629	0.0292226	1	1	1	propionate catabolic process, 2-methylcitrate cycle	biological_process	XLOC_020593
GO:0030603	0.0292226	1	1	1	oxaloacetase activity	molecular_function	XLOC_020593
GO:0046421	0.0292226	1	1	1	methylisocitrate lyase activity	molecular_function	XLOC_020593
GO:0047529	0.0292226	1	1	1	2,3-dimethylmalate lyase activity	molecular_function	XLOC_020593
GO:0047776	0.0292226	1	1	1	citramalate lyase activity	molecular_function	XLOC_020593
GO:0051187	0.0292226	1	1	1	cofactor catabolic process	biological_process	XLOC_020593
GO:0018826	0.03045	1	1	1	methionine gamma-lyase activity	molecular_function	XLOC_018130
GO:0019458	0.03045	1	1	1	methionine catabolic process via 2-oxobutanoate	biological_process	XLOC_018130
GO:0004464	0.0323395	1	1	1	leukotriene-C4 synthase activity	molecular_function	XLOC_007727
GO:0043956	0.0345628	1	1	1	3-hydroxypropionyl-CoA dehydratase activity	molecular_function	XLOC_009217
GO:0042349	0.0345799	1	1	1	guiding stereospecific synthesis activity	molecular_function	XLOC_018589
GO:1901599	0.0345799	1	1	1	(-)-pinoresinol biosynthetic process	biological_process	XLOC_018589
GO:0003880	0.0346309	1	1	1	protein C-terminal carboxyl O-methyltransferase activity	molecular_function	XLOC_011883
GO:0051985	0.0346649	1	1	1	negative regulation of chromosome segregation	biological_process	XLOC_004773
GO:0008766	0.0357478	1	1	1	UDP-N-acetylmuramoylalanyl-D-glutamyl-2,6-diaminopimelate-D-alanyl-D-alanine ligase activity	molecular_function	XLOC_011505
GO:0047480	0.0357478	1	1	1	UDP-N-acetylmuramoyl-tripeptide-D-alanyl-D-alanine ligase activity	molecular_function	XLOC_011505
GO:0004657	0.0375872	1	1	1	proline dehydrogenase activity	molecular_function	XLOC_006823
GO:0006562	0.0375872	1	1	1	proline catabolic process	biological_process	XLOC_006823
GO:0071766	0.040355	1	1	1	Actinobacterium-type cell wall biogenesis	biological_process	XLOC_023596
GO:2001236	0.040355	1	1	1	regulation of extrinsic apoptotic signaling pathway	biological_process	XLOC_023596
GO:0010170	0.0413492	1	1	1	glucose-1-phosphate adenylyltransferase complex	cellular_component	XLOC_024592
GO:0004163	0.0413735	1	1	1	diphosphomevalonate decarboxylase activity	molecular_function	XLOC_004805
GO:0000169	0.0420599	1	1	1	activation of MAPK activity involved in osmosensory signaling pathway	biological_process	XLOC_002997
GO:0015489	0.0426028	1	1	1	putrescine transmembrane transporter activity	molecular_function	XLOC_022681
GO:0015495	0.0426028	1	1	1	gamma-aminobutyric acid:proton symporter activity	molecular_function	XLOC_022681
GO:0004310	0.0429604	1	1	1	farnesyl-diphosphate farnesyltransferase activity	molecular_function	XLOC_015405
GO:0051996	0.0429604	1	1	1	squalene synthase activity	molecular_function	XLOC_015405
GO:0016223	0.0431631	1	1	1	beta-alanine-pyruvate transaminase activity	molecular_function	XLOC_013930
GO:0001998	0.0432696	1	1	1	angiotensin mediated vasoconstriction involved in regulation of systemic arterial blood pressure	biological_process	XLOC_007133
GO:0002033	0.0432696	1	1	1	vasodilation by angiotensin involved in regulation of systemic arterial blood pressure	biological_process	XLOC_007133
GO:0006740	0.0432696	1	1	1	NADPH regeneration	biological_process	XLOC_007133
GO:0010734	0.0432696	1	1	1	negative regulation of protein glutathionylation	biological_process	XLOC_007133
GO:0019322	0.0432696	1	1	1	pentose biosynthetic process	biological_process	XLOC_007133
GO:0032094	0.0432696	1	1	1	response to food	biological_process	XLOC_007133
GO:0032613	0.0432696	1	1	1	interleukin-10 production	biological_process	XLOC_007133
GO:0032615	0.0432696	1	1	1	interleukin-12 production	biological_process	XLOC_007133
GO:0046390	0.0432696	1	1	1	ribose phosphate biosynthetic process	biological_process	XLOC_007133
GO:0044283	0.043279	1	1	1	small molecule biosynthetic process	biological_process	XLOC_010238
GO:0033949	0.0434374	1	1	1	fructan beta-(2,6)-fructosidase activity	molecular_function	XLOC_013281
GO:0051669	0.0434374	1	1	1	fructan beta-fructosidase activity	molecular_function	XLOC_013281
GO:0016199	0.0436478	1	1	1	axon midline choice point recognition	biological_process	XLOC_018345
GO:0032281	0.0436478	1	1	1	AMPA glutamate receptor complex	cellular_component	XLOC_018345
GO:0046664	0.0436478	1	1	1	dorsal closure, amnioserosa morphology change	biological_process	XLOC_018345
GO:0071683	0.0436478	1	1	1	sensory dendrite	cellular_component	XLOC_018345
GO:0007189	0.0436608	1	1	1	adenylate cyclase-activating G-protein coupled receptor signaling pathway	biological_process	XLOC_021786
GO:0050921	0.0436608	1	1	1	positive regulation of chemotaxis	biological_process	XLOC_021786
GO:0042282	0.0438379	1	1	1	hydroxymethylglutaryl-CoA reductase activity	molecular_function	XLOC_001544
GO:0033932	0.0438625	1	1	1	1,3-alpha-L-fucosidase activity	molecular_function	XLOC_015492
GO:0036071	0.0438625	1	1	1	N-glycan fucosylation	biological_process	XLOC_015492
GO:0022613	0.0438797	1	1	1	ribonucleoprotein complex biogenesis	biological_process	XLOC_010599
GO:0036261	0.0438797	1	1	1	7-methylguanosine cap hypermethylation	biological_process	XLOC_010599
GO:0071164	0.0438797	1	1	1	RNA trimethylguanosine synthase activity	molecular_function	XLOC_010599
GO:0071167	0.0438797	1	1	1	ribonucleoprotein complex import into nucleus	biological_process	XLOC_010599
GO:0004777	0.0438797	1	1	1	succinate-semialdehyde dehydrogenase (NAD+) activity	molecular_function	XLOC_001497
GO:0006540	0.0438797	1	1	1	glutamate decarboxylation to succinate	biological_process	XLOC_001497
GO:0009013	0.0438797	1	1	1	succinate-semialdehyde dehydrogenase [NAD(P)+] activity	molecular_function	XLOC_001497
GO:0009450	0.0438797	1	1	1	gamma-aminobutyric acid catabolic process	biological_process	XLOC_001497
GO:0047949	0.0438797	1	1	1	glutarate-semialdehyde dehydrogenase activity	molecular_function	XLOC_001497
GO:0000905	0.0438797	1	1	1	sporocarp development involved in asexual reproduction	biological_process	XLOC_019472
GO:0001896	0.0438797	1	1	1	autolysis	biological_process	XLOC_019472
GO:0010913	0.0438797	1	1	1	regulation of sterigmatocystin biosynthetic process	biological_process	XLOC_019472
GO:0010914	0.0438797	1	1	1	positive regulation of sterigmatocystin biosynthetic process	biological_process	XLOC_019472
GO:0075307	0.0438797	1	1	1	positive regulation of conidium formation	biological_process	XLOC_019472
GO:1900376	0.0438797	1	1	1	regulation of secondary metabolite biosynthetic process	biological_process	XLOC_019472
GO:2000029	0.0438797	1	1	1	regulation of proanthocyanidin biosynthetic process	biological_process	XLOC_015302
GO:0030382	0.0438797	1	1	1	sperm mitochondrion organization	biological_process	XLOC_010243
GO:0007458	0.0438797	1	1	1	progression of morphogenetic furrow involved in compound eye morphogenesis	biological_process	XLOC_010325
GO:0032927	0.0438797	1	1	1	positive regulation of activin receptor signaling pathway	biological_process	XLOC_010892
GO:0033621	0.0438797	1	1	1	nuclear-transcribed mRNA catabolic process, meiosis-specific transcripts	biological_process	XLOC_010892
GO:0035822	0.0438797	1	1	1	gene conversion	biological_process	XLOC_003518
GO:1900114	0.0438797	1	1	1	positive regulation of histone H3-K9 trimethylation	biological_process	XLOC_010325
GO:1990477	0.0438797	1	1	1	NURS complex	cellular_component	XLOC_010892
GO:0010745	0.0438797	1	1	1	negative regulation of macrophage derived foam cell differentiation	biological_process	XLOC_018907
GO:0010887	0.0438797	1	1	1	negative regulation of cholesterol storage	biological_process	XLOC_018907
GO:0032383	0.0438797	1	1	1	regulation of intracellular cholesterol transport	biological_process	XLOC_018907
GO:0097208	0.0438797	1	1	1	alveolar lamellar body	cellular_component	XLOC_018907
GO:0097233	0.0438797	1	1	1	alveolar lamellar body membrane	cellular_component	XLOC_018907
