# Supplementary material for: Combination of iTRAQ proteomics and RNA-seq transcriptomics reveals multiple levels of regulation in phytoplasma-infected Ziziphus jujuba Mill
Source: Hortic Res. 2017 Dec 27;4:17080–. doi: 10.1038/hortres.2017.80 (PMC5744194; doi:10.1038/hortres.2017.80)
Supplement: Supplementary Table S-5 [file hortres201780-s9.xlsx]

## Sheet: CK_VS_E_Diff_DOWN_GO_enrich
category	p_value	q_value	numDEInCat	numInCat	term	class	gene_id
GO:0009507	2.36465e-29	1.71957e-25	342	2809	chloroplast	cellular_component	XLOC_000024, XLOC_000089, XLOC_000094, XLOC_000099, XLOC_000107, XLOC_000129, XLOC_000131, XLOC_000174, XLOC_000192, XLOC_000206, XLOC_000252, XLOC_000291, XLOC_000369, XLOC_000425, XLOC_000458, XLOC_000469, XLOC_000529, XLOC_000654, XLOC_000655, XLOC_000667, XLOC_000721, XLOC_000853, XLOC_000862, XLOC_000928, XLOC_000967, XLOC_001014, XLOC_001020, XLOC_001053, XLOC_001094, XLOC_001102, XLOC_0011…
GO:0016020	0.00571222	0.438187	211	2616	membrane	cellular_component	XLOC_000453, XLOC_000455, XLOC_000472, XLOC_000480, XLOC_000786, XLOC_000862, XLOC_000992, XLOC_001020, XLOC_001053, XLOC_001094, XLOC_001102, XLOC_001103, XLOC_001379, XLOC_001382, XLOC_001460, XLOC_001463, XLOC_001591, XLOC_001878, XLOC_001986, XLOC_002049, XLOC_002216, XLOC_002533, XLOC_002866, XLOC_002875, XLOC_002914, XLOC_002928, XLOC_003041, XLOC_003044, XLOC_003140, XLOC_003297, XLOC_0034…
GO:0009570	5.97156e-16	7.38018e-13	121	822	chloroplast stroma	cellular_component	XLOC_000094, XLOC_000107, XLOC_000174, XLOC_000252, XLOC_000458, XLOC_000655, XLOC_000721, XLOC_000967, XLOC_001014, XLOC_001053, XLOC_001123, XLOC_001280, XLOC_001436, XLOC_001618, XLOC_001738, XLOC_001941, XLOC_002179, XLOC_002503, XLOC_002561, XLOC_002826, XLOC_002875, XLOC_002914, XLOC_003140, XLOC_003226, XLOC_003372, XLOC_003407, XLOC_003423, XLOC_003555, XLOC_003737, XLOC_003936, XLOC_0040…
GO:0005576	1.30717e-13	1.11844e-10	119	894	extracellular region	cellular_component	XLOC_000128, XLOC_000192, XLOC_000458, XLOC_000550, XLOC_000753, XLOC_000754, XLOC_000786, XLOC_001119, XLOC_001357, XLOC_001463, XLOC_002542, XLOC_002576, XLOC_002711, XLOC_002723, XLOC_002751, XLOC_002761, XLOC_002928, XLOC_003041, XLOC_003084, XLOC_003226, XLOC_003445, XLOC_003588, XLOC_003709, XLOC_003883, XLOC_003943, XLOC_004083, XLOC_004374, XLOC_004741, XLOC_005137, XLOC_005213, XLOC_0055…
GO:0048046	3.23988e-21	7.20744e-18	114	658	apoplast	cellular_component	XLOC_000192, XLOC_000404, XLOC_000458, XLOC_000753, XLOC_000848, XLOC_001234, XLOC_001267, XLOC_001463, XLOC_001941, XLOC_002049, XLOC_002533, XLOC_002542, XLOC_002576, XLOC_002761, XLOC_002914, XLOC_002944, XLOC_003140, XLOC_003226, XLOC_003539, XLOC_003555, XLOC_003737, XLOC_004741, XLOC_005137, XLOC_005616, XLOC_005639, XLOC_005765, XLOC_005768, XLOC_005843, XLOC_006313, XLOC_006382, XLOC_0065…
GO:0009941	1.16228e-16	1.61601e-13	112	717	chloroplast envelope	cellular_component	XLOC_000094, XLOC_000107, XLOC_000174, XLOC_000469, XLOC_000661, XLOC_000721, XLOC_001053, XLOC_001379, XLOC_001599, XLOC_001870, XLOC_001941, XLOC_002216, XLOC_002873, XLOC_002914, XLOC_003140, XLOC_003295, XLOC_003423, XLOC_003555, XLOC_003737, XLOC_004085, XLOC_004099, XLOC_004142, XLOC_004221, XLOC_004615, XLOC_004977, XLOC_005338, XLOC_005616, XLOC_005634, XLOC_005684, XLOC_005707, XLOC_0057…
GO:0005794	0.000936611	0.115755	112	1221	Golgi apparatus	cellular_component	XLOC_000320, XLOC_000469, XLOC_000541, XLOC_000547, XLOC_000786, XLOC_001213, XLOC_001454, XLOC_001736, XLOC_001811, XLOC_001941, XLOC_002711, XLOC_002883, XLOC_003022, XLOC_003073, XLOC_003257, XLOC_003532, XLOC_003590, XLOC_003646, XLOC_003716, XLOC_004049, XLOC_004083, XLOC_004741, XLOC_005225, XLOC_005367, XLOC_005550, XLOC_005843, XLOC_006741, XLOC_007095, XLOC_007102, XLOC_007118, XLOC_0071…
GO:0005618	1.88873e-15	2.10084e-12	110	746	cell wall	cellular_component	XLOC_000128, XLOC_000192, XLOC_000404, XLOC_000786, XLOC_000848, XLOC_001123, XLOC_001463, XLOC_002049, XLOC_002533, XLOC_002542, XLOC_002576, XLOC_002914, XLOC_002928, XLOC_003041, XLOC_003177, XLOC_003297, XLOC_003565, XLOC_003709, XLOC_003858, XLOC_003859, XLOC_003883, XLOC_003943, XLOC_004083, XLOC_004741, XLOC_004939, XLOC_005137, XLOC_005525, XLOC_005672, XLOC_005682, XLOC_005843, XLOC_0058…
GO:0009535	3.09192e-29	1.71957e-25	106	472	chloroplast thylakoid membrane	cellular_component	XLOC_000024, XLOC_000107, XLOC_000267, XLOC_000369, XLOC_000655, XLOC_000661, XLOC_000667, XLOC_000721, XLOC_000810, XLOC_000853, XLOC_000862, XLOC_001020, XLOC_001379, XLOC_001870, XLOC_001890, XLOC_002141, XLOC_002216, XLOC_002702, XLOC_002873, XLOC_002875, XLOC_002914, XLOC_003423, XLOC_003995, XLOC_004099, XLOC_004221, XLOC_004443, XLOC_004452, XLOC_004615, XLOC_004744, XLOC_004977, XLOC_0055…
GO:0005773	0.0260411	1	85	1014	vacuole	cellular_component	XLOC_000453, XLOC_000550, XLOC_001127, XLOC_001234, XLOC_001832, XLOC_001900, XLOC_002723, XLOC_002866, XLOC_003084, XLOC_003140, XLOC_003476, XLOC_003565, XLOC_005004, XLOC_005338, XLOC_005398, XLOC_005765, XLOC_006032, XLOC_006779, XLOC_006930, XLOC_007296, XLOC_007336, XLOC_008326, XLOC_008422, XLOC_008787, XLOC_009022, XLOC_009114, XLOC_010140, XLOC_010443, XLOC_010485, XLOC_010718, XLOC_0107…
GO:0009505	1.56445e-13	1.24296e-10	78	476	plant-type cell wall	cellular_component	XLOC_000547, XLOC_000848, XLOC_000967, XLOC_001128, XLOC_001463, XLOC_002005, XLOC_002533, XLOC_002576, XLOC_002711, XLOC_002928, XLOC_002944, XLOC_003340, XLOC_003565, XLOC_003709, XLOC_003858, XLOC_004741, XLOC_005137, XLOC_005213, XLOC_005525, XLOC_005682, XLOC_005843, XLOC_006299, XLOC_006313, XLOC_006504, XLOC_006741, XLOC_007102, XLOC_007799, XLOC_007800, XLOC_008696, XLOC_009242, XLOC_0093…
GO:0006412	3.4143e-18	5.42532e-15	77	399	translation	biological_process	XLOC_000094, XLOC_000131, XLOC_000590, XLOC_000967, XLOC_001053, XLOC_001094, XLOC_001102, XLOC_001512, XLOC_001571, XLOC_001591, XLOC_001610, XLOC_001986, XLOC_002765, XLOC_002875, XLOC_002881, XLOC_003044, XLOC_003297, XLOC_003383, XLOC_003943, XLOC_004014, XLOC_004439, XLOC_004451, XLOC_004836, XLOC_004939, XLOC_005224, XLOC_005338, XLOC_005620, XLOC_005684, XLOC_006150, XLOC_006583, XLOC_0069…
GO:0003735	1.06952e-22	3.96544e-19	74	320	structural constituent of ribosome	molecular_function	XLOC_000094, XLOC_000131, XLOC_000590, XLOC_001053, XLOC_001094, XLOC_001102, XLOC_001512, XLOC_001571, XLOC_001591, XLOC_001610, XLOC_001986, XLOC_002765, XLOC_002875, XLOC_002881, XLOC_003044, XLOC_003297, XLOC_003383, XLOC_003943, XLOC_004014, XLOC_004439, XLOC_004451, XLOC_004836, XLOC_004939, XLOC_005224, XLOC_005338, XLOC_005620, XLOC_005684, XLOC_006583, XLOC_006930, XLOC_007255, XLOC_0076…
GO:0005840	1.34318e-21	3.73504e-18	74	330	ribosome	cellular_component	XLOC_000094, XLOC_000107, XLOC_000131, XLOC_000590, XLOC_001053, XLOC_001094, XLOC_001102, XLOC_001512, XLOC_001571, XLOC_001591, XLOC_001610, XLOC_001986, XLOC_002765, XLOC_002875, XLOC_002881, XLOC_003044, XLOC_003140, XLOC_003297, XLOC_003383, XLOC_004451, XLOC_004836, XLOC_004939, XLOC_005224, XLOC_005338, XLOC_005620, XLOC_005684, XLOC_006150, XLOC_006583, XLOC_006930, XLOC_007255, XLOC_0076…
GO:0005774	0.00650726	0.476202	74	811	vacuolar membrane	cellular_component	XLOC_000455, XLOC_000547, XLOC_000786, XLOC_001463, XLOC_002533, XLOC_002866, XLOC_003297, XLOC_004083, XLOC_004365, XLOC_004939, XLOC_005137, XLOC_005224, XLOC_005338, XLOC_005367, XLOC_005610, XLOC_005749, XLOC_006583, XLOC_006930, XLOC_007092, XLOC_007118, XLOC_007255, XLOC_007713, XLOC_007854, XLOC_008326, XLOC_008440, XLOC_008753, XLOC_009327, XLOC_010027, XLOC_010443, XLOC_010797, XLOC_0117…
GO:0009579	4.30657e-19	7.98367e-16	57	217	thylakoid	cellular_component	XLOC_000024, XLOC_000107, XLOC_000369, XLOC_000655, XLOC_000862, XLOC_001379, XLOC_001870, XLOC_002216, XLOC_002702, XLOC_002875, XLOC_002914, XLOC_003140, XLOC_003960, XLOC_003995, XLOC_004099, XLOC_004365, XLOC_004615, XLOC_004977, XLOC_005537, XLOC_005616, XLOC_005634, XLOC_005707, XLOC_006912, XLOC_007531, XLOC_007784, XLOC_008105, XLOC_008304, XLOC_008401, XLOC_008423, XLOC_008449, XLOC_0089…
GO:0016491	0.000452612	0.0685379	57	540	oxidoreductase activity	molecular_function	XLOC_000469, XLOC_001322, XLOC_001463, XLOC_001599, XLOC_001939, XLOC_002761, XLOC_002861, XLOC_003177, XLOC_003295, XLOC_003386, XLOC_003673, XLOC_004522, XLOC_004780, XLOC_005137, XLOC_005855, XLOC_006859, XLOC_007450, XLOC_007561, XLOC_007918, XLOC_007942, XLOC_008861, XLOC_009081, XLOC_009347, XLOC_010026, XLOC_010399, XLOC_010432, XLOC_010504, XLOC_010621, XLOC_010651, XLOC_011057, XLOC_0125…
GO:0009409	0.00147116	0.162017	56	540	response to cold	biological_process	XLOC_000453, XLOC_000661, XLOC_001939, XLOC_002576, XLOC_002751, XLOC_002867, XLOC_002914, XLOC_003140, XLOC_003646, XLOC_003826, XLOC_004116, XLOC_004404, XLOC_004615, XLOC_005447, XLOC_005568, XLOC_005616, XLOC_005768, XLOC_007593, XLOC_008378, XLOC_008401, XLOC_008748, XLOC_008861, XLOC_009900, XLOC_010174, XLOC_010334, XLOC_010443, XLOC_010609, XLOC_011671, XLOC_012059, XLOC_012826, XLOC_0128…
GO:0009534	2.90367e-15	2.93614e-12	52	222	chloroplast thylakoid	cellular_component	XLOC_000024, XLOC_000192, XLOC_000655, XLOC_000661, XLOC_000862, XLOC_001379, XLOC_001870, XLOC_002216, XLOC_003140, XLOC_003372, XLOC_003386, XLOC_003423, XLOC_003555, XLOC_003995, XLOC_004099, XLOC_004142, XLOC_004977, XLOC_005634, XLOC_005707, XLOC_006568, XLOC_006912, XLOC_007531, XLOC_007610, XLOC_008105, XLOC_008740, XLOC_008904, XLOC_009047, XLOC_009987, XLOC_011941, XLOC_012174, XLOC_0123…
GO:0022626	1.13248e-14	1.04972e-11	52	239	cytosolic ribosome	cellular_component	XLOC_001094, XLOC_001102, XLOC_001591, XLOC_001986, XLOC_002765, XLOC_002875, XLOC_003044, XLOC_003297, XLOC_003383, XLOC_003555, XLOC_003943, XLOC_004083, XLOC_004404, XLOC_004836, XLOC_004939, XLOC_005224, XLOC_005338, XLOC_005568, XLOC_005620, XLOC_006150, XLOC_006583, XLOC_006930, XLOC_007255, XLOC_008753, XLOC_010322, XLOC_011689, XLOC_011738, XLOC_011741, XLOC_011943, XLOC_012216, XLOC_0122…
GO:0046686	0.0496684	1	49	558	response to cadmium ion	biological_process	XLOC_000453, XLOC_001267, XLOC_001591, XLOC_001941, XLOC_001986, XLOC_003574, XLOC_003737, XLOC_004083, XLOC_005707, XLOC_006155, XLOC_006757, XLOC_007092, XLOC_008378, XLOC_008401, XLOC_008440, XLOC_008837, XLOC_009114, XLOC_009242, XLOC_009900, XLOC_010432, XLOC_010443, XLOC_010621, XLOC_010651, XLOC_010718, XLOC_012059, XLOC_012345, XLOC_012826, XLOC_013038, XLOC_013094, XLOC_013866, XLOC_0157…
GO:0006364	8.71666e-06	0.00248604	45	326	rRNA processing	biological_process	XLOC_000472, XLOC_000661, XLOC_001053, XLOC_001280, XLOC_001870, XLOC_002702, XLOC_002873, XLOC_003140, XLOC_003995, XLOC_004091, XLOC_004099, XLOC_004977, XLOC_005537, XLOC_005616, XLOC_005634, XLOC_007213, XLOC_007610, XLOC_007636, XLOC_008105, XLOC_008734, XLOC_009900, XLOC_009987, XLOC_010334, XLOC_010508, XLOC_011787, XLOC_013036, XLOC_013495, XLOC_013627, XLOC_015293, XLOC_015507, XLOC_0156…
GO:0071555	0.00190645	0.205878	44	406	cell wall organization	biological_process	XLOC_000404, XLOC_003177, XLOC_003532, XLOC_003539, XLOC_003709, XLOC_003793, XLOC_003794, XLOC_003883, XLOC_004049, XLOC_004083, XLOC_005190, XLOC_005525, XLOC_006931, XLOC_007007, XLOC_007071, XLOC_007201, XLOC_007450, XLOC_009300, XLOC_010353, XLOC_010749, XLOC_012059, XLOC_012070, XLOC_012072, XLOC_013940, XLOC_014741, XLOC_014846, XLOC_015987, XLOC_016374, XLOC_016568, XLOC_016950, XLOC_0172…
GO:0009735	5.01192e-07	0.000174211	41	259	response to cytokinin	biological_process	XLOC_000862, XLOC_001094, XLOC_001102, XLOC_001123, XLOC_001128, XLOC_001941, XLOC_002576, XLOC_003140, XLOC_003635, XLOC_003747, XLOC_003859, XLOC_004615, XLOC_004780, XLOC_005634, XLOC_006779, XLOC_007543, XLOC_007636, XLOC_007784, XLOC_010589, XLOC_012059, XLOC_012138, XLOC_012846, XLOC_012847, XLOC_013105, XLOC_014850, XLOC_015087, XLOC_015507, XLOC_016269, XLOC_017085, XLOC_017103, XLOC_0174…
GO:0005506	0.00389796	0.361308	41	402	iron ion binding	molecular_function	XLOC_000967, XLOC_001137, XLOC_001322, XLOC_001404, XLOC_001762, XLOC_003208, XLOC_004845, XLOC_005190, XLOC_005351, XLOC_005738, XLOC_005749, XLOC_005779, XLOC_005855, XLOC_006025, XLOC_006922, XLOC_007180, XLOC_007600, XLOC_008497, XLOC_009055, XLOC_009983, XLOC_010399, XLOC_010504, XLOC_010788, XLOC_011803, XLOC_011905, XLOC_013772, XLOC_013980, XLOC_016417, XLOC_016420, XLOC_017556, XLOC_0177…
GO:0009536	0.0252089	1	41	443	plastid	cellular_component	XLOC_001280, XLOC_001738, XLOC_001941, XLOC_003574, XLOC_003689, XLOC_004142, XLOC_004439, XLOC_004451, XLOC_006681, XLOC_007068, XLOC_007713, XLOC_009047, XLOC_009382, XLOC_010068, XLOC_010405, XLOC_010873, XLOC_011023, XLOC_013073, XLOC_013121, XLOC_013182, XLOC_013792, XLOC_014320, XLOC_014519, XLOC_015016, XLOC_015338, XLOC_015392, XLOC_015425, XLOC_015727, XLOC_016305, XLOC_016920, XLOC_0177…
GO:0005975	0.0354024	1	41	454	carbohydrate metabolic process	biological_process	XLOC_000291, XLOC_000458, XLOC_000848, XLOC_003491, XLOC_003565, XLOC_003600, XLOC_003709, XLOC_005525, XLOC_005616, XLOC_005765, XLOC_005768, XLOC_007092, XLOC_007347, XLOC_009284, XLOC_011703, XLOC_012059, XLOC_012535, XLOC_013063, XLOC_013094, XLOC_013322, XLOC_013890, XLOC_013940, XLOC_014475, XLOC_014649, XLOC_015006, XLOC_015200, XLOC_016432, XLOC_016568, XLOC_016938, XLOC_017475, XLOC_0178…
GO:0055114	6.23572e-05	0.0128444	39	303	oxidation-reduction process	biological_process	XLOC_000469, XLOC_000529, XLOC_001234, XLOC_001900, XLOC_001939, XLOC_002861, XLOC_003372, XLOC_004116, XLOC_004780, XLOC_005107, XLOC_005707, XLOC_006779, XLOC_007336, XLOC_007561, XLOC_009984, XLOC_010443, XLOC_010499, XLOC_011905, XLOC_013445, XLOC_013627, XLOC_013866, XLOC_014916, XLOC_015674, XLOC_015888, XLOC_016425, XLOC_016855, XLOC_016890, XLOC_017830, XLOC_018487, XLOC_019641, XLOC_0207…
GO:0019288	5.39886e-09	2.61094e-06	38	195	isopentenyl diphosphate biosynthetic process, methylerythritol 4-phosphate pathway	biological_process	XLOC_000107, XLOC_000655, XLOC_000721, XLOC_000853, XLOC_001014, XLOC_001053, XLOC_001599, XLOC_002875, XLOC_003995, XLOC_004615, XLOC_005616, XLOC_005768, XLOC_006922, XLOC_007180, XLOC_007335, XLOC_007610, XLOC_007636, XLOC_008449, XLOC_009900, XLOC_010159, XLOC_014519, XLOC_015004, XLOC_015392, XLOC_015969, XLOC_016612, XLOC_016890, XLOC_018186, XLOC_019479, XLOC_020477, XLOC_020484, XLOC_0209…
GO:0006098	2.26979e-11	1.4026e-08	37	159	pentose-phosphate shunt	biological_process	XLOC_000661, XLOC_000721, XLOC_000853, XLOC_001571, XLOC_002702, XLOC_005537, XLOC_005616, XLOC_005738, XLOC_005768, XLOC_006396, XLOC_007636, XLOC_008734, XLOC_009064, XLOC_009284, XLOC_009900, XLOC_010334, XLOC_011787, XLOC_013495, XLOC_015004, XLOC_015392, XLOC_015969, XLOC_016655, XLOC_016733, XLOC_016950, XLOC_017035, XLOC_017816, XLOC_017817, XLOC_018186, XLOC_019739, XLOC_020800, XLOC_0209…
GO:0019843	1.04089e-12	7.71856e-10	34	130	rRNA binding	molecular_function	XLOC_000094, XLOC_000107, XLOC_000131, XLOC_001053, XLOC_001512, XLOC_001610, XLOC_002875, XLOC_002881, XLOC_003140, XLOC_004439, XLOC_004451, XLOC_005338, XLOC_006150, XLOC_006583, XLOC_007636, XLOC_008304, XLOC_008753, XLOC_009203, XLOC_010322, XLOC_011085, XLOC_012275, XLOC_013167, XLOC_014473, XLOC_014786, XLOC_015330, XLOC_015689, XLOC_017085, XLOC_017543, XLOC_019601, XLOC_020869, XLOC_0219…
GO:0009734	0.00319476	0.311713	34	306	auxin-activated signaling pathway	biological_process	XLOC_002576, XLOC_003340, XLOC_004827, XLOC_008378, XLOC_008449, XLOC_010407, XLOC_010713, XLOC_012345, XLOC_012826, XLOC_012846, XLOC_012847, XLOC_013029, XLOC_015148, XLOC_015276, XLOC_015888, XLOC_015910, XLOC_015911, XLOC_015913, XLOC_015914, XLOC_015915, XLOC_015918, XLOC_015920, XLOC_015921, XLOC_015922, XLOC_015923, XLOC_015924, XLOC_015929, XLOC_016048, XLOC_016050, XLOC_017462, XLOC_0175…
GO:0006633	1.52292e-10	8.46974e-08	33	137	fatty acid biosynthetic process	biological_process	XLOC_000174, XLOC_000480, XLOC_000928, XLOC_001322, XLOC_001599, XLOC_002826, XLOC_003177, XLOC_004116, XLOC_004404, XLOC_005447, XLOC_005568, XLOC_005855, XLOC_006681, XLOC_008447, XLOC_008885, XLOC_010399, XLOC_010504, XLOC_010609, XLOC_010703, XLOC_010873, XLOC_011970, XLOC_014093, XLOC_015338, XLOC_015576, XLOC_016305, XLOC_017739, XLOC_018342, XLOC_020470, XLOC_021555, XLOC_021936, XLOC_0219…
GO:0015979	3.68877e-10	1.95382e-07	33	146	photosynthesis	biological_process	XLOC_000024, XLOC_000661, XLOC_000862, XLOC_001123, XLOC_002216, XLOC_002873, XLOC_003227, XLOC_003960, XLOC_004099, XLOC_004443, XLOC_004452, XLOC_005537, XLOC_006396, XLOC_006431, XLOC_007301, XLOC_007531, XLOC_007713, XLOC_008740, XLOC_011168, XLOC_012376, XLOC_013038, XLOC_013073, XLOC_014013, XLOC_015130, XLOC_016950, XLOC_017712, XLOC_017816, XLOC_017817, XLOC_019396, XLOC_019749, XLOC_0217…
GO:0010207	9.92897e-10	5.02e-07	29	115	photosystem II assembly	biological_process	XLOC_000661, XLOC_001053, XLOC_001280, XLOC_001870, XLOC_002702, XLOC_003995, XLOC_004099, XLOC_005537, XLOC_005616, XLOC_006396, XLOC_007356, XLOC_007610, XLOC_007636, XLOC_008105, XLOC_009900, XLOC_009987, XLOC_010334, XLOC_010732, XLOC_013495, XLOC_013627, XLOC_015507, XLOC_017712, XLOC_017816, XLOC_017817, XLOC_020800, XLOC_021384, XLOC_021946, XLOC_022883, XLOC_024908
GO:0080167	0.00256742	0.264421	29	247	response to karrikin	biological_process	XLOC_000291, XLOC_000721, XLOC_001404, XLOC_003588, XLOC_004615, XLOC_004977, XLOC_005843, XLOC_006912, XLOC_007238, XLOC_007713, XLOC_009987, XLOC_010609, XLOC_013322, XLOC_014389, XLOC_014787, XLOC_015200, XLOC_015276, XLOC_016030, XLOC_016896, XLOC_017317, XLOC_017459, XLOC_018695, XLOC_019423, XLOC_019546, XLOC_021002, XLOC_022749, XLOC_022938, XLOC_023259, XLOC_023898
GO:0019344	2.90943e-08	1.29447e-05	28	126	cysteine biosynthetic process	biological_process	XLOC_000024, XLOC_001941, XLOC_002216, XLOC_002702, XLOC_002875, XLOC_003555, XLOC_003995, XLOC_004615, XLOC_005616, XLOC_006912, XLOC_007102, XLOC_008740, XLOC_008904, XLOC_009900, XLOC_010353, XLOC_012059, XLOC_013182, XLOC_013934, XLOC_015004, XLOC_015576, XLOC_015969, XLOC_016053, XLOC_020800, XLOC_021759, XLOC_022234, XLOC_024011, XLOC_024908, XLOC_025062
GO:0010027	1.79424e-05	0.00464124	28	169	thylakoid membrane organization	biological_process	XLOC_001020, XLOC_001280, XLOC_002873, XLOC_004744, XLOC_006779, XLOC_007180, XLOC_007335, XLOC_007610, XLOC_009987, XLOC_010159, XLOC_011057, XLOC_011787, XLOC_013495, XLOC_013627, XLOC_015392, XLOC_015507, XLOC_016655, XLOC_016733, XLOC_017816, XLOC_017817, XLOC_017877, XLOC_018186, XLOC_020477, XLOC_020811, XLOC_021048, XLOC_021728, XLOC_021946, XLOC_021960
GO:0031969	0.000602576	0.0817372	28	206	chloroplast membrane	cellular_component	XLOC_000810, XLOC_001599, XLOC_003456, XLOC_003574, XLOC_005707, XLOC_005855, XLOC_006922, XLOC_007713, XLOC_008740, XLOC_009900, XLOC_010405, XLOC_011023, XLOC_012376, XLOC_012864, XLOC_013121, XLOC_014003, XLOC_016403, XLOC_016431, XLOC_017785, XLOC_018342, XLOC_019396, XLOC_019479, XLOC_019739, XLOC_022301, XLOC_023259, XLOC_024054, XLOC_024836, XLOC_024908
GO:0015995	1.23703e-07	5.29211e-05	27	126	chlorophyll biosynthetic process	biological_process	XLOC_001014, XLOC_001053, XLOC_001123, XLOC_001599, XLOC_003995, XLOC_007543, XLOC_008734, XLOC_008740, XLOC_009900, XLOC_010405, XLOC_012376, XLOC_013429, XLOC_015969, XLOC_016890, XLOC_017816, XLOC_017817, XLOC_019396, XLOC_019479, XLOC_019601, XLOC_020910, XLOC_021048, XLOC_021728, XLOC_021946, XLOC_023446, XLOC_024054, XLOC_024908, XLOC_025062
GO:0016758	0.0310993	1	27	271	transferase activity, transferring hexosyl groups	molecular_function	XLOC_004795, XLOC_005984, XLOC_005997, XLOC_006001, XLOC_006104, XLOC_007028, XLOC_008602, XLOC_008848, XLOC_009641, XLOC_009953, XLOC_011442, XLOC_012044, XLOC_014655, XLOC_014844, XLOC_015879, XLOC_017384, XLOC_017796, XLOC_017797, XLOC_019947, XLOC_020212, XLOC_021026, XLOC_021587, XLOC_021590, XLOC_022394, XLOC_023158, XLOC_023855, XLOC_023856
GO:0022625	4.20403e-11	2.46113e-08	26	91	cytosolic large ribosomal subunit	cellular_component	XLOC_000590, XLOC_001094, XLOC_001102, XLOC_002765, XLOC_003383, XLOC_003943, XLOC_005224, XLOC_005338, XLOC_005620, XLOC_006930, XLOC_007255, XLOC_010095, XLOC_011689, XLOC_011741, XLOC_011943, XLOC_012216, XLOC_014786, XLOC_015360, XLOC_017589, XLOC_017955, XLOC_018220, XLOC_020148, XLOC_020665, XLOC_023345, XLOC_024438, XLOC_024972
GO:0046658	1.36748e-05	0.00362155	26	153	anchored component of plasma membrane	cellular_component	XLOC_001234, XLOC_001463, XLOC_001900, XLOC_002533, XLOC_002944, XLOC_003476, XLOC_003709, XLOC_005137, XLOC_005525, XLOC_007102, XLOC_007336, XLOC_008696, XLOC_009242, XLOC_009327, XLOC_012149, XLOC_013034, XLOC_014064, XLOC_015535, XLOC_015614, XLOC_015674, XLOC_016432, XLOC_016568, XLOC_020697, XLOC_021968, XLOC_023408, XLOC_024445
GO:0016311	2.54192e-05	0.00628307	26	154	dephosphorylation	biological_process	XLOC_000843, XLOC_003600, XLOC_003646, XLOC_003995, XLOC_005616, XLOC_007200, XLOC_008422, XLOC_008546, XLOC_008787, XLOC_014633, XLOC_016435, XLOC_017009, XLOC_017816, XLOC_017817, XLOC_018154, XLOC_018304, XLOC_018695, XLOC_018879, XLOC_019269, XLOC_019692, XLOC_019740, XLOC_021002, XLOC_022403, XLOC_023025, XLOC_023049, XLOC_024894
GO:0005615	0.00594741	0.450021	25	218	extracellular space	cellular_component	XLOC_000458, XLOC_000550, XLOC_001128, XLOC_001463, XLOC_005137, XLOC_005843, XLOC_008116, XLOC_008303, XLOC_009528, XLOC_010264, XLOC_010721, XLOC_012040, XLOC_012059, XLOC_013036, XLOC_013934, XLOC_014847, XLOC_016030, XLOC_017462, XLOC_018395, XLOC_021968, XLOC_022938, XLOC_022939, XLOC_023132, XLOC_023331, XLOC_024539
GO:0005874	0.0402428	1	25	256	microtubule	cellular_component	XLOC_000003, XLOC_000193, XLOC_001878, XLOC_003723, XLOC_005225, XLOC_007174, XLOC_008557, XLOC_009307, XLOC_012186, XLOC_013454, XLOC_013603, XLOC_014626, XLOC_016510, XLOC_016902, XLOC_017786, XLOC_018054, XLOC_019361, XLOC_020710, XLOC_020790, XLOC_021451, XLOC_021899, XLOC_022992, XLOC_024213, XLOC_024637, XLOC_025019
GO:0031225	0.000400521	0.0627464	24	168	anchored component of membrane	cellular_component	XLOC_001234, XLOC_001463, XLOC_001900, XLOC_002533, XLOC_002944, XLOC_003476, XLOC_003709, XLOC_005137, XLOC_005525, XLOC_007102, XLOC_007336, XLOC_008696, XLOC_009242, XLOC_012149, XLOC_014064, XLOC_015614, XLOC_015674, XLOC_015888, XLOC_016432, XLOC_016568, XLOC_020697, XLOC_021968, XLOC_023408, XLOC_024445
GO:0010103	0.000550676	0.0795548	24	168	stomatal complex morphogenesis	biological_process	XLOC_000655, XLOC_001870, XLOC_002179, XLOC_005537, XLOC_005616, XLOC_006313, XLOC_007335, XLOC_008423, XLOC_009064, XLOC_011136, XLOC_012582, XLOC_012847, XLOC_012854, XLOC_013603, XLOC_014577, XLOC_014696, XLOC_014850, XLOC_015507, XLOC_019479, XLOC_020525, XLOC_020661, XLOC_020800, XLOC_020892, XLOC_023802
GO:0003924	0.0159109	0.889332	24	217	GTPase activity	molecular_function	XLOC_000193, XLOC_005041, XLOC_005225, XLOC_008557, XLOC_009047, XLOC_010508, XLOC_012029, XLOC_012040, XLOC_013029, XLOC_013093, XLOC_013184, XLOC_013603, XLOC_013899, XLOC_014009, XLOC_017877, XLOC_018054, XLOC_019361, XLOC_019628, XLOC_020710, XLOC_021451, XLOC_022992, XLOC_024213, XLOC_024637, XLOC_025019
GO:0022627	1.44252e-11	9.4383e-09	23	68	cytosolic small ribosomal subunit	cellular_component	XLOC_001591, XLOC_001986, XLOC_003044, XLOC_003297, XLOC_004014, XLOC_004836, XLOC_004939, XLOC_006583, XLOC_007783, XLOC_008753, XLOC_010322, XLOC_011738, XLOC_012275, XLOC_012680, XLOC_013701, XLOC_014861, XLOC_015293, XLOC_022441, XLOC_022599, XLOC_022638, XLOC_023401, XLOC_023792, XLOC_024426
GO:0016117	3.06813e-07	0.000117678	23	100	carotenoid biosynthetic process	biological_process	XLOC_001599, XLOC_002503, XLOC_003295, XLOC_003555, XLOC_003995, XLOC_004744, XLOC_005855, XLOC_006431, XLOC_006922, XLOC_013792, XLOC_015392, XLOC_015969, XLOC_016655, XLOC_016890, XLOC_017816, XLOC_017817, XLOC_019479, XLOC_020477, XLOC_020910, XLOC_021048, XLOC_023446, XLOC_024908, XLOC_025062
GO:0043085	1.11733e-05	0.00303122	23	122	positive regulation of catalytic activity	biological_process	XLOC_001870, XLOC_002914, XLOC_003372, XLOC_003737, XLOC_005537, XLOC_005616, XLOC_005768, XLOC_005861, XLOC_007010, XLOC_007335, XLOC_009064, XLOC_010334, XLOC_010499, XLOC_013086, XLOC_015507, XLOC_016733, XLOC_017816, XLOC_017817, XLOC_019339, XLOC_020477, XLOC_021048, XLOC_021960, XLOC_024908
GO:0005507	0.0289786	1	23	223	copper ion binding	molecular_function	XLOC_000369, XLOC_001463, XLOC_002761, XLOC_005137, XLOC_005707, XLOC_006779, XLOC_008326, XLOC_008440, XLOC_010443, XLOC_010601, XLOC_013038, XLOC_013866, XLOC_014584, XLOC_016305, XLOC_016855, XLOC_017048, XLOC_017773, XLOC_020610, XLOC_021319, XLOC_021968, XLOC_022188, XLOC_022234, XLOC_023745
GO:0010287	4.04755e-07	0.000145229	21	88	plastoglobule	cellular_component	XLOC_000862, XLOC_001870, XLOC_001975, XLOC_002216, XLOC_002914, XLOC_003140, XLOC_004099, XLOC_004977, XLOC_005634, XLOC_006859, XLOC_006912, XLOC_009987, XLOC_012800, XLOC_013495, XLOC_017773, XLOC_017858, XLOC_018424, XLOC_022630, XLOC_022749, XLOC_024059, XLOC_024612
GO:0009664	0.000112965	0.0224138	21	125	plant-type cell wall organization	biological_process	XLOC_000094, XLOC_000992, XLOC_001149, XLOC_002928, XLOC_003041, XLOC_005672, XLOC_005768, XLOC_006574, XLOC_007102, XLOC_009242, XLOC_009297, XLOC_012854, XLOC_013063, XLOC_014038, XLOC_015186, XLOC_015576, XLOC_016946, XLOC_017879, XLOC_018286, XLOC_022394, XLOC_024445
GO:0010114	0.000172336	0.0324898	21	129	response to red light	biological_process	XLOC_002873, XLOC_002928, XLOC_003635, XLOC_003995, XLOC_004977, XLOC_005634, XLOC_009767, XLOC_009900, XLOC_010512, XLOC_010657, XLOC_011787, XLOC_012174, XLOC_015507, XLOC_016053, XLOC_017712, XLOC_017816, XLOC_017817, XLOC_018286, XLOC_020800, XLOC_021904, XLOC_022355
GO:0009744	0.0138004	0.842604	21	181	response to sucrose	biological_process	XLOC_001128, XLOC_003588, XLOC_004083, XLOC_004977, XLOC_007238, XLOC_007713, XLOC_009900, XLOC_010512, XLOC_010589, XLOC_012138, XLOC_012174, XLOC_014584, XLOC_014850, XLOC_015507, XLOC_016053, XLOC_016269, XLOC_017712, XLOC_017877, XLOC_020470, XLOC_022749, XLOC_022960
GO:0016788	0.00033781	0.0544559	20	131	hydrolase activity, acting on ester bonds	molecular_function	XLOC_000128, XLOC_000192, XLOC_000753, XLOC_000754, XLOC_003226, XLOC_003943, XLOC_005639, XLOC_005647, XLOC_006504, XLOC_008422, XLOC_009022, XLOC_014696, XLOC_017462, XLOC_019423, XLOC_019546, XLOC_021135, XLOC_022394, XLOC_023040, XLOC_023905, XLOC_024902
GO:0009706	0.000829722	0.107489	20	133	chloroplast inner membrane	cellular_component	XLOC_000469, XLOC_001599, XLOC_004142, XLOC_009081, XLOC_009382, XLOC_010732, XLOC_012376, XLOC_014519, XLOC_015016, XLOC_015392, XLOC_017785, XLOC_018342, XLOC_018403, XLOC_018832, XLOC_019269, XLOC_019396, XLOC_019739, XLOC_020811, XLOC_021384, XLOC_022301
GO:0019252	0.00799938	0.563147	20	161	starch biosynthetic process	biological_process	XLOC_000853, XLOC_005616, XLOC_005768, XLOC_005861, XLOC_007010, XLOC_007335, XLOC_007356, XLOC_008734, XLOC_009064, XLOC_011787, XLOC_012822, XLOC_013086, XLOC_015507, XLOC_016733, XLOC_017816, XLOC_017817, XLOC_018186, XLOC_020477, XLOC_021960, XLOC_022883
GO:0016042	0.0146236	0.851616	20	177	lipid catabolic process	biological_process	XLOC_000128, XLOC_000192, XLOC_000453, XLOC_000753, XLOC_000754, XLOC_003226, XLOC_003943, XLOC_005639, XLOC_005647, XLOC_006504, XLOC_009022, XLOC_014675, XLOC_014696, XLOC_017462, XLOC_019034, XLOC_021135, XLOC_022394, XLOC_023040, XLOC_023905, XLOC_024902
GO:0010218	0.00194555	0.20808	19	131	response to far red light	biological_process	XLOC_002873, XLOC_003995, XLOC_004977, XLOC_005634, XLOC_009767, XLOC_009900, XLOC_010512, XLOC_010713, XLOC_011787, XLOC_012174, XLOC_015078, XLOC_015507, XLOC_016053, XLOC_017712, XLOC_017816, XLOC_017817, XLOC_020800, XLOC_023306, XLOC_024703
GO:0009773	2.58225e-12	1.79514e-09	18	36	photosynthetic electron transport in photosystem I	biological_process	XLOC_000107, XLOC_000853, XLOC_001870, XLOC_003995, XLOC_005616, XLOC_007610, XLOC_008734, XLOC_009900, XLOC_012174, XLOC_012800, XLOC_013495, XLOC_016572, XLOC_017035, XLOC_017816, XLOC_017817, XLOC_020800, XLOC_021284, XLOC_021946
GO:0035304	3.15097e-05	0.00745706	18	87	regulation of protein dephosphorylation	biological_process	XLOC_001280, XLOC_001456, XLOC_001599, XLOC_001870, XLOC_002702, XLOC_003995, XLOC_005616, XLOC_007610, XLOC_008105, XLOC_008740, XLOC_010334, XLOC_013495, XLOC_013627, XLOC_015507, XLOC_017018, XLOC_017816, XLOC_017817, XLOC_020800
GO:0009637	7.63482e-05	0.0154404	18	93	response to blue light	biological_process	XLOC_002873, XLOC_003995, XLOC_004977, XLOC_005634, XLOC_009900, XLOC_010512, XLOC_010713, XLOC_011787, XLOC_012005, XLOC_012174, XLOC_015507, XLOC_016053, XLOC_017712, XLOC_017816, XLOC_017817, XLOC_020710, XLOC_020800, XLOC_022602
GO:0009902	0.000179479	0.0332725	17	90	chloroplast relocation	biological_process	XLOC_000129, XLOC_001280, XLOC_002873, XLOC_004744, XLOC_007610, XLOC_009064, XLOC_009900, XLOC_011787, XLOC_013627, XLOC_015507, XLOC_017816, XLOC_017817, XLOC_018186, XLOC_020710, XLOC_020800, XLOC_021728, XLOC_021946
GO:0051287	0.00138224	0.1553	17	111	NAD binding	molecular_function	XLOC_001618, XLOC_003539, XLOC_004024, XLOC_006568, XLOC_007285, XLOC_007347, XLOC_008447, XLOC_009865, XLOC_009900, XLOC_010703, XLOC_015537, XLOC_016305, XLOC_016938, XLOC_017704, XLOC_019641, XLOC_020790, XLOC_022372
GO:0000023	0.00423889	0.383327	17	122	maltose metabolic process	biological_process	XLOC_005616, XLOC_005768, XLOC_005861, XLOC_007010, XLOC_007335, XLOC_007356, XLOC_008734, XLOC_009064, XLOC_013086, XLOC_015507, XLOC_016733, XLOC_017816, XLOC_017817, XLOC_018186, XLOC_020477, XLOC_021960, XLOC_022883
GO:0019761	0.0113751	0.73952	17	137	glucosinolate biosynthetic process	biological_process	XLOC_000853, XLOC_003995, XLOC_004085, XLOC_005616, XLOC_005768, XLOC_006696, XLOC_008423, XLOC_009953, XLOC_010334, XLOC_012059, XLOC_013627, XLOC_014519, XLOC_015507, XLOC_019106, XLOC_022234, XLOC_022749, XLOC_023037
GO:0009627	0.0352292	1	17	157	systemic acquired resistance	biological_process	XLOC_000192, XLOC_000753, XLOC_003226, XLOC_009114, XLOC_010545, XLOC_010574, XLOC_010718, XLOC_014038, XLOC_014577, XLOC_014916, XLOC_016435, XLOC_017462, XLOC_017486, XLOC_022305, XLOC_022694, XLOC_023389, XLOC_024031
GO:0010075	0.0418753	1	17	155	regulation of meristem growth	biological_process	XLOC_000094, XLOC_001149, XLOC_002883, XLOC_003555, XLOC_003858, XLOC_005745, XLOC_006931, XLOC_012059, XLOC_012854, XLOC_013063, XLOC_013199, XLOC_014675, XLOC_014850, XLOC_015576, XLOC_017624, XLOC_022133, XLOC_024445
GO:0006636	5.3718e-06	0.00161488	16	63	unsaturated fatty acid biosynthetic process	biological_process	XLOC_000480, XLOC_001599, XLOC_003995, XLOC_004615, XLOC_009900, XLOC_015969, XLOC_016612, XLOC_016890, XLOC_018342, XLOC_019479, XLOC_020910, XLOC_021048, XLOC_022301, XLOC_023259, XLOC_023446, XLOC_025062
GO:0006833	2.19394e-05	0.00554618	16	72	water transport	biological_process	XLOC_001354, XLOC_004142, XLOC_005004, XLOC_006262, XLOC_009242, XLOC_012059, XLOC_013034, XLOC_013038, XLOC_015535, XLOC_016269, XLOC_018018, XLOC_018937, XLOC_019741, XLOC_021563, XLOC_022188, XLOC_022234
GO:0042744	0.000899092	0.114095	16	100	hydrogen peroxide catabolic process	biological_process	XLOC_000848, XLOC_001119, XLOC_003445, XLOC_003555, XLOC_005213, XLOC_005864, XLOC_007118, XLOC_007799, XLOC_007800, XLOC_009900, XLOC_013059, XLOC_013980, XLOC_014894, XLOC_021680, XLOC_022234, XLOC_023922
GO:0010310	0.00231044	0.242092	16	104	regulation of hydrogen peroxide metabolic process	biological_process	XLOC_000661, XLOC_001456, XLOC_004615, XLOC_005616, XLOC_010334, XLOC_010574, XLOC_012005, XLOC_014038, XLOC_017018, XLOC_017486, XLOC_019739, XLOC_019749, XLOC_020800, XLOC_022694, XLOC_023389, XLOC_024031
GO:0009853	0.0111197	0.731858	16	126	photorespiration	biological_process	XLOC_003190, XLOC_003600, XLOC_003859, XLOC_005466, XLOC_008684, XLOC_008734, XLOC_010273, XLOC_010334, XLOC_010621, XLOC_016363, XLOC_018876, XLOC_019514, XLOC_019641, XLOC_020811, XLOC_021960, XLOC_024492
GO:0045454	0.0144686	0.851616	16	131	cell redox homeostasis	biological_process	XLOC_000529, XLOC_003372, XLOC_003588, XLOC_004085, XLOC_004523, XLOC_007238, XLOC_009063, XLOC_010499, XLOC_015780, XLOC_016425, XLOC_021680, XLOC_021960, XLOC_022175, XLOC_023513, XLOC_024011, XLOC_024836
GO:0030003	9.80518e-06	0.00272657	15	61	cellular cation homeostasis	biological_process	XLOC_000024, XLOC_000853, XLOC_002702, XLOC_002873, XLOC_004085, XLOC_004099, XLOC_008734, XLOC_012847, XLOC_016269, XLOC_017035, XLOC_017816, XLOC_017817, XLOC_019034, XLOC_020811, XLOC_022749
GO:0031977	3.33077e-05	0.00771836	15	65	thylakoid lumen	cellular_component	XLOC_000655, XLOC_003960, XLOC_003995, XLOC_005537, XLOC_007531, XLOC_008105, XLOC_008423, XLOC_008904, XLOC_010174, XLOC_013627, XLOC_018424, XLOC_019749, XLOC_020910, XLOC_021048, XLOC_022630
GO:0010319	5.26528e-05	0.0110501	15	69	stromule	cellular_component	XLOC_002914, XLOC_003140, XLOC_005768, XLOC_007610, XLOC_008401, XLOC_009284, XLOC_009900, XLOC_010174, XLOC_015276, XLOC_016269, XLOC_016890, XLOC_017816, XLOC_017817, XLOC_018424, XLOC_020800
GO:0009832	0.0011351	0.134317	15	89	plant-type cell wall biogenesis	biological_process	XLOC_000094, XLOC_000992, XLOC_001149, XLOC_003226, XLOC_004083, XLOC_004142, XLOC_007102, XLOC_009242, XLOC_009300, XLOC_012854, XLOC_013063, XLOC_015576, XLOC_018055, XLOC_022394, XLOC_024445
GO:0004601	0.00448418	0.389668	15	108	peroxidase activity	molecular_function	XLOC_000541, XLOC_001119, XLOC_003445, XLOC_005213, XLOC_007118, XLOC_007799, XLOC_007800, XLOC_008787, XLOC_010443, XLOC_012345, XLOC_013059, XLOC_013866, XLOC_015276, XLOC_023049, XLOC_023922
GO:0006096	0.0441053	1	15	134	glycolytic process	biological_process	XLOC_000174, XLOC_007092, XLOC_008401, XLOC_009242, XLOC_010239, XLOC_012059, XLOC_013038, XLOC_013500, XLOC_015004, XLOC_016612, XLOC_017739, XLOC_018018, XLOC_022188, XLOC_022234, XLOC_024100
GO:0070838	2.36628e-07	9.74818e-05	14	41	divalent metal ion transport	biological_process	XLOC_000024, XLOC_000853, XLOC_002702, XLOC_002873, XLOC_004085, XLOC_004099, XLOC_008734, XLOC_012847, XLOC_016269, XLOC_017035, XLOC_017816, XLOC_017817, XLOC_020811, XLOC_022749
GO:0009523	2.69292e-07	0.000106976	14	41	photosystem II	cellular_component	XLOC_000667, XLOC_002141, XLOC_004977, XLOC_005634, XLOC_006396, XLOC_006912, XLOC_006951, XLOC_008105, XLOC_009643, XLOC_009987, XLOC_013226, XLOC_015022, XLOC_017712, XLOC_022749
GO:0006631	0.00517676	0.414984	14	95	fatty acid metabolic process	biological_process	XLOC_001322, XLOC_002002, XLOC_002826, XLOC_005190, XLOC_006696, XLOC_010873, XLOC_010959, XLOC_014577, XLOC_017556, XLOC_018063, XLOC_019241, XLOC_020910, XLOC_021555, XLOC_023259
GO:0042335	0.00011486	0.0224138	13	59	cuticle development	biological_process	XLOC_001939, XLOC_004116, XLOC_007102, XLOC_010353, XLOC_010504, XLOC_010609, XLOC_014093, XLOC_015614, XLOC_016305, XLOC_021936, XLOC_021937, XLOC_022394, XLOC_023408
GO:0009750	0.0277317	1	13	103	response to fructose	biological_process	XLOC_001128, XLOC_001354, XLOC_003588, XLOC_004083, XLOC_004142, XLOC_007238, XLOC_009242, XLOC_012059, XLOC_016269, XLOC_017009, XLOC_017877, XLOC_022234, XLOC_024894
GO:0009522	8.47707e-07	0.000285729	12	34	photosystem I	cellular_component	XLOC_000024, XLOC_000667, XLOC_002141, XLOC_002702, XLOC_004977, XLOC_005634, XLOC_006912, XLOC_006951, XLOC_009987, XLOC_014013, XLOC_015022, XLOC_022749
GO:0016168	4.04326e-06	0.00124925	12	38	chlorophyll binding	molecular_function	XLOC_000024, XLOC_000667, XLOC_002141, XLOC_004977, XLOC_005634, XLOC_006912, XLOC_006951, XLOC_009987, XLOC_013226, XLOC_015022, XLOC_017712, XLOC_022749
GO:0019684	3.83195e-05	0.00852455	12	46	photosynthesis, light reaction	biological_process	XLOC_001599, XLOC_001890, XLOC_004615, XLOC_007531, XLOC_008740, XLOC_009643, XLOC_011787, XLOC_012847, XLOC_013408, XLOC_016269, XLOC_017970, XLOC_021048
GO:0009543	5.04263e-05	0.0107864	12	45	chloroplast thylakoid lumen	cellular_component	XLOC_000655, XLOC_002216, XLOC_003960, XLOC_005537, XLOC_007531, XLOC_008423, XLOC_011941, XLOC_013627, XLOC_016950, XLOC_019749, XLOC_021048, XLOC_022680
GO:0004857	0.000277715	0.0490322	12	56	enzyme inhibitor activity	molecular_function	XLOC_000786, XLOC_002542, XLOC_003372, XLOC_005864, XLOC_006299, XLOC_012837, XLOC_012838, XLOC_013988, XLOC_016425, XLOC_017432, XLOC_021960, XLOC_024032
GO:0010345	0.000574053	0.0795548	12	62	suberin biosynthetic process	biological_process	XLOC_002821, XLOC_005190, XLOC_005447, XLOC_010609, XLOC_014093, XLOC_017556, XLOC_018063, XLOC_018304, XLOC_018695, XLOC_019241, XLOC_019740, XLOC_023961
GO:0010155	0.000792854	0.104987	12	60	regulation of proton transport	biological_process	XLOC_000992, XLOC_004977, XLOC_006396, XLOC_009900, XLOC_010512, XLOC_012174, XLOC_013408, XLOC_015507, XLOC_016053, XLOC_017712, XLOC_022602, XLOC_022749
GO:0010025	0.00336943	0.323088	12	76	wax biosynthetic process	biological_process	XLOC_004404, XLOC_005568, XLOC_010353, XLOC_010504, XLOC_012070, XLOC_014093, XLOC_014577, XLOC_017018, XLOC_021555, XLOC_021936, XLOC_021937, XLOC_023961
GO:0018298	0.00540821	0.421017	12	75	protein-chromophore linkage	biological_process	XLOC_000667, XLOC_002141, XLOC_004977, XLOC_005634, XLOC_006912, XLOC_006951, XLOC_009987, XLOC_013226, XLOC_015022, XLOC_015507, XLOC_017712, XLOC_022749
GO:0010119	0.0161212	0.892119	12	86	regulation of stomatal movement	biological_process	XLOC_000541, XLOC_002822, XLOC_003646, XLOC_003747, XLOC_004199, XLOC_006657, XLOC_015507, XLOC_016403, XLOC_017103, XLOC_017877, XLOC_018854, XLOC_021917
GO:0042127	0.042538	1	12	101	regulation of cell proliferation	biological_process	XLOC_000475, XLOC_001322, XLOC_006313, XLOC_007450, XLOC_011136, XLOC_012854, XLOC_014850, XLOC_017877, XLOC_020525, XLOC_020661, XLOC_020892, XLOC_023802
GO:0009740	0.0434308	1	12	102	gibberellic acid mediated signaling pathway	biological_process	XLOC_001404, XLOC_001674, XLOC_003588, XLOC_005302, XLOC_007199, XLOC_007238, XLOC_009695, XLOC_009984, XLOC_013429, XLOC_017877, XLOC_022354, XLOC_024703
GO:0019253	3.62619e-07	0.000134447	11	25	reductive pentose-phosphate cycle	biological_process	XLOC_004615, XLOC_005616, XLOC_008401, XLOC_009284, XLOC_009900, XLOC_014584, XLOC_015004, XLOC_017459, XLOC_017816, XLOC_017817, XLOC_020800
GO:0009657	3.09597e-05	0.00745706	11	38	plastid organization	biological_process	XLOC_000661, XLOC_001870, XLOC_002702, XLOC_003995, XLOC_004099, XLOC_005537, XLOC_005616, XLOC_007636, XLOC_008105, XLOC_010334, XLOC_021680
GO:0000103	3.71722e-05	0.0084381	11	40	sulfate assimilation	biological_process	XLOC_000529, XLOC_003372, XLOC_010499, XLOC_013182, XLOC_016425, XLOC_021580, XLOC_021759, XLOC_021960, XLOC_023513, XLOC_024011, XLOC_024836
GO:0007017	0.000234177	0.0427008	11	46	microtubule-based process	biological_process	XLOC_005225, XLOC_007174, XLOC_008557, XLOC_017786, XLOC_019361, XLOC_020710, XLOC_021451, XLOC_022992, XLOC_024213, XLOC_024637, XLOC_025019
GO:0015035	0.00684218	0.494192	11	71	protein disulfide oxidoreductase activity	molecular_function	XLOC_000529, XLOC_003372, XLOC_004085, XLOC_009063, XLOC_010499, XLOC_015780, XLOC_016425, XLOC_021680, XLOC_021960, XLOC_023513, XLOC_024836
GO:0050662	0.0161151	0.892119	11	77	coenzyme binding	molecular_function	XLOC_000469, XLOC_003539, XLOC_003716, XLOC_004024, XLOC_005550, XLOC_007450, XLOC_008861, XLOC_009865, XLOC_012535, XLOC_015392, XLOC_018055
GO:0009825	0.0205188	1	11	79	multidimensional cell growth	biological_process	XLOC_000992, XLOC_001149, XLOC_001454, XLOC_002944, XLOC_009242, XLOC_012059, XLOC_012186, XLOC_015576, XLOC_019312, XLOC_021968, XLOC_022394
GO:0009695	0.0372675	1	11	87	jasmonic acid biosynthetic process	biological_process	XLOC_001599, XLOC_003423, XLOC_004615, XLOC_006757, XLOC_011979, XLOC_016612, XLOC_016890, XLOC_017694, XLOC_020812, XLOC_020910, XLOC_023446
GO:0010598	1.80426e-08	8.36197e-06	10	17	NAD(P)H dehydrogenase complex (plastoquinone)	cellular_component	XLOC_000853, XLOC_007356, XLOC_008734, XLOC_010621, XLOC_010891, XLOC_013408, XLOC_016572, XLOC_017035, XLOC_022781, XLOC_022883
GO:0006949	1.74709e-06	0.000571554	10	24	syncytium formation	biological_process	XLOC_002928, XLOC_003041, XLOC_005672, XLOC_006574, XLOC_007071, XLOC_009297, XLOC_011703, XLOC_014191, XLOC_016946, XLOC_018286
GO:0000038	7.95303e-06	0.00232794	10	28	very long-chain fatty acid metabolic process	biological_process	XLOC_001322, XLOC_001939, XLOC_004116, XLOC_007102, XLOC_009984, XLOC_010609, XLOC_014093, XLOC_016305, XLOC_017694, XLOC_022394
GO:0042651	0.000287103	0.0498975	10	41	thylakoid membrane	cellular_component	XLOC_000661, XLOC_004099, XLOC_008105, XLOC_010334, XLOC_013073, XLOC_013408, XLOC_014013, XLOC_017035, XLOC_020477, XLOC_020710
GO:0016791	0.00128776	0.149206	10	47	phosphatase activity	molecular_function	XLOC_000843, XLOC_003600, XLOC_004286, XLOC_008787, XLOC_014633, XLOC_015680, XLOC_018304, XLOC_018695, XLOC_019740, XLOC_023049
GO:0009684	0.00363836	0.342962	10	54	indoleacetic acid biosynthetic process	biological_process	XLOC_001280, XLOC_001354, XLOC_004615, XLOC_009953, XLOC_012535, XLOC_015004, XLOC_016435, XLOC_019106, XLOC_021960, XLOC_022234
GO:0048038	0.00448386	0.389668	10	61	quinone binding	molecular_function	XLOC_001890, XLOC_010601, XLOC_010621, XLOC_010891, XLOC_012302, XLOC_013408, XLOC_016855, XLOC_017035, XLOC_017970, XLOC_022781
GO:0045490	0.014975	0.856716	10	67	pectin catabolic process	biological_process	XLOC_000786, XLOC_001149, XLOC_002542, XLOC_005864, XLOC_006299, XLOC_009039, XLOC_012837, XLOC_012838, XLOC_013988, XLOC_024032
GO:0031012	0.0165111	0.909174	10	70	extracellular matrix	cellular_component	XLOC_002576, XLOC_006313, XLOC_011136, XLOC_012846, XLOC_012847, XLOC_012854, XLOC_020525, XLOC_020661, XLOC_020892, XLOC_023802
GO:0006972	0.0174432	0.955765	10	68	hyperosmotic response	biological_process	XLOC_002751, XLOC_007174, XLOC_009242, XLOC_012059, XLOC_013038, XLOC_013430, XLOC_018002, XLOC_018018, XLOC_022188, XLOC_022234
GO:0009765	2.61871e-06	0.000832226	9	20	photosynthesis, light harvesting	biological_process	XLOC_000667, XLOC_002141, XLOC_004977, XLOC_005634, XLOC_006912, XLOC_006951, XLOC_009987, XLOC_015022, XLOC_022749
GO:0051258	4.35395e-05	0.00949588	9	26	protein polymerization	biological_process	XLOC_005225, XLOC_008557, XLOC_019361, XLOC_020710, XLOC_021451, XLOC_022992, XLOC_024213, XLOC_024637, XLOC_025019
GO:0006546	0.000312839	0.0511722	9	33	glycine catabolic process	biological_process	XLOC_001599, XLOC_003555, XLOC_004615, XLOC_015004, XLOC_016612, XLOC_016890, XLOC_019031, XLOC_020910, XLOC_023446
GO:0016671	0.0010301	0.125909	9	40	oxidoreductase activity, acting on a sulfur group of donors, disulfide as acceptor	molecular_function	XLOC_000529, XLOC_003372, XLOC_010499, XLOC_016425, XLOC_021680, XLOC_021960, XLOC_023513, XLOC_024011, XLOC_024836
GO:0032259	0.00156319	0.170465	9	41	methylation	biological_process	XLOC_000654, XLOC_001454, XLOC_003177, XLOC_009115, XLOC_013430, XLOC_014519, XLOC_017888, XLOC_018002, XLOC_024054
GO:0005200	0.00849909	0.590846	9	52	structural constituent of cytoskeleton	molecular_function	XLOC_005225, XLOC_008557, XLOC_016453, XLOC_019361, XLOC_021451, XLOC_022992, XLOC_024213, XLOC_024637, XLOC_025019
GO:0030599	0.0108906	0.729157	9	56	pectinesterase activity	molecular_function	XLOC_000786, XLOC_002542, XLOC_005864, XLOC_006299, XLOC_012837, XLOC_012838, XLOC_013988, XLOC_017432, XLOC_024032
GO:0048359	0.0115926	0.744354	9	55	mucilage metabolic process involved in seed coat development	biological_process	XLOC_003532, XLOC_006313, XLOC_011136, XLOC_012854, XLOC_018998, XLOC_020525, XLOC_020661, XLOC_020892, XLOC_023802
GO:0009897	0.0273236	1	9	65	external side of plasma membrane	cellular_component	XLOC_002944, XLOC_006313, XLOC_009242, XLOC_011136, XLOC_012854, XLOC_020525, XLOC_020661, XLOC_020892, XLOC_023802
GO:0050502	0.0396517	1	9	66	cis-zeatin O-beta-D-glucosyltransferase activity	molecular_function	XLOC_006104, XLOC_008602, XLOC_009641, XLOC_011442, XLOC_012044, XLOC_017796, XLOC_017797, XLOC_019947, XLOC_021026
GO:0042545	0.0409237	1	9	68	cell wall modification	biological_process	XLOC_000786, XLOC_002542, XLOC_005864, XLOC_006299, XLOC_012837, XLOC_012838, XLOC_013988, XLOC_014038, XLOC_024032
GO:0050403	0.0430829	1	9	67	trans-zeatin O-beta-D-glucosyltransferase activity	molecular_function	XLOC_006104, XLOC_008602, XLOC_009641, XLOC_011442, XLOC_012044, XLOC_017796, XLOC_017797, XLOC_019947, XLOC_021026
GO:0006662	0.000295177	0.0505116	8	28	glycerol ether metabolic process	biological_process	XLOC_000529, XLOC_003372, XLOC_010499, XLOC_016425, XLOC_021680, XLOC_021960, XLOC_023513, XLOC_024836
GO:0006569	0.000831075	0.107489	8	30	tryptophan catabolic process	biological_process	XLOC_001280, XLOC_001354, XLOC_004615, XLOC_009953, XLOC_012535, XLOC_015004, XLOC_016435, XLOC_021960
GO:0010337	0.00130123	0.149213	8	32	regulation of salicylic acid metabolic process	biological_process	XLOC_010574, XLOC_012059, XLOC_014038, XLOC_017486, XLOC_019312, XLOC_022694, XLOC_023389, XLOC_024031
GO:0009295	0.00226571	0.240014	8	35	nucleoid	cellular_component	XLOC_001870, XLOC_005707, XLOC_007784, XLOC_009047, XLOC_012800, XLOC_013268, XLOC_013495, XLOC_016925
GO:0015935	0.00341758	0.324904	8	39	small ribosomal subunit	cellular_component	XLOC_004439, XLOC_006583, XLOC_008753, XLOC_011738, XLOC_012275, XLOC_013167, XLOC_019862, XLOC_024426
GO:0010143	0.00405861	0.370032	8	39	cutin biosynthetic process	biological_process	XLOC_001484, XLOC_006025, XLOC_010343, XLOC_014577, XLOC_018304, XLOC_018695, XLOC_019740, XLOC_021555
GO:0045330	0.00735568	0.527853	8	43	aspartyl esterase activity	molecular_function	XLOC_000786, XLOC_002542, XLOC_005864, XLOC_006299, XLOC_012837, XLOC_012838, XLOC_013988, XLOC_024032
GO:0003993	0.0110131	0.729157	8	45	acid phosphatase activity	molecular_function	XLOC_003995, XLOC_008787, XLOC_016435, XLOC_018154, XLOC_018879, XLOC_019692, XLOC_022403, XLOC_023049
GO:0008757	0.0216699	1	8	50	S-adenosylmethionine-dependent methyltransferase activity	molecular_function	XLOC_000654, XLOC_001454, XLOC_003177, XLOC_009115, XLOC_013753, XLOC_014519, XLOC_017888, XLOC_024054
GO:0080001	0.0259567	1	8	53	mucilage extrusion from seed coat	biological_process	XLOC_006313, XLOC_011136, XLOC_012854, XLOC_013059, XLOC_020525, XLOC_020661, XLOC_020892, XLOC_023802
GO:0000271	0.0304313	1	8	54	polysaccharide biosynthetic process	biological_process	XLOC_000992, XLOC_001149, XLOC_009242, XLOC_015576, XLOC_019031, XLOC_020212, XLOC_021968, XLOC_022394
GO:0009767	0.000120061	0.0230249	7	18	photosynthetic electron transport chain	biological_process	XLOC_000661, XLOC_002702, XLOC_011023, XLOC_012864, XLOC_014003, XLOC_016950, XLOC_022792
GO:0070001	0.000346327	0.0550314	7	21	aspartic-type peptidase activity	molecular_function	XLOC_010574, XLOC_014038, XLOC_017486, XLOC_022305, XLOC_022694, XLOC_023389, XLOC_024031
GO:0015250	0.000462136	0.0685379	7	22	water channel activity	molecular_function	XLOC_005004, XLOC_006262, XLOC_013034, XLOC_015535, XLOC_018937, XLOC_019741, XLOC_021563
GO:0015254	0.000462136	0.0685379	7	22	glycerol channel activity	molecular_function	XLOC_005004, XLOC_006262, XLOC_013034, XLOC_015535, XLOC_018937, XLOC_019741, XLOC_021563
GO:0015793	0.00520117	0.414984	7	32	glycerol transport	biological_process	XLOC_005004, XLOC_006262, XLOC_013034, XLOC_015535, XLOC_018937, XLOC_019741, XLOC_021563
GO:0009805	0.0113243	0.73952	7	37	coumarin biosynthetic process	biological_process	XLOC_012059, XLOC_013430, XLOC_014093, XLOC_016651, XLOC_018002, XLOC_019423, XLOC_019546
GO:0008652	0.0227263	1	7	41	cellular amino acid biosynthetic process	biological_process	XLOC_001599, XLOC_015716, XLOC_016612, XLOC_016890, XLOC_019219, XLOC_020910, XLOC_023446
GO:0007389	0.0276555	1	7	43	pattern specification process	biological_process	XLOC_000094, XLOC_001149, XLOC_001454, XLOC_003555, XLOC_009242, XLOC_012059, XLOC_022394
GO:0034220	0.0351506	1	7	45	ion transmembrane transport	biological_process	XLOC_005004, XLOC_006262, XLOC_013034, XLOC_015535, XLOC_018937, XLOC_019741, XLOC_021563
GO:0009992	0.0368512	1	7	47	cellular water homeostasis	biological_process	XLOC_005004, XLOC_006262, XLOC_013034, XLOC_015535, XLOC_018937, XLOC_019741, XLOC_021563
GO:0009509	0.000566076	0.0795548	6	16	chromoplast	cellular_component	XLOC_001941, XLOC_002503, XLOC_003295, XLOC_013792, XLOC_019749, XLOC_024612
GO:0052886	0.000579335	0.0795548	6	17	9,9'-dicis-carotene:quinone oxidoreductase activity	molecular_function	XLOC_000192, XLOC_003295, XLOC_021135, XLOC_022394, XLOC_023040, XLOC_023905
GO:0052887	0.000579335	0.0795548	6	17	7,9,9'-tricis-neurosporene:quinone oxidoreductase activity	molecular_function	XLOC_000192, XLOC_003295, XLOC_021135, XLOC_022394, XLOC_023040, XLOC_023905
GO:0052889	0.000579335	0.0795548	6	17	9,9'-di-cis-zeta-carotene desaturation to 7,9,7',9'-tetra-cis-lycopene	biological_process	XLOC_000192, XLOC_003295, XLOC_021135, XLOC_022394, XLOC_023040, XLOC_023905
GO:0007231	0.000912922	0.114095	6	18	osmosensory signaling pathway	biological_process	XLOC_000541, XLOC_003851, XLOC_005673, XLOC_013031, XLOC_017009, XLOC_024894
GO:0009654	0.00105837	0.127959	6	18	photosystem II oxygen evolving complex	cellular_component	XLOC_003227, XLOC_003960, XLOC_005537, XLOC_007531, XLOC_016950, XLOC_022680
GO:0033835	0.00112991	0.134317	6	18	flavanone 7-O-glucoside 2''-O-beta-L-rhamnosyltransferase activity	molecular_function	XLOC_004795, XLOC_005984, XLOC_005997, XLOC_006001, XLOC_021587, XLOC_021590
GO:0042590	0.00387907	0.361308	6	23	antigen processing and presentation of exogenous peptide antigen via MHC class I	biological_process	XLOC_003084, XLOC_006155, XLOC_010734, XLOC_016453, XLOC_018359, XLOC_018388
GO:0003950	0.00432029	0.387537	6	25	NAD+ ADP-ribosyltransferase activity	molecular_function	XLOC_001710, XLOC_004295, XLOC_010863, XLOC_013315, XLOC_023353, XLOC_023356
GO:0019748	0.00747537	0.533003	6	26	secondary metabolic process	biological_process	XLOC_001599, XLOC_004615, XLOC_016612, XLOC_016890, XLOC_020910, XLOC_023446
GO:0009106	0.00898422	0.616861	6	27	lipoate metabolic process	biological_process	XLOC_001599, XLOC_004615, XLOC_016612, XLOC_016890, XLOC_020910, XLOC_023446
GO:0050829	0.0114355	0.73952	6	28	defense response to Gram-negative bacterium	biological_process	XLOC_002542, XLOC_012837, XLOC_012838, XLOC_012846, XLOC_012847, XLOC_024032
GO:0043900	0.0231186	1	6	33	regulation of multi-organism process	biological_process	XLOC_000661, XLOC_004615, XLOC_005616, XLOC_010334, XLOC_019739, XLOC_020800
GO:0000156	0.0284315	1	6	35	phosphorelay response regulator activity	molecular_function	XLOC_003635, XLOC_003747, XLOC_013105, XLOC_017009, XLOC_017103, XLOC_024894
GO:0009595	0.03432	1	6	36	detection of biotic stimulus	biological_process	XLOC_000661, XLOC_004615, XLOC_005616, XLOC_010334, XLOC_019739, XLOC_020800
GO:0006878	0.0361913	1	6	36	cellular copper ion homeostasis	biological_process	XLOC_000547, XLOC_001267, XLOC_016855, XLOC_017149, XLOC_019189, XLOC_019426
GO:0006541	0.0400426	1	6	37	glutamine metabolic process	biological_process	XLOC_001501, XLOC_001738, XLOC_013315, XLOC_015368, XLOC_022602, XLOC_023047
GO:0030026	0.00069535	0.0931853	5	12	cellular manganese ion homeostasis	biological_process	XLOC_002866, XLOC_005367, XLOC_017837, XLOC_020768, XLOC_023073
GO:0033807	0.000906246	0.114095	5	12	icosanoyl-CoA synthase activity	molecular_function	XLOC_004404, XLOC_005447, XLOC_005568, XLOC_010609, XLOC_014093
GO:0005504	0.00135672	0.153988	5	14	fatty acid binding	molecular_function	XLOC_006757, XLOC_012040, XLOC_012484, XLOC_014758, XLOC_017694
GO:0009922	0.00277604	0.280709	5	15	fatty acid elongase activity	molecular_function	XLOC_004404, XLOC_005447, XLOC_005568, XLOC_010609, XLOC_014093
GO:0001676	0.0054127	0.421017	5	18	long-chain fatty acid metabolic process	biological_process	XLOC_006757, XLOC_010873, XLOC_014577, XLOC_017694, XLOC_021555
GO:0048262	0.00650748	0.476202	5	18	determination of dorsal/ventral asymmetry	biological_process	XLOC_010638, XLOC_010657, XLOC_021904, XLOC_022355, XLOC_024230
GO:0031537	0.00911531	0.622022	5	19	regulation of anthocyanin metabolic process	biological_process	XLOC_003747, XLOC_013105, XLOC_017009, XLOC_017103, XLOC_024894
GO:0006521	0.0102924	0.693834	5	20	regulation of cellular amino acid metabolic process	biological_process	XLOC_006155, XLOC_010734, XLOC_015793, XLOC_016453, XLOC_018359
GO:0019216	0.0120074	0.754568	5	21	regulation of lipid metabolic process	biological_process	XLOC_001599, XLOC_009900, XLOC_016890, XLOC_020910, XLOC_023446
GO:0070330	0.0237017	1	5	26	aromatase activity	molecular_function	XLOC_005190, XLOC_006922, XLOC_017556, XLOC_018063, XLOC_019241
GO:0009508	0.0251591	1	5	25	plastid chromosome	cellular_component	XLOC_001870, XLOC_005332, XLOC_012800, XLOC_013495, XLOC_016925
GO:0002181	0.0309497	1	5	27	cytoplasmic translation	biological_process	XLOC_005620, XLOC_012216, XLOC_015293, XLOC_020148, XLOC_024972
GO:0000096	0.0392257	1	5	28	sulfur amino acid metabolic process	biological_process	XLOC_001599, XLOC_016612, XLOC_016890, XLOC_020910, XLOC_023446
GO:0009768	0.000308059	0.0511722	4	6	photosynthesis, light harvesting in photosystem I	biological_process	XLOC_002702, XLOC_004977, XLOC_005634, XLOC_009987
GO:0009539	0.000456751	0.0685379	4	9	photosystem II reaction center	cellular_component	XLOC_004443, XLOC_004452, XLOC_011168, XLOC_015130
GO:0008447	0.00232886	0.242092	4	9	L-ascorbate oxidase activity	molecular_function	XLOC_001463, XLOC_002761, XLOC_021319, XLOC_021968
GO:0070814	0.00480793	0.408234	4	11	hydrogen sulfide biosynthetic process	biological_process	XLOC_013182, XLOC_021580, XLOC_021759, XLOC_024011
GO:0016655	0.00550161	0.424961	4	13	oxidoreductase activity, acting on NAD(P)H, quinone or similar compound as acceptor	molecular_function	XLOC_001939, XLOC_010891, XLOC_013408, XLOC_017035
GO:0006696	0.00781416	0.553611	4	12	ergosterol biosynthetic process	biological_process	XLOC_010852, XLOC_013430, XLOC_018002, XLOC_022188
GO:0033500	0.00865772	0.598136	4	13	carbohydrate homeostasis	biological_process	XLOC_000541, XLOC_013031, XLOC_017009, XLOC_024894
GO:0009395	0.0142613	0.848281	4	14	phospholipid catabolic process	biological_process	XLOC_008422, XLOC_009077, XLOC_010852, XLOC_022190
GO:0009903	0.0299666	1	4	17	chloroplast avoidance movement	biological_process	XLOC_001213, XLOC_008546, XLOC_015507, XLOC_018377
GO:0044272	0.0301344	1	4	18	sulfur compound biosynthetic process	biological_process	XLOC_001599, XLOC_016890, XLOC_020910, XLOC_023446
GO:0009044	0.0394793	1	4	19	xylan 1,4-beta-xylosidase activity	molecular_function	XLOC_001119, XLOC_007799, XLOC_007800, XLOC_017475
GO:0016531	0.0436351	1	4	20	copper chaperone activity	molecular_function	XLOC_001267, XLOC_017149, XLOC_019189, XLOC_019426
GO:0002479	0.0457315	1	4	20	antigen processing and presentation of exogenous peptide antigen via MHC class I, TAP-dependent	biological_process	XLOC_006155, XLOC_010734, XLOC_016453, XLOC_018359
GO:0010258	0.000260157	0.046673	3	3	NADH dehydrogenase complex (plastoquinone) assembly	biological_process	XLOC_010891, XLOC_013408, XLOC_017035
GO:0015368	0.000312606	0.0511722	3	3	calcium:cation antiporter activity	molecular_function	XLOC_002866, XLOC_017837, XLOC_023073
GO:0006793	0.00124768	0.146084	3	4	phosphorus metabolic process	biological_process	XLOC_002866, XLOC_017837, XLOC_023073
GO:0003838	0.00143897	0.160057	3	4	sterol 24-C-methyltransferase activity	molecular_function	XLOC_001454, XLOC_013430, XLOC_018002
GO:0009538	0.00274417	0.280031	3	5	photosystem I reaction center	cellular_component	XLOC_000862, XLOC_002216, XLOC_004099
GO:0000036	0.00293606	0.294214	3	5	ACP phosphopantetheine attachment site binding involved in fatty acid biosynthetic process	molecular_function	XLOC_004116, XLOC_015338, XLOC_022072
GO:0030093	0.00304073	0.301247	3	5	chloroplast photosystem I	cellular_component	XLOC_001870, XLOC_012800, XLOC_013495
GO:0031957	0.00306041	0.301247	3	5	very long-chain fatty acid-CoA ligase activity	molecular_function	XLOC_010873, XLOC_014577, XLOC_021555
GO:2001247	0.00336677	0.323088	3	5	positive regulation of phosphatidylcholine biosynthetic process	biological_process	XLOC_009077, XLOC_010852, XLOC_010873
GO:0019395	0.00441525	0.389668	3	6	fatty acid oxidation	biological_process	XLOC_006025, XLOC_006757, XLOC_017694
GO:0000311	0.00474202	0.407978	3	6	plastid large ribosomal subunit	cellular_component	XLOC_002875, XLOC_007784, XLOC_017085
GO:0009512	0.00495665	0.414984	3	6	cytochrome b6f complex	cellular_component	XLOC_000661, XLOC_004399, XLOC_021429
GO:0015369	0.00586147	0.446555	3	6	calcium:proton antiporter activity	molecular_function	XLOC_002866, XLOC_017837, XLOC_023073
GO:0045156	0.0064149	0.476202	3	6	electron transporter, transferring electrons within the cyclic electron transport pathway of photosynthesis activity	molecular_function	XLOC_013226, XLOC_016950, XLOC_022792
GO:0016985	0.00642026	0.476202	3	6	mannan endo-1,4-beta-mannosidase activity	molecular_function	XLOC_013094, XLOC_018488, XLOC_020542
GO:0048040	0.00642979	0.476202	3	6	UDP-glucuronate decarboxylase activity	molecular_function	XLOC_003539, XLOC_003716, XLOC_005550
GO:0015742	0.00665674	0.483941	3	7	alpha-ketoglutarate transport	biological_process	XLOC_004142, XLOC_007092, XLOC_015016
GO:0004020	0.00808073	0.565296	3	7	adenylylsulfate kinase activity	molecular_function	XLOC_013182, XLOC_021580, XLOC_021759
GO:0004124	0.00991133	0.672218	3	7	cysteine synthase activity	molecular_function	XLOC_001941, XLOC_019749, XLOC_022234
GO:0006723	0.0109973	0.729157	3	8	cuticle hydrocarbon biosynthetic process	biological_process	XLOC_010504, XLOC_021936, XLOC_021937
GO:0015036	0.011711	0.744354	3	8	disulfide oxidoreductase activity	molecular_function	XLOC_000529, XLOC_003084, XLOC_018388
GO:0005746	0.0126639	0.79135	3	8	mitochondrial respiratory chain	cellular_component	XLOC_003513, XLOC_005414, XLOC_024492
GO:0009052	0.0132023	0.815827	3	8	pentose-phosphate shunt, non-oxidative branch	biological_process	XLOC_004615, XLOC_009284, XLOC_017459
GO:0009842	0.0153391	0.870493	3	8	cyanelle	cellular_component	XLOC_000206, XLOC_021728, XLOC_023047
GO:0042549	0.0157334	0.888339	3	11	photosystem II stabilization	biological_process	XLOC_004443, XLOC_004452, XLOC_011168
GO:0042132	0.0158844	0.889332	3	8	fructose 1,6-bisphosphate 1-phosphatase activity	molecular_function	XLOC_005616, XLOC_017816, XLOC_017817
GO:0003922	0.0190673	1	3	9	GMP synthase (glutamine-hydrolyzing) activity	molecular_function	XLOC_001501, XLOC_015368, XLOC_022602
GO:1901601	0.0198362	1	3	9	strigolactone biosynthetic process	biological_process	XLOC_018127, XLOC_019423, XLOC_019546
GO:0030643	0.0204046	1	3	9	cellular phosphate ion homeostasis	biological_process	XLOC_008787, XLOC_015727, XLOC_023049
GO:0008460	0.0222058	1	3	9	dTDP-glucose 4,6-dehydratase activity	molecular_function	XLOC_003716, XLOC_005550, XLOC_007450
GO:0019305	0.0222058	1	3	9	dTDP-rhamnose biosynthetic process	biological_process	XLOC_003716, XLOC_005550, XLOC_007450
GO:0090447	0.022956	1	3	9	glycerol-3-phosphate 2-O-acyltransferase activity	molecular_function	XLOC_018304, XLOC_018695, XLOC_019740
GO:0031365	0.0237933	1	3	10	N-terminal protein amino acid modification	biological_process	XLOC_000967, XLOC_007180, XLOC_013772
GO:0003989	0.0242786	1	3	10	acetyl-CoA carboxylase activity	molecular_function	XLOC_006681, XLOC_008885, XLOC_011970
GO:0045261	0.0251905	1	3	10	proton-transporting ATP synthase complex, catalytic core F(1)	cellular_component	XLOC_001379, XLOC_008684, XLOC_013488
GO:0010600	0.0273413	1	3	10	regulation of auxin biosynthetic process	biological_process	XLOC_008378, XLOC_012826, XLOC_023047
GO:0010275	0.0274133	1	3	10	NAD(P)H dehydrogenase complex assembly	biological_process	XLOC_007356, XLOC_008904, XLOC_022883
GO:0034059	0.0297675	1	3	10	response to anoxia	biological_process	XLOC_010343, XLOC_015186, XLOC_017865
GO:0042170	0.0309673	1	3	11	plastid membrane	cellular_component	XLOC_013073, XLOC_018342, XLOC_022301
GO:0006177	0.0348358	1	3	11	GMP biosynthetic process	biological_process	XLOC_001501, XLOC_015368, XLOC_022602
GO:0004467	0.0367227	1	3	11	long-chain fatty acid-CoA ligase activity	molecular_function	XLOC_010873, XLOC_014577, XLOC_021555
GO:0016151	0.0389183	1	3	11	nickel cation binding	molecular_function	XLOC_010174, XLOC_013772, XLOC_014584
GO:0042398	0.0390425	1	3	12	cellular modified amino acid biosynthetic process	biological_process	XLOC_013063, XLOC_013430, XLOC_018002
GO:0015140	0.0399153	1	3	12	malate transmembrane transporter activity	molecular_function	XLOC_004142, XLOC_015016, XLOC_016621
GO:0071423	0.0399153	1	3	12	malate transmembrane transport	biological_process	XLOC_004142, XLOC_015016, XLOC_016621
GO:0004366	0.0401776	1	3	11	glycerol-3-phosphate O-acyltransferase activity	molecular_function	XLOC_018304, XLOC_018695, XLOC_019740
GO:1902382	0.0427946	1	3	12	11-oxo-beta-amyrin catabolic process	biological_process	XLOC_005749, XLOC_016417, XLOC_016420
GO:1902386	0.0427946	1	3	12	glycyrrhetinate biosynthetic process	biological_process	XLOC_005749, XLOC_016417, XLOC_016420
GO:0043668	0.0438205	1	3	12	exine	cellular_component	XLOC_003590, XLOC_009341, XLOC_014810
GO:0000324	0.0453781	1	3	12	fungal-type vacuole	cellular_component	XLOC_000529, XLOC_005610, XLOC_020768
GO:0080144	0.046094	1	3	12	amino acid homeostasis	biological_process	XLOC_004942, XLOC_013144, XLOC_022554
GO:0042586	0.00395682	0.363733	2	2	peptide deformylase activity	molecular_function	XLOC_000967, XLOC_007180
GO:0045903	0.00446252	0.389668	2	2	positive regulation of translational fidelity	biological_process	XLOC_006583, XLOC_008753
GO:0051744	0.00476824	0.407978	2	2	3,8-divinyl protochlorophyllide a 8-vinyl reductase activity	molecular_function	XLOC_015969, XLOC_025062
GO:0035794	0.00504575	0.414984	2	2	positive regulation of mitochondrial membrane permeability	biological_process	XLOC_009077, XLOC_019669
GO:0045300	0.00524372	0.414984	2	2	acyl-[acyl-carrier-protein] desaturase activity	molecular_function	XLOC_000928, XLOC_002826
GO:0071210	0.00524679	0.414984	2	2	protein insertion into membrane raft	biological_process	XLOC_013430, XLOC_018002
GO:0046109	0.00525792	0.414984	2	2	uridine biosynthetic process	biological_process	XLOC_004615, XLOC_017459
GO:0003979	0.00526052	0.414984	2	2	UDP-glucose 6-dehydrogenase activity	molecular_function	XLOC_007347, XLOC_016938
GO:0042389	0.00526052	0.414984	2	2	omega-3 fatty acid desaturase activity	molecular_function	XLOC_018342, XLOC_022301
GO:0048788	0.00526052	0.414984	2	2	cytoskeleton of presynaptic active zone	cellular_component	XLOC_001103, XLOC_022714
GO:0031118	0.0116793	0.744354	2	3	rRNA pseudouridine synthesis	biological_process	XLOC_009203, XLOC_009684
GO:0008465	0.011978	0.754568	2	3	glycerate dehydrogenase activity	molecular_function	XLOC_015537, XLOC_020790
GO:0047918	0.0129492	0.804659	2	3	GDP-mannose 3,5-epimerase activity	molecular_function	XLOC_004024, XLOC_009865
GO:0010321	0.0136757	0.840414	2	3	regulation of vegetative phase change	biological_process	XLOC_000517, XLOC_023475
GO:0033728	0.0138628	0.842604	2	3	divinyl chlorophyllide a 8-vinyl-reductase activity	molecular_function	XLOC_015969, XLOC_025062
GO:0016720	0.013991	0.845773	2	3	delta12-fatty acid dehydrogenase activity	molecular_function	XLOC_003295, XLOC_018342
GO:0042284	0.0140948	0.847167	2	3	sphingolipid delta-4 desaturase activity	molecular_function	XLOC_000480, XLOC_010399
GO:0010940	0.0141664	0.847167	2	3	positive regulation of necrotic cell death	biological_process	XLOC_009077, XLOC_019669
GO:0071435	0.0145947	0.851616	2	3	potassium ion export	biological_process	XLOC_010443, XLOC_013866
GO:0010917	0.0146008	0.851616	2	3	negative regulation of mitochondrial membrane potential	biological_process	XLOC_009077, XLOC_019669
GO:0004351	0.0150037	0.856716	2	3	glutamate decarboxylase activity	molecular_function	XLOC_008837, XLOC_016235
GO:0030388	0.0150079	0.856716	2	3	fructose 1,6-bisphosphate metabolic process	biological_process	XLOC_017816, XLOC_017817
GO:0016079	0.0150193	0.856716	2	3	synaptic vesicle exocytosis	biological_process	XLOC_001103, XLOC_022714
GO:0030258	0.0220431	1	2	4	lipid modification	biological_process	XLOC_001322, XLOC_003177
GO:0016667	0.0236869	1	2	4	oxidoreductase activity, acting on a sulfur group of donors	molecular_function	XLOC_003084, XLOC_018388
GO:0045158	0.0238314	1	2	4	electron transporter, transferring electrons within cytochrome b6/f complex of photosystem II activity	molecular_function	XLOC_000661, XLOC_022792
GO:0043686	0.0251033	1	2	4	co-translational protein modification	biological_process	XLOC_000967, XLOC_007180
GO:0033883	0.0259065	1	2	4	pyridoxal phosphatase activity	molecular_function	XLOC_000843, XLOC_003600
GO:0098734	0.0272664	1	2	4	macromolecule depalmitoylation	biological_process	XLOC_002002, XLOC_010959
GO:0009513	0.0274568	1	2	4	etioplast	cellular_component	XLOC_002503, XLOC_013792
GO:0033386	0.0274568	1	2	4	geranylgeranyl diphosphate biosynthetic process	biological_process	XLOC_002503, XLOC_013792
GO:0015774	0.0278976	1	2	4	polysaccharide transport	biological_process	XLOC_010443, XLOC_013866
GO:0052624	0.0281881	1	2	4	2-phytyl-1,4-naphthoquinone methyltransferase activity	molecular_function	XLOC_000654, XLOC_013753
GO:1901352	0.0283023	1	2	4	negative regulation of phosphatidylglycerol biosynthetic process	biological_process	XLOC_009077, XLOC_010852
GO:0005034	0.0283762	1	2	4	osmosensor activity	molecular_function	XLOC_017009, XLOC_024894
GO:0030073	0.0285469	1	2	4	insulin secretion	biological_process	XLOC_001103, XLOC_022714
GO:0043496	0.0285762	1	2	4	regulation of protein homodimerization activity	biological_process	XLOC_008378, XLOC_012826
GO:0046901	0.0285968	1	2	4	tetrahydrofolylpolyglutamate biosynthetic process	biological_process	XLOC_005466, XLOC_018876
GO:0045737	0.0373651	1	2	5	positive regulation of cyclin-dependent protein serine/threonine kinase activity	biological_process	XLOC_009307, XLOC_016453
GO:0009652	0.0377444	1	2	5	thigmotropism	biological_process	XLOC_009307, XLOC_017877
GO:0009885	0.039341	1	2	5	transmembrane histidine kinase cytokinin receptor activity	molecular_function	XLOC_017009, XLOC_024894
GO:0009249	0.0405728	1	2	5	protein lipoylation	biological_process	XLOC_004116, XLOC_022072
GO:0004090	0.0407098	1	2	5	carbonyl reductase (NADPH) activity	molecular_function	XLOC_001939, XLOC_003673
GO:0006065	0.0416758	1	2	5	UDP-glucuronate biosynthetic process	biological_process	XLOC_007347, XLOC_016938
GO:0006527	0.0417119	1	2	5	arginine catabolic process	biological_process	XLOC_014787, XLOC_017009
GO:0090440	0.0419267	1	2	5	abscisic acid transporter activity	molecular_function	XLOC_004199, XLOC_006657
GO:0004739	0.043617	1	2	5	pyruvate dehydrogenase (acetyl-transferring) activity	molecular_function	XLOC_000174, XLOC_013500
GO:0015131	0.0450429	1	2	6	oxaloacetate transmembrane transporter activity	molecular_function	XLOC_004142, XLOC_015016
GO:0015139	0.0450429	1	2	6	alpha-ketoglutarate transmembrane transporter activity	molecular_function	XLOC_004142, XLOC_015016
GO:0015729	0.0450429	1	2	6	oxaloacetate transport	biological_process	XLOC_004142, XLOC_015016
GO:1902356	0.0450429	1	2	6	oxaloacetate(2-) transmembrane transport	biological_process	XLOC_004142, XLOC_015016
GO:0033320	0.0452696	1	2	5	UDP-D-xylose biosynthetic process	biological_process	XLOC_003716, XLOC_005550
GO:0001576	0.0452856	1	2	5	globoside biosynthetic process	biological_process	XLOC_018710, XLOC_018711
GO:0050512	0.0452856	1	2	5	lactosylceramide 4-alpha-galactosyltransferase activity	molecular_function	XLOC_018710, XLOC_018711
GO:0051170	0.0453305	1	2	5	nuclear import	biological_process	XLOC_003851, XLOC_005673
GO:0036070	0.0453806	1	2	5	light-independent bacteriochlorophyll biosynthetic process	biological_process	XLOC_008740, XLOC_019396
GO:0004326	0.0453885	1	2	5	tetrahydrofolylpolyglutamate synthase activity	molecular_function	XLOC_005466, XLOC_018876
GO:0006693	0.0490309	1	2	6	prostaglandin metabolic process	biological_process	XLOC_006757, XLOC_017694
GO:0016068	0.0492849	1	2	6	type I hypersensitivity	biological_process	XLOC_017039, XLOC_017040
GO:0051097	0.0465099	1	1	1	negative regulation of helicase activity	biological_process	XLOC_022799
