# Supplementary material for: Combination of iTRAQ proteomics and RNA-seq transcriptomics reveals multiple levels of regulation in phytoplasma-infected Ziziphus jujuba Mill
Source: Hortic Res. 2017 Dec 27;4:17080–. doi: 10.1038/hortres.2017.80 (PMC5744194; doi:10.1038/hortres.2017.80)
Supplement: Supplementary Table S-6 [file hortres201780-s10.xlsx]

## Sheet: TopBlastHits
Sequence name	Sequence desc.	Sequence length	Hit desc.	Hit ACC	E-Value	Similarity	Bit-Score	Alignment length	Positives
TCONS_00013779	ribulose bisphosphate carboxylase oxygenase activase chloroplastic-like	439	gi|359481752|ref|XP_002270571.2|PREDICTED: ribulose bisphosphate carboxylase/oxygenase activase 1, chloroplastic-like [Vitis vinifera] >gi|297740331|emb|CBI30513.3| unnamed protein product [Vitis vinifera]	XP_002270571	0	94	806.979	440	416
TCONS_00033991	annexin 2	316	gi|115345735|gb|ABD47519.1|annexin 2 [Brassica juncea] >gi|124001973|gb|ABM87935.1| annexin 2 [Brassica juncea]	ABD47519	7.22424e-176	85	501.516	313	268
TCONS_00014605	remorin	203	gi|432278309|gb|AGB07445.1|remorin [Morus indica]	AGB07445	5.49354e-85	82	261.151	205	170
TCONS_00050812	monodehydroascorbate reductase	434	gi|470134340|ref|XP_004303012.1|PREDICTED: monodehydroascorbate reductase-like [Fragaria vesca subsp. vesca]	XP_004303012	0	95	789.645	434	413
TCONS_00013908	chalcone isomerase	256	gi|470143579|ref|XP_004307451.1|PREDICTED: chalcone--flavonone isomerase 1-like [Fragaria vesca subsp. vesca]	XP_004307451	3.57464e-112	80	333.954	240	192
TCONS_00005856	histone H4-like	103	gi|195617694|gb|ACG30677.1|histone H4 [Zea mays]	ACG30677	3.59426e-65	100	204.912	103	103
TCONS_00018219	isocitrate dehydrogenase family	412	gi|224079726|ref|XP_002305928.1|predicted protein [Populus trichocarpa] >gi|222848892|gb|EEE86439.1| isocitrate dehydrogenase family protein [Populus trichocarpa]	XP_002305928	0	97	817.765	411	401
TCONS_00032059	23 kDa jasmonate-induced -like	156	gi|449526892|ref|XP_004170447.1|PREDICTED: 23 kDa jasmonate-induced protein-like [Cucumis sativus]	XP_004170447	1.66102e-14	51	76.6406	152	79
TCONS_00052573	ubiquitin-NEDD8 RUB2-like	154	gi|460405808|ref|XP_004248366.1|PREDICTED: ubiquitin-NEDD8-like protein RUB2-like [Solanum lycopersicum] >gi|565371991|ref|XP_006352583.1| PREDICTED: ubiquitin-NEDD8-like protein RUB2-like [Solanum tuberosum]	XP_004248366	6.20993e-103	99	303.138	154	153
TCONS_00049622	Phosphoenolpyruvate carboxylase family isoform 2	303	gi|470121301|ref|XP_004296714.1|PREDICTED: 2,3-dimethylmalate lyase-like [Fragaria vesca subsp. vesca]	XP_004296714	0	93	536.184	298	279
TCONS_00037242	ubiquitin extension	156	gi|224053300|ref|XP_002297752.1|predicted protein [Populus trichocarpa] >gi|224064701|ref|XP_002301539.1| predicted protein [Populus trichocarpa] >gi|224114615|ref|XP_002332324.1| predicted protein [Populus trichocarpa] >gi|224136388|ref|XP_002322317.1| predicted protein [Populus trichocarpa] >gi|255548313|ref|XP_002515213.1| ubiquitin, putative [Ricinus communis] >gi|460415200|ref|XP_004252948.1…	XP_002297752	6.92219e-109	100	318.546	156	156
TCONS_00044409	notum homolog	379	gi|192764525|gb|ACF05806.1|PAE [Litchi chinensis]	ACF05806	0	93	705.286	376	350
TCONS_00057915	temperature-induced lipocalin	162	gi|77744871|gb|ABB02389.1|temperature-induced lipocalin' [Populus balsamifera] >gi|209967465|gb|ACJ02357.1| temperature-induced lipocalin [Populus tremula x Populus alba]	ABB02389	2.05566e-98	92	293.123	162	150
TCONS_00043502	cationic peroxidase 1-like	312	gi|508712618|gb|EOY04515.1|Peroxidase superfamily protein [Theobroma cacao]	EOY04515	1.15068e-174	88	498.434	305	270
TCONS_00018400	latex abundant 1	453	gi|225452887|ref|XP_002283932.1|PREDICTED: uncharacterized protein At5g39570 [Vitis vinifera]	XP_002283932	4.80171e-117	64	359.762	454	294
TCONS_00052666	granule-bound starch synthase	615	gi|508776586|gb|EOY23842.1|UDP-Glycosyltransferase superfamily protein isoform 1 [Theobroma cacao]	EOY23842	0	89	1051.97	615	553
TCONS_00054352	peroxidase precursor	229	gi|39777532|gb|AAR31106.1|peroxidase precursor [Quercus suber]	AAR31106	3.63525e-128	86	377.096	230	199
TCONS_00043103	heme-binding chloroplastic-like	204	gi|557531319|gb|ESR42502.1|hypothetical protein CICLE_v10012815mg [Citrus clementina]	ESR42502	5.4428e-111	91	327.405	204	186
TCONS_00010430	GDP-D-mannose-3 ,5 -epimerase	376	gi|508719181|gb|EOY11078.1|GDP-mannose 3,5-epimerase 1 [Theobroma cacao]	EOY11078	0	98	772.311	376	370
TCONS_00009593	presequence protease chloroplastic mitochondrial-like	991	gi|557524981|gb|ESR36287.1|hypothetical protein CICLE_v10027722mg [Citrus clementina]	ESR36287	0	91	1698.72	982	895
TCONS_00031669	flavanone 3-hydroxylase	386	gi|526117485|ref|NP_001268034.1|naringenin,2-oxoglutarate 3-dioxygenase [Vitis vinifera] >gi|122893272|gb|ABM67589.1| flavanone 3-hydroxylase [Vitis vinifera] >gi|147801340|emb|CAN68166.1| hypothetical protein VITISV_017488 [Vitis vinifera]	NP_001268034	0	96	694.115	363	350
TCONS_00014084	sedoheptulose-1,7- chloroplastic-like	392	gi|470143913|ref|XP_004307611.1|PREDICTED: sedoheptulose-1,7-bisphosphatase, chloroplastic-like [Fragaria vesca subsp. vesca]	XP_004307611	0	94	724.546	392	369
TCONS_00024732	aspartate chloroplastic-like	468	gi|449437022|ref|XP_004136291.1|PREDICTED: aspartate aminotransferase, chloroplastic-like [Cucumis sativus] >gi|449522075|ref|XP_004168053.1| PREDICTED: aspartate aminotransferase, chloroplastic-like [Cucumis sativus]	XP_004136291	0	93	815.839	450	419
TCONS_00035385	thioredoxin family	355	gi|255548505|ref|XP_002515309.1|protein disulfide isomerase, putative [Ricinus communis] >gi|223545789|gb|EEF47293.1| protein disulfide isomerase, putative [Ricinus communis]	XP_002515309	0	91	610.527	350	319
TCONS_00033527	Beta-galactosidase 3 isoform 1	129	gi|462398169|gb|EMJ03837.1|hypothetical protein PRUPE_ppa012088mg [Prunus persica]	EMJ03837	6.00583e-72	89	224.172	128	115
TCONS_00009364	kDa class I heat shock -like	145	gi|502142727|ref|XP_004505085.1|PREDICTED: 18.5 kDa class I heat shock protein-like [Cicer arietinum]	XP_004505085	5.93547e-86	97	259.996	144	140
TCONS_00022454	ribonuclease 3-like	185	gi|462405390|gb|EMJ10854.1|hypothetical protein PRUPE_ppa012063mg [Prunus persica]	EMJ10854	3.16468e-80	76	248.054	185	141
TCONS_00012116	leukotriene A-4 hydrolase homolog	285	gi|297736462|emb|CBI25333.3|unnamed protein product [Vitis vinifera]	CBI25333	4.61125e-174	90	498.434	285	257
TCONS_00030214	sieve element occlusion a	679	gi|470104067|ref|XP_004288436.1|PREDICTED: uncharacterized protein LOC101298363 [Fragaria vesca subsp. vesca]	XP_004288436	0	87	1060.44	679	594
TCONS_00033847	phosphoenolpyruvate carboxykinase [ATP]-like	206	gi|557528183|gb|ESR39433.1|hypothetical protein CICLE_v10025088mg [Citrus clementina]	ESR39433	1.49297e-108	86	328.561	207	180
TCONS_00014601	fructokinase-5-like isoform X1	348	gi|462414559|gb|EMJ19296.1|hypothetical protein PRUPE_ppa006628mg [Prunus persica]	EMJ19296	0	92	585.489	338	312
TCONS_00041198	probable nucleoredoxin 1-like	566	gi|470122912|ref|XP_004297482.1|PREDICTED: probable nucleoredoxin 1-like [Fragaria vesca subsp. vesca]	XP_004297482	0	85	841.262	566	483
TCONS_00039217	lipid binding	120	gi|470123578|ref|XP_004297800.1|PREDICTED: non-specific lipid-transfer protein 4-like isoform 2 [Fragaria vesca subsp. vesca]	XP_004297800	2.38507e-55	86	179.489	118	102
TCONS_00041112	aldehyde dehydrogenase family 2 member mitochondrial-like	537	gi|470123252|ref|XP_004297642.1|PREDICTED: aldehyde dehydrogenase family 2 member B7, mitochondrial-like [Fragaria vesca subsp. vesca]	XP_004297642	0	91	941.028	539	493
TCONS_00055249	phospholipase A1-IIgamma-like	445	gi|508780798|gb|EOY28054.1|Alpha/beta-Hydrolases superfamily protein, putative [Theobroma cacao]	EOY28054	1.72305e-125	64	381.719	408	265
TCONS_00003421	glycolate oxidase	352	gi|508780415|gb|EOY27671.1|Aldolase-type TIM barrel family protein isoform 1 [Theobroma cacao] >gi|508780416|gb|EOY27672.1| Aldolase-type TIM barrel family protein isoform 1 [Theobroma cacao] >gi|508780417|gb|EOY27673.1| Aldolase-type TIM barrel family protein isoform 1 [Theobroma cacao]	EOY27671	0	94	633.254	352	333
TCONS_00056498	probable NAD(P)H-dependent oxidoreductase 1	323	gi|255561785|ref|XP_002521902.1|aldo-keto reductase, putative [Ricinus communis] >gi|223538940|gb|EEF40538.1| aldo-keto reductase, putative [Ricinus communis]	XP_002521902	2.14897e-178	88	508.449	319	282
TCONS_00045927	aspartic ase nepenthesin-2-like	466	gi|470135396|ref|XP_004303503.1|PREDICTED: aspartic proteinase nepenthesin-2-like [Fragaria vesca subsp. vesca]	XP_004303503	0	84	652.514	437	370
TCONS_00056430	serine-threonine plant-	374	gi|462396399|gb|EMJ02198.1|hypothetical protein PRUPE_ppa005241mg [Prunus persica]	EMJ02198	0	83	536.954	360	302
TCONS_00032306	ras-related RABH1e-like	207	gi|356512701|ref|XP_003525055.1|PREDICTED: ras-related protein RABH1e-like [Glycine max] >gi|561033073|gb|ESW31652.1| hypothetical protein PHAVU_002G256300g [Phaseolus vulgaris]	XP_003525055	1.69169e-147	100	420.624	207	207
TCONS_00002851	COBW domain-containing 2-like isoform 2	459	gi|462411534|gb|EMJ16583.1|hypothetical protein PRUPE_ppa005748mg [Prunus persica]	EMJ16583	0	84	669.848	459	389
TCONS_00033205	12-oxophytodienoate reductase 3	394	gi|508783025|gb|EOY30281.1|12-oxophytodienoate reductase 3 [Theobroma cacao]	EOY30281	0	88	674.855	396	352
TCONS_00056567	Aspartic ase nepenthesin-2	446	gi|255568540|ref|XP_002525244.1|Aspartic proteinase nepenthesin-2 precursor, putative [Ricinus communis] >gi|223535541|gb|EEF37210.1| Aspartic proteinase nepenthesin-2 precursor, putative [Ricinus communis]	XP_002525244	0	77	558.525	440	342
TCONS_00043051	Tau class glutathione transferase GSTU45	220	gi|508715470|gb|EOY07367.1|Tau class glutathione transferase GSTU45 [Theobroma cacao]	EOY07367	1.77436e-97	80	294.664	212	170
TCONS_00010363	superoxide dismutase	122	gi|74229677|gb|ABA00453.1|cytoplasmic Cu/ZnSOD [Gossypium hirsutum]	ABA00453	1.71213e-68	94	214.157	116	110
TCONS_00028802	40S ribosomal	152	gi|470104079|ref|XP_004288442.1|PREDICTED: 40S ribosomal protein S15-like isoform 1 [Fragaria vesca subsp. vesca]	XP_004288442	4.23315e-101	98	298.13	152	149
TCONS_00044433	probable ADP-ribosylation factor GTPase-activating AGD8-like	410	gi|462406247|gb|EMJ11711.1|hypothetical protein PRUPE_ppa006556mg [Prunus persica]	EMJ11711	0	89	685.256	410	366
TCONS_00034089	GTP cyclohydrolase II isoform 1	292	gi|470103471|ref|XP_004288160.1|PREDICTED: riboflavin biosynthesis protein ribBA, chloroplastic-like [Fragaria vesca subsp. vesca]	XP_004288160	0	97	548.895	283	276
TCONS_00056388	nascent polypeptide-associated complex subunit alpha 2-like	226	gi|359490767|ref|XP_003634163.1|PREDICTED: nascent polypeptide-associated complex subunit alpha-like protein 2-like [Vitis vinifera] >gi|302143993|emb|CBI23098.3| unnamed protein product [Vitis vinifera]	XP_003634163	1.04635e-98	94	297.745	159	150
TCONS_00057537	prostaglandin E synthase 2-like	195	gi|462419657|gb|EMJ23920.1|hypothetical protein PRUPE_ppa008706mg [Prunus persica]	EMJ23920	8.93908e-97	90	295.434	164	148
TCONS_00031770	CBS domain-containing chloroplastic-like	252	gi|557527944|gb|ESR39194.1|hypothetical protein CICLE_v10026357mg [Citrus clementina]	ESR39194	5.41569e-121	82	356.681	253	208
TCONS_00017273	Trichome birefringence-like 39	367	gi|224135837|ref|XP_002327316.1|predicted protein [Populus trichocarpa] >gi|550325628|gb|ERP54149.1| hypothetical protein POPTR_0013s12290g [Populus trichocarpa]	XP_002327316	0	85	590.497	368	314
TCONS_00048732	lysosomal beta glucosidase-like	516	gi|462399623|gb|EMJ05291.1|hypothetical protein PRUPE_ppa002894mg [Prunus persica]	EMJ05291	0	94	900.197	481	453
TCONS_00035988	NADH-quinone oxidoreductase subunit I	204	gi|561021416|gb|ESW20187.1|hypothetical protein PHAVU_006G187900g [Phaseolus vulgaris] >gi|561021417|gb|ESW20188.1| hypothetical protein PHAVU_006G187900g [Phaseolus vulgaris]	ESW20187	1.94197e-137	95	395.586	204	194
TCONS_00042162	nodulin-related 1	211	gi|225423539|ref|XP_002271911.1|PREDICTED: uncharacterized protein LOC100262861 [Vitis vinifera] >gi|147815438|emb|CAN63832.1| hypothetical protein VITISV_009130 [Vitis vinifera]	XP_002271911	3.87539e-28	81	113.62	95	77
TCONS_00037739	Uncharacterized protein TCM_006763	53	gi|508705935|gb|EOX97831.1|Uncharacterized protein TCM_006763 [Theobroma cacao]	EOX97831	8.58381e-27	100	101.679	53	53
TCONS_00040262	calcium binding family	198	gi|557550794|gb|ESR61423.1|hypothetical protein CICLE_v10016732mg [Citrus clementina]	ESR61423	7.95146e-98	83	293.893	196	163
TCONS_00050299	23 kDa jasmonate-induced -like	241	gi|449442763|ref|XP_004139150.1|PREDICTED: 23 kDa jasmonate-induced protein-like [Cucumis sativus]	XP_004139150	4.69895e-53	62	181.415	212	132
TCONS_00038007	Ferredoxin-nitrite reductase	403	gi|357475367|ref|XP_003607969.1|Ferredoxin-nitrite reductase [Medicago truncatula] >gi|355509024|gb|AES90166.1| Ferredoxin-nitrite reductase [Medicago truncatula]	XP_003607969	0	90	707.212	404	366
TCONS_00009927	cinnamic acid 4-hydroxylase	505	gi|223006835|gb|ACM69364.1|cinnamic acid 4-hydroxylase [Humulus lupulus]	ACM69364	0	97	966.066	505	492
TCONS_00048737	lysosomal beta glucosidase-like	599	gi|462399623|gb|EMJ05291.1|hypothetical protein PRUPE_ppa002894mg [Prunus persica]	EMJ05291	0	92	1072.77	599	552
TCONS_00007769	DEAD-box ATP-dependent RNA helicase chloroplastic-like	766	gi|462403994|gb|EMJ09551.1|hypothetical protein PRUPE_ppa001778mg [Prunus persica]	EMJ09551	0	87	1186.79	781	684
TCONS_00006895	pentatricopeptide repeat-containing chloroplastic-like	122	gi|470114381|ref|XP_004293394.1|PREDICTED: pentatricopeptide repeat-containing protein At4g16390, chloroplastic-like [Fragaria vesca subsp. vesca]	XP_004293394	1.55552e-65	92	207.608	110	102
TCONS_00016772	phytoene synthase	400	gi|470136221|ref|XP_004303895.1|PREDICTED: phytoene synthase, chloroplastic-like [Fragaria vesca subsp. vesca]	XP_004303895	0	93	694.115	396	369
TCONS_00031752	hypothetical protein PRUPE_ppa008139mg	344	gi|462401123|gb|EMJ06680.1|hypothetical protein PRUPE_ppa008139mg [Prunus persica]	EMJ06680	0	90	582.022	344	312
TCONS_00009657	gibberellin 20 oxidase 1-like	293	gi|462396014|gb|EMJ01813.1|hypothetical protein PRUPE_ppa007969mg [Prunus persica]	EMJ01813	3.37297e-147	81	429.098	295	240
TCONS_00016734	30S ribosomal chloroplastic-like	93	gi|462412146|gb|EMJ17195.1|hypothetical protein PRUPE_ppa011873mg [Prunus persica]	EMJ17195	7.50535e-57	97	184.496	93	91
TCONS_00042423	remorin 2	235	gi|459680680|gb|AGG82489.1|remorin 2 [Datisca glomerata]	AGG82489	1.28427e-70	85	225.328	171	146
TCONS_00030498	Desacetoxyvindoline 4-	360	gi|462394464|gb|EMJ00263.1|hypothetical protein PRUPE_ppa018675mg [Prunus persica]	EMJ00263	4.49167e-173	83	496.893	342	284
TCONS_00025457	phosphoenolpyruvate carboxykinase [ATP]-like	652	gi|462423905|gb|EMJ28168.1|hypothetical protein PRUPE_ppa002490mg [Prunus persica] >gi|462423906|gb|EMJ28169.1| hypothetical protein PRUPE_ppa002490mg [Prunus persica]	EMJ28168	0	92	1188.71	653	604
TCONS_00039037	signal recognition particle 43 kDa chloroplastic-like	379	gi|550331703|gb|EEE87640.2|chaos family protein [Populus trichocarpa]	EEE87640	0	81	543.502	382	312
TCONS_00014361	superoxide dismutase [Fe] chloroplastic-like	318	gi|470144227|ref|XP_004307762.1|PREDICTED: superoxide dismutase [Fe], chloroplastic-like [Fragaria vesca subsp. vesca]	XP_004307762	2.70571e-169	87	484.952	319	279
TCONS_00045246	glutathione S-transferase GST 7	107	gi|351720934|ref|NP_001236169.1|uncharacterized protein LOC100500052 [Glycine max] >gi|255628835|gb|ACU14762.1| unknown [Glycine max]	NP_001236169	3.77586e-33	76	125.176	95	73
TCONS_00029808	brassinosteroid-regulated BRU1-like	281	gi|470124445|ref|XP_004298224.1|PREDICTED: brassinosteroid-regulated protein BRU1-like [Fragaria vesca subsp. vesca]	XP_004298224	2.35001e-173	94	496.123	271	257
TCONS_00041254	glutathione S-transferase U17	232	gi|225424859|ref|XP_002273830.1|PREDICTED: glutathione S-transferase U17 isoform 1 [Vitis vinifera]	XP_002273830	2.61082e-119	87	350.903	231	201
TCONS_00028053	alpha-galactosidase alpha-n-	406	gi|255544191|ref|XP_002513158.1|alpha-galactosidase/alpha-n-acetylgalactosaminidase, putative [Ricinus communis] >gi|223548169|gb|EEF49661.1| alpha-galactosidase/alpha-n-acetylgalactosaminidase, putative [Ricinus communis]	XP_002513158	0	94	701.049	370	350
TCONS_00020800	germin subfamily T member 2-like	210	gi|462405339|gb|EMJ10803.1|hypothetical protein PRUPE_ppa011491mg [Prunus persica]	EMJ10803	1.03955e-100	88	301.982	188	167
TCONS_00003964	5 -adenylylsulfate reductase chloroplastic-like	468	gi|462407283|gb|EMJ12617.1|hypothetical protein PRUPE_ppa005282mg [Prunus persica]	EMJ12617	0	89	813.142	471	422
TCONS_00011367	beta-1,3-glucanase	320	gi|462407376|gb|EMJ12710.1|hypothetical protein PRUPE_ppa007999mg [Prunus persica]	EMJ12710	7.46675e-142	77	416.387	324	251
TCONS_00048113	phenylalanine ammonia lyase	717	gi|113203757|gb|ABI33979.1|phenylalanine ammonia lyase [Jatropha curcas]	ABI33979	0	94	1320.84	707	670
TCONS_00049097	fasciclin-like arabinogalactan 17-like	251	gi|255566213|ref|XP_002524094.1|conserved hypothetical protein [Ricinus communis] >gi|223536662|gb|EEF38304.1| conserved hypothetical protein [Ricinus communis]	XP_002524094	5.81944e-142	91	417.927	251	230
TCONS_00036328	geranyl geranyl pyrophosphate	351	gi|255577858|ref|XP_002529802.1|geranyl geranyl pyrophosphate synthase, putative [Ricinus communis] >gi|223530713|gb|EEF32584.1| geranyl geranyl pyrophosphate synthase, putative [Ricinus communis]	XP_002529802	0	83	533.487	349	292
TCONS_00049051	copper chaperone for superoxide dismutase-like	328	gi|462405089|gb|EMJ10553.1|hypothetical protein PRUPE_ppa008639mg [Prunus persica]	EMJ10553	7.33421e-165	84	474.552	328	277
TCONS_00001522	short-chain dehydrogenase TIC chloroplastic-like	313	gi|225464515|ref|XP_002270104.1|PREDICTED: short-chain dehydrogenase TIC 32, chloroplastic [Vitis vinifera] >gi|302143828|emb|CBI22689.3| unnamed protein product [Vitis vinifera]	XP_002270104	0	92	533.872	313	288
TCONS_00055205	Transmembrane C20orf108	193	gi|363807412|ref|NP_001242383.1|uncharacterized protein LOC100820351 [Glycine max] >gi|255647100|gb|ACU24018.1| unknown [Glycine max]	NP_001242383	6.60856e-83	84	255.373	193	163
TCONS_00027971	mitochondrial intermembrane space import and assembly 40-like	159	gi|557551101|gb|ESR61730.1|hypothetical protein CICLE_v10016869mg [Citrus clementina]	ESR61730	7.2468e-63	80	202.601	160	129
TCONS_00055417	calcyclin-binding -like	206	gi|255557303|ref|XP_002519682.1|Calcyclin-binding protein, putative [Ricinus communis] >gi|223541099|gb|EEF42655.1| Calcyclin-binding protein, putative [Ricinus communis]	XP_002519682	8.09724e-110	92	325.094	185	172
TCONS_00007292	triosephosphate cytosolic-like	195	gi|462401402|gb|EMJ06959.1|hypothetical protein PRUPE_ppa010312mg [Prunus persica]	EMJ06959	4.61241e-119	94	349.747	187	177
TCONS_00031426	30S ribosomal S16	133	gi|462398244|gb|EMJ03912.1|hypothetical protein PRUPE_ppa012786mg [Prunus persica]	EMJ03912	1.29328e-79	95	243.047	130	124
TCONS_00012202	Phenylalanine ammonia-	713	gi|255581751|ref|XP_002531677.1|Phenylalanine ammonia-lyase, putative [Ricinus communis] >gi|223528682|gb|EEF30696.1| Phenylalanine ammonia-lyase, putative [Ricinus communis]	XP_002531677	0	95	1322.38	694	665
TCONS_00021424	HVA22 a-like	152	gi|470126818|ref|XP_004299379.1|PREDICTED: HVA22-like protein a-like [Fragaria vesca subsp. vesca]	XP_004299379	2.96268e-90	92	271.552	151	139
TCONS_00043065	UDP-glycosyltransferase 85A7-like	477	gi|462402812|gb|EMJ08369.1|hypothetical protein PRUPE_ppa022102mg [Prunus persica]	EMJ08369	0	72	534.258	472	343
TCONS_00039032	signal recognition particle 43 kDa chloroplastic-like	390	gi|550331703|gb|EEE87640.2|chaos family protein [Populus trichocarpa]	EEE87640	0	79	535.028	393	312
TCONS_00005545	aminoacyl tRNA synthase complex-interacting multifunctional 1-like	258	gi|470101475|ref|XP_004287198.1|PREDICTED: aminoacyl tRNA synthase complex-interacting multifunctional protein 1-like [Fragaria vesca subsp. vesca]	XP_004287198	1.46244e-98	75	300.056	248	187
TCONS_00020751	FKBP12-interacting of 37 kDa-like	266	gi|255540573|ref|XP_002511351.1|FKBP12-interacting protein of 37 kDa, putative [Ricinus communis] >gi|223550466|gb|EEF51953.1| FKBP12-interacting protein of 37 kDa, putative [Ricinus communis]	XP_002511351	1.15844e-149	91	433.721	257	236
TCONS_00013674	phosphoglucan phosphatase chloroplastic-like	374	gi|52352665|gb|AAU43782.1|dual protein phosphatase 4 [Castanea sativa]	AAU43782	0	88	635.565	374	332
TCONS_00043041	tau class glutathione transferase GSTU45	221	gi|283135872|gb|ADB11327.1|tau class glutathione transferase GSTU45 [Populus trichocarpa]	ADB11327	3.7841e-95	79	288.5	219	174
TCONS_00025689	citrate-binding -like	221	gi|462395673|gb|EMJ01472.1|hypothetical protein PRUPE_ppa014927mg [Prunus persica]	EMJ01472	2.63187e-97	80	293.893	195	157
TCONS_00057484	ADP-glucose pyrophosphorylase large subunit family	290	gi|225428422|ref|XP_002283855.1|PREDICTED: glucose-1-phosphate adenylyltransferase large subunit 1 [Vitis vinifera]	XP_002283855	1.54139e-158	85	464.151	290	249
TCONS_00025885	aspartic ase nepenthesin-2	486	gi|462422576|gb|EMJ26839.1|hypothetical protein PRUPE_ppa004762mg [Prunus persica]	EMJ26839	0	77	593.964	498	386
TCONS_00035618	Uncharacterized protein isoform 1	83	gi|508702111|gb|EOX94007.1|Uncharacterized protein isoform 1 [Theobroma cacao] >gi|508702112|gb|EOX94008.1| Uncharacterized protein isoform 1 [Theobroma cacao]	EOX94007	3.93919e-36	93	130.568	75	70
TCONS_00006390	pectinesterase 3-like	233	gi|91981275|gb|ABE67980.1|pectin methylesterase, partial [Citrus bergamia]	ABE67980	8.93911e-145	92	415.616	229	211
TCONS_00020108	serine carboxypeptidase-like 40-like	442	gi|462415505|gb|EMJ20242.1|hypothetical protein PRUPE_ppa004618mg [Prunus persica]	EMJ20242	0	81	712.99	480	389
TCONS_00007763	rhicadhesin receptor family	217	gi|526118000|ref|NP_001267914.1|germin-like protein 2 precursor [Vitis vinifera] >gi|111379986|gb|ABH09468.1| germin-like protein 2 [Vitis vinifera] >gi|147838426|emb|CAN76588.1| hypothetical protein VITISV_020289 [Vitis vinifera] >gi|296089868|emb|CBI39687.3| unnamed protein product [Vitis vinifera]	NP_001267914	1.29065e-124	89	363.229	217	194
TCONS_00027548	subtilisin-like protease-like	769	gi|225458649|ref|XP_002282833.1|PREDICTED: subtilisin-like protease [Vitis vinifera]	XP_002282833	0	81	1040.8	760	621
TCONS_00001184	glycine decarboxylase complex H-	155	gi|29124971|gb|AAO63775.1|glycine decarboxylase complex H-protein [Populus tremuloides]	AAO63775	4.34127e-93	94	278.1	155	146
TCONS_00005453	Differentiation-associated isoform 1	239	gi|225448487|ref|XP_002270666.1|PREDICTED: uncharacterized protein LOC100255332 [Vitis vinifera] >gi|297736584|emb|CBI25455.3| unnamed protein product [Vitis vinifera]	XP_002270666	1.1425e-93	74	286.96	253	188
TCONS_00002984	NADPH--cytochrome P450 reductase-like	710	gi|508784631|gb|EOY31887.1|P450 reductase 2 [Theobroma cacao]	EOY31887	0	93	1248.03	702	659
TCONS_00032345	cell wall invertase	572	gi|508779856|gb|EOY27112.1|Glycosyl hydrolases family 32 protein isoform 1 [Theobroma cacao]	EOY27112	0	85	918.687	570	490
TCONS_00049297	uncharacterized LOC101217823	571	gi|462411464|gb|EMJ16513.1|hypothetical protein PRUPE_ppa003544mg [Prunus persica]	EMJ16513	0	92	1013.06	571	526
TCONS_00009650	gibberellin 20 oxidase 1-like	354	gi|462396006|gb|EMJ01805.1|hypothetical protein PRUPE_ppa007865mg [Prunus persica]	EMJ01805	2.02836e-160	77	465.307	348	268
TCONS_00041831	Hydroxyproline-rich glyco family isoform 1	987	gi|557539946|gb|ESR50990.1|hypothetical protein CICLE_v10030626mg [Citrus clementina]	ESR50990	0	85	1391.71	1000	850
TCONS_00057887	Tetrapyrrole-binding chloroplast	269	gi|224093148|ref|XP_002309808.1|predicted protein [Populus trichocarpa] >gi|222852711|gb|EEE90258.1| Tetrapyrrole-binding family protein [Populus trichocarpa]	XP_002309808	1.30942e-110	77	331.643	274	213
TCONS_00019515	bifunctional epoxide hydrolase 2-like	313	gi|388520665|gb|AFK48394.1|unknown [Lotus japonicus]	AFK48394	0	88	527.324	312	277
TCONS_00010524	Threonine aldolase 1 isoform 1	321	gi|255561931|ref|XP_002521974.1|l-allo-threonine aldolase, putative [Ricinus communis] >gi|223538778|gb|EEF40378.1| l-allo-threonine aldolase, putative [Ricinus communis]	XP_002521974	0	94	568.926	321	302
TCONS_00021676	glutamate decarboxylase-like	501	gi|224120428|ref|XP_002318327.1|predicted protein [Populus trichocarpa] >gi|222859000|gb|EEE96547.1| pyridoxal-dependent decarboxylase family protein [Populus trichocarpa]	XP_002318327	0	89	861.677	501	450
TCONS_00041195	probable nucleoredoxin 1-like	129	gi|508708602|gb|EOY00499.1|DC1 domain-containing protein [Theobroma cacao]	EOY00499	3.91754e-49	72	175.252	134	97
TCONS_00037310	universal stress MJ0531-like	162	gi|255564142|ref|XP_002523068.1|conserved hypothetical protein [Ricinus communis] >gi|223537630|gb|EEF39253.1| conserved hypothetical protein [Ricinus communis]	XP_002523068	3.67562e-91	90	273.863	157	142
TCONS_00037446	pre-mRNA-splicing factor 18-like	415	gi|462395336|gb|EMJ01135.1|hypothetical protein PRUPE_ppa006327mg [Prunus persica]	EMJ01135	0	92	681.019	417	385
TCONS_00039948	PREDICTED: uncharacterized protein LOC101496271	182	gi|502094113|ref|XP_004490142.1|PREDICTED: uncharacterized protein LOC101496271 [Cicer arietinum]	XP_004490142	1.16781e-71	94	225.713	128	121
TCONS_00055329	5-enol-pyruvylshikimate-phosphate synthase	334	gi|76782198|gb|ABA54869.1|putative 5-enolpyruvylshikimate 3-phosphate synthase [Fagus sylvatica]	ABA54869	0	96	619.387	334	321
TCONS_00053619	subtilisin-like protease-like	778	gi|462395029|gb|EMJ00828.1|hypothetical protein PRUPE_ppa001754mg [Prunus persica]	EMJ00828	0	91	1306.2	753	688
TCONS_00033060	Purple acid phosphatase 29 isoform 1	390	gi|557546939|gb|ESR57917.1|hypothetical protein CICLE_v10020529mg [Citrus clementina]	ESR57917	0	86	649.047	384	333
TCONS_00004064	thioredoxin h	124	gi|508781282|gb|EOY28538.1|C-terminal cysteine residue is changed to a serine 1 [Theobroma cacao]	EOY28538	1.07003e-63	90	201.06	115	104
TCONS_00029273	dihydrofolate reductase-like	267	gi|118485915|gb|ABK94803.1|unknown [Populus trichocarpa]	ABK94803	2.57022e-132	86	386.726	237	205
TCONS_00031940	Tetratricopeptide repeat-like superfamily	476	gi|462399409|gb|EMJ05077.1|hypothetical protein PRUPE_ppa005090mg [Prunus persica]	EMJ05077	0	80	600.512	492	396
TCONS_00017541	lysine--tRNA ligase-like	591	gi|225435776|ref|XP_002285737.1|PREDICTED: lysyl-tRNA synthetase [Vitis vinifera] >gi|297746486|emb|CBI16542.3| unnamed protein product [Vitis vinifera]	XP_002285737	0	90	990.719	595	541
TCONS_00054796	anthranilate synthase component II-like	276	gi|462419444|gb|EMJ23707.1|hypothetical protein PRUPE_ppa009800mg [Prunus persica]	EMJ23707	2.97222e-154	88	443.351	273	242
TCONS_00050587	Peroxidase 25	312	gi|462397770|gb|EMJ03438.1|hypothetical protein PRUPE_ppa008723mg [Prunus persica]	EMJ03438	0	89	538.88	315	282
TCONS_00018407	transmembrane 230-like	115	gi|224087029|ref|XP_002308035.1|predicted protein [Populus trichocarpa] >gi|222854011|gb|EEE91558.1| hypothetical protein POPTR_0006s05190g [Populus trichocarpa]	XP_002308035	2.29876e-54	86	176.407	115	100
TCONS_00005707	calcineurin B	175	gi|462413854|gb|EMJ18903.1|hypothetical protein PRUPE_ppa012291mg [Prunus persica] >gi|462413855|gb|EMJ18904.1| hypothetical protein PRUPE_ppa012291mg [Prunus persica]	EMJ18903	2.45783e-108	94	318.546	175	165
TCONS_00019449	23 kDa jasmonate-induced -like	150	gi|449526892|ref|XP_004170447.1|PREDICTED: 23 kDa jasmonate-induced protein-like [Cucumis sativus]	XP_004170447	1.28435e-14	62	77.0258	80	50
TCONS_00041285	NAD(P)-linked oxidoreductase superfamily isoform 1	110	gi|255558170|ref|XP_002520112.1|conserved hypothetical protein [Ricinus communis] >gi|223540604|gb|EEF42167.1| conserved hypothetical protein [Ricinus communis]	XP_002520112	3.2889e-55	96	181.415	91	88
TCONS_00057009	lysM domain-containing GPI-anchored 2-like	65	gi|449454275|ref|XP_004144881.1|PREDICTED: lysM domain-containing GPI-anchored protein 2-like [Cucumis sativus] >gi|449473230|ref|XP_004153824.1| PREDICTED: lysM domain-containing GPI-anchored protein 2-like [Cucumis sativus] >gi|449500176|ref|XP_004161025.1| PREDICTED: lysM domain-containing GPI-anchored protein 2-like [Cucumis sativus]	XP_004144881	4.87138e-11	71	65.4698	59	42
TCONS_00042262	serine carboxypeptidase S10 family	421	gi|224101835|ref|XP_002312439.1|predicted protein [Populus trichocarpa] >gi|222852259|gb|EEE89806.1| serine carboxypeptidase S10 family protein [Populus trichocarpa]	XP_002312439	0	84	625.165	414	351
TCONS_00040609	ubiquinol-cytochrome C reductase iron-sulfur subunit family	285	gi|462419447|gb|EMJ23710.1|hypothetical protein PRUPE_ppa009818mg [Prunus persica]	EMJ23710	5.06704e-159	86	455.677	288	249
TCONS_00046874	serine carboxypeptidase-like 45-like	458	gi|297741662|emb|CBI32794.3|unnamed protein product [Vitis vinifera]	CBI32794	0	87	726.087	449	391
TCONS_00044768	Macrophage migration inhibitory factor	112	gi|255571477|ref|XP_002526686.1|light-inducible protein atls1, putative [Ricinus communis] >gi|223533986|gb|EEF35708.1| light-inducible protein atls1, putative [Ricinus communis]	XP_002526686	2.75347e-58	90	186.422	110	100
TCONS_00045365	cationic peroxidase 1-like	126	gi|508712618|gb|EOY04515.1|Peroxidase superfamily protein [Theobroma cacao]	EOY04515	6.07775e-60	83	197.978	126	105
TCONS_00034990	BET1P SFT1P 14A isoform 2	116	gi|508702622|gb|EOX94518.1|BET1P/SFT1P-like protein 14A isoform 1 [Theobroma cacao]	EOX94518	4.76796e-69	93	214.157	122	114
TCONS_00011965	tropinone reductase homolog At1g07440-like	117	gi|462415268|gb|EMJ20005.1|hypothetical protein PRUPE_ppa009941mg [Prunus persica]	EMJ20005	1.25067e-47	89	164.466	99	89
TCONS_00023736	Short-chain alcohol dehydrogenase	267	gi|470104742|ref|XP_004288755.1|PREDICTED: short-chain dehydrogenase reductase 3b-like [Fragaria vesca subsp. vesca]	XP_004288755	1.07523e-110	77	332.028	263	205
TCONS_00004365	pistil-specific extensin -like	307	gi|462408955|gb|EMJ14289.1|hypothetical protein PRUPE_ppa021281mg, partial [Prunus persica]	EMJ14289	1.96273e-52	67	180.644	169	114
TCONS_00048645	DUF246 domain-containing	71	gi|550308382|gb|ERP46675.1|hypothetical protein POPTR_0603s002102g, partial [Populus trichocarpa]	ERP46675	6.99058e-32	92	122.479	68	63
TCONS_00031093	cytochrome b5-like	137	gi|557547035|gb|ESR58013.1|hypothetical protein CICLE_v10022828mg [Citrus clementina] >gi|557547036|gb|ESR58014.1| hypothetical protein CICLE_v10022828mg [Citrus clementina]	ESR58013	1.41728e-56	79	183.726	133	106
TCONS_00008669	PREDICTED: uncharacterized protein LOC100246702	864	gi|225435510|ref|XP_002285548.1|PREDICTED: uncharacterized protein LOC100246702 [Vitis vinifera]	XP_002285548	0	81	1260.74	866	704
TCONS_00042774	phospho-2-dehydro-3-deoxyheptonate aldolase chloroplastic-like	533	gi|462405621|gb|EMJ11085.1|hypothetical protein PRUPE_ppa004020mg [Prunus persica]	EMJ11085	0	87	869.381	531	464
TCONS_00026431	coiled-coil domain-containing 25-like	215	gi|449437028|ref|XP_004136294.1|PREDICTED: coiled-coil domain-containing protein 25-like [Cucumis sativus]	XP_004136294	1.26564e-149	97	426.402	215	210
TCONS_00032604	Aspartate aminotransferase isoform 1	255	gi|296082448|emb|CBI21453.3|unnamed protein product [Vitis vinifera]	CBI21453	1.10187e-157	92	458.759	253	235
TCONS_00020612	high-affinity nitrate transporter -like	205	gi|356563139|ref|XP_003549822.1|PREDICTED: high-affinity nitrate transporter 3.1-like [Glycine max]	XP_003549822	4.81092e-101	82	302.753	209	172
TCONS_00040707	dihydropyrimidinase family	547	gi|508785622|gb|EOY32878.1|Pyrimidine 2 isoform 1 [Theobroma cacao]	EOY32878	0	94	916.761	507	477
TCONS_00045650	leucine-rich repeat extensin 4-like	480	gi|550318142|gb|ERP49709.1|hypothetical protein POPTR_0018s06150g [Populus trichocarpa]	ERP49709	0	88	669.463	405	358
TCONS_00016279	uncharacterized LOC101203804	367	gi|255570220|ref|XP_002526070.1|conserved hypothetical protein [Ricinus communis] >gi|223534567|gb|EEF36264.1| conserved hypothetical protein [Ricinus communis]	XP_002526070	0	97	688.337	356	347
TCONS_00049210	mitochondria fission 1 -like	167	gi|508717148|gb|EOY09045.1|Tetratricopeptide repeat (TPR)-like superfamily protein [Theobroma cacao]	EOY09045	1.71857e-99	91	295.434	167	153
TCONS_00021694	argonaute 1-like	1067	gi|255570639|ref|XP_002526275.1|eukaryotic translation initiation factor 2c, putative [Ricinus communis] >gi|223534406|gb|EEF36112.1| eukaryotic translation initiation factor 2c, putative [Ricinus communis]	XP_002526275	0	88	1793.86	1077	951
TCONS_00005071	glucose-6-phosphate phosphate translocator chloroplastic-like	397	gi|462409739|gb|EMJ15073.1|hypothetical protein PRUPE_ppa006795mg [Prunus persica]	EMJ15073	0	92	690.649	397	368
TCONS_00023936	1,4-alpha-glucan-branching enzyme-like	820	gi|508723347|gb|EOY15244.1|Starch branching enzyme 2.2 isoform 1 [Theobroma cacao]	EOY15244	0	87	1353.96	823	718
TCONS_00024299	dihydroflavonol 4-reductase	341	gi|478784188|gb|AGJ70142.1|dihydroflavonol-4-reductase [Vitis rotundifolia]	AGJ70142	0	93	592.808	326	306
TCONS_00019170	mitochondrial isoform 1	198	gi|255581048|ref|XP_002531340.1|Frataxin, mitochondrial precursor, putative [Ricinus communis] >gi|223529062|gb|EEF31047.1| Frataxin, mitochondrial precursor, putative [Ricinus communis]	XP_002531340	3.59861e-90	76	274.248	200	153
TCONS_00021256	flavonoid 3 -hydroxylase	448	gi|326366177|gb|ADZ54783.1|flavonoid 3'-monooxygenase [Prunus avium]	ADZ54783	0	89	750.74	444	397
TCONS_00022315	dead box ATP-dependent RNA	464	gi|255543421|ref|XP_002512773.1|dead box ATP-dependent RNA helicase, putative [Ricinus communis] >gi|223547784|gb|EEF49276.1| dead box ATP-dependent RNA helicase, putative [Ricinus communis]	XP_002512773	0	97	711.449	373	363
TCONS_00051329	subtilisin-like protease-like	777	gi|462413837|gb|EMJ18886.1|hypothetical protein PRUPE_ppa001727mg [Prunus persica]	EMJ18886	0	88	1191.41	750	663
TCONS_00030784	UDP-glucuronate 4-epimerase 6-like	457	gi|462420068|gb|EMJ24331.1|hypothetical protein PRUPE_ppa005434mg [Prunus persica]	EMJ24331	0	95	843.573	448	427
TCONS_00039859	thioredoxin H2-like	128	gi|462423052|gb|EMJ27315.1|hypothetical protein PRUPE_ppa013299mg [Prunus persica]	EMJ27315	1.9057e-57	80	185.652	130	105
TCONS_00050328	violaxanthin de-epoxidase	436	gi|462403072|gb|EMJ08629.1|hypothetical protein PRUPE_ppa005029mg [Prunus persica]	EMJ08629	0	90	725.702	436	393
TCONS_00000790	pentatricopeptide repeat-containing chloroplastic-like	703	gi|462409483|gb|EMJ14817.1|hypothetical protein PRUPE_ppa002169mg [Prunus persica]	EMJ14817	0	88	1160.59	709	624
TCONS_00049872	fasciclin-like arabinogalactan 6-like	247	gi|255553599|ref|XP_002517840.1|conserved hypothetical protein [Ricinus communis] >gi|223542822|gb|EEF44358.1| conserved hypothetical protein [Ricinus communis]	XP_002517840	4.83802e-69	77	223.787	178	138
TCONS_00006647	fasciclin-like arabinogalactan 17-like	466	gi|470120369|ref|XP_004296276.1|PREDICTED: fasciclin-like arabinogalactan protein 17-like [Fragaria vesca subsp. vesca]	XP_004296276	0	88	735.717	464	411
TCONS_00039557	alpha-galactosidase alpha-n-	647	gi|557540427|gb|ESR51471.1|hypothetical protein CICLE_v10030938mg [Citrus clementina]	ESR51471	0	83	970.689	642	539
TCONS_00024175	(S)-coclaurine N-methyltransferase-like	279	gi|470135362|ref|XP_004303486.1|PREDICTED: (S)-coclaurine N-methyltransferase-like [Fragaria vesca subsp. vesca]	XP_004303486	3.96314e-176	93	501.901	279	262
TCONS_00056071	EXECUTER1 chloroplast	187	gi|462406034|gb|EMJ11498.1|hypothetical protein PRUPE_ppa002543mg [Prunus persica]	EMJ11498	1.88669e-68	73	231.106	192	141
TCONS_00043503	cationic peroxidase 1-like	326	gi|211906538|gb|ACJ11762.1|class III peroxidase [Gossypium hirsutum]	ACJ11762	1.68029e-171	85	491.115	318	273
TCONS_00041521	anthocyanidin synthase	354	gi|508777313|gb|EOY24569.1|Leucoanthocyanidin dioxygenase isoform 2 [Theobroma cacao]	EOY24569	0	89	601.668	349	314
TCONS_00001385	PAP-specific mitochondrial-like	200	gi|508781186|gb|EOY28442.1|Inositol monophosphatase family protein isoform 1 [Theobroma cacao]	EOY28442	1.15482e-76	81	247.284	185	150
TCONS_00006026	pentatricopeptide repeat-containing chloroplastic-like	716	gi|462406064|gb|EMJ11528.1|hypothetical protein PRUPE_ppa002049mg [Prunus persica]	EMJ11528	0	87	1167.14	726	635
TCONS_00003536	hypothetical protein PRUPE_ppa006814mg	393	gi|462409741|gb|EMJ15075.1|hypothetical protein PRUPE_ppa006814mg [Prunus persica]	EMJ15075	0	88	666.381	393	349
TCONS_00036175	ribonuclease 2-like	278	gi|462396711|gb|EMJ02510.1|hypothetical protein PRUPE_ppa009963mg [Prunus persica]	EMJ02510	1.00953e-142	81	414.075	275	223
TCONS_00001060	proteasome activator complex subunit 4-like	1816	gi|470117483|ref|XP_004294887.1|PREDICTED: LOW QUALITY PROTEIN: proteasome activator complex subunit 4-like [Fragaria vesca subsp. vesca]	XP_004294887	0	89	3061.55	1824	1640
TCONS_00037578	acyl-ACP thioesterase	383	gi|359496041|ref|XP_002262721.2|PREDICTED: oleoyl-acyl carrier protein thioesterase, chloroplastic-like [Vitis vinifera]	XP_002262721	0	85	599.356	383	328
TCONS_00034181	gamma-glutamyltranspeptidase 1-like	579	gi|557530076|gb|ESR41326.1|hypothetical protein CICLE_v10025225mg [Citrus clementina]	ESR41326	0	84	879.011	579	488
TCONS_00013543	phosphorylase family	319	gi|225449647|ref|XP_002262699.1|PREDICTED: bark storage protein A [Vitis vinifera] >gi|296090373|emb|CBI40192.3| unnamed protein product [Vitis vinifera]	XP_002262699	3.73225e-163	84	470.315	319	269
TCONS_00054270	traB domain-containing -like isoform X3	260	gi|462416858|gb|EMJ21595.1|hypothetical protein PRUPE_ppa006959mg [Prunus persica]	EMJ21595	1.28585e-132	85	392.119	255	219
TCONS_00048019	Plasma membrane intrinsic 1B	286	gi|508704044|gb|EOX95940.1|Plasma membrane intrinsic protein 1B [Theobroma cacao]	EOX95940	0	98	558.91	286	281
TCONS_00047080	sigma factor sigb regulation	272	gi|557554298|gb|ESR64312.1|hypothetical protein CICLE_v10009167mg [Citrus clementina]	ESR64312	7.08384e-138	84	401.364	272	230
TCONS_00001320	cysteine-rich PDZ-binding -like	96	gi|351723141|ref|NP_001234965.1|uncharacterized protein LOC100306433 [Glycine max] >gi|356536057|ref|XP_003536557.1| PREDICTED: cysteine-rich PDZ-binding protein-like [Glycine max] >gi|255628525|gb|ACU14607.1| unknown [Glycine max]	NP_001234965	8.70076e-62	98	194.126	96	95
TCONS_00005258	zinc transporter 2-like	225	gi|557555794|gb|ESR65808.1|hypothetical protein CICLE_v10010292mg [Citrus clementina]	ESR65808	5.43592e-94	77	290.426	223	173
TCONS_00055814	uncharacterized LOC101204258	89	gi|462401075|gb|EMJ06632.1|hypothetical protein PRUPE_ppa007778mg [Prunus persica]	EMJ06632	2.938e-43	92	154.066	89	82
TCONS_00010006	notum homolog	398	gi|508719890|gb|EOY11787.1|Pectinacetylesterase family protein [Theobroma cacao]	EOY11787	0	90	699.508	398	359
TCONS_00053127	23 kDa jasmonate-induced -like	134	gi|449526892|ref|XP_004170447.1|PREDICTED: 23 kDa jasmonate-induced protein-like [Cucumis sativus]	XP_004170447	3.39622e-23	68	99.7525	82	56
TCONS_00012932	Regulatory components of ABA receptor 3 isoform 2	194	gi|255545038|ref|XP_002513580.1|conserved hypothetical protein [Ricinus communis] >gi|223547488|gb|EEF48983.1| conserved hypothetical protein [Ricinus communis]	XP_002513580	4.19215e-119	93	347.436	195	182
TCONS_00046602	plasma membrane intrinsic	287	gi|28395420|gb|AAO39008.1|plasma intrinsic protein 2,2 [Juglans regia]	AAO39008	0	94	537.724	287	271
TCONS_00022663	uncharacterized PKHD-type hydroxylase At1g22950-like	329	gi|462404967|gb|EMJ10431.1|hypothetical protein PRUPE_ppa006976mg [Prunus persica]	EMJ10431	1.36163e-179	88	514.227	306	271
TCONS_00033783	probable phosphatase 2C 55-like	451	gi|462397596|gb|EMJ03264.1|hypothetical protein PRUPE_ppa005911mg [Prunus persica]	EMJ03264	0	80	650.588	452	365
TCONS_00011351	subtilisin-like protease-like	584	gi|462402852|gb|EMJ08409.1|hypothetical protein PRUPE_ppa001938mg [Prunus persica]	EMJ08409	0	85	857.44	558	479
TCONS_00026072	Core-2 I-branching beta-1,6-N-acetylglucosaminyltransferase family	385	gi|470109460|ref|XP_004291015.1|PREDICTED: uncharacterized protein LOC101301742 [Fragaria vesca subsp. vesca]	XP_004291015	0	89	660.218	386	344
TCONS_00050964	serine carboxypeptidase-like 35-like	479	gi|508707221|gb|EOX99117.1|Serine carboxypeptidase-like 35 [Theobroma cacao]	EOX99117	0	83	708.753	460	384
TCONS_00015868	prolyl 4-hydroxylase subunit alpha-1-like	314	gi|462411845|gb|EMJ16894.1|hypothetical protein PRUPE_ppa008787mg [Prunus persica]	EMJ16894	0	88	535.798	317	280
TCONS_00043226	UPF0426 chloroplastic-like	130	gi|462405501|gb|EMJ10965.1|hypothetical protein PRUPE_ppa013417mg [Prunus persica]	EMJ10965	2.50447e-43	73	149.443	131	96
TCONS_00026376	branched-chain amino acid	353	gi|470109437|ref|XP_004291004.1|PREDICTED: branched-chain-amino-acid aminotransferase 2, chloroplastic-like [Fragaria vesca subsp. vesca]	XP_004291004	0	91	562.377	337	308
TCONS_00015678	IAA-amino acid hydrolase ILR1-like	432	gi|462397600|gb|EMJ03268.1|hypothetical protein PRUPE_ppa005951mg [Prunus persica]	EMJ03268	0	88	675.241	428	380
TCONS_00034180	gamma-glutamyltranspeptidase 1-like	113	gi|557530076|gb|ESR41326.1|hypothetical protein CICLE_v10025225mg [Citrus clementina]	ESR41326	2.11945e-39	81	147.517	107	87
TCONS_00006918	Aldolase superfamily isoform 1	433	gi|462407592|gb|EMJ12926.1|hypothetical protein PRUPE_ppa006068mg [Prunus persica]	EMJ12926	0	90	746.503	433	390
TCONS_00054337	probable transcription factor 21-like	427	gi|462419316|gb|EMJ23579.1|hypothetical protein PRUPE_ppa005999mg [Prunus persica]	EMJ23579	0	86	658.292	435	377
TCONS_00033723	methionine aminopeptidase chloroplastic mitochondrial-like	352	gi|225438676|ref|XP_002282060.1|PREDICTED: methionine aminopeptidase 1D, chloroplastic/mitochondrial [Vitis vinifera] >gi|296082435|emb|CBI21440.3| unnamed protein product [Vitis vinifera]	XP_002282060	0	90	616.69	352	320
TCONS_00041417	ribonuclease 3-like	226	gi|462420855|gb|EMJ25118.1|hypothetical protein PRUPE_ppa011014mg [Prunus persica]	EMJ25118	5.94831e-140	91	402.905	227	208
TCONS_00034612	Subtilisin-like serine endopeptidase family	496	gi|462399792|gb|EMJ05460.1|hypothetical protein PRUPE_ppa001828mg [Prunus persica]	EMJ05460	0	81	703.745	496	404
TCONS_00010443	FAD NAD(P)-binding oxidoreductase family	506	gi|224130614|ref|XP_002328333.1|predicted protein [Populus trichocarpa] >gi|550338188|gb|ERP60615.1| hypothetical protein POPTR_0005s05760g [Populus trichocarpa]	XP_002328333	0	80	727.628	496	401
TCONS_00057218	reticuline oxidase -like	364	gi|550350041|gb|EEE83833.2|hypothetical protein POPTR_0001s46690g [Populus trichocarpa]	EEE83833	0	82	529.635	367	301
TCONS_00013153	4-coumarate: ligase isoenzyme 3	503	gi|508718180|gb|EOY10077.1|4-coumarate:CoA ligase 3 [Theobroma cacao]	EOY10077	0	87	806.594	504	442
TCONS_00002951	mediator of RNA polymerase II transcription subunit 15a- partial	84	gi|224114055|ref|XP_002332445.1|predicted protein [Populus trichocarpa]	XP_002332445	9.96058e-24	82	95.9005	64	53
TCONS_00044934	ATP binding	394	gi|462404957|gb|EMJ10421.1|hypothetical protein PRUPE_ppa006870mg [Prunus persica]	EMJ10421	0	81	569.696	395	322
TCONS_00038394	hypothetical protein CICLE_v10021413mg	196	gi|557544192|gb|ESR55170.1|hypothetical protein CICLE_v10021413mg [Citrus clementina]	ESR55170	5.11441e-112	90	333.183	194	176
TCONS_00002556	Uncharacterized protein isoform 4	844	gi|508779953|gb|EOY27209.1|Uncharacterized protein isoform 4 [Theobroma cacao]	EOY27209	0	81	1124.38	858	697
TCONS_00039135	RNA-binding 12-like	122	gi|1009151450|ref|XP_015893557.1|PREDICTED: RNA-binding protein 12-like [Ziziphus jujuba]	XP_015893557	2.21096e-10	64	64.3142	56	36
TCONS_00051644	Mitochondrial chaperone BCS1	466	gi|462411446|gb|EMJ16495.1|hypothetical protein PRUPE_ppa005005mg [Prunus persica]	EMJ16495	0	84	669.463	453	385
TCONS_00054244	probable pectinesterase pectinesterase inhibitor 40-like	513	gi|255564232|ref|XP_002523113.1|Pectinesterase-3 precursor, putative [Ricinus communis] >gi|223537675|gb|EEF39298.1| Pectinesterase-3 precursor, putative [Ricinus communis]	XP_002523113	0	89	850.892	512	460
TCONS_00030565	hypothetical protein CICLE_v10032866mg	194	gi|557539178|gb|ESR50222.1|hypothetical protein CICLE_v10032866mg [Citrus clementina]	ESR50222	1.39511e-87	82	266.929	194	160
TCONS_00022756	agmatine deiminase-like	388	gi|557543114|gb|ESR54092.1|hypothetical protein CICLE_v10020592mg [Citrus clementina]	ESR54092	0	89	656.751	380	341
TCONS_00034614	subtilisin-like protease-like	640	gi|462399792|gb|EMJ05460.1|hypothetical protein PRUPE_ppa001828mg [Prunus persica]	EMJ05460	0	80	897.886	646	517
TCONS_00043922	L-arabinokinase-like isoform 1	400	gi|462423961|gb|EMJ28224.1|hypothetical protein PRUPE_ppa000820mg [Prunus persica] >gi|464896157|gb|AGH25538.1| L-arabinokinase [Prunus persica]	EMJ28224	0	95	703.745	368	352
TCONS_00000655	PREDICTED: uncharacterized protein ycf23-like	198	gi|470114704|ref|XP_004293550.1|PREDICTED: uncharacterized protein ycf23-like [Fragaria vesca subsp. vesca]	XP_004293550	1.16691e-109	91	327.791	195	178
TCONS_00006437	pentatricopeptide repeat-containing At3g46870-like	234	gi|470139083|ref|XP_004305281.1|PREDICTED: uncharacterized protein LOC101315171 [Fragaria vesca subsp. vesca]	XP_004305281	1.14666e-103	82	311.227	224	184
TCONS_00014079	rhodanese-like domain-containing chloroplastic-like	372	gi|462395333|gb|EMJ01132.1|hypothetical protein PRUPE_ppa007412mg [Prunus persica]	EMJ01132	7.53863e-150	73	439.884	364	266
TCONS_00034531	cytidine deaminase	255	gi|462397862|gb|EMJ03530.1|hypothetical protein PRUPE_ppa009163mg [Prunus persica]	EMJ03530	2.03036e-103	76	314.309	248	190
TCONS_00045589	hsp70 nucleotide exchange factor FES1	247	gi|296085572|emb|CBI29304.3|unnamed protein product [Vitis vinifera]	CBI29304	4.32045e-126	87	372.089	245	214
TCONS_00032229	probable beta-D-xylosidase 6-like	796	gi|462402072|gb|EMJ07629.1|hypothetical protein PRUPE_ppa001583mg [Prunus persica]	EMJ07629	0	86	1243.8	767	666
TCONS_00050259	metal transporter Nramp3-like	509	gi|462400705|gb|EMJ06262.1|hypothetical protein PRUPE_ppa004490mg [Prunus persica]	EMJ06262	0	93	863.988	499	465
TCONS_00033919	glycine-rich family	780	gi|462404047|gb|EMJ09604.1|hypothetical protein PRUPE_ppa001356mg [Prunus persica]	EMJ09604	0	81	1031.17	706	578
TCONS_00039583	Phototropic-responsive NPH3 family	629	gi|557540451|gb|ESR51495.1|hypothetical protein CICLE_v10030958mg [Citrus clementina] >gi|557540452|gb|ESR51496.1| hypothetical protein CICLE_v10030958mg [Citrus clementina] >gi|557540453|gb|ESR51497.1| hypothetical protein CICLE_v10030958mg [Citrus clementina]	ESR51495	0	95	1135.17	629	599
TCONS_00026372	branched-chain-amino-acid aminotransferase chloroplastic-like	387	gi|508723735|gb|EOY15632.1|Branched-chain-amino-acid aminotransferase [Theobroma cacao]	EOY15632	0	83	588.571	386	324
TCONS_00006370	Receptor like	433	gi|508728030|gb|EOY19927.1|Receptor like protein 6, putative [Theobroma cacao]	EOY19927	2.29996e-99	61	328.946	446	275
TCONS_00027124	rhamnogalacturonate lyase-like	337	gi|561010744|gb|ESW09651.1|hypothetical protein PHAVU_009G144900g [Phaseolus vulgaris] >gi|561010745|gb|ESW09652.1| hypothetical protein PHAVU_009G144900g [Phaseolus vulgaris]	ESW09651	0	87	585.489	344	302
TCONS_00022156	probable inactive purple acid phosphatase 27-like	587	gi|508775224|gb|EOY22480.1|Purple acid phosphatase 27 [Theobroma cacao]	EOY22480	0	84	980.704	619	524
TCONS_00046032	probable galactinol--sucrose galactosyltransferase 2-like	775	gi|557523293|gb|ESR34660.1|hypothetical protein CICLE_v10004372mg [Citrus clementina]	ESR34660	0	92	1411.36	776	721
TCONS_00040282	Chlororespiratory reduction isoform 1	176	gi|470122888|ref|XP_004297470.1|PREDICTED: uncharacterized protein LOC101304665 [Fragaria vesca subsp. vesca]	XP_004297470	1.23282e-47	70	163.696	161	113
TCONS_00011580	DNA gyrase subunit chloroplastic mitochondrial-like	933	gi|359487079|ref|XP_002271674.2|PREDICTED: DNA gyrase subunit A, chloroplastic/mitochondrial-like [Vitis vinifera]	XP_002271674	0	90	1543.48	932	844
TCONS_00047267	heterogeneous nuclear ribonucleo Q-like isoform 1	481	gi|470134273|ref|XP_004302979.1|PREDICTED: heterogeneous nuclear ribonucleoprotein Q-like isoform 1 [Fragaria vesca subsp. vesca]	XP_004302979	0	84	650.588	491	414
TCONS_00057222	methionine S-methyltransferase-like	454	gi|470131387|ref|XP_004301577.1|PREDICTED: methionine S-methyltransferase-like [Fragaria vesca subsp. vesca]	XP_004301577	0	94	841.647	445	419
TCONS_00026020	kDa class II heat shock -like	156	gi|224088780|ref|XP_002308537.1|predicted protein [Populus trichocarpa] >gi|118482686|gb|ABK93262.1| unknown [Populus trichocarpa] >gi|222854513|gb|EEE92060.1| heat shock protein 17.7 [Populus trichocarpa]	XP_002308537	3.95305e-85	95	258.07	157	150
TCONS_00015854	aldose 1-	299	gi|255560932|ref|XP_002521479.1|aldose 1-epimerase, putative [Ricinus communis] >gi|223539378|gb|EEF40969.1| aldose 1-epimerase, putative [Ricinus communis]	XP_002521479	4.19501e-179	92	508.449	281	259
TCONS_00057818	transmembrane ascorbate ferrireductase 1-like	174	gi|470144914|ref|XP_004308091.1|PREDICTED: transmembrane ascorbate ferrireductase 1-like [Fragaria vesca subsp. vesca]	XP_004308091	6.89692e-82	86	253.447	166	143
TCONS_00045226	abscisic acid receptor PYR1-like	193	gi|470128633|ref|XP_004300241.1|PREDICTED: abscisic acid receptor PYR1-like [Fragaria vesca subsp. vesca]	XP_004300241	2.08876e-114	92	335.88	192	177
TCONS_00039072	disease resistance RPP13 1-like	556	gi|462402375|gb|EMJ07932.1|hypothetical protein PRUPE_ppa024822mg [Prunus persica]	EMJ07932	0	71	578.556	556	397
TCONS_00008208	GRF1-INTERACTING FACTOR 1 family	199	gi|508719101|gb|EOY10998.1|SSXT family protein isoform 2, partial [Theobroma cacao]	EOY10998	2.60428e-90	91	277.715	199	182
TCONS_00033598	PREDICTED: uncharacterized protein LOC100243711	183	gi|225431253|ref|XP_002274615.1|PREDICTED: uncharacterized protein LOC100243711 [Vitis vinifera] >gi|147794656|emb|CAN73508.1| hypothetical protein VITISV_007909 [Vitis vinifera] >gi|297735072|emb|CBI17434.3| unnamed protein product [Vitis vinifera]	XP_002274615	8.62202e-90	83	271.937	183	152
TCONS_00017401	glutamyl-tRNA(Gln) amidotransferase subunit A-like	437	gi|470147847|ref|XP_004309489.1|PREDICTED: glutamyl-tRNA(Gln) amidotransferase subunit A-like [Fragaria vesca subsp. vesca]	XP_004309489	0	93	760.37	427	400
TCONS_00022334	cytochrome P450 71A1-like	508	gi|508775020|gb|EOY22276.1|Cytochrome P450 71A1 [Theobroma cacao]	EOY22276	0	79	676.781	498	394
TCONS_00010815	beta-glucosidase 12-like	394	gi|170286899|dbj|BAG13451.1|beta-glucosidase [Rosa hybrid cultivar]	BAG13451	0	84	647.121	412	347
TCONS_00032298	ARM-repeat Tetratricopeptide repeat (TPR) isoform 1	329	gi|508700237|gb|EOX92133.1|ARM-repeat/Tetratricopeptide repeat (TPR)-like protein isoform 1 [Theobroma cacao]	EOX92133	0	96	603.594	327	315
TCONS_00046174	transcription factor TCP4-like	461	gi|449438881|ref|XP_004137216.1|PREDICTED: transcription factor TCP4-like [Cucumis sativus] >gi|449531426|ref|XP_004172687.1| PREDICTED: transcription factor TCP4-like [Cucumis sativus]	XP_004137216	6.10242e-162	69	476.478	471	329
TCONS_00043727	probable trehalase-like	351	gi|462406238|gb|EMJ11702.1|hypothetical protein PRUPE_ppa003514mg [Prunus persica]	EMJ11702	0	87	564.688	350	307
TCONS_00016810	pentatricopeptide repeat-containing At3g59040-like	574	gi|470136242|ref|XP_004303905.1|PREDICTED: pentatricopeptide repeat-containing protein At3g59040-like [Fragaria vesca subsp. vesca]	XP_004303905	0	86	870.537	576	498
TCONS_00001615	isoform 1	582	gi|508780972|gb|EOY28228.1|F3H9.11 protein isoform 1 [Theobroma cacao]	EOY28228	0	81	856.284	591	483
TCONS_00000768	brg-1 associated	339	gi|255559072|ref|XP_002520558.1|brg-1 associated factor, putative [Ricinus communis] >gi|223540218|gb|EEF41791.1| brg-1 associated factor, putative [Ricinus communis]	XP_002520558	2.94353e-150	69	440.654	397	275
TCONS_00004739	Calcium-binding EF-hand family isoform 1	229	gi|550335631|gb|EEE91586.2|calcium-binding family protein [Populus trichocarpa]	EEE91586	1.44481e-92	76	283.108	240	184
TCONS_00018298	PREDICTED: uncharacterized protein LOC101294305	459	gi|470104536|ref|XP_004288654.1|PREDICTED: uncharacterized protein LOC101294305 [Fragaria vesca subsp. vesca]	XP_004288654	0	77	580.867	470	364
TCONS_00038359	Phosphatase 2c isoform 1	459	gi|462423199|gb|EMJ27462.1|hypothetical protein PRUPE_ppa018548mg, partial [Prunus persica]	EMJ27462	1.13907e-130	86	390.193	248	215
TCONS_00030585	probable nucleoredoxin 1-like	366	gi|462419742|gb|EMJ24005.1|hypothetical protein PRUPE_ppa005061mg [Prunus persica]	EMJ24005	1.29005e-162	82	476.093	349	287
TCONS_00025061	hypothetical protein PRUPE_ppa002972m2g, partial	486	gi|462422488|gb|EMJ26751.1|hypothetical protein PRUPE_ppa002972m2g, partial [Prunus persica]	EMJ26751	0	85	651.744	491	420
TCONS_00026853	translocase subunit chloroplastic-like	446	gi|462422268|gb|EMJ26531.1|hypothetical protein PRUPE_ppa001084mg [Prunus persica]	EMJ26531	0	97	848.581	444	431
TCONS_00054009	Xylem serine ase 1	248	gi|462402852|gb|EMJ08409.1|hypothetical protein PRUPE_ppa001938mg [Prunus persica]	EMJ08409	1.04091e-123	86	380.178	250	216
TCONS_00053836	hypothetical protein PRUPE_ppa004927mg	474	gi|462400766|gb|EMJ06323.1|hypothetical protein PRUPE_ppa004927mg [Prunus persica]	EMJ06323	0	89	782.711	479	431
TCONS_00034836	UDP-glucose flavonoid 3-O-glucosyltransferase 3-like	476	gi|462413536|gb|EMJ18585.1|hypothetical protein PRUPE_ppa025943mg [Prunus persica]	EMJ18585	0	71	531.946	482	347
TCONS_00031703	MID1-COMPLEMENTING ACTIVITY 1-like	281	gi|255580663|ref|XP_002531154.1|conserved hypothetical protein [Ricinus communis] >gi|223529267|gb|EEF31239.1| conserved hypothetical protein [Ricinus communis]	XP_002531154	7.07882e-166	92	473.396	275	253
TCONS_00032181	GTP-binding At2g22870-like	302	gi|557528082|gb|ESR39332.1|hypothetical protein CICLE_v10026170mg [Citrus clementina]	ESR39332	1.92104e-162	87	466.077	287	251
TCONS_00044518	Defective in exine formation (DEX1) isoform 1	834	gi|297740250|emb|CBI30432.3|unnamed protein product [Vitis vinifera]	CBI30432	0	88	1359.36	846	749
TCONS_00017095	Auxin-responsive family	398	gi|508701527|gb|EOX93423.1|Auxin-responsive family protein, putative [Theobroma cacao]	EOX93423	5.20421e-173	77	500.745	392	302
TCONS_00000288	DNA replication licensing factor MCM6-like	834	gi|557551179|gb|ESR61808.1|hypothetical protein CICLE_v10014269mg [Citrus clementina]	ESR61808	0	91	1434.47	841	766
TCONS_00039470	Ribosomal L4 L1 family isoform 1	222	gi|550340007|gb|ERP61657.1|hypothetical protein POPTR_0004s00660g [Populus trichocarpa]	ERP61657	8.53607e-144	96	416.001	219	212
TCONS_00044739	Alpha-expansin 8	250	gi|508787439|gb|EOY34695.1|Expansin A8, ALPHA 1.11,EXPA8 [Theobroma cacao]	EOY34695	2.05246e-140	87	406.371	242	212
TCONS_00012837	O-glucosyltransferase rumi homolog	307	gi|462416917|gb|EMJ21654.1|hypothetical protein PRUPE_ppa005169mg [Prunus persica]	EMJ21654	1.97713e-170	85	493.426	307	262
TCONS_00001560	mutS2 -like	925	gi|462409546|gb|EMJ14880.1|hypothetical protein PRUPE_ppa001018mg [Prunus persica]	EMJ14880	0	81	1311.21	933	764
TCONS_00022924	Movement binding isoform 1	272	gi|550340763|gb|EEE85807.2|hypothetical protein POPTR_0004s10680g [Populus trichocarpa]	EEE85807	7.45897e-132	83	389.423	272	227
TCONS_00034473	class III chitinase	272	gi|462415885|gb|EMJ20622.1|hypothetical protein PRUPE_ppa021993mg, partial [Prunus persica]	EMJ20622	3.54675e-148	86	427.943	273	236
TCONS_00022669	Calmodulin binding -	217	gi|557544878|gb|ESR55856.1|hypothetical protein CICLE_v10019990mg [Citrus clementina]	ESR55856	2.00153e-73	69	241.121	229	160
TCONS_00002890	palmitoyl-monogalactosyldiacylglycerol delta-7 chloroplastic-like	390	gi|462411648|gb|EMJ16697.1|hypothetical protein PRUPE_ppa006843mg [Prunus persica]	EMJ16697	0	82	590.882	393	325
TCONS_00032488	Glycosyl hydrolase family 35 isoform 2	255	gi|462408926|gb|EMJ14260.1|hypothetical protein PRUPE_ppa020492mg [Prunus persica]	EMJ14260	1.50414e-157	89	454.521	259	233
TCONS_00017432	plastidic glucose transporter 4-like	549	gi|462411690|gb|EMJ16739.1|hypothetical protein PRUPE_ppa003780mg [Prunus persica]	EMJ16739	0	92	919.842	551	507
TCONS_00028028	calcium-binding EF hand family	303	gi|508707149|gb|EOX99045.1|Calcium-binding EF hand family protein isoform 1 [Theobroma cacao]	EOX99045	7.02855e-172	89	493.041	298	266
TCONS_00029812	PREDICTED: uncharacterized protein LOC101308865	1102	gi|470124457|ref|XP_004298230.1|PREDICTED: uncharacterized protein LOC101308865 [Fragaria vesca subsp. vesca]	XP_004298230	6.0274e-50	47	202.601	732	346
TCONS_00046870	ARM repeat superfamily	783	gi|462422351|gb|EMJ26614.1|hypothetical protein PRUPE_ppa000555mg [Prunus persica]	EMJ26614	0	82	986.482	784	646
TCONS_00057234	BNR Asp-box repeat family isoform 1	350	gi|557556685|gb|ESR66699.1|hypothetical protein CICLE_v10008429mg [Citrus clementina]	ESR66699	0	87	568.926	344	301
TCONS_00025058	nitrate reductase	375	gi|508724278|gb|EOY16175.1|Nitrate reductase 2 [Theobroma cacao]	EOY16175	0	92	680.248	374	346
TCONS_00047460	probable glutamate carboxypeptidase 2-like	707	gi|470139645|ref|XP_004305557.1|PREDICTED: probable glutamate carboxypeptidase 2-like [Fragaria vesca subsp. vesca]	XP_004305557	0	81	1035.4	709	581
TCONS_00049316	cytochrome c biogenesis chloroplastic-like	558	gi|508706655|gb|EOX98551.1|Cytochrome c biogenesis protein family isoform 1 [Theobroma cacao]	EOX98551	0	87	880.167	538	472
TCONS_00009541	125 kDa kinesin-related -like	1051	gi|462404068|gb|EMJ09625.1|hypothetical protein PRUPE_ppa000651mg [Prunus persica]	EMJ09625	0	95	1937.54	1052	1000
TCONS_00010448	Mutator-like transposase isoform 1	751	gi|225452988|ref|XP_002262784.1|PREDICTED: uncharacterized protein LOC100258751 [Vitis vinifera] >gi|147858253|emb|CAN83921.1| hypothetical protein VITISV_011842 [Vitis vinifera]	XP_002262784	0	95	1424.45	753	717
TCONS_00037303	ATP-dependent RNA	985	gi|462395724|gb|EMJ01523.1|hypothetical protein PRUPE_ppa000721mg [Prunus persica]	EMJ01523	0	85	1400.57	962	818

## Sheet: protein2go
SeqName	Hit_Desc	GO_Group	GO_ID	Term
TCONS_00013779	ribulose bisphosphate carboxylase oxygenase activase chloroplastic-like	F	GO:0005524	ATP binding
TCONS_00033991	annexin 2	C	GO:0005634	nucleus
TCONS_00033991	annexin 2	C	GO:0005829	cytosol
TCONS_00033991	annexin 2	C	GO:0009507	chloroplast
TCONS_00033991	annexin 2	C	GO:0009579	thylakoid
TCONS_00033991	annexin 2	C	GO:0009986	cell surface
TCONS_00033991	annexin 2	C	GO:0048046	apoplast
TCONS_00033991	annexin 2	F	GO:0005509	calcium ion binding
TCONS_00033991	annexin 2	F	GO:0005544	calcium-dependent phospholipid binding
TCONS_00033991	annexin 2	P	GO:0009408	response to heat
TCONS_00033991	annexin 2	P	GO:0009409	response to cold
TCONS_00033991	annexin 2	P	GO:0009414	response to water deprivation
TCONS_00033991	annexin 2	P	GO:0009651	response to salt stress
TCONS_00033991	annexin 2	P	GO:0015774	polysaccharide transport
TCONS_00014605	remorin	C	GO:0005886	plasma membrane
TCONS_00014605	remorin	F	GO:0048032	galacturonate binding
TCONS_00050812	monodehydroascorbate reductase	C	GO:0016020	membrane
TCONS_00050812	monodehydroascorbate reductase	F	GO:0016491	oxidoreductase activity
TCONS_00050812	monodehydroascorbate reductase	F	GO:0050660	flavin adenine dinucleotide binding
TCONS_00050812	monodehydroascorbate reductase	P	GO:0045454	cell redox homeostasis
TCONS_00050812	monodehydroascorbate reductase	P	GO:0055114	oxidation-reduction process
TCONS_00013908	chalcone isomerase	F	GO:0045430	chalcone isomerase activity
TCONS_00013908	chalcone isomerase	P	GO:0009813	flavonoid biosynthetic process
TCONS_00005856	histone H4-like	C	GO:0000786	nucleosome
TCONS_00005856	histone H4-like	C	GO:0005634	nucleus
TCONS_00005856	histone H4-like	F	GO:0003677	DNA binding
TCONS_00005856	histone H4-like	F	GO:0046982	protein heterodimerization activity
TCONS_00005856	histone H4-like	P	GO:0006334	nucleosome assembly
TCONS_00018219	isocitrate dehydrogenase family	F	GO:0000287	magnesium ion binding
TCONS_00018219	isocitrate dehydrogenase family	F	GO:0004450	isocitrate dehydrogenase (NADP+) activity
TCONS_00018219	isocitrate dehydrogenase family	F	GO:0051287	NAD binding
TCONS_00018219	isocitrate dehydrogenase family	P	GO:0006102	isocitrate metabolic process
TCONS_00018219	isocitrate dehydrogenase family	P	GO:0006749	glutathione metabolic process
TCONS_00018219	isocitrate dehydrogenase family	P	GO:0019643	reductive tricarboxylic acid cycle
TCONS_00052573	ubiquitin-NEDD8 RUB2-like	C	GO:0005634	nucleus
TCONS_00052573	ubiquitin-NEDD8 RUB2-like	C	GO:0005829	cytosol
TCONS_00052573	ubiquitin-NEDD8 RUB2-like	C	GO:0005886	plasma membrane
TCONS_00052573	ubiquitin-NEDD8 RUB2-like	F	GO:0005515	protein binding
TCONS_00052573	ubiquitin-NEDD8 RUB2-like	P	GO:0009693	ethylene biosynthetic process
TCONS_00052573	ubiquitin-NEDD8 RUB2-like	P	GO:0009733	response to auxin stimulus
TCONS_00052573	ubiquitin-NEDD8 RUB2-like	P	GO:0009793	embryo development ending in seed dormancy
TCONS_00052573	ubiquitin-NEDD8 RUB2-like	P	GO:0045116	protein neddylation
TCONS_00049622	Phosphoenolpyruvate carboxylase family isoform 2	C	GO:0009507	chloroplast
TCONS_00049622	Phosphoenolpyruvate carboxylase family isoform 2	F	GO:0046912	transferase activity, transferring acyl groups, acyl groups converted into alkyl on transfer
TCONS_00049622	Phosphoenolpyruvate carboxylase family isoform 2	P	GO:0006097	glyoxylate cycle
TCONS_00037242	ubiquitin extension	C	GO:0005794	Golgi apparatus
TCONS_00037242	ubiquitin extension	C	GO:0022627	cytosolic small ribosomal subunit
TCONS_00037242	ubiquitin extension	F	GO:0003735	structural constituent of ribosome
TCONS_00037242	ubiquitin extension	F	GO:0005515	protein binding
TCONS_00037242	ubiquitin extension	P	GO:0006412	translation
TCONS_00037242	ubiquitin extension	P	GO:0042254	ribosome biogenesis
TCONS_00044409	notum homolog	F	GO:0016787	hydrolase activity
TCONS_00057915	temperature-induced lipocalin	C	GO:0005773	vacuole
TCONS_00057915	temperature-induced lipocalin	C	GO:0012505	endomembrane system
TCONS_00057915	temperature-induced lipocalin	C	GO:0016020	membrane
TCONS_00057915	temperature-induced lipocalin	P	GO:0006950	response to stress
TCONS_00057915	temperature-induced lipocalin	P	GO:0009628	response to abiotic stimulus
TCONS_00043502	cationic peroxidase 1-like	F	GO:0004601	peroxidase activity
TCONS_00043502	cationic peroxidase 1-like	F	GO:0020037	heme binding
TCONS_00043502	cationic peroxidase 1-like	P	GO:0006979	response to oxidative stress
TCONS_00043502	cationic peroxidase 1-like	P	GO:0009987	cellular process
TCONS_00043502	cationic peroxidase 1-like	P	GO:0055114	oxidation-reduction process
TCONS_00043502	cationic peroxidase 1-like	P	GO:0006804	peroxidase reaction
TCONS_00052666	granule-bound starch synthase	C	GO:0009536	plastid
TCONS_00052666	granule-bound starch synthase	F	GO:0004373	glycogen (starch) synthase activity
TCONS_00052666	granule-bound starch synthase	P	GO:0005982	starch metabolic process
TCONS_00052666	granule-bound starch synthase	P	GO:0005985	sucrose metabolic process
TCONS_00054352	peroxidase precursor	F	GO:0004601	peroxidase activity
TCONS_00054352	peroxidase precursor	F	GO:0020037	heme binding
TCONS_00054352	peroxidase precursor	P	GO:0006979	response to oxidative stress
TCONS_00054352	peroxidase precursor	P	GO:0009987	cellular process
TCONS_00054352	peroxidase precursor	P	GO:0055114	oxidation-reduction process
TCONS_00054352	peroxidase precursor	P	GO:0006804	peroxidase reaction
TCONS_00043103	heme-binding chloroplastic-like	C	GO:0009295	nucleoid
TCONS_00043103	heme-binding chloroplastic-like	C	GO:0009507	chloroplast
TCONS_00043103	heme-binding chloroplastic-like	F	GO:0016772	transferase activity, transferring phosphorus-containing groups
TCONS_00043103	heme-binding chloroplastic-like	P	GO:0009657	plastid organization
TCONS_00043103	heme-binding chloroplastic-like	P	GO:0044237	cellular metabolic process
TCONS_00010430	GDP-D-mannose-3 ,5 -epimerase	F	GO:0047918	GDP-mannose 3,5-epimerase activity
TCONS_00010430	GDP-D-mannose-3 ,5 -epimerase	F	GO:0050662	coenzyme binding
TCONS_00009593	presequence protease chloroplastic mitochondrial-like	F	GO:0004222	metalloendopeptidase activity
TCONS_00009593	presequence protease chloroplastic mitochondrial-like	F	GO:0008270	zinc ion binding
TCONS_00009593	presequence protease chloroplastic mitochondrial-like	P	GO:0016485	protein processing
TCONS_00031669	flavanone 3-hydroxylase	F	GO:0045486	naringenin 3-dioxygenase activity
TCONS_00031669	flavanone 3-hydroxylase	F	GO:0046872	metal ion binding
TCONS_00031669	flavanone 3-hydroxylase	P	GO:0009416	response to light stimulus
TCONS_00031669	flavanone 3-hydroxylase	P	GO:0009813	flavonoid biosynthetic process
TCONS_00031669	flavanone 3-hydroxylase	P	GO:0055114	oxidation-reduction process
TCONS_00014084	sedoheptulose-1,7- chloroplastic-like	F	GO:0042132	fructose 1,6-bisphosphate 1-phosphatase activity
TCONS_00014084	sedoheptulose-1,7- chloroplastic-like	P	GO:0016311	dephosphorylation
TCONS_00014084	sedoheptulose-1,7- chloroplastic-like	P	GO:0006000	fructose metabolic process
TCONS_00014084	sedoheptulose-1,7- chloroplastic-like	P	GO:0006013	mannose metabolic process
TCONS_00014084	sedoheptulose-1,7- chloroplastic-like	P	GO:0006094	gluconeogenesis
TCONS_00014084	sedoheptulose-1,7- chloroplastic-like	P	GO:0006096	glycolysis
TCONS_00014084	sedoheptulose-1,7- chloroplastic-like	P	GO:0006098	pentose-phosphate shunt
TCONS_00014084	sedoheptulose-1,7- chloroplastic-like	P	GO:0015976	carbon utilization
TCONS_00024732	aspartate chloroplastic-like	F	GO:0004069	L-aspartate:2-oxoglutarate aminotransferase activity
TCONS_00024732	aspartate chloroplastic-like	F	GO:0030170	pyridoxal phosphate binding
TCONS_00024732	aspartate chloroplastic-like	F	GO:0042802	identical protein binding
TCONS_00024732	aspartate chloroplastic-like	F	GO:0080130	L-phenylalanine:2-oxoglutarate aminotransferase activity
TCONS_00024732	aspartate chloroplastic-like	P	GO:0000162	tryptophan biosynthetic process
TCONS_00024732	aspartate chloroplastic-like	P	GO:0006107	oxaloacetate metabolic process
TCONS_00024732	aspartate chloroplastic-like	P	GO:0006522	alanine metabolic process
TCONS_00024732	aspartate chloroplastic-like	P	GO:0006525	arginine metabolic process
TCONS_00024732	aspartate chloroplastic-like	P	GO:0006531	aspartate metabolic process
TCONS_00024732	aspartate chloroplastic-like	P	GO:0006534	cysteine metabolic process
TCONS_00024732	aspartate chloroplastic-like	P	GO:0006536	glutamate metabolic process
TCONS_00024732	aspartate chloroplastic-like	P	GO:0006560	proline metabolic process
TCONS_00024732	aspartate chloroplastic-like	P	GO:0006571	tyrosine biosynthetic process
TCONS_00024732	aspartate chloroplastic-like	P	GO:0009094	L-phenylalanine biosynthetic process
TCONS_00024732	aspartate chloroplastic-like	P	GO:0009821	alkaloid biosynthetic process
TCONS_00024732	aspartate chloroplastic-like	P	GO:0015976	carbon utilization
TCONS_00035385	thioredoxin family	C	GO:0005774	vacuolar membrane
TCONS_00035385	thioredoxin family	C	GO:0005783	endoplasmic reticulum
TCONS_00035385	thioredoxin family	C	GO:0009505	plant-type cell wall
TCONS_00035385	thioredoxin family	F	GO:0003756	protein disulfide isomerase activity
TCONS_00035385	thioredoxin family	P	GO:0006457	protein folding
TCONS_00035385	thioredoxin family	P	GO:0009553	embryo sac development
TCONS_00035385	thioredoxin family	P	GO:0009567	double fertilization forming a zygote and endosperm
TCONS_00035385	thioredoxin family	P	GO:0009793	embryo development ending in seed dormancy
TCONS_00035385	thioredoxin family	P	GO:0034976	response to endoplasmic reticulum stress
TCONS_00035385	thioredoxin family	P	GO:0045454	cell redox homeostasis
TCONS_00035385	thioredoxin family	P	GO:0048868	pollen tube development
TCONS_00009364	kDa class I heat shock -like	C	GO:0005737	cytoplasm
TCONS_00022454	ribonuclease 3-like	F	GO:0003723	RNA binding
TCONS_00022454	ribonuclease 3-like	F	GO:0004525	ribonuclease III activity
TCONS_00022454	ribonuclease 3-like	P	GO:0006396	RNA processing
TCONS_00022454	ribonuclease 3-like	P	GO:0090501	RNA phosphodiester bond hydrolysis
TCONS_00022454	ribonuclease 3-like	P	GO:0051252	regulation of RNA metabolic process
TCONS_00012116	leukotriene A-4 hydrolase homolog	C	GO:0005737	cytoplasm
TCONS_00012116	leukotriene A-4 hydrolase homolog	C	GO:0005886	plasma membrane
TCONS_00012116	leukotriene A-4 hydrolase homolog	F	GO:0008270	zinc ion binding
TCONS_00012116	leukotriene A-4 hydrolase homolog	F	GO:0042277	peptide binding
TCONS_00012116	leukotriene A-4 hydrolase homolog	F	GO:0070006	metalloaminopeptidase activity
TCONS_00012116	leukotriene A-4 hydrolase homolog	P	GO:0006508	proteolysis
TCONS_00012116	leukotriene A-4 hydrolase homolog	P	GO:0043171	peptide catabolic process
TCONS_00033847	phosphoenolpyruvate carboxykinase [ATP]-like	C	GO:0005829	cytosol
TCONS_00033847	phosphoenolpyruvate carboxykinase [ATP]-like	F	GO:0004612	phosphoenolpyruvate carboxykinase (ATP) activity
TCONS_00033847	phosphoenolpyruvate carboxykinase [ATP]-like	F	GO:0005524	ATP binding
TCONS_00033847	phosphoenolpyruvate carboxykinase [ATP]-like	P	GO:0006094	gluconeogenesis
TCONS_00033847	phosphoenolpyruvate carboxykinase [ATP]-like	P	GO:0006099	tricarboxylic acid cycle
TCONS_00033847	phosphoenolpyruvate carboxykinase [ATP]-like	P	GO:0015976	carbon utilization
TCONS_00014601	fructokinase-5-like isoform X1	F	GO:0004747	ribokinase activity
TCONS_00014601	fructokinase-5-like isoform X1	P	GO:0006014	D-ribose metabolic process
TCONS_00014601	fructokinase-5-like isoform X1	P	GO:0016310	phosphorylation
TCONS_00014601	fructokinase-5-like isoform X1	P	GO:0006098	pentose-phosphate shunt
TCONS_00041198	probable nucleoredoxin 1-like	C	GO:0005623	cell
TCONS_00041198	probable nucleoredoxin 1-like	F	GO:0047134	protein-disulfide reductase activity
TCONS_00041198	probable nucleoredoxin 1-like	P	GO:0045454	cell redox homeostasis
TCONS_00041198	probable nucleoredoxin 1-like	P	GO:0055114	oxidation-reduction process
TCONS_00039217	lipid binding	C	GO:0009506	plasmodesma
TCONS_00039217	lipid binding	F	GO:0008289	lipid binding
TCONS_00039217	lipid binding	P	GO:0006869	lipid transport
TCONS_00041112	aldehyde dehydrogenase family 2 member mitochondrial-like	F	GO:0004029	aldehyde dehydrogenase (NAD) activity
TCONS_00041112	aldehyde dehydrogenase family 2 member mitochondrial-like	P	GO:0055114	oxidation-reduction process
TCONS_00041112	aldehyde dehydrogenase family 2 member mitochondrial-like	P	GO:0006094	gluconeogenesis
TCONS_00041112	aldehyde dehydrogenase family 2 member mitochondrial-like	P	GO:0006096	glycolysis
TCONS_00041112	aldehyde dehydrogenase family 2 member mitochondrial-like	P	GO:0006525	arginine metabolic process
TCONS_00041112	aldehyde dehydrogenase family 2 member mitochondrial-like	P	GO:0006547	histidine metabolic process
TCONS_00041112	aldehyde dehydrogenase family 2 member mitochondrial-like	P	GO:0006550	isoleucine catabolic process
TCONS_00041112	aldehyde dehydrogenase family 2 member mitochondrial-like	P	GO:0006552	leucine catabolic process
TCONS_00041112	aldehyde dehydrogenase family 2 member mitochondrial-like	P	GO:0006554	lysine catabolic process
TCONS_00041112	aldehyde dehydrogenase family 2 member mitochondrial-like	P	GO:0006560	proline metabolic process
TCONS_00041112	aldehyde dehydrogenase family 2 member mitochondrial-like	P	GO:0006568	tryptophan metabolic process
TCONS_00041112	aldehyde dehydrogenase family 2 member mitochondrial-like	P	GO:0006574	valine catabolic process
TCONS_00041112	aldehyde dehydrogenase family 2 member mitochondrial-like	P	GO:0006631	fatty acid metabolic process
TCONS_00041112	aldehyde dehydrogenase family 2 member mitochondrial-like	P	GO:0006699	bile acid biosynthetic process
TCONS_00041112	aldehyde dehydrogenase family 2 member mitochondrial-like	P	GO:0019260	1,2-dichloroethane catabolic process
TCONS_00041112	aldehyde dehydrogenase family 2 member mitochondrial-like	P	GO:0019482	beta-alanine metabolic process
TCONS_00041112	aldehyde dehydrogenase family 2 member mitochondrial-like	P	GO:0019852	L-ascorbic acid metabolic process
TCONS_00041112	aldehyde dehydrogenase family 2 member mitochondrial-like	P	GO:0046251	limonene catabolic process
TCONS_00041112	aldehyde dehydrogenase family 2 member mitochondrial-like	P	GO:0046486	glycerolipid metabolic process
TCONS_00055249	phospholipase A1-IIgamma-like	F	GO:0008970	phosphatidylcholine 1-acylhydrolase activity
TCONS_00055249	phospholipase A1-IIgamma-like	P	GO:0009395	phospholipid catabolic process
TCONS_00055249	phospholipase A1-IIgamma-like	P	GO:0046486	glycerolipid metabolic process
TCONS_00003421	glycolate oxidase	F	GO:0010181	FMN binding
TCONS_00003421	glycolate oxidase	F	GO:0016491	oxidoreductase activity
TCONS_00003421	glycolate oxidase	P	GO:0055114	oxidation-reduction process
TCONS_00056498	probable NAD(P)H-dependent oxidoreductase 1	F	GO:0016491	oxidoreductase activity
TCONS_00056498	probable NAD(P)H-dependent oxidoreductase 1	F	GO:0016746	transferase activity, transferring acyl groups
TCONS_00056498	probable NAD(P)H-dependent oxidoreductase 1	P	GO:0055114	oxidation-reduction process
TCONS_00045927	aspartic ase nepenthesin-2-like	F	GO:0004190	aspartic-type endopeptidase activity
TCONS_00045927	aspartic ase nepenthesin-2-like	P	GO:0006508	proteolysis
TCONS_00045927	aspartic ase nepenthesin-2-like	P	GO:0030163	protein catabolic process
TCONS_00056430	serine-threonine plant-	F	GO:0003824	catalytic activity
TCONS_00056430	serine-threonine plant-	F	GO:0005515	protein binding
TCONS_00032306	ras-related RABH1e-like	C	GO:0005794	Golgi apparatus
TCONS_00032306	ras-related RABH1e-like	C	GO:0005829	cytosol
TCONS_00032306	ras-related RABH1e-like	F	GO:0005525	GTP binding
TCONS_00032306	ras-related RABH1e-like	F	GO:0016787	hydrolase activity
TCONS_00032306	ras-related RABH1e-like	P	GO:0006890	retrograde vesicle-mediated transport, Golgi to ER
TCONS_00032306	ras-related RABH1e-like	P	GO:0006891	intra-Golgi vesicle-mediated transport
TCONS_00032306	ras-related RABH1e-like	P	GO:0007264	small GTPase mediated signal transduction
TCONS_00032306	ras-related RABH1e-like	P	GO:0042147	retrograde transport, endosome to Golgi
TCONS_00033205	12-oxophytodienoate reductase 3	C	GO:0005777	peroxisome
TCONS_00033205	12-oxophytodienoate reductase 3	F	GO:0003959	NADPH dehydrogenase activity
TCONS_00033205	12-oxophytodienoate reductase 3	F	GO:0010181	FMN binding
TCONS_00033205	12-oxophytodienoate reductase 3	F	GO:0016629	12-oxophytodienoate reductase activity
TCONS_00033205	12-oxophytodienoate reductase 3	P	GO:0009695	jasmonic acid biosynthetic process
TCONS_00033205	12-oxophytodienoate reductase 3	P	GO:0031408	oxylipin biosynthetic process
TCONS_00033205	12-oxophytodienoate reductase 3	P	GO:0055114	oxidation-reduction process
TCONS_00033205	12-oxophytodienoate reductase 3	P	GO:0006118	electron transport
TCONS_00056567	Aspartic ase nepenthesin-2	F	GO:0004190	aspartic-type endopeptidase activity
TCONS_00056567	Aspartic ase nepenthesin-2	P	GO:0006508	proteolysis
TCONS_00043051	Tau class glutathione transferase GSTU45	F	GO:0005515	protein binding
TCONS_00043051	Tau class glutathione transferase GSTU45	F	GO:0016740	transferase activity
TCONS_00043051	Tau class glutathione transferase GSTU45	P	GO:0044237	cellular metabolic process
TCONS_00010363	superoxide dismutase	C	GO:0005737	cytoplasm
TCONS_00010363	superoxide dismutase	F	GO:0004784	superoxide dismutase activity
TCONS_00010363	superoxide dismutase	F	GO:0005507	copper ion binding
TCONS_00010363	superoxide dismutase	F	GO:0008270	zinc ion binding
TCONS_00010363	superoxide dismutase	P	GO:0019430	removal of superoxide radicals
TCONS_00010363	superoxide dismutase	P	GO:0055114	oxidation-reduction process
TCONS_00028802	40S ribosomal	C	GO:0022627	cytosolic small ribosomal subunit
TCONS_00028802	40S ribosomal	F	GO:0003723	RNA binding
TCONS_00028802	40S ribosomal	F	GO:0003735	structural constituent of ribosome
TCONS_00028802	40S ribosomal	P	GO:0000028	ribosomal small subunit assembly
TCONS_00028802	40S ribosomal	P	GO:0006412	translation
TCONS_00044433	probable ADP-ribosylation factor GTPase-activating AGD8-like	F	GO:0005096	GTPase activator activity
TCONS_00044433	probable ADP-ribosylation factor GTPase-activating AGD8-like	P	GO:0007275	multicellular organismal development
TCONS_00034089	GTP cyclohydrolase II isoform 1	C	GO:0009570	chloroplast stroma
TCONS_00034089	GTP cyclohydrolase II isoform 1	C	GO:0016020	membrane
TCONS_00034089	GTP cyclohydrolase II isoform 1	F	GO:0003935	GTP cyclohydrolase II activity
TCONS_00034089	GTP cyclohydrolase II isoform 1	F	GO:0008686	3,4-dihydroxy-2-butanone-4-phosphate synthase activity
TCONS_00034089	GTP cyclohydrolase II isoform 1	F	GO:0016301	kinase activity
TCONS_00034089	GTP cyclohydrolase II isoform 1	P	GO:0009231	riboflavin biosynthetic process
TCONS_00034089	GTP cyclohydrolase II isoform 1	P	GO:0016310	phosphorylation
TCONS_00056388	nascent polypeptide-associated complex subunit alpha 2-like	C	GO:0005829	cytosol
TCONS_00057537	prostaglandin E synthase 2-like	C	GO:0005623	cell
TCONS_00057537	prostaglandin E synthase 2-like	F	GO:0003824	catalytic activity
TCONS_00057537	prostaglandin E synthase 2-like	P	GO:0044699	single-organism process
TCONS_00031770	CBS domain-containing chloroplastic-like	C	GO:0009507	chloroplast
TCONS_00031770	CBS domain-containing chloroplastic-like	P	GO:0045454	cell redox homeostasis
TCONS_00017273	Trichome birefringence-like 39	C	GO:0005794	Golgi apparatus
TCONS_00017273	Trichome birefringence-like 39	F	GO:0016413	O-acetyltransferase activity
TCONS_00017273	Trichome birefringence-like 39	P	GO:0071554	cell wall organization or biogenesis
TCONS_00017273	Trichome birefringence-like 39	P	GO:0042967	acyl-carrier-protein biosynthetic process
TCONS_00048732	lysosomal beta glucosidase-like	F	GO:0008422	beta-glucosidase activity
TCONS_00048732	lysosomal beta glucosidase-like	P	GO:0009251	glucan catabolic process
TCONS_00035988	NADH-quinone oxidoreductase subunit I	C	GO:0016020	membrane
TCONS_00035988	NADH-quinone oxidoreductase subunit I	F	GO:0003954	NADH dehydrogenase activity
TCONS_00035988	NADH-quinone oxidoreductase subunit I	F	GO:0051539	4 iron, 4 sulfur cluster binding
TCONS_00035988	NADH-quinone oxidoreductase subunit I	P	GO:0055114	oxidation-reduction process
TCONS_00035988	NADH-quinone oxidoreductase subunit I	P	GO:0006118	electron transport
TCONS_00037739	Uncharacterized protein TCM_006763	C	GO:0000276	mitochondrial proton-transporting ATP synthase complex, coupling factor F(o)
TCONS_00037739	Uncharacterized protein TCM_006763	C	GO:0016021	integral to membrane
TCONS_00037739	Uncharacterized protein TCM_006763	F	GO:0015078	hydrogen ion transmembrane transporter activity
TCONS_00037739	Uncharacterized protein TCM_006763	P	GO:0015986	ATP synthesis coupled proton transport
TCONS_00040262	calcium binding family	C	GO:0016021	integral to membrane
TCONS_00038007	Ferredoxin-nitrite reductase	C	GO:0009507	chloroplast
TCONS_00038007	Ferredoxin-nitrite reductase	F	GO:0016491	oxidoreductase activity
TCONS_00038007	Ferredoxin-nitrite reductase	F	GO:0020037	heme binding
TCONS_00038007	Ferredoxin-nitrite reductase	F	GO:0051536	iron-sulfur cluster binding
TCONS_00038007	Ferredoxin-nitrite reductase	P	GO:0055114	oxidation-reduction process
TCONS_00009927	cinnamic acid 4-hydroxylase	C	GO:0016021	integral to membrane
TCONS_00009927	cinnamic acid 4-hydroxylase	F	GO:0005506	iron ion binding
TCONS_00009927	cinnamic acid 4-hydroxylase	F	GO:0016710	trans-cinnamate 4-monooxygenase activity
TCONS_00009927	cinnamic acid 4-hydroxylase	F	GO:0020037	heme binding
TCONS_00009927	cinnamic acid 4-hydroxylase	P	GO:0055114	oxidation-reduction process
TCONS_00009927	cinnamic acid 4-hydroxylase	P	GO:0006558	L-phenylalanine metabolic process
TCONS_00009927	cinnamic acid 4-hydroxylase	P	GO:0009805	coumarin biosynthetic process
TCONS_00009927	cinnamic acid 4-hydroxylase	P	GO:0009809	lignin biosynthetic process
TCONS_00009927	cinnamic acid 4-hydroxylase	P	GO:0009811	stilbene biosynthetic process
TCONS_00048737	lysosomal beta glucosidase-like	F	GO:0008422	beta-glucosidase activity
TCONS_00048737	lysosomal beta glucosidase-like	P	GO:0009251	glucan catabolic process
TCONS_00007769	DEAD-box ATP-dependent RNA helicase chloroplastic-like	C	GO:0005634	nucleus
TCONS_00007769	DEAD-box ATP-dependent RNA helicase chloroplastic-like	C	GO:0044434	chloroplast part
TCONS_00007769	DEAD-box ATP-dependent RNA helicase chloroplastic-like	F	GO:0003723	RNA binding
TCONS_00007769	DEAD-box ATP-dependent RNA helicase chloroplastic-like	F	GO:0004004	ATP-dependent RNA helicase activity
TCONS_00007769	DEAD-box ATP-dependent RNA helicase chloroplastic-like	F	GO:0005524	ATP binding
TCONS_00007769	DEAD-box ATP-dependent RNA helicase chloroplastic-like	F	GO:0008270	zinc ion binding
TCONS_00007769	DEAD-box ATP-dependent RNA helicase chloroplastic-like	P	GO:0010501	RNA secondary structure unwinding
TCONS_00006895	pentatricopeptide repeat-containing chloroplastic-like	C	GO:0009570	chloroplast stroma
TCONS_00006895	pentatricopeptide repeat-containing chloroplastic-like	F	GO:0005515	protein binding
TCONS_00006895	pentatricopeptide repeat-containing chloroplastic-like	P	GO:0009658	chloroplast organization
TCONS_00006895	pentatricopeptide repeat-containing chloroplastic-like	P	GO:0031425	chloroplast RNA processing
TCONS_00006895	pentatricopeptide repeat-containing chloroplastic-like	P	GO:0045727	positive regulation of translation
TCONS_00016772	phytoene synthase	F	GO:0016765	transferase activity, transferring alkyl or aryl (other than methyl) groups
TCONS_00016772	phytoene synthase	P	GO:0009058	biosynthetic process
TCONS_00031752	hypothetical protein PRUPE_ppa008139mg	C	GO:0005739	mitochondrion
TCONS_00009657	gibberellin 20 oxidase 1-like	F	GO:0051213	dioxygenase activity
TCONS_00009657	gibberellin 20 oxidase 1-like	P	GO:0055114	oxidation-reduction process
TCONS_00016734	30S ribosomal chloroplastic-like	C	GO:0005840	ribosome
TCONS_00016734	30S ribosomal chloroplastic-like	F	GO:0003735	structural constituent of ribosome
TCONS_00016734	30S ribosomal chloroplastic-like	P	GO:0006412	translation
TCONS_00016734	30S ribosomal chloroplastic-like	P	GO:0042254	ribosome biogenesis
TCONS_00030498	Desacetoxyvindoline 4-	F	GO:0016491	oxidoreductase activity
TCONS_00030498	Desacetoxyvindoline 4-	P	GO:0055114	oxidation-reduction process
TCONS_00025457	phosphoenolpyruvate carboxykinase [ATP]-like	C	GO:0005829	cytosol
TCONS_00025457	phosphoenolpyruvate carboxykinase [ATP]-like	F	GO:0004612	phosphoenolpyruvate carboxykinase (ATP) activity
TCONS_00025457	phosphoenolpyruvate carboxykinase [ATP]-like	F	GO:0005524	ATP binding
TCONS_00025457	phosphoenolpyruvate carboxykinase [ATP]-like	F	GO:0016301	kinase activity
TCONS_00025457	phosphoenolpyruvate carboxykinase [ATP]-like	P	GO:0006094	gluconeogenesis
TCONS_00025457	phosphoenolpyruvate carboxykinase [ATP]-like	P	GO:0016310	phosphorylation
TCONS_00025457	phosphoenolpyruvate carboxykinase [ATP]-like	P	GO:0006099	tricarboxylic acid cycle
TCONS_00025457	phosphoenolpyruvate carboxykinase [ATP]-like	P	GO:0015976	carbon utilization
TCONS_00039037	signal recognition particle 43 kDa chloroplastic-like	C	GO:0009507	chloroplast
TCONS_00039037	signal recognition particle 43 kDa chloroplastic-like	C	GO:0080085	signal recognition particle, chloroplast targeting
TCONS_00039037	signal recognition particle 43 kDa chloroplastic-like	F	GO:0005515	protein binding
TCONS_00039037	signal recognition particle 43 kDa chloroplastic-like	P	GO:0009416	response to light stimulus
TCONS_00039037	signal recognition particle 43 kDa chloroplastic-like	P	GO:0045038	protein import into chloroplast thylakoid membrane
TCONS_00014361	superoxide dismutase [Fe] chloroplastic-like	C	GO:0044434	chloroplast part
TCONS_00014361	superoxide dismutase [Fe] chloroplastic-like	F	GO:0004784	superoxide dismutase activity
TCONS_00014361	superoxide dismutase [Fe] chloroplastic-like	F	GO:0046872	metal ion binding
TCONS_00014361	superoxide dismutase [Fe] chloroplastic-like	P	GO:0019430	removal of superoxide radicals
TCONS_00014361	superoxide dismutase [Fe] chloroplastic-like	P	GO:0055114	oxidation-reduction process
TCONS_00045246	glutathione S-transferase GST 7	C	GO:0005737	cytoplasm
TCONS_00045246	glutathione S-transferase GST 7	F	GO:0004364	glutathione transferase activity
TCONS_00045246	glutathione S-transferase GST 7	P	GO:0006749	glutathione metabolic process
TCONS_00045246	glutathione S-transferase GST 7	P	GO:0009407	toxin catabolic process
TCONS_00045246	glutathione S-transferase GST 7	P	GO:0006803	glutathione conjugation reaction
TCONS_00029808	brassinosteroid-regulated BRU1-like	C	GO:0005618	cell wall
TCONS_00029808	brassinosteroid-regulated BRU1-like	C	GO:0016020	membrane
TCONS_00029808	brassinosteroid-regulated BRU1-like	C	GO:0048046	apoplast
TCONS_00029808	brassinosteroid-regulated BRU1-like	F	GO:0004553	hydrolase activity, hydrolyzing O-glycosyl compounds
TCONS_00029808	brassinosteroid-regulated BRU1-like	F	GO:0016762	xyloglucan:xyloglucosyl transferase activity
TCONS_00029808	brassinosteroid-regulated BRU1-like	P	GO:0010411	xyloglucan metabolic process
TCONS_00029808	brassinosteroid-regulated BRU1-like	P	GO:0042546	cell wall biogenesis
TCONS_00029808	brassinosteroid-regulated BRU1-like	P	GO:0071555	cell wall organization
TCONS_00041254	glutathione S-transferase U17	C	GO:0005737	cytoplasm
TCONS_00041254	glutathione S-transferase U17	F	GO:0004364	glutathione transferase activity
TCONS_00041254	glutathione S-transferase U17	F	GO:0005515	protein binding
TCONS_00041254	glutathione S-transferase U17	P	GO:0006749	glutathione metabolic process
TCONS_00041254	glutathione S-transferase U17	P	GO:0009407	toxin catabolic process
TCONS_00041254	glutathione S-transferase U17	P	GO:0006803	glutathione conjugation reaction
TCONS_00028053	alpha-galactosidase alpha-n-	C	GO:0009505	plant-type cell wall
TCONS_00028053	alpha-galactosidase alpha-n-	C	GO:0016020	membrane
TCONS_00028053	alpha-galactosidase alpha-n-	C	GO:0048046	apoplast
TCONS_00028053	alpha-galactosidase alpha-n-	F	GO:0052692	raffinose alpha-galactosidase activity
TCONS_00028053	alpha-galactosidase alpha-n-	P	GO:0005975	carbohydrate metabolic process
TCONS_00020800	germin subfamily T member 2-like	C	GO:0005618	cell wall
TCONS_00020800	germin subfamily T member 2-like	F	GO:0030145	manganese ion binding
TCONS_00020800	germin subfamily T member 2-like	F	GO:0045735	nutrient reservoir activity
TCONS_00020800	germin subfamily T member 2-like	F	GO:0046564	oxalate decarboxylase activity
TCONS_00020800	germin subfamily T member 2-like	P	GO:0033609	oxalate metabolic process
TCONS_00020800	germin subfamily T member 2-like	P	GO:0046487	glyoxylate metabolic process
TCONS_00003964	5 -adenylylsulfate reductase chloroplastic-like	F	GO:0016671	oxidoreductase activity, acting on a sulfur group of donors, disulfide as acceptor
TCONS_00003964	5 -adenylylsulfate reductase chloroplastic-like	P	GO:0019419	sulfate reduction
TCONS_00003964	5 -adenylylsulfate reductase chloroplastic-like	P	GO:0045454	cell redox homeostasis
TCONS_00011367	beta-1,3-glucanase	F	GO:0004553	hydrolase activity, hydrolyzing O-glycosyl compounds
TCONS_00011367	beta-1,3-glucanase	P	GO:0005975	carbohydrate metabolic process
TCONS_00048113	phenylalanine ammonia lyase	C	GO:0005737	cytoplasm
TCONS_00048113	phenylalanine ammonia lyase	F	GO:0045548	phenylalanine ammonia-lyase activity
TCONS_00048113	phenylalanine ammonia lyase	P	GO:0006559	L-phenylalanine catabolic process
TCONS_00048113	phenylalanine ammonia lyase	P	GO:0009800	cinnamic acid biosynthetic process
TCONS_00048113	phenylalanine ammonia lyase	P	GO:0006570	tyrosine metabolic process
TCONS_00048113	phenylalanine ammonia lyase	P	GO:0009821	alkaloid biosynthetic process
TCONS_00036328	geranyl geranyl pyrophosphate	F	GO:0003824	catalytic activity
TCONS_00036328	geranyl geranyl pyrophosphate	P	GO:0008299	isoprenoid biosynthetic process
TCONS_00049051	copper chaperone for superoxide dismutase-like	C	GO:0009536	plastid
TCONS_00049051	copper chaperone for superoxide dismutase-like	F	GO:0004784	superoxide dismutase activity
TCONS_00049051	copper chaperone for superoxide dismutase-like	F	GO:0008270	zinc ion binding
TCONS_00049051	copper chaperone for superoxide dismutase-like	F	GO:0016532	superoxide dismutase copper chaperone activity
TCONS_00049051	copper chaperone for superoxide dismutase-like	P	GO:0019430	removal of superoxide radicals
TCONS_00049051	copper chaperone for superoxide dismutase-like	P	GO:0055114	oxidation-reduction process
TCONS_00049051	copper chaperone for superoxide dismutase-like	P	GO:0006825	copper ion transport
TCONS_00001522	short-chain dehydrogenase TIC chloroplastic-like	C	GO:0009507	chloroplast
TCONS_00001522	short-chain dehydrogenase TIC chloroplastic-like	C	GO:0009528	plastid inner membrane
TCONS_00001522	short-chain dehydrogenase TIC chloroplastic-like	F	GO:0016491	oxidoreductase activity
TCONS_00001522	short-chain dehydrogenase TIC chloroplastic-like	P	GO:0006810	transport
TCONS_00055205	Transmembrane C20orf108	C	GO:0009507	chloroplast
TCONS_00055205	Transmembrane C20orf108	C	GO:0016020	membrane
TCONS_00027971	mitochondrial intermembrane space import and assembly 40-like	C	GO:0005739	mitochondrion
TCONS_00027971	mitochondrial intermembrane space import and assembly 40-like	C	GO:0005777	peroxisome
TCONS_00027971	mitochondrial intermembrane space import and assembly 40-like	P	GO:0006625	protein targeting to peroxisome
TCONS_00027971	mitochondrial intermembrane space import and assembly 40-like	P	GO:0006626	protein targeting to mitochondrion
TCONS_00007292	triosephosphate cytosolic-like	C	GO:0005618	cell wall
TCONS_00007292	triosephosphate cytosolic-like	C	GO:0005739	mitochondrion
TCONS_00007292	triosephosphate cytosolic-like	C	GO:0005774	vacuolar membrane
TCONS_00007292	triosephosphate cytosolic-like	C	GO:0005829	cytosol
TCONS_00007292	triosephosphate cytosolic-like	C	GO:0005886	plasma membrane
TCONS_00007292	triosephosphate cytosolic-like	C	GO:0009506	plasmodesma
TCONS_00007292	triosephosphate cytosolic-like	C	GO:0009570	chloroplast stroma
TCONS_00007292	triosephosphate cytosolic-like	C	GO:0048046	apoplast
TCONS_00007292	triosephosphate cytosolic-like	F	GO:0004807	triose-phosphate isomerase activity
TCONS_00007292	triosephosphate cytosolic-like	F	GO:0005507	copper ion binding
TCONS_00007292	triosephosphate cytosolic-like	P	GO:0006094	gluconeogenesis
TCONS_00007292	triosephosphate cytosolic-like	P	GO:0006096	glycolysis
TCONS_00007292	triosephosphate cytosolic-like	P	GO:0009735	response to cytokinin stimulus
TCONS_00007292	triosephosphate cytosolic-like	P	GO:0019563	glycerol catabolic process
TCONS_00007292	triosephosphate cytosolic-like	P	GO:0046166	glyceraldehyde-3-phosphate biosynthetic process
TCONS_00007292	triosephosphate cytosolic-like	P	GO:0006000	fructose metabolic process
TCONS_00007292	triosephosphate cytosolic-like	P	GO:0006013	mannose metabolic process
TCONS_00007292	triosephosphate cytosolic-like	P	GO:0006020	inositol metabolic process
TCONS_00007292	triosephosphate cytosolic-like	P	GO:0015976	carbon utilization
TCONS_00007292	triosephosphate cytosolic-like	P	GO:0046486	glycerolipid metabolic process
TCONS_00031426	30S ribosomal S16	C	GO:0005739	mitochondrion
TCONS_00031426	30S ribosomal S16	C	GO:0009536	plastid
TCONS_00031426	30S ribosomal S16	C	GO:0015935	small ribosomal subunit
TCONS_00031426	30S ribosomal S16	F	GO:0003735	structural constituent of ribosome
TCONS_00031426	30S ribosomal S16	P	GO:0032543	mitochondrial translation
TCONS_00031426	30S ribosomal S16	P	GO:0042254	ribosome biogenesis
TCONS_00012202	Phenylalanine ammonia-	C	GO:0005737	cytoplasm
TCONS_00012202	Phenylalanine ammonia-	F	GO:0045548	phenylalanine ammonia-lyase activity
TCONS_00012202	Phenylalanine ammonia-	P	GO:0006559	L-phenylalanine catabolic process
TCONS_00012202	Phenylalanine ammonia-	P	GO:0009800	cinnamic acid biosynthetic process
TCONS_00012202	Phenylalanine ammonia-	P	GO:0006570	tyrosine metabolic process
TCONS_00012202	Phenylalanine ammonia-	P	GO:0009821	alkaloid biosynthetic process
TCONS_00021424	HVA22 a-like	C	GO:0016020	membrane
TCONS_00043065	UDP-glycosyltransferase 85A7-like	F	GO:0016758	transferase activity, transferring hexosyl groups
TCONS_00043065	UDP-glycosyltransferase 85A7-like	P	GO:0008152	metabolic process
TCONS_00039032	signal recognition particle 43 kDa chloroplastic-like	C	GO:0009507	chloroplast
TCONS_00039032	signal recognition particle 43 kDa chloroplastic-like	C	GO:0080085	signal recognition particle, chloroplast targeting
TCONS_00039032	signal recognition particle 43 kDa chloroplastic-like	F	GO:0005515	protein binding
TCONS_00039032	signal recognition particle 43 kDa chloroplastic-like	P	GO:0009416	response to light stimulus
TCONS_00039032	signal recognition particle 43 kDa chloroplastic-like	P	GO:0045038	protein import into chloroplast thylakoid membrane
TCONS_00005545	aminoacyl tRNA synthase complex-interacting multifunctional 1-like	C	GO:0009507	chloroplast
TCONS_00005545	aminoacyl tRNA synthase complex-interacting multifunctional 1-like	F	GO:0000049	tRNA binding
TCONS_00020751	FKBP12-interacting of 37 kDa-like	C	GO:0005634	nucleus
TCONS_00020751	FKBP12-interacting of 37 kDa-like	P	GO:0000381	regulation of alternative mRNA splicing, via spliceosome
TCONS_00020751	FKBP12-interacting of 37 kDa-like	P	GO:0080009	mRNA methylation
TCONS_00013674	phosphoglucan phosphatase chloroplastic-like	C	GO:0009507	chloroplast
TCONS_00013674	phosphoglucan phosphatase chloroplastic-like	F	GO:0008138	protein tyrosine/serine/threonine phosphatase activity
TCONS_00013674	phosphoglucan phosphatase chloroplastic-like	F	GO:0019203	carbohydrate phosphatase activity
TCONS_00013674	phosphoglucan phosphatase chloroplastic-like	P	GO:0005982	starch metabolic process
TCONS_00013674	phosphoglucan phosphatase chloroplastic-like	P	GO:0006470	protein dephosphorylation
TCONS_00013674	phosphoglucan phosphatase chloroplastic-like	P	GO:0007623	circadian rhythm
TCONS_00043041	tau class glutathione transferase GSTU45	F	GO:0005515	protein binding
TCONS_00043041	tau class glutathione transferase GSTU45	F	GO:0016740	transferase activity
TCONS_00043041	tau class glutathione transferase GSTU45	P	GO:0044237	cellular metabolic process
TCONS_00057484	ADP-glucose pyrophosphorylase large subunit family	C	GO:0009536	plastid
TCONS_00057484	ADP-glucose pyrophosphorylase large subunit family	F	GO:0000166	nucleotide binding
TCONS_00057484	ADP-glucose pyrophosphorylase large subunit family	F	GO:0008878	glucose-1-phosphate adenylyltransferase activity
TCONS_00057484	ADP-glucose pyrophosphorylase large subunit family	P	GO:0005978	glycogen biosynthetic process
TCONS_00057484	ADP-glucose pyrophosphorylase large subunit family	P	GO:0005982	starch metabolic process
TCONS_00057484	ADP-glucose pyrophosphorylase large subunit family	P	GO:0005985	sucrose metabolic process
TCONS_00025885	aspartic ase nepenthesin-2	F	GO:0004190	aspartic-type endopeptidase activity
TCONS_00025885	aspartic ase nepenthesin-2	P	GO:0006508	proteolysis
TCONS_00035618	Uncharacterized protein isoform 1	C	GO:0016021	integral to membrane
TCONS_00006390	pectinesterase 3-like	C	GO:0005618	cell wall
TCONS_00006390	pectinesterase 3-like	C	GO:0016020	membrane
TCONS_00006390	pectinesterase 3-like	F	GO:0030599	pectinesterase activity
TCONS_00006390	pectinesterase 3-like	F	GO:0046910	pectinesterase inhibitor activity
TCONS_00006390	pectinesterase 3-like	P	GO:0042545	cell wall modification
TCONS_00006390	pectinesterase 3-like	P	GO:0005982	starch metabolic process
TCONS_00006390	pectinesterase 3-like	P	GO:0005985	sucrose metabolic process
TCONS_00020108	serine carboxypeptidase-like 40-like	F	GO:0004185	serine-type carboxypeptidase activity
TCONS_00020108	serine carboxypeptidase-like 40-like	P	GO:0006508	proteolysis
TCONS_00007763	rhicadhesin receptor family	C	GO:0005618	cell wall
TCONS_00007763	rhicadhesin receptor family	C	GO:0009506	plasmodesma
TCONS_00007763	rhicadhesin receptor family	F	GO:0016491	oxidoreductase activity
TCONS_00007763	rhicadhesin receptor family	F	GO:0030145	manganese ion binding
TCONS_00007763	rhicadhesin receptor family	F	GO:0045735	nutrient reservoir activity
TCONS_00007763	rhicadhesin receptor family	F	GO:0046564	oxalate decarboxylase activity
TCONS_00007763	rhicadhesin receptor family	P	GO:0010497	plasmodesmata-mediated intercellular transport
TCONS_00007763	rhicadhesin receptor family	P	GO:0033609	oxalate metabolic process
TCONS_00007763	rhicadhesin receptor family	P	GO:2000280	regulation of root development
TCONS_00007763	rhicadhesin receptor family	P	GO:0046487	glyoxylate metabolic process
TCONS_00027548	subtilisin-like protease-like	F	GO:0004252	serine-type endopeptidase activity
TCONS_00027548	subtilisin-like protease-like	P	GO:0006508	proteolysis
TCONS_00001184	glycine decarboxylase complex H-	C	GO:0005739	mitochondrion
TCONS_00001184	glycine decarboxylase complex H-	C	GO:0005960	glycine cleavage complex
TCONS_00001184	glycine decarboxylase complex H-	F	GO:0004375	glycine dehydrogenase (decarboxylating) activity
TCONS_00001184	glycine decarboxylase complex H-	F	GO:0005524	ATP binding
TCONS_00001184	glycine decarboxylase complex H-	P	GO:0019464	glycine decarboxylation via glycine cleavage system
TCONS_00001184	glycine decarboxylase complex H-	P	GO:0006563	L-serine metabolic process
TCONS_00001184	glycine decarboxylase complex H-	P	GO:0006566	threonine metabolic process
TCONS_00005453	Differentiation-associated isoform 1	C	GO:0016020	membrane
TCONS_00002984	NADPH--cytochrome P450 reductase-like	C	GO:0005789	endoplasmic reticulum membrane
TCONS_00002984	NADPH--cytochrome P450 reductase-like	C	GO:0016021	integral to membrane
TCONS_00002984	NADPH--cytochrome P450 reductase-like	F	GO:0003958	NADPH-hemoprotein reductase activity
TCONS_00002984	NADPH--cytochrome P450 reductase-like	F	GO:0010181	FMN binding
TCONS_00002984	NADPH--cytochrome P450 reductase-like	F	GO:0030586	[methionine synthase] reductase activity
TCONS_00002984	NADPH--cytochrome P450 reductase-like	P	GO:0055114	oxidation-reduction process
TCONS_00002984	NADPH--cytochrome P450 reductase-like	P	GO:0006118	electron transport
TCONS_00032345	cell wall invertase	F	GO:0016798	hydrolase activity, acting on glycosyl bonds
TCONS_00032345	cell wall invertase	P	GO:0008152	metabolic process
TCONS_00049297	uncharacterized LOC101217823	C	GO:0016020	membrane
TCONS_00009650	gibberellin 20 oxidase 1-like	F	GO:0046872	metal ion binding
TCONS_00009650	gibberellin 20 oxidase 1-like	F	GO:0051213	dioxygenase activity
TCONS_00009650	gibberellin 20 oxidase 1-like	P	GO:0055114	oxidation-reduction process
TCONS_00041831	Hydroxyproline-rich glyco family isoform 1	C	GO:0009707	chloroplast outer membrane
TCONS_00041831	Hydroxyproline-rich glyco family isoform 1	P	GO:0009658	chloroplast organization
TCONS_00057887	Tetrapyrrole-binding chloroplast	C	GO:0009507	chloroplast
TCONS_00057887	Tetrapyrrole-binding chloroplast	F	GO:0019899	enzyme binding
TCONS_00057887	Tetrapyrrole-binding chloroplast	F	GO:0046906	tetrapyrrole binding
TCONS_00057887	Tetrapyrrole-binding chloroplast	P	GO:0010019	chloroplast-nucleus signaling pathway
TCONS_00019515	bifunctional epoxide hydrolase 2-like	F	GO:0016740	transferase activity
TCONS_00019515	bifunctional epoxide hydrolase 2-like	F	GO:0016787	hydrolase activity
TCONS_00010524	Threonine aldolase 1 isoform 1	C	GO:0005829	cytosol
TCONS_00010524	Threonine aldolase 1 isoform 1	F	GO:0008732	L-allo-threonine aldolase activity
TCONS_00010524	Threonine aldolase 1 isoform 1	P	GO:0006545	glycine biosynthetic process
TCONS_00010524	Threonine aldolase 1 isoform 1	P	GO:0006567	threonine catabolic process
TCONS_00021676	glutamate decarboxylase-like	F	GO:0004351	glutamate decarboxylase activity
TCONS_00021676	glutamate decarboxylase-like	F	GO:0030170	pyridoxal phosphate binding
TCONS_00021676	glutamate decarboxylase-like	P	GO:0006536	glutamate metabolic process
TCONS_00021676	glutamate decarboxylase-like	P	GO:0006522	alanine metabolic process
TCONS_00021676	glutamate decarboxylase-like	P	GO:0006531	aspartate metabolic process
TCONS_00021676	glutamate decarboxylase-like	P	GO:0019482	beta-alanine metabolic process
TCONS_00021676	glutamate decarboxylase-like	P	GO:0019530	taurine metabolic process
TCONS_00041195	probable nucleoredoxin 1-like	C	GO:0005623	cell
TCONS_00041195	probable nucleoredoxin 1-like	P	GO:0044763	single-organism cellular process
TCONS_00041195	probable nucleoredoxin 1-like	P	GO:0048868	pollen tube development
TCONS_00041195	probable nucleoredoxin 1-like	P	GO:0050794	regulation of cellular process
TCONS_00037310	universal stress MJ0531-like	F	GO:0016787	hydrolase activity
TCONS_00037310	universal stress MJ0531-like	P	GO:0006950	response to stress
TCONS_00037446	pre-mRNA-splicing factor 18-like	C	GO:0005682	U5 snRNP
TCONS_00037446	pre-mRNA-splicing factor 18-like	C	GO:0046540	U4/U6 x U5 tri-snRNP complex
TCONS_00037446	pre-mRNA-splicing factor 18-like	C	GO:0071021	U2-type post-spliceosomal complex
TCONS_00037446	pre-mRNA-splicing factor 18-like	F	GO:0000386	second spliceosomal transesterification activity
TCONS_00037446	pre-mRNA-splicing factor 18-like	P	GO:0000350	generation of catalytic spliceosome for second transesterification step
TCONS_00037446	pre-mRNA-splicing factor 18-like	P	GO:0071048	nuclear retention of unspliced pre-mRNA at the site of transcription
TCONS_00055329	5-enol-pyruvylshikimate-phosphate synthase	F	GO:0003866	3-phosphoshikimate 1-carboxyvinyltransferase activity
TCONS_00055329	5-enol-pyruvylshikimate-phosphate synthase	P	GO:0009423	chorismate biosynthetic process
TCONS_00055329	5-enol-pyruvylshikimate-phosphate synthase	P	GO:0000162	tryptophan biosynthetic process
TCONS_00055329	5-enol-pyruvylshikimate-phosphate synthase	P	GO:0006571	tyrosine biosynthetic process
TCONS_00055329	5-enol-pyruvylshikimate-phosphate synthase	P	GO:0009094	L-phenylalanine biosynthetic process
TCONS_00053619	subtilisin-like protease-like	C	GO:0005618	cell wall
TCONS_00053619	subtilisin-like protease-like	F	GO:0004252	serine-type endopeptidase activity
TCONS_00053619	subtilisin-like protease-like	P	GO:0006508	proteolysis
TCONS_00033060	Purple acid phosphatase 29 isoform 1	F	GO:0016787	hydrolase activity
TCONS_00004064	thioredoxin h	C	GO:0005829	cytosol
TCONS_00004064	thioredoxin h	C	GO:0005886	plasma membrane
TCONS_00004064	thioredoxin h	F	GO:0015035	protein disulfide oxidoreductase activity
TCONS_00004064	thioredoxin h	F	GO:0016671	oxidoreductase activity, acting on a sulfur group of donors, disulfide as acceptor
TCONS_00004064	thioredoxin h	P	GO:0000103	sulfate assimilation
TCONS_00004064	thioredoxin h	P	GO:0006457	protein folding
TCONS_00004064	thioredoxin h	P	GO:0006662	glycerol ether metabolic process
TCONS_00004064	thioredoxin h	P	GO:0034599	cellular response to oxidative stress
TCONS_00004064	thioredoxin h	P	GO:0045454	cell redox homeostasis
TCONS_00004064	thioredoxin h	P	GO:0055114	oxidation-reduction process
TCONS_00004064	thioredoxin h	P	GO:0006118	electron transport
TCONS_00031940	Tetratricopeptide repeat-like superfamily	F	GO:0005515	protein binding
TCONS_00017541	lysine--tRNA ligase-like	C	GO:0043231	intracellular membrane-bounded organelle
TCONS_00017541	lysine--tRNA ligase-like	C	GO:0044444	cytoplasmic part
TCONS_00017541	lysine--tRNA ligase-like	F	GO:0003676	nucleic acid binding
TCONS_00017541	lysine--tRNA ligase-like	F	GO:0004824	lysine-tRNA ligase activity
TCONS_00017541	lysine--tRNA ligase-like	F	GO:0005524	ATP binding
TCONS_00017541	lysine--tRNA ligase-like	P	GO:0006430	lysyl-tRNA aminoacylation
TCONS_00017541	lysine--tRNA ligase-like	P	GO:0009085	lysine biosynthetic process
TCONS_00054796	anthranilate synthase component II-like	C	GO:0005829	cytosol
TCONS_00054796	anthranilate synthase component II-like	C	GO:0005950	anthranilate synthase complex
TCONS_00054796	anthranilate synthase component II-like	F	GO:0004049	anthranilate synthase activity
TCONS_00054796	anthranilate synthase component II-like	P	GO:0000162	tryptophan biosynthetic process
TCONS_00054796	anthranilate synthase component II-like	P	GO:0006571	tyrosine biosynthetic process
TCONS_00054796	anthranilate synthase component II-like	P	GO:0009094	L-phenylalanine biosynthetic process
TCONS_00050587	Peroxidase 25	C	GO:0009505	plant-type cell wall
TCONS_00050587	Peroxidase 25	F	GO:0004601	peroxidase activity
TCONS_00050587	Peroxidase 25	F	GO:0020037	heme binding
TCONS_00050587	Peroxidase 25	P	GO:0006979	response to oxidative stress
TCONS_00050587	Peroxidase 25	P	GO:0009664	plant-type cell wall organization
TCONS_00050587	Peroxidase 25	P	GO:0055114	oxidation-reduction process
TCONS_00050587	Peroxidase 25	P	GO:0006804	peroxidase reaction
TCONS_00018407	transmembrane 230-like	C	GO:0016020	membrane
TCONS_00005707	calcineurin B	C	GO:0005773	vacuole
TCONS_00005707	calcineurin B	F	GO:0005509	calcium ion binding
TCONS_00041285	NAD(P)-linked oxidoreductase superfamily isoform 1	C	GO:0009535	chloroplast thylakoid membrane
TCONS_00041285	NAD(P)-linked oxidoreductase superfamily isoform 1	C	GO:0016021	integral to membrane
TCONS_00042262	serine carboxypeptidase S10 family	F	GO:0004185	serine-type carboxypeptidase activity
TCONS_00042262	serine carboxypeptidase S10 family	P	GO:0051603	proteolysis involved in cellular protein catabolic process
TCONS_00040609	ubiquinol-cytochrome C reductase iron-sulfur subunit family	C	GO:0005739	mitochondrion
TCONS_00040609	ubiquinol-cytochrome C reductase iron-sulfur subunit family	F	GO:0008121	ubiquinol-cytochrome-c reductase activity
TCONS_00040609	ubiquinol-cytochrome C reductase iron-sulfur subunit family	F	GO:0051537	2 iron, 2 sulfur cluster binding
TCONS_00040609	ubiquinol-cytochrome C reductase iron-sulfur subunit family	P	GO:0055114	oxidation-reduction process
TCONS_00040609	ubiquinol-cytochrome C reductase iron-sulfur subunit family	P	GO:0006118	electron transport
TCONS_00040609	ubiquinol-cytochrome C reductase iron-sulfur subunit family	P	GO:0006119	oxidative phosphorylation
TCONS_00040609	ubiquinol-cytochrome C reductase iron-sulfur subunit family	P	GO:0015992	proton transport
TCONS_00040609	ubiquinol-cytochrome C reductase iron-sulfur subunit family	C	GO:0045285	respiratory chain complex III
TCONS_00046874	serine carboxypeptidase-like 45-like	F	GO:0004185	serine-type carboxypeptidase activity
TCONS_00046874	serine carboxypeptidase-like 45-like	F	GO:0016747	transferase activity, transferring acyl groups other than amino-acyl groups
TCONS_00046874	serine carboxypeptidase-like 45-like	P	GO:0019748	secondary metabolic process
TCONS_00046874	serine carboxypeptidase-like 45-like	P	GO:0051603	proteolysis involved in cellular protein catabolic process
TCONS_00044768	Macrophage migration inhibitory factor	C	GO:0005777	peroxisome
TCONS_00045365	cationic peroxidase 1-like	C	GO:0005576	extracellular region
TCONS_00045365	cationic peroxidase 1-like	F	GO:0004601	peroxidase activity
TCONS_00045365	cationic peroxidase 1-like	F	GO:0020037	heme binding
TCONS_00045365	cationic peroxidase 1-like	F	GO:0046872	metal ion binding
TCONS_00045365	cationic peroxidase 1-like	P	GO:0006979	response to oxidative stress
TCONS_00045365	cationic peroxidase 1-like	P	GO:0042744	hydrogen peroxide catabolic process
TCONS_00045365	cationic peroxidase 1-like	P	GO:0055114	oxidation-reduction process
TCONS_00045365	cationic peroxidase 1-like	N	GO:0098869
TCONS_00045365	cationic peroxidase 1-like	P	GO:0006804	peroxidase reaction
TCONS_00034990	BET1P SFT1P 14A isoform 2	C	GO:0005634	nucleus
TCONS_00034990	BET1P SFT1P 14A isoform 2	C	GO:0005794	Golgi apparatus
TCONS_00034990	BET1P SFT1P 14A isoform 2	C	GO:0005886	plasma membrane
TCONS_00034990	BET1P SFT1P 14A isoform 2	C	GO:0016021	integral to membrane
TCONS_00034990	BET1P SFT1P 14A isoform 2	C	GO:0044446	intracellular organelle part
TCONS_00034990	BET1P SFT1P 14A isoform 2	F	GO:0005484	SNAP receptor activity
TCONS_00034990	BET1P SFT1P 14A isoform 2	F	GO:0008565	protein transporter activity
TCONS_00034990	BET1P SFT1P 14A isoform 2	P	GO:0006888	ER to Golgi vesicle-mediated transport
TCONS_00034990	BET1P SFT1P 14A isoform 2	P	GO:0009860	pollen tube growth
TCONS_00034990	BET1P SFT1P 14A isoform 2	P	GO:0015031	protein transport
TCONS_00011965	tropinone reductase homolog At1g07440-like	C	GO:0005829	cytosol
TCONS_00011965	tropinone reductase homolog At1g07440-like	F	GO:0016491	oxidoreductase activity
TCONS_00011965	tropinone reductase homolog At1g07440-like	P	GO:0055114	oxidation-reduction process
TCONS_00023736	Short-chain alcohol dehydrogenase	F	GO:0016491	oxidoreductase activity
TCONS_00023736	Short-chain alcohol dehydrogenase	P	GO:0055114	oxidation-reduction process
TCONS_00048645	DUF246 domain-containing	C	GO:0016020	membrane
TCONS_00048645	DUF246 domain-containing	F	GO:0016740	transferase activity
TCONS_00031093	cytochrome b5-like	C	GO:0016021	integral to membrane
TCONS_00031093	cytochrome b5-like	F	GO:0020037	heme binding
TCONS_00031093	cytochrome b5-like	F	GO:0046872	metal ion binding
TCONS_00008669	PREDICTED: uncharacterized protein LOC100246702	F	GO:0046556	alpha-N-arabinofuranosidase activity
TCONS_00008669	PREDICTED: uncharacterized protein LOC100246702	P	GO:0046373	L-arabinose metabolic process
TCONS_00008669	PREDICTED: uncharacterized protein LOC100246702	P	GO:0009117	nucleotide metabolic process
TCONS_00042774	phospho-2-dehydro-3-deoxyheptonate aldolase chloroplastic-like	F	GO:0003849	3-deoxy-7-phosphoheptulonate synthase activity
TCONS_00042774	phospho-2-dehydro-3-deoxyheptonate aldolase chloroplastic-like	P	GO:0000162	tryptophan biosynthetic process
TCONS_00042774	phospho-2-dehydro-3-deoxyheptonate aldolase chloroplastic-like	P	GO:0006571	tyrosine biosynthetic process
TCONS_00042774	phospho-2-dehydro-3-deoxyheptonate aldolase chloroplastic-like	P	GO:0009094	L-phenylalanine biosynthetic process
TCONS_00032604	Aspartate aminotransferase isoform 1	C	GO:0009536	plastid
TCONS_00032604	Aspartate aminotransferase isoform 1	F	GO:0004069	L-aspartate:2-oxoglutarate aminotransferase activity
TCONS_00032604	Aspartate aminotransferase isoform 1	F	GO:0030170	pyridoxal phosphate binding
TCONS_00032604	Aspartate aminotransferase isoform 1	F	GO:0033853	aspartate-prephenate aminotransferase activity
TCONS_00032604	Aspartate aminotransferase isoform 1	F	GO:0033854	glutamate-prephenate aminotransferase activity
TCONS_00032604	Aspartate aminotransferase isoform 1	F	GO:0042802	identical protein binding
TCONS_00032604	Aspartate aminotransferase isoform 1	P	GO:0000162	tryptophan biosynthetic process
TCONS_00032604	Aspartate aminotransferase isoform 1	P	GO:0006107	oxaloacetate metabolic process
TCONS_00032604	Aspartate aminotransferase isoform 1	P	GO:0006522	alanine metabolic process
TCONS_00032604	Aspartate aminotransferase isoform 1	P	GO:0006525	arginine metabolic process
TCONS_00032604	Aspartate aminotransferase isoform 1	P	GO:0006531	aspartate metabolic process
TCONS_00032604	Aspartate aminotransferase isoform 1	P	GO:0006534	cysteine metabolic process
TCONS_00032604	Aspartate aminotransferase isoform 1	P	GO:0006536	glutamate metabolic process
TCONS_00032604	Aspartate aminotransferase isoform 1	P	GO:0006560	proline metabolic process
TCONS_00032604	Aspartate aminotransferase isoform 1	P	GO:0006571	tyrosine biosynthetic process
TCONS_00032604	Aspartate aminotransferase isoform 1	P	GO:0009094	L-phenylalanine biosynthetic process
TCONS_00032604	Aspartate aminotransferase isoform 1	P	GO:0009821	alkaloid biosynthetic process
TCONS_00032604	Aspartate aminotransferase isoform 1	P	GO:0015976	carbon utilization
TCONS_00020612	high-affinity nitrate transporter -like	C	GO:0016020	membrane
TCONS_00020612	high-affinity nitrate transporter -like	P	GO:0010167	response to nitrate
TCONS_00020612	high-affinity nitrate transporter -like	P	GO:0015706	nitrate transport
TCONS_00040707	dihydropyrimidinase family	C	GO:0005783	endoplasmic reticulum
TCONS_00040707	dihydropyrimidinase family	C	GO:0005794	Golgi apparatus
TCONS_00040707	dihydropyrimidinase family	F	GO:0004157	dihydropyrimidinase activity
TCONS_00040707	dihydropyrimidinase family	P	GO:0006212	uracil catabolic process
TCONS_00040707	dihydropyrimidinase family	P	GO:0015940	pantothenate biosynthetic process
TCONS_00040707	dihydropyrimidinase family	P	GO:0019482	beta-alanine metabolic process
TCONS_00045650	leucine-rich repeat extensin 4-like	F	GO:0005515	protein binding
TCONS_00016279	uncharacterized LOC101203804	C	GO:0009507	chloroplast
TCONS_00016279	uncharacterized LOC101203804	F	GO:0016740	transferase activity
TCONS_00016279	uncharacterized LOC101203804	P	GO:0007623	circadian rhythm
TCONS_00049210	mitochondria fission 1 -like	C	GO:0016020	membrane
TCONS_00049210	mitochondria fission 1 -like	C	GO:0043231	intracellular membrane-bounded organelle
TCONS_00049210	mitochondria fission 1 -like	C	GO:0044444	cytoplasmic part
TCONS_00049210	mitochondria fission 1 -like	F	GO:0005515	protein binding
TCONS_00049210	mitochondria fission 1 -like	P	GO:0000266	mitochondrial fission
TCONS_00021694	argonaute 1-like	F	GO:0003676	nucleic acid binding
TCONS_00021694	argonaute 1-like	F	GO:0005515	protein binding
TCONS_00005071	glucose-6-phosphate phosphate translocator chloroplastic-like	C	GO:0016020	membrane
TCONS_00005071	glucose-6-phosphate phosphate translocator chloroplastic-like	P	GO:0034219	carbohydrate transmembrane transport
TCONS_00023936	1,4-alpha-glucan-branching enzyme-like	F	GO:0003844	1,4-alpha-glucan branching enzyme activity
TCONS_00023936	1,4-alpha-glucan-branching enzyme-like	F	GO:0004553	hydrolase activity, hydrolyzing O-glycosyl compounds
TCONS_00023936	1,4-alpha-glucan-branching enzyme-like	F	GO:0043169	cation binding
TCONS_00023936	1,4-alpha-glucan-branching enzyme-like	P	GO:0005978	glycogen biosynthetic process
TCONS_00023936	1,4-alpha-glucan-branching enzyme-like	P	GO:0005982	starch metabolic process
TCONS_00023936	1,4-alpha-glucan-branching enzyme-like	P	GO:0005985	sucrose metabolic process
TCONS_00024299	dihydroflavonol 4-reductase	F	GO:0000166	nucleotide binding
TCONS_00024299	dihydroflavonol 4-reductase	F	GO:0045552	dihydrokaempferol 4-reductase activity
TCONS_00024299	dihydroflavonol 4-reductase	F	GO:0050662	coenzyme binding
TCONS_00024299	dihydroflavonol 4-reductase	P	GO:0009718	anthocyanin-containing compound biosynthetic process
TCONS_00024299	dihydroflavonol 4-reductase	P	GO:0055114	oxidation-reduction process
TCONS_00019170	mitochondrial isoform 1	C	GO:0005739	mitochondrion
TCONS_00019170	mitochondrial isoform 1	F	GO:0004322	ferroxidase activity
TCONS_00019170	mitochondrial isoform 1	F	GO:0008199	ferric iron binding
TCONS_00019170	mitochondrial isoform 1	P	GO:0006979	response to oxidative stress
TCONS_00019170	mitochondrial isoform 1	P	GO:0016226	iron-sulfur cluster assembly
TCONS_00019170	mitochondrial isoform 1	P	GO:0055114	oxidation-reduction process
TCONS_00019170	mitochondrial isoform 1	P	GO:0015994	chlorophyll metabolic process
TCONS_00021256	flavonoid 3 -hydroxylase	C	GO:0016020	membrane
TCONS_00021256	flavonoid 3 -hydroxylase	F	GO:0005506	iron ion binding
TCONS_00021256	flavonoid 3 -hydroxylase	F	GO:0016709	oxidoreductase activity, acting on paired donors, with incorporation or reduction of molecular oxygen, NAD(P)H as one donor, and incorporation of one atom of oxygen
TCONS_00021256	flavonoid 3 -hydroxylase	F	GO:0020037	heme binding
TCONS_00021256	flavonoid 3 -hydroxylase	P	GO:0044550	secondary metabolite biosynthetic process
TCONS_00021256	flavonoid 3 -hydroxylase	P	GO:0055114	oxidation-reduction process
TCONS_00022315	dead box ATP-dependent RNA	F	GO:0003676	nucleic acid binding
TCONS_00022315	dead box ATP-dependent RNA	F	GO:0004004	ATP-dependent RNA helicase activity
TCONS_00022315	dead box ATP-dependent RNA	F	GO:0005524	ATP binding
TCONS_00022315	dead box ATP-dependent RNA	P	GO:0010501	RNA secondary structure unwinding
TCONS_00051329	subtilisin-like protease-like	C	GO:0005618	cell wall
TCONS_00051329	subtilisin-like protease-like	F	GO:0004252	serine-type endopeptidase activity
TCONS_00051329	subtilisin-like protease-like	P	GO:0006508	proteolysis
TCONS_00030784	UDP-glucuronate 4-epimerase 6-like	C	GO:0005768	endosome
TCONS_00030784	UDP-glucuronate 4-epimerase 6-like	C	GO:0005802	trans-Golgi network
TCONS_00030784	UDP-glucuronate 4-epimerase 6-like	C	GO:0016021	integral to membrane
TCONS_00030784	UDP-glucuronate 4-epimerase 6-like	F	GO:0016857	racemase and epimerase activity, acting on carbohydrates and derivatives
TCONS_00030784	UDP-glucuronate 4-epimerase 6-like	F	GO:0050662	coenzyme binding
TCONS_00030784	UDP-glucuronate 4-epimerase 6-like	P	GO:0005975	carbohydrate metabolic process
TCONS_00039859	thioredoxin H2-like	C	GO:0005829	cytosol
TCONS_00039859	thioredoxin H2-like	C	GO:0005886	plasma membrane
TCONS_00039859	thioredoxin H2-like	F	GO:0015035	protein disulfide oxidoreductase activity
TCONS_00039859	thioredoxin H2-like	F	GO:0016671	oxidoreductase activity, acting on a sulfur group of donors, disulfide as acceptor
TCONS_00039859	thioredoxin H2-like	P	GO:0000103	sulfate assimilation
TCONS_00039859	thioredoxin H2-like	P	GO:0006457	protein folding
TCONS_00039859	thioredoxin H2-like	P	GO:0006662	glycerol ether metabolic process
TCONS_00039859	thioredoxin H2-like	P	GO:0034599	cellular response to oxidative stress
TCONS_00039859	thioredoxin H2-like	P	GO:0045454	cell redox homeostasis
TCONS_00039859	thioredoxin H2-like	P	GO:0055114	oxidation-reduction process
TCONS_00039859	thioredoxin H2-like	P	GO:0006118	electron transport
TCONS_00050328	violaxanthin de-epoxidase	C	GO:0009507	chloroplast
TCONS_00050328	violaxanthin de-epoxidase	C	GO:0009579	thylakoid
TCONS_00050328	violaxanthin de-epoxidase	F	GO:0046422	violaxanthin de-epoxidase activity
TCONS_00050328	violaxanthin de-epoxidase	P	GO:0044255	cellular lipid metabolic process
TCONS_00050328	violaxanthin de-epoxidase	P	GO:0055114	oxidation-reduction process
TCONS_00000790	pentatricopeptide repeat-containing chloroplastic-like	C	GO:0009507	chloroplast
TCONS_00000790	pentatricopeptide repeat-containing chloroplastic-like	F	GO:0005515	protein binding
TCONS_00000790	pentatricopeptide repeat-containing chloroplastic-like	P	GO:0009987	cellular process
TCONS_00039557	alpha-galactosidase alpha-n-	F	GO:0004553	hydrolase activity, hydrolyzing O-glycosyl compounds
TCONS_00039557	alpha-galactosidase alpha-n-	P	GO:0005975	carbohydrate metabolic process
TCONS_00024175	(S)-coclaurine N-methyltransferase-like	C	GO:0005768	endosome
TCONS_00024175	(S)-coclaurine N-methyltransferase-like	C	GO:0005774	vacuolar membrane
TCONS_00024175	(S)-coclaurine N-methyltransferase-like	C	GO:0005802	trans-Golgi network
TCONS_00024175	(S)-coclaurine N-methyltransferase-like	F	GO:0008757	S-adenosylmethionine-dependent methyltransferase activity
TCONS_00024175	(S)-coclaurine N-methyltransferase-like	P	GO:0008610	lipid biosynthetic process
TCONS_00024175	(S)-coclaurine N-methyltransferase-like	P	GO:0032259	methylation
TCONS_00056071	EXECUTER1 chloroplast	C	GO:0042651	thylakoid membrane
TCONS_00056071	EXECUTER1 chloroplast	P	GO:0000304	response to singlet oxygen
TCONS_00043503	cationic peroxidase 1-like	F	GO:0004601	peroxidase activity
TCONS_00043503	cationic peroxidase 1-like	F	GO:0020037	heme binding
TCONS_00043503	cationic peroxidase 1-like	P	GO:0006979	response to oxidative stress
TCONS_00043503	cationic peroxidase 1-like	P	GO:0009987	cellular process
TCONS_00043503	cationic peroxidase 1-like	P	GO:0055114	oxidation-reduction process
TCONS_00043503	cationic peroxidase 1-like	P	GO:0006804	peroxidase reaction
TCONS_00041521	anthocyanidin synthase	F	GO:0051213	dioxygenase activity
TCONS_00041521	anthocyanidin synthase	P	GO:0055114	oxidation-reduction process
TCONS_00001385	PAP-specific mitochondrial-like	C	GO:0005737	cytoplasm
TCONS_00001385	PAP-specific mitochondrial-like	F	GO:0000287	magnesium ion binding
TCONS_00001385	PAP-specific mitochondrial-like	F	GO:0008441	3'(2'),5'-bisphosphate nucleotidase activity
TCONS_00001385	PAP-specific mitochondrial-like	P	GO:0046854	phosphatidylinositol phosphorylation
TCONS_00001385	PAP-specific mitochondrial-like	P	GO:0006790	sulfur compound metabolic process
TCONS_00006026	pentatricopeptide repeat-containing chloroplastic-like	C	GO:0009507	chloroplast
TCONS_00006026	pentatricopeptide repeat-containing chloroplastic-like	F	GO:0005515	protein binding
TCONS_00003536	hypothetical protein PRUPE_ppa006814mg	C	GO:0016020	membrane
TCONS_00036175	ribonuclease 2-like	C	GO:0043231	intracellular membrane-bounded organelle
TCONS_00036175	ribonuclease 2-like	F	GO:0003723	RNA binding
TCONS_00036175	ribonuclease 2-like	F	GO:0033897	ribonuclease T2 activity
TCONS_00001060	proteasome activator complex subunit 4-like	F	GO:0005488	binding
TCONS_00037578	acyl-ACP thioesterase	F	GO:0016297	acyl-[acyl-carrier-protein] hydrolase activity
TCONS_00037578	acyl-ACP thioesterase	P	GO:0006633	fatty acid biosynthetic process
TCONS_00037578	acyl-ACP thioesterase	C	GO:0005835	fatty acid synthase complex
TCONS_00037578	acyl-ACP thioesterase	P	GO:0042967	acyl-carrier-protein biosynthetic process
TCONS_00034181	gamma-glutamyltranspeptidase 1-like	C	GO:0016021	integral to membrane
TCONS_00034181	gamma-glutamyltranspeptidase 1-like	F	GO:0003840	gamma-glutamyltransferase activity
TCONS_00034181	gamma-glutamyltranspeptidase 1-like	P	GO:0006749	glutathione metabolic process
TCONS_00034181	gamma-glutamyltranspeptidase 1-like	P	GO:0006691	leukotriene metabolic process
TCONS_00034181	gamma-glutamyltranspeptidase 1-like	P	GO:0006693	prostaglandin metabolic process
TCONS_00034181	gamma-glutamyltranspeptidase 1-like	P	GO:0019530	taurine metabolic process
TCONS_00013543	phosphorylase family	C	GO:0005886	plasma membrane
TCONS_00013543	phosphorylase family	F	GO:0003824	catalytic activity
TCONS_00013543	phosphorylase family	P	GO:0009116	nucleoside metabolic process
TCONS_00048019	Plasma membrane intrinsic 1B	C	GO:0016021	integral to membrane
TCONS_00048019	Plasma membrane intrinsic 1B	F	GO:0005215	transporter activity
TCONS_00048019	Plasma membrane intrinsic 1B	P	GO:0006810	transport
TCONS_00047080	sigma factor sigb regulation	F	GO:0016787	hydrolase activity
TCONS_00005258	zinc transporter 2-like	C	GO:0016020	membrane
TCONS_00005258	zinc transporter 2-like	F	GO:0005385	zinc ion transmembrane transporter activity
TCONS_00005258	zinc transporter 2-like	P	GO:0071577	zinc ion transmembrane transport
TCONS_00055814	uncharacterized LOC101204258	F	GO:0016491	oxidoreductase activity
TCONS_00055814	uncharacterized LOC101204258	P	GO:0055114	oxidation-reduction process
TCONS_00010006	notum homolog	F	GO:0016787	hydrolase activity
TCONS_00012932	Regulatory components of ABA receptor 3 isoform 2	C	GO:0005634	nucleus
TCONS_00012932	Regulatory components of ABA receptor 3 isoform 2	C	GO:0005737	cytoplasm
TCONS_00012932	Regulatory components of ABA receptor 3 isoform 2	F	GO:0004864	protein phosphatase inhibitor activity
TCONS_00012932	Regulatory components of ABA receptor 3 isoform 2	F	GO:0004872	receptor activity
TCONS_00012932	Regulatory components of ABA receptor 3 isoform 2	F	GO:0010427	abscisic acid binding
TCONS_00012932	Regulatory components of ABA receptor 3 isoform 2	P	GO:0009738	abscisic acid mediated signaling pathway
TCONS_00012932	Regulatory components of ABA receptor 3 isoform 2	P	GO:0080163	regulation of protein serine/threonine phosphatase activity
TCONS_00046602	plasma membrane intrinsic	C	GO:0005773	vacuole
TCONS_00046602	plasma membrane intrinsic	C	GO:0005887	integral to plasma membrane
TCONS_00046602	plasma membrane intrinsic	C	GO:0009506	plasmodesma
TCONS_00046602	plasma membrane intrinsic	F	GO:0015250	water channel activity
TCONS_00046602	plasma membrane intrinsic	F	GO:0015254	glycerol channel activity
TCONS_00046602	plasma membrane intrinsic	P	GO:0009992	cellular water homeostasis
TCONS_00046602	plasma membrane intrinsic	P	GO:0034220	ion transmembrane transport
TCONS_00046602	plasma membrane intrinsic	P	GO:0006833	water transport
TCONS_00046602	plasma membrane intrinsic	P	GO:0015793	glycerol transport
TCONS_00022663	uncharacterized PKHD-type hydroxylase At1g22950-like	F	GO:0005506	iron ion binding
TCONS_00022663	uncharacterized PKHD-type hydroxylase At1g22950-like	F	GO:0016705	oxidoreductase activity, acting on paired donors, with incorporation or reduction of molecular oxygen
TCONS_00022663	uncharacterized PKHD-type hydroxylase At1g22950-like	F	GO:0031418	L-ascorbic acid binding
TCONS_00022663	uncharacterized PKHD-type hydroxylase At1g22950-like	P	GO:0055114	oxidation-reduction process
TCONS_00033783	probable phosphatase 2C 55-like	F	GO:0003824	catalytic activity
TCONS_00011351	subtilisin-like protease-like	F	GO:0004252	serine-type endopeptidase activity
TCONS_00011351	subtilisin-like protease-like	P	GO:0006508	proteolysis
TCONS_00026072	Core-2 I-branching beta-1,6-N-acetylglucosaminyltransferase family	C	GO:0016020	membrane
TCONS_00026072	Core-2 I-branching beta-1,6-N-acetylglucosaminyltransferase family	F	GO:0008375	acetylglucosaminyltransferase activity
TCONS_00050964	serine carboxypeptidase-like 35-like	F	GO:0004185	serine-type carboxypeptidase activity
TCONS_00050964	serine carboxypeptidase-like 35-like	P	GO:0051603	proteolysis involved in cellular protein catabolic process
TCONS_00015868	prolyl 4-hydroxylase subunit alpha-1-like	F	GO:0005506	iron ion binding
TCONS_00015868	prolyl 4-hydroxylase subunit alpha-1-like	F	GO:0016705	oxidoreductase activity, acting on paired donors, with incorporation or reduction of molecular oxygen
TCONS_00015868	prolyl 4-hydroxylase subunit alpha-1-like	F	GO:0031418	L-ascorbic acid binding
TCONS_00015868	prolyl 4-hydroxylase subunit alpha-1-like	P	GO:0055114	oxidation-reduction process
TCONS_00043226	UPF0426 chloroplastic-like	C	GO:0010287	plastoglobule
TCONS_00026376	branched-chain amino acid	F	GO:0004084	branched-chain-amino-acid transaminase activity
TCONS_00026376	branched-chain amino acid	P	GO:0006550	isoleucine catabolic process
TCONS_00026376	branched-chain amino acid	P	GO:0006552	leucine catabolic process
TCONS_00026376	branched-chain amino acid	P	GO:0006574	valine catabolic process
TCONS_00026376	branched-chain amino acid	P	GO:0009097	isoleucine biosynthetic process
TCONS_00026376	branched-chain amino acid	P	GO:0009098	leucine biosynthetic process
TCONS_00026376	branched-chain amino acid	P	GO:0009099	valine biosynthetic process
TCONS_00026376	branched-chain amino acid	P	GO:0015940	pantothenate biosynthetic process
TCONS_00015678	IAA-amino acid hydrolase ILR1-like	F	GO:0010178	IAA-amino acid conjugate hydrolase activity
TCONS_00015678	IAA-amino acid hydrolase ILR1-like	P	GO:0006807	nitrogen compound metabolic process
TCONS_00034180	gamma-glutamyltranspeptidase 1-like	C	GO:0016020	membrane
TCONS_00034180	gamma-glutamyltranspeptidase 1-like	F	GO:0016740	transferase activity
TCONS_00006918	Aldolase superfamily isoform 1	F	GO:0016829	lyase activity
TCONS_00054337	probable transcription factor 21-like	C	GO:0005634	nucleus
TCONS_00054337	probable transcription factor 21-like	F	GO:0003700	sequence-specific DNA binding transcription factor activity
TCONS_00054337	probable transcription factor 21-like	F	GO:0043565	sequence-specific DNA binding
TCONS_00054337	probable transcription factor 21-like	P	GO:0006355	regulation of transcription, DNA-dependent
TCONS_00054337	probable transcription factor 21-like	C	GO:0005667	transcription factor complex
TCONS_00054337	probable transcription factor 21-like	P	GO:0045449	regulation of transcription, DNA-dependent
TCONS_00033723	methionine aminopeptidase chloroplastic mitochondrial-like	C	GO:0043231	intracellular membrane-bounded organelle
TCONS_00033723	methionine aminopeptidase chloroplastic mitochondrial-like	C	GO:0044444	cytoplasmic part
TCONS_00033723	methionine aminopeptidase chloroplastic mitochondrial-like	F	GO:0004177	aminopeptidase activity
TCONS_00033723	methionine aminopeptidase chloroplastic mitochondrial-like	F	GO:0008235	metalloexopeptidase activity
TCONS_00033723	methionine aminopeptidase chloroplastic mitochondrial-like	P	GO:0006508	proteolysis
TCONS_00041417	ribonuclease 3-like	F	GO:0003723	RNA binding
TCONS_00041417	ribonuclease 3-like	F	GO:0033897	ribonuclease T2 activity
TCONS_00034612	Subtilisin-like serine endopeptidase family	F	GO:0004252	serine-type endopeptidase activity
TCONS_00034612	Subtilisin-like serine endopeptidase family	P	GO:0006508	proteolysis
TCONS_00010443	FAD NAD(P)-binding oxidoreductase family	C	GO:0009507	chloroplast
TCONS_00010443	FAD NAD(P)-binding oxidoreductase family	F	GO:0016491	oxidoreductase activity
TCONS_00010443	FAD NAD(P)-binding oxidoreductase family	P	GO:0055114	oxidation-reduction process
TCONS_00057218	reticuline oxidase -like	F	GO:0016614	oxidoreductase activity, acting on CH-OH group of donors
TCONS_00057218	reticuline oxidase -like	F	GO:0050660	flavin adenine dinucleotide binding
TCONS_00057218	reticuline oxidase -like	P	GO:0055114	oxidation-reduction process
TCONS_00013153	4-coumarate: ligase isoenzyme 3	F	GO:0016491	oxidoreductase activity
TCONS_00013153	4-coumarate: ligase isoenzyme 3	F	GO:0016874	ligase activity
TCONS_00013153	4-coumarate: ligase isoenzyme 3	P	GO:0008152	metabolic process
TCONS_00002951	mediator of RNA polymerase II transcription subunit 15a- partial	C	GO:0016021	integral to membrane
TCONS_00002951	mediator of RNA polymerase II transcription subunit 15a- partial	F	GO:0003712	transcription cofactor activity
TCONS_00002951	mediator of RNA polymerase II transcription subunit 15a- partial	P	GO:0006355	regulation of transcription, DNA-dependent
TCONS_00002951	mediator of RNA polymerase II transcription subunit 15a- partial	C	GO:0005667	transcription factor complex
TCONS_00002951	mediator of RNA polymerase II transcription subunit 15a- partial	P	GO:0045449	regulation of transcription, DNA-dependent
TCONS_00044934	ATP binding	F	GO:0016301	kinase activity
TCONS_00044934	ATP binding	P	GO:0006082	organic acid metabolic process
TCONS_00038394	hypothetical protein CICLE_v10021413mg	C	GO:0044434	chloroplast part
TCONS_00038394	hypothetical protein CICLE_v10021413mg	F	GO:0016787	hydrolase activity
TCONS_00002556	Uncharacterized protein isoform 4	C	GO:0005634	nucleus
TCONS_00002556	Uncharacterized protein isoform 4	C	GO:0005829	cytosol
TCONS_00002556	Uncharacterized protein isoform 4	F	GO:0005515	protein binding
TCONS_00051644	Mitochondrial chaperone BCS1	C	GO:0016021	integral to membrane
TCONS_00051644	Mitochondrial chaperone BCS1	F	GO:0005524	ATP binding
TCONS_00051644	Mitochondrial chaperone BCS1	F	GO:0016787	hydrolase activity
TCONS_00054244	probable pectinesterase pectinesterase inhibitor 40-like	C	GO:0005618	cell wall
TCONS_00054244	probable pectinesterase pectinesterase inhibitor 40-like	F	GO:0030599	pectinesterase activity
TCONS_00054244	probable pectinesterase pectinesterase inhibitor 40-like	F	GO:0046910	pectinesterase inhibitor activity
TCONS_00054244	probable pectinesterase pectinesterase inhibitor 40-like	P	GO:0042545	cell wall modification
TCONS_00054244	probable pectinesterase pectinesterase inhibitor 40-like	P	GO:0005982	starch metabolic process
TCONS_00054244	probable pectinesterase pectinesterase inhibitor 40-like	P	GO:0005985	sucrose metabolic process
TCONS_00022756	agmatine deiminase-like	F	GO:0004668	protein-arginine deiminase activity
TCONS_00022756	agmatine deiminase-like	F	GO:0047632	agmatine deiminase activity
TCONS_00022756	agmatine deiminase-like	P	GO:0009446	putrescine biosynthetic process
TCONS_00022756	agmatine deiminase-like	P	GO:0006525	arginine metabolic process
TCONS_00022756	agmatine deiminase-like	P	GO:0006560	proline metabolic process
TCONS_00034614	subtilisin-like protease-like	F	GO:0004252	serine-type endopeptidase activity
TCONS_00034614	subtilisin-like protease-like	P	GO:0006508	proteolysis
TCONS_00043922	L-arabinokinase-like isoform 1	C	GO:0005737	cytoplasm
TCONS_00043922	L-arabinokinase-like isoform 1	F	GO:0004335	galactokinase activity
TCONS_00043922	L-arabinokinase-like isoform 1	F	GO:0005524	ATP binding
TCONS_00043922	L-arabinokinase-like isoform 1	P	GO:0006012	galactose metabolic process
TCONS_00043922	L-arabinokinase-like isoform 1	P	GO:0046835	carbohydrate phosphorylation
TCONS_00000655	PREDICTED: uncharacterized protein ycf23-like	F	GO:0003824	catalytic activity
TCONS_00006437	pentatricopeptide repeat-containing At3g46870-like	P	GO:0009987	cellular process
TCONS_00014079	rhodanese-like domain-containing chloroplastic-like	C	GO:0009535	chloroplast thylakoid membrane
TCONS_00034531	cytidine deaminase	F	GO:0004126	cytidine deaminase activity
TCONS_00034531	cytidine deaminase	F	GO:0008270	zinc ion binding
TCONS_00034531	cytidine deaminase	P	GO:0009972	cytidine deamination
TCONS_00034531	cytidine deaminase	P	GO:0006206	pyrimidine nucleobase metabolic process
TCONS_00045589	hsp70 nucleotide exchange factor FES1	C	GO:0005783	endoplasmic reticulum
TCONS_00045589	hsp70 nucleotide exchange factor FES1	F	GO:0005488	binding
TCONS_00032229	probable beta-D-xylosidase 6-like	C	GO:0005773	vacuole
TCONS_00032229	probable beta-D-xylosidase 6-like	C	GO:0009505	plant-type cell wall
TCONS_00032229	probable beta-D-xylosidase 6-like	F	GO:0009044	xylan 1,4-beta-xylosidase activity
TCONS_00032229	probable beta-D-xylosidase 6-like	F	GO:0046556	alpha-N-arabinofuranosidase activity
TCONS_00032229	probable beta-D-xylosidase 6-like	P	GO:0031222	arabinan catabolic process
TCONS_00032229	probable beta-D-xylosidase 6-like	P	GO:0045493	xylan catabolic process
TCONS_00032229	probable beta-D-xylosidase 6-like	P	GO:0005982	starch metabolic process
TCONS_00032229	probable beta-D-xylosidase 6-like	P	GO:0005985	sucrose metabolic process
TCONS_00032229	probable beta-D-xylosidase 6-like	P	GO:0009117	nucleotide metabolic process
TCONS_00050259	metal transporter Nramp3-like	C	GO:0016021	integral to membrane
TCONS_00050259	metal transporter Nramp3-like	F	GO:0005215	transporter activity
TCONS_00050259	metal transporter Nramp3-like	P	GO:0006810	transport
TCONS_00026372	branched-chain-amino-acid aminotransferase chloroplastic-like	F	GO:0004084	branched-chain-amino-acid transaminase activity
TCONS_00026372	branched-chain-amino-acid aminotransferase chloroplastic-like	P	GO:0006550	isoleucine catabolic process
TCONS_00026372	branched-chain-amino-acid aminotransferase chloroplastic-like	P	GO:0006552	leucine catabolic process
TCONS_00026372	branched-chain-amino-acid aminotransferase chloroplastic-like	P	GO:0006574	valine catabolic process
TCONS_00026372	branched-chain-amino-acid aminotransferase chloroplastic-like	P	GO:0009097	isoleucine biosynthetic process
TCONS_00026372	branched-chain-amino-acid aminotransferase chloroplastic-like	P	GO:0009098	leucine biosynthetic process
TCONS_00026372	branched-chain-amino-acid aminotransferase chloroplastic-like	P	GO:0009099	valine biosynthetic process
TCONS_00026372	branched-chain-amino-acid aminotransferase chloroplastic-like	P	GO:0015940	pantothenate biosynthetic process
TCONS_00006370	Receptor like	F	GO:0005515	protein binding
TCONS_00027124	rhamnogalacturonate lyase-like	F	GO:0003824	catalytic activity
TCONS_00027124	rhamnogalacturonate lyase-like	F	GO:0030246	carbohydrate binding
TCONS_00027124	rhamnogalacturonate lyase-like	P	GO:0005975	carbohydrate metabolic process
TCONS_00022156	probable inactive purple acid phosphatase 27-like	F	GO:0003993	acid phosphatase activity
TCONS_00022156	probable inactive purple acid phosphatase 27-like	F	GO:0046872	metal ion binding
TCONS_00022156	probable inactive purple acid phosphatase 27-like	P	GO:0016311	dephosphorylation
TCONS_00022156	probable inactive purple acid phosphatase 27-like	P	GO:0006771	riboflavin metabolic process
TCONS_00022156	probable inactive purple acid phosphatase 27-like	P	GO:0019497	hexachlorocyclohexane metabolic process
TCONS_00046032	probable galactinol--sucrose galactosyltransferase 2-like	C	GO:0009506	plasmodesma
TCONS_00046032	probable galactinol--sucrose galactosyltransferase 2-like	F	GO:0052692	raffinose alpha-galactosidase activity
TCONS_00046032	probable galactinol--sucrose galactosyltransferase 2-like	P	GO:0034484	raffinose catabolic process
TCONS_00040282	Chlororespiratory reduction isoform 1	C	GO:0009507	chloroplast
TCONS_00040282	Chlororespiratory reduction isoform 1	C	GO:0016020	membrane
TCONS_00011580	DNA gyrase subunit chloroplastic mitochondrial-like	C	GO:0005694	chromosome
TCONS_00011580	DNA gyrase subunit chloroplastic mitochondrial-like	C	GO:0043231	intracellular membrane-bounded organelle
TCONS_00011580	DNA gyrase subunit chloroplastic mitochondrial-like	C	GO:0044444	cytoplasmic part
TCONS_00011580	DNA gyrase subunit chloroplastic mitochondrial-like	F	GO:0003677	DNA binding
TCONS_00011580	DNA gyrase subunit chloroplastic mitochondrial-like	F	GO:0003918	DNA topoisomerase type II (ATP-hydrolyzing) activity
TCONS_00011580	DNA gyrase subunit chloroplastic mitochondrial-like	F	GO:0005524	ATP binding
TCONS_00011580	DNA gyrase subunit chloroplastic mitochondrial-like	P	GO:0006265	DNA topological change
TCONS_00047267	heterogeneous nuclear ribonucleo Q-like isoform 1	C	GO:0015030	Cajal body
TCONS_00047267	heterogeneous nuclear ribonucleo Q-like isoform 1	F	GO:0000166	nucleotide binding
TCONS_00047267	heterogeneous nuclear ribonucleo Q-like isoform 1	F	GO:0003676	nucleic acid binding
TCONS_00047267	heterogeneous nuclear ribonucleo Q-like isoform 1	P	GO:0000245	spliceosomal complex assembly
TCONS_00057222	methionine S-methyltransferase-like	C	GO:0005829	cytosol
TCONS_00057222	methionine S-methyltransferase-like	F	GO:0008757	S-adenosylmethionine-dependent methyltransferase activity
TCONS_00057222	methionine S-methyltransferase-like	F	GO:0030170	pyridoxal phosphate binding
TCONS_00057222	methionine S-methyltransferase-like	P	GO:0001887	selenium compound metabolic process
TCONS_00057222	methionine S-methyltransferase-like	P	GO:0009058	biosynthetic process
TCONS_00057222	methionine S-methyltransferase-like	P	GO:0032259	methylation
TCONS_00057222	methionine S-methyltransferase-like	P	GO:0046500	S-adenosylmethionine metabolic process
TCONS_00026020	kDa class II heat shock -like	C	GO:0005737	cytoplasm
TCONS_00015854	aldose 1-	F	GO:0016853	isomerase activity
TCONS_00015854	aldose 1-	F	GO:0030246	carbohydrate binding
TCONS_00015854	aldose 1-	P	GO:0005975	carbohydrate metabolic process
TCONS_00057818	transmembrane ascorbate ferrireductase 1-like	C	GO:0016020	membrane
TCONS_00057818	transmembrane ascorbate ferrireductase 1-like	F	GO:0016491	oxidoreductase activity
TCONS_00057818	transmembrane ascorbate ferrireductase 1-like	P	GO:0055114	oxidation-reduction process
TCONS_00045226	abscisic acid receptor PYR1-like	C	GO:0005634	nucleus
TCONS_00045226	abscisic acid receptor PYR1-like	C	GO:0005737	cytoplasm
TCONS_00045226	abscisic acid receptor PYR1-like	F	GO:0004864	protein phosphatase inhibitor activity
TCONS_00045226	abscisic acid receptor PYR1-like	F	GO:0004872	receptor activity
TCONS_00045226	abscisic acid receptor PYR1-like	F	GO:0010427	abscisic acid binding
TCONS_00045226	abscisic acid receptor PYR1-like	P	GO:0009738	abscisic acid mediated signaling pathway
TCONS_00045226	abscisic acid receptor PYR1-like	P	GO:0080163	regulation of protein serine/threonine phosphatase activity
TCONS_00039072	disease resistance RPP13 1-like	F	GO:0043531	ADP binding
TCONS_00008208	GRF1-INTERACTING FACTOR 1 family	C	GO:0016020	membrane
TCONS_00033598	PREDICTED: uncharacterized protein LOC100243711	C	GO:0005739	mitochondrion
TCONS_00033598	PREDICTED: uncharacterized protein LOC100243711	C	GO:0009536	plastid
TCONS_00017401	glutamyl-tRNA(Gln) amidotransferase subunit A-like	C	GO:0016020	membrane
TCONS_00017401	glutamyl-tRNA(Gln) amidotransferase subunit A-like	F	GO:0016884	carbon-nitrogen ligase activity, with glutamine as amido-N-donor
TCONS_00022334	cytochrome P450 71A1-like	F	GO:0005506	iron ion binding
TCONS_00022334	cytochrome P450 71A1-like	F	GO:0016705	oxidoreductase activity, acting on paired donors, with incorporation or reduction of molecular oxygen
TCONS_00022334	cytochrome P450 71A1-like	F	GO:0020037	heme binding
TCONS_00022334	cytochrome P450 71A1-like	P	GO:0055114	oxidation-reduction process
TCONS_00010815	beta-glucosidase 12-like	F	GO:0004553	hydrolase activity, hydrolyzing O-glycosyl compounds
TCONS_00010815	beta-glucosidase 12-like	P	GO:0005975	carbohydrate metabolic process
TCONS_00032298	ARM-repeat Tetratricopeptide repeat (TPR) isoform 1	C	GO:0005886	plasma membrane
TCONS_00032298	ARM-repeat Tetratricopeptide repeat (TPR) isoform 1	C	GO:0016021	integral to membrane
TCONS_00032298	ARM-repeat Tetratricopeptide repeat (TPR) isoform 1	F	GO:0005515	protein binding
TCONS_00043727	probable trehalase-like	F	GO:0004555	alpha,alpha-trehalase activity
TCONS_00043727	probable trehalase-like	P	GO:0005993	trehalose catabolic process
TCONS_00043727	probable trehalase-like	P	GO:0005982	starch metabolic process
TCONS_00043727	probable trehalase-like	P	GO:0005985	sucrose metabolic process
TCONS_00016810	pentatricopeptide repeat-containing At3g59040-like	F	GO:0005515	protein binding
TCONS_00001615	isoform 1	C	GO:0016021	integral to membrane
TCONS_00000768	brg-1 associated	F	GO:0003677	DNA binding
TCONS_00000768	brg-1 associated	F	GO:0005515	protein binding
TCONS_00004739	Calcium-binding EF-hand family isoform 1	C	GO:0016020	membrane
TCONS_00004739	Calcium-binding EF-hand family isoform 1	F	GO:0005509	calcium ion binding
TCONS_00038359	Phosphatase 2c isoform 1	F	GO:0003824	catalytic activity
TCONS_00030585	probable nucleoredoxin 1-like	C	GO:0005623	cell
TCONS_00030585	probable nucleoredoxin 1-like	F	GO:0047134	protein-disulfide reductase activity
TCONS_00030585	probable nucleoredoxin 1-like	P	GO:0045454	cell redox homeostasis
TCONS_00030585	probable nucleoredoxin 1-like	P	GO:0055114	oxidation-reduction process
TCONS_00026853	translocase subunit chloroplastic-like	C	GO:0005622	intracellular
TCONS_00026853	translocase subunit chloroplastic-like	C	GO:0016020	membrane
TCONS_00026853	translocase subunit chloroplastic-like	F	GO:0005524	ATP binding
TCONS_00026853	translocase subunit chloroplastic-like	F	GO:0008270	zinc ion binding
TCONS_00026853	translocase subunit chloroplastic-like	F	GO:0016740	transferase activity
TCONS_00026853	translocase subunit chloroplastic-like	P	GO:0006605	protein targeting
TCONS_00026853	translocase subunit chloroplastic-like	P	GO:0017038	protein import
TCONS_00054009	Xylem serine ase 1	C	GO:0005618	cell wall
TCONS_00054009	Xylem serine ase 1	F	GO:0004252	serine-type endopeptidase activity
TCONS_00054009	Xylem serine ase 1	P	GO:0006508	proteolysis
TCONS_00053836	hypothetical protein PRUPE_ppa004927mg	C	GO:0005886	plasma membrane
TCONS_00034836	UDP-glucose flavonoid 3-O-glucosyltransferase 3-like	F	GO:0016758	transferase activity, transferring hexosyl groups
TCONS_00034836	UDP-glucose flavonoid 3-O-glucosyltransferase 3-like	P	GO:0008152	metabolic process
TCONS_00032181	GTP-binding At2g22870-like	F	GO:0005525	GTP binding
TCONS_00032181	GTP-binding At2g22870-like	P	GO:0000917	barrier septum assembly
TCONS_00044518	Defective in exine formation (DEX1) isoform 1	C	GO:0016020	membrane
TCONS_00044518	Defective in exine formation (DEX1) isoform 1	P	GO:0010208	pollen wall assembly
TCONS_00017095	Auxin-responsive family	C	GO:0016020	membrane
TCONS_00000288	DNA replication licensing factor MCM6-like	C	GO:0005634	nucleus
TCONS_00000288	DNA replication licensing factor MCM6-like	C	GO:0042555	MCM complex
TCONS_00000288	DNA replication licensing factor MCM6-like	F	GO:0003677	DNA binding
TCONS_00000288	DNA replication licensing factor MCM6-like	F	GO:0003678	DNA helicase activity
TCONS_00000288	DNA replication licensing factor MCM6-like	F	GO:0005524	ATP binding
TCONS_00000288	DNA replication licensing factor MCM6-like	P	GO:0006270	DNA replication initiation
TCONS_00000288	DNA replication licensing factor MCM6-like	C	GO:0005657	replication fork
TCONS_00039470	Ribosomal L4 L1 family isoform 1	C	GO:0022626	cytosolic ribosome
TCONS_00039470	Ribosomal L4 L1 family isoform 1	F	GO:0003723	RNA binding
TCONS_00039470	Ribosomal L4 L1 family isoform 1	F	GO:0003735	structural constituent of ribosome
TCONS_00039470	Ribosomal L4 L1 family isoform 1	P	GO:0006412	translation
TCONS_00039470	Ribosomal L4 L1 family isoform 1	P	GO:0042254	ribosome biogenesis
TCONS_00044739	Alpha-expansin 8	C	GO:0005576	extracellular region
TCONS_00044739	Alpha-expansin 8	C	GO:0005618	cell wall
TCONS_00044739	Alpha-expansin 8	C	GO:0016020	membrane
TCONS_00044739	Alpha-expansin 8	P	GO:0009664	plant-type cell wall organization
TCONS_00012837	O-glucosyltransferase rumi homolog	C	GO:0016020	membrane
TCONS_00001560	mutS2 -like	F	GO:0004519	endonuclease activity
TCONS_00001560	mutS2 -like	F	GO:0005524	ATP binding
TCONS_00001560	mutS2 -like	F	GO:0016887	ATPase activity
TCONS_00001560	mutS2 -like	F	GO:0030983	mismatched DNA binding
TCONS_00001560	mutS2 -like	P	GO:0006298	mismatch repair
TCONS_00001560	mutS2 -like	P	GO:0045910	negative regulation of DNA recombination
TCONS_00001560	mutS2 -like	P	GO:0090305	nucleic acid phosphodiester bond hydrolysis
TCONS_00022924	Movement binding isoform 1	P	GO:0006950	response to stress
TCONS_00022924	Movement binding isoform 1	P	GO:0009987	cellular process
TCONS_00022924	Movement binding isoform 1	P	GO:0044699	single-organism process
TCONS_00034473	class III chitinase	C	GO:0005576	extracellular region
TCONS_00034473	class III chitinase	F	GO:0004568	chitinase activity
TCONS_00034473	class III chitinase	F	GO:0008061	chitin binding
TCONS_00034473	class III chitinase	P	GO:0005975	carbohydrate metabolic process
TCONS_00034473	class III chitinase	P	GO:0006032	chitin catabolic process
TCONS_00034473	class III chitinase	P	GO:0016998	cell wall macromolecule catabolic process
TCONS_00022669	Calmodulin binding -	F	GO:0005516	calmodulin binding
TCONS_00022669	Calmodulin binding -	P	GO:0006950	response to stress
TCONS_00002890	palmitoyl-monogalactosyldiacylglycerol delta-7 chloroplastic-like	C	GO:0016020	membrane
TCONS_00002890	palmitoyl-monogalactosyldiacylglycerol delta-7 chloroplastic-like	F	GO:0016717	oxidoreductase activity, acting on paired donors, with oxidation of a pair of donors resulting in the reduction of molecular oxygen to two molecules of water
TCONS_00002890	palmitoyl-monogalactosyldiacylglycerol delta-7 chloroplastic-like	P	GO:0006629	lipid metabolic process
TCONS_00002890	palmitoyl-monogalactosyldiacylglycerol delta-7 chloroplastic-like	P	GO:0055114	oxidation-reduction process
TCONS_00032488	Glycosyl hydrolase family 35 isoform 2	C	GO:0005618	cell wall
TCONS_00032488	Glycosyl hydrolase family 35 isoform 2	C	GO:0005773	vacuole
TCONS_00032488	Glycosyl hydrolase family 35 isoform 2	F	GO:0004565	beta-galactosidase activity
TCONS_00032488	Glycosyl hydrolase family 35 isoform 2	P	GO:0006012	galactose metabolic process
TCONS_00032488	Glycosyl hydrolase family 35 isoform 2	P	GO:0006027	glycosaminoglycan catabolic process
TCONS_00032488	Glycosyl hydrolase family 35 isoform 2	P	GO:0006687	glycosphingolipid metabolic process
TCONS_00032488	Glycosyl hydrolase family 35 isoform 2	C	GO:0009341	beta-galactosidase complex
TCONS_00032488	Glycosyl hydrolase family 35 isoform 2	P	GO:0046486	glycerolipid metabolic process
TCONS_00017432	plastidic glucose transporter 4-like	C	GO:0005887	integral to plasma membrane
TCONS_00017432	plastidic glucose transporter 4-like	F	GO:0005351	sugar:hydrogen symporter activity
TCONS_00017432	plastidic glucose transporter 4-like	F	GO:0005355	glucose transmembrane transporter activity
TCONS_00017432	plastidic glucose transporter 4-like	P	GO:0035428	hexose transmembrane transport
TCONS_00017432	plastidic glucose transporter 4-like	P	GO:0046323	glucose import
TCONS_00028028	calcium-binding EF hand family	C	GO:0012505	endomembrane system
TCONS_00028028	calcium-binding EF hand family	C	GO:0016020	membrane
TCONS_00028028	calcium-binding EF hand family	C	GO:0043231	intracellular membrane-bounded organelle
TCONS_00028028	calcium-binding EF hand family	C	GO:0044444	cytoplasmic part
TCONS_00028028	calcium-binding EF hand family	F	GO:0005509	calcium ion binding
TCONS_00046870	ARM repeat superfamily	C	GO:0044424	intracellular part
TCONS_00046870	ARM repeat superfamily	F	GO:0005488	binding
TCONS_00046870	ARM repeat superfamily	P	GO:0006886	intracellular protein transport
TCONS_00046870	ARM repeat superfamily	P	GO:0044699	single-organism process
TCONS_00057234	BNR Asp-box repeat family isoform 1	C	GO:0016020	membrane
TCONS_00025058	nitrate reductase	F	GO:0016491	oxidoreductase activity
TCONS_00025058	nitrate reductase	F	GO:0020037	heme binding
TCONS_00025058	nitrate reductase	F	GO:0046872	metal ion binding
TCONS_00025058	nitrate reductase	P	GO:0044237	cellular metabolic process
TCONS_00025058	nitrate reductase	P	GO:0055114	oxidation-reduction process
TCONS_00025058	nitrate reductase	P	GO:2001057	reactive nitrogen species metabolic process
TCONS_00047460	probable glutamate carboxypeptidase 2-like	F	GO:0003824	catalytic activity
TCONS_00047460	probable glutamate carboxypeptidase 2-like	P	GO:0009791	post-embryonic development
TCONS_00047460	probable glutamate carboxypeptidase 2-like	P	GO:0010075	regulation of meristem growth
TCONS_00047460	probable glutamate carboxypeptidase 2-like	P	GO:0048731	system development
TCONS_00047460	probable glutamate carboxypeptidase 2-like	P	GO:2000026	regulation of multicellular organismal development
TCONS_00049316	cytochrome c biogenesis chloroplastic-like	C	GO:0016020	membrane
TCONS_00009541	125 kDa kinesin-related -like	C	GO:0005871	kinesin complex
TCONS_00009541	125 kDa kinesin-related -like	F	GO:0005524	ATP binding
TCONS_00009541	125 kDa kinesin-related -like	F	GO:0008017	microtubule binding
TCONS_00009541	125 kDa kinesin-related -like	F	GO:0008574	plus-end-directed microtubule motor activity
TCONS_00009541	125 kDa kinesin-related -like	P	GO:0007018	microtubule-based movement
TCONS_00009541	125 kDa kinesin-related -like	C	GO:0045298	tubulin complex
TCONS_00009541	125 kDa kinesin-related -like	C	GO:0005874	microtubule
TCONS_00010448	Mutator-like transposase isoform 1	F	GO:0008270	zinc ion binding
TCONS_00037303	ATP-dependent RNA	C	GO:0005737	cytoplasm
TCONS_00037303	ATP-dependent RNA	C	GO:0043231	intracellular membrane-bounded organelle
TCONS_00037303	ATP-dependent RNA	F	GO:0003676	nucleic acid binding
TCONS_00037303	ATP-dependent RNA	F	GO:0004386	helicase activity

## Sheet: BP
Level	GO_ID	Term	Type	Seqs_Num	Sequences
1	GO:0008150	biological_process	Biological Process	192	TCONS_00033991, TCONS_00037310, TCONS_00016734, TCONS_00056071, TCONS_00040609, TCONS_00029808, TCONS_00003421, TCONS_00025457, TCONS_00034836, TCONS_00046032, TCONS_00009650, TCONS_00009657, TCONS_00017273, TCONS_00023936, TCONS_00000288, TCONS_00005856, TCONS_00013908, TCONS_00054337, TCONS_00011965, TCONS_00036328, TCONS_00012932, TCONS_00018219, TCONS_00012116, TCONS_00039037, TCONS_00041831,…
2	GO:0048519	negative regulation of biological process	Biological Process	1	TCONS_00001560
2	GO:0000003	reproduction	Biological Process	4	TCONS_00034990, TCONS_00035385, TCONS_00052573, TCONS_00041195
2	GO:0065007	biological regulation	Biological Process	22	TCONS_00035385, TCONS_00031770, TCONS_00007763, TCONS_00046602, TCONS_00006895, TCONS_00030585, TCONS_00057887, TCONS_00003964, TCONS_00002951, TCONS_00001560, TCONS_00020751, TCONS_00022454, TCONS_00054337, TCONS_00045226, TCONS_00050812, TCONS_00041198, TCONS_00004064, TCONS_00039859, TCONS_00041195, TCONS_00032306, TCONS_00012932, TCONS_00047460
2	GO:0048511	rhythmic process	Biological Process	2	TCONS_00013674, TCONS_00016279
2	GO:0044699	single-organism process	Biological Process	118	TCONS_00033991, TCONS_00039217, TCONS_00038007, TCONS_00017541, TCONS_00040609, TCONS_00009927, TCONS_00025058, TCONS_00055814, TCONS_00003421, TCONS_00025457, TCONS_00052666, TCONS_00021256, TCONS_00045226, TCONS_00046032, TCONS_00043727, TCONS_00010363, TCONS_00044934, TCONS_00014601, TCONS_00009650, TCONS_00009657, TCONS_00017432, TCONS_00023936, TCONS_00002984, TCONS_00019170, TCONS_00026376,…
2	GO:0048518	positive regulation of biological process	Biological Process	1	TCONS_00006895
2	GO:0050896	response to stimulus	Biological Process	31	TCONS_00033991, TCONS_00037310, TCONS_00039037, TCONS_00056071, TCONS_00057887, TCONS_00039032, TCONS_00052573, TCONS_00020612, TCONS_00054352, TCONS_00050587, TCONS_00057915, TCONS_00045365, TCONS_00001560, TCONS_00045226, TCONS_00031669, TCONS_00010363, TCONS_00035385, TCONS_00043503, TCONS_00043502, TCONS_00014361, TCONS_00022669, TCONS_00022924, TCONS_00019170, TCONS_00022156, TCONS_00049051,…
2	GO:0032502	developmental process	Biological Process	8	TCONS_00034990, TCONS_00044518, TCONS_00035385, TCONS_00007763, TCONS_00044433, TCONS_00052573, TCONS_00041195, TCONS_00047460
2	GO:0051179	localization	Biological Process	22	TCONS_00034990, TCONS_00005071, TCONS_00033991, TCONS_00039037, TCONS_00037446, TCONS_00007763, TCONS_00039217, TCONS_00040609, TCONS_00046602, TCONS_00039032, TCONS_00017432, TCONS_00020612, TCONS_00026853, TCONS_00046870, TCONS_00001522, TCONS_00027971, TCONS_00005258, TCONS_00050259, TCONS_00048019, TCONS_00049051, TCONS_00037739, TCONS_00032306
2	GO:0051704	multi-organism process	Biological Process	3	TCONS_00034990, TCONS_00035385, TCONS_00041195
2	GO:0022414	reproductive process	Biological Process	4	TCONS_00034990, TCONS_00035385, TCONS_00052573, TCONS_00041195
2	GO:0008152	metabolic process	Biological Process	153	TCONS_00016734, TCONS_00038007, TCONS_00017541, TCONS_00006895, TCONS_00040609, TCONS_00009927, TCONS_00029808, TCONS_00025058, TCONS_00055814, TCONS_00003421, TCONS_00048732, TCONS_00025457, TCONS_00052666, TCONS_00021256, TCONS_00045226, TCONS_00034836, TCONS_00043041, TCONS_00046032, TCONS_00043727, TCONS_00010363, TCONS_00044934, TCONS_00014601, TCONS_00009650, TCONS_00048737, TCONS_00009657,…
2	GO:0098754	detoxification	Biological Process	4	TCONS_00010363, TCONS_00045365, TCONS_00014361, TCONS_00049051
2	GO:0071840	cellular component organization or biogenesis	Biological Process	26	TCONS_00039037, TCONS_00016734, TCONS_00041831, TCONS_00046602, TCONS_00006895, TCONS_00039032, TCONS_00039470, TCONS_00011580, TCONS_00032181, TCONS_00029808, TCONS_00050587, TCONS_00047267, TCONS_00028802, TCONS_00027971, TCONS_00043103, TCONS_00031426, TCONS_00006390, TCONS_00044739, TCONS_00034990, TCONS_00044518, TCONS_00037446, TCONS_00054244, TCONS_00037242, TCONS_00005856, TCONS_00019170,…
2	GO:0023052	signaling	Biological Process	4	TCONS_00045226, TCONS_00057887, TCONS_00032306, TCONS_00012932
2	GO:0032501	multicellular organismal process	Biological Process	8	TCONS_00034990, TCONS_00044518, TCONS_00035385, TCONS_00007763, TCONS_00044433, TCONS_00052573, TCONS_00041195, TCONS_00047460
2	GO:0040007	growth	Biological Process	2	TCONS_00034990, TCONS_00047460
2	GO:0009987	cellular process	Biological Process	120	TCONS_00016734, TCONS_00017541, TCONS_00006895, TCONS_00040609, TCONS_00009927, TCONS_00029808, TCONS_00025058, TCONS_00000790, TCONS_00025457, TCONS_00052666, TCONS_00045226, TCONS_00043041, TCONS_00043727, TCONS_00010363, TCONS_00044934, TCONS_00014601, TCONS_00017273, TCONS_00023936, TCONS_00043051, TCONS_00000288, TCONS_00005856, TCONS_00019170, TCONS_00026376, TCONS_00022454, TCONS_00054337,…
2	GO:0050789	regulation of biological process	Biological Process	21	TCONS_00035385, TCONS_00031770, TCONS_00007763, TCONS_00006895, TCONS_00030585, TCONS_00057887, TCONS_00003964, TCONS_00002951, TCONS_00001560, TCONS_00020751, TCONS_00022454, TCONS_00054337, TCONS_00045226, TCONS_00050812, TCONS_00041198, TCONS_00004064, TCONS_00039859, TCONS_00041195, TCONS_00032306, TCONS_00012932, TCONS_00047460
3	GO:0042221	response to chemical	Biological Process	15	TCONS_00010363, TCONS_00033991, TCONS_00056071, TCONS_00014361, TCONS_00052573, TCONS_00020612, TCONS_00045365, TCONS_00022156, TCONS_00045226, TCONS_00049051, TCONS_00041112, TCONS_00004064, TCONS_00039859, TCONS_00012932, TCONS_00007292
3	GO:0010496	intercellular transport	Biological Process	1	TCONS_00007763
3	GO:0050794	regulation of cellular process	Biological Process	19	TCONS_00035385, TCONS_00031770, TCONS_00006895, TCONS_00030585, TCONS_00057887, TCONS_00003964, TCONS_00002951, TCONS_00001560, TCONS_00020751, TCONS_00022454, TCONS_00054337, TCONS_00045226, TCONS_00050812, TCONS_00041198, TCONS_00004064, TCONS_00039859, TCONS_00032306, TCONS_00041195, TCONS_00012932
3	GO:0044763	single-organism cellular process	Biological Process	71	TCONS_00013543, TCONS_00034089, TCONS_00031770, TCONS_00017541, TCONS_00040609, TCONS_00057887, TCONS_00032181, TCONS_00009927, TCONS_00057484, TCONS_00049622, TCONS_00025457, TCONS_00052666, TCONS_00045226, TCONS_00050328, TCONS_00043727, TCONS_00034990, TCONS_00044934, TCONS_00014601, TCONS_00021676, TCONS_00014084, TCONS_00023936, TCONS_00026376, TCONS_00026372, TCONS_00041112, TCONS_00037739,…
3	GO:0044237	cellular metabolic process	Biological Process	93	TCONS_00013543, TCONS_00016734, TCONS_00034089, TCONS_00017541, TCONS_00006895, TCONS_00040609, TCONS_00009927, TCONS_00029808, TCONS_00057484, TCONS_00025058, TCONS_00049622, TCONS_00028802, TCONS_00046874, TCONS_00050964, TCONS_00001560, TCONS_00025457, TCONS_00052666, TCONS_00045226, TCONS_00050328, TCONS_00043041, TCONS_00043727, TCONS_00034473, TCONS_00010363, TCONS_00044934, TCONS_00014601,…
3	GO:0071704	organic substance metabolic process	Biological Process	111	TCONS_00016734, TCONS_00017541, TCONS_00006895, TCONS_00040609, TCONS_00009927, TCONS_00029808, TCONS_00048732, TCONS_00025457, TCONS_00052666, TCONS_00045226, TCONS_00046032, TCONS_00043727, TCONS_00044934, TCONS_00014601, TCONS_00048737, TCONS_00017273, TCONS_00023936, TCONS_00000288, TCONS_00019170, TCONS_00026376, TCONS_00013908, TCONS_00022454, TCONS_00054337, TCONS_00026372, TCONS_00036328,…
3	GO:0044702	single organism reproductive process	Biological Process	3	TCONS_00034990, TCONS_00035385, TCONS_00052573
3	GO:0050793	regulation of developmental process	Biological Process	2	TCONS_00007763, TCONS_00047460
3	GO:0006457	protein folding	Biological Process	3	TCONS_00035385, TCONS_00004064, TCONS_00039859
3	GO:0006950	response to stress	Biological Process	19	TCONS_00010363, TCONS_00035385, TCONS_00033991, TCONS_00037310, TCONS_00043503, TCONS_00056071, TCONS_00043502, TCONS_00014361, TCONS_00022669, TCONS_00054352, TCONS_00022924, TCONS_00050587, TCONS_00057915, TCONS_00045365, TCONS_00019170, TCONS_00001560, TCONS_00049051, TCONS_00004064, TCONS_00039859
3	GO:0044703	multi-organism reproductive process	Biological Process	3	TCONS_00034990, TCONS_00035385, TCONS_00041195
3	GO:0040008	regulation of growth	Biological Process	1	TCONS_00047460
3	GO:0051641	cellular localization	Biological Process	8	TCONS_00026853, TCONS_00034990, TCONS_00046870, TCONS_00039037, TCONS_00027971, TCONS_00037446, TCONS_00039032, TCONS_00032306
3	GO:0044707	single-multicellular organism process	Biological Process	6	TCONS_00035385, TCONS_00044518, TCONS_00007763, TCONS_00044433, TCONS_00052573, TCONS_00047460
3	GO:0009056	catabolic process	Biological Process	28	TCONS_00012116, TCONS_00032488, TCONS_00040707, TCONS_00048113, TCONS_00045365, TCONS_00048732, TCONS_00046874, TCONS_00050964, TCONS_00010524, TCONS_00045246, TCONS_00001184, TCONS_00046032, TCONS_00043727, TCONS_00034473, TCONS_00012202, TCONS_00034531, TCONS_00037446, TCONS_00048737, TCONS_00014084, TCONS_00045927, TCONS_00026376, TCONS_00055249, TCONS_00041254, TCONS_00026372, TCONS_00041112,…
3	GO:0003006	developmental process involved in reproduction	Biological Process	4	TCONS_00034990, TCONS_00035385, TCONS_00052573, TCONS_00041195
3	GO:0009719	response to endogenous stimulus	Biological Process	4	TCONS_00045226, TCONS_00052573, TCONS_00012932, TCONS_00007292
3	GO:0051239	regulation of multicellular organismal process	Biological Process	2	TCONS_00007763, TCONS_00047460
3	GO:0065008	regulation of biological quality	Biological Process	9	TCONS_00003964, TCONS_00035385, TCONS_00031770, TCONS_00046602, TCONS_00030585, TCONS_00050812, TCONS_00041198, TCONS_00004064, TCONS_00039859
3	GO:0051716	cellular response to stimulus	Biological Process	13	TCONS_00010363, TCONS_00035385, TCONS_00014361, TCONS_00057887, TCONS_00001560, TCONS_00022156, TCONS_00045226, TCONS_00049051, TCONS_00041112, TCONS_00004064, TCONS_00039859, TCONS_00032306, TCONS_00012932
3	GO:0009058	biosynthetic process	Biological Process	45	TCONS_00016734, TCONS_00034089, TCONS_00037578, TCONS_00017541, TCONS_00006895, TCONS_00022756, TCONS_00040707, TCONS_00016772, TCONS_00052573, TCONS_00054796, TCONS_00039470, TCONS_00057222, TCONS_00009927, TCONS_00057484, TCONS_00048113, TCONS_00002951, TCONS_00028802, TCONS_00025457, TCONS_00021256, TCONS_00033205, TCONS_00010524, TCONS_00033847, TCONS_00031426, TCONS_00031669, TCONS_00012202,…
3	GO:0016049	cell growth	Biological Process	1	TCONS_00034990
3	GO:0048523	negative regulation of cellular process	Biological Process	1	TCONS_00001560
3	GO:1902578	single-organism localization	Biological Process	10	TCONS_00026853, TCONS_00005071, TCONS_00033991, TCONS_00039037, TCONS_00039217, TCONS_00040609, TCONS_00046602, TCONS_00039032, TCONS_00017432, TCONS_00037739
3	GO:0007623	circadian rhythm	Biological Process	2	TCONS_00013674, TCONS_00016279
3	GO:0044710	single-organism metabolic process	Biological Process	93	TCONS_00013543, TCONS_00034089, TCONS_00038007, TCONS_00017541, TCONS_00040609, TCONS_00009927, TCONS_00057484, TCONS_00025058, TCONS_00049622, TCONS_00055814, TCONS_00003421, TCONS_00046874, TCONS_00025457, TCONS_00052666, TCONS_00021256, TCONS_00022663, TCONS_00002890, TCONS_00050328, TCONS_00046032, TCONS_00043727, TCONS_00010363, TCONS_00014601, TCONS_00044934, TCONS_00009650, TCONS_00043922,…
3	GO:0015976	carbon utilization	Biological Process	6	TCONS_00024732, TCONS_00025457, TCONS_00033847, TCONS_00032604, TCONS_00014084, TCONS_00007292
3	GO:0048646	anatomical structure formation involved in morphogenesis	Biological Process	1	TCONS_00044518
3	GO:0006807	nitrogen compound metabolic process	Biological Process	55	TCONS_00013543, TCONS_00016734, TCONS_00034089, TCONS_00017541, TCONS_00040609, TCONS_00006895, TCONS_00009927, TCONS_00025058, TCONS_00028802, TCONS_00001560, TCONS_00034473, TCONS_00014601, TCONS_00021676, TCONS_00014084, TCONS_00000288, TCONS_00019170, TCONS_00026376, TCONS_00020751, TCONS_00022454, TCONS_00054337, TCONS_00026372, TCONS_00041112, TCONS_00037739, TCONS_00032604, TCONS_00018219,…
3	GO:0033036	macromolecule localization	Biological Process	9	TCONS_00026853, TCONS_00034990, TCONS_00046870, TCONS_00033991, TCONS_00039037, TCONS_00027971, TCONS_00037446, TCONS_00039217, TCONS_00039032
3	GO:0009892	negative regulation of metabolic process	Biological Process	1	TCONS_00001560
3	GO:0044706	multi-multicellular organism process	Biological Process	3	TCONS_00034990, TCONS_00035385, TCONS_00041195
3	GO:0044238	primary metabolic process	Biological Process	96	TCONS_00016734, TCONS_00017541, TCONS_00040609, TCONS_00006895, TCONS_00029808, TCONS_00009927, TCONS_00048732, TCONS_00025457, TCONS_00052666, TCONS_00045226, TCONS_00046032, TCONS_00043727, TCONS_00014601, TCONS_00048737, TCONS_00023936, TCONS_00000288, TCONS_00026376, TCONS_00022454, TCONS_00054337, TCONS_00026372, TCONS_00036328, TCONS_00012932, TCONS_00039557, TCONS_00018219, TCONS_00012116,…
3	GO:0019222	regulation of metabolic process	Biological Process	8	TCONS_00002951, TCONS_00001560, TCONS_00020751, TCONS_00022454, TCONS_00054337, TCONS_00006895, TCONS_00045226, TCONS_00012932
3	GO:0009893	positive regulation of metabolic process	Biological Process	1	TCONS_00006895
3	GO:0044700	single organism signaling	Biological Process	4	TCONS_00045226, TCONS_00057887, TCONS_00032306, TCONS_00012932
3	GO:0009653	anatomical structure morphogenesis	Biological Process	2	TCONS_00034990, TCONS_00044518
3	GO:0009628	response to abiotic stimulus	Biological Process	5	TCONS_00033991, TCONS_00057915, TCONS_00039037, TCONS_00039032, TCONS_00031669
3	GO:0044085	cellular component biogenesis	Biological Process	12	TCONS_00044518, TCONS_00016734, TCONS_00037446, TCONS_00039470, TCONS_00037242, TCONS_00032181, TCONS_00029808, TCONS_00005856, TCONS_00047267, TCONS_00028802, TCONS_00019170, TCONS_00031426
3	GO:0016043	cellular component organization	Biological Process	23	TCONS_00044739, TCONS_00034990, TCONS_00044518, TCONS_00039037, TCONS_00041831, TCONS_00037446, TCONS_00046602, TCONS_00054244, TCONS_00006895, TCONS_00039032, TCONS_00011580, TCONS_00032181, TCONS_00029808, TCONS_00050587, TCONS_00005856, TCONS_00047267, TCONS_00019170, TCONS_00028802, TCONS_00027971, TCONS_00043103, TCONS_00031426, TCONS_00006390, TCONS_00049210
3	GO:0065009	regulation of molecular function	Biological Process	2	TCONS_00045226, TCONS_00012932
3	GO:0051234	establishment of localization	Biological Process	21	TCONS_00034990, TCONS_00005071, TCONS_00033991, TCONS_00039037, TCONS_00007763, TCONS_00039217, TCONS_00040609, TCONS_00046602, TCONS_00039032, TCONS_00017432, TCONS_00020612, TCONS_00026853, TCONS_00046870, TCONS_00001522, TCONS_00027971, TCONS_00005258, TCONS_00050259, TCONS_00048019, TCONS_00049051, TCONS_00037739, TCONS_00032306
3	GO:0019953	sexual reproduction	Biological Process	1	TCONS_00035385
3	GO:0071554	cell wall organization or biogenesis	Biological Process	8	TCONS_00050587, TCONS_00044739, TCONS_00034473, TCONS_00054244, TCONS_00032229, TCONS_00017273, TCONS_00029808, TCONS_00006390
3	GO:0032259	methylation	Biological Process	3	TCONS_00020751, TCONS_00024175, TCONS_00057222
3	GO:0022402	cell cycle process	Biological Process	1	TCONS_00032181
3	GO:0048522	positive regulation of cellular process	Biological Process	1	TCONS_00006895
3	GO:0048589	developmental growth	Biological Process	2	TCONS_00034990, TCONS_00047460
3	GO:0048856	anatomical structure development	Biological Process	8	TCONS_00034990, TCONS_00044518, TCONS_00035385, TCONS_00007763, TCONS_00044433, TCONS_00052573, TCONS_00041195, TCONS_00047460
3	GO:0044767	single-organism developmental process	Biological Process	7	TCONS_00034990, TCONS_00044518, TCONS_00035385, TCONS_00007763, TCONS_00044433, TCONS_00052573, TCONS_00047460
3	GO:1990748	cellular detoxification	Biological Process	4	TCONS_00010363, TCONS_00045365, TCONS_00014361, TCONS_00049051
4	GO:0006725	cellular aromatic compound metabolic process	Biological Process	33	TCONS_00013543, TCONS_00017541, TCONS_00040609, TCONS_00006895, TCONS_00040707, TCONS_00054796, TCONS_00022315, TCONS_00011580, TCONS_00007769, TCONS_00009927, TCONS_00048113, TCONS_00047267, TCONS_00002951, TCONS_00001560, TCONS_00012202, TCONS_00014601, TCONS_00034531, TCONS_00037446, TCONS_00042774, TCONS_00008669, TCONS_00014084, TCONS_00000288, TCONS_00055329, TCONS_00019170, TCONS_00024732,…
4	GO:0006403	RNA localization	Biological Process	1	TCONS_00037446
4	GO:0071495	cellular response to endogenous stimulus	Biological Process	2	TCONS_00045226, TCONS_00012932
4	GO:1902580	single-organism cellular localization	Biological Process	2	TCONS_00039037, TCONS_00039032
4	GO:0009636	response to toxic substance	Biological Process	4	TCONS_00010363, TCONS_00045365, TCONS_00014361, TCONS_00049051
4	GO:0019748	secondary metabolic process	Biological Process	7	TCONS_00048113, TCONS_00012202, TCONS_00046874, TCONS_00021256, TCONS_00041254, TCONS_00045246, TCONS_00009927
4	GO:0007017	microtubule-based process	Biological Process	1	TCONS_00009541
4	GO:1901564	organonitrogen compound metabolic process	Biological Process	40	TCONS_00013543, TCONS_00018219, TCONS_00016734, TCONS_00012116, TCONS_00034089, TCONS_00032488, TCONS_00017541, TCONS_00040609, TCONS_00006895, TCONS_00022756, TCONS_00040707, TCONS_00034181, TCONS_00054796, TCONS_00039470, TCONS_00009927, TCONS_00048113, TCONS_00028802, TCONS_00010524, TCONS_00045246, TCONS_00001184, TCONS_00031426, TCONS_00034473, TCONS_00012202, TCONS_00014601, TCONS_00034531,…
4	GO:0044712	single-organism catabolic process	Biological Process	17	TCONS_00043727, TCONS_00012202, TCONS_00034531, TCONS_00040707, TCONS_00014084, TCONS_00048113, TCONS_00026376, TCONS_00055249, TCONS_00041254, TCONS_00026372, TCONS_00041112, TCONS_00010524, TCONS_00045246, TCONS_00001184, TCONS_00032229, TCONS_00007292, TCONS_00046032
4	GO:0050790	regulation of catalytic activity	Biological Process	2	TCONS_00045226, TCONS_00012932
4	GO:0006793	phosphorus metabolic process	Biological Process	17	TCONS_00014601, TCONS_00034089, TCONS_00043922, TCONS_00013674, TCONS_00040609, TCONS_00008669, TCONS_00014084, TCONS_00001385, TCONS_00022156, TCONS_00025457, TCONS_00055249, TCONS_00045226, TCONS_00037739, TCONS_00041112, TCONS_00032229, TCONS_00012932, TCONS_00007292
4	GO:0044765	single-organism transport	Biological Process	10	TCONS_00026853, TCONS_00005071, TCONS_00033991, TCONS_00039037, TCONS_00039217, TCONS_00040609, TCONS_00046602, TCONS_00039032, TCONS_00017432, TCONS_00037739
4	GO:0051173	positive regulation of nitrogen compound metabolic process	Biological Process	1	TCONS_00006895
4	GO:0044248	cellular catabolic process	Biological Process	21	TCONS_00043727, TCONS_00034473, TCONS_00012202, TCONS_00012116, TCONS_00034531, TCONS_00037446, TCONS_00040707, TCONS_00048113, TCONS_00045365, TCONS_00026376, TCONS_00046874, TCONS_00050964, TCONS_00055249, TCONS_00041254, TCONS_00026372, TCONS_00041112, TCONS_00010524, TCONS_00045246, TCONS_00001184, TCONS_00042262, TCONS_00007292
4	GO:0055086	nucleobase-containing small molecule metabolic process	Biological Process	11	TCONS_00013543, TCONS_00014601, TCONS_00034531, TCONS_00040609, TCONS_00040707, TCONS_00037739, TCONS_00041112, TCONS_00008669, TCONS_00032229, TCONS_00014084, TCONS_00007292
4	GO:0010604	positive regulation of macromolecule metabolic process	Biological Process	1	TCONS_00006895
4	GO:0044723	single-organism carbohydrate metabolic process	Biological Process	18	TCONS_00043727, TCONS_00043922, TCONS_00014601, TCONS_00032488, TCONS_00054244, TCONS_00008669, TCONS_00014084, TCONS_00057484, TCONS_00023936, TCONS_00049622, TCONS_00025457, TCONS_00052666, TCONS_00041112, TCONS_00032229, TCONS_00033847, TCONS_00006390, TCONS_00007292, TCONS_00046032
4	GO:0010876	lipid localization	Biological Process	1	TCONS_00039217
4	GO:0009791	post-embryonic development	Biological Process	3	TCONS_00035385, TCONS_00052573, TCONS_00047460
4	GO:0046907	intracellular transport	Biological Process	7	TCONS_00034990, TCONS_00026853, TCONS_00046870, TCONS_00039037, TCONS_00027971, TCONS_00039032, TCONS_00032306
4	GO:0009889	regulation of biosynthetic process	Biological Process	3	TCONS_00002951, TCONS_00054337, TCONS_00006895
4	GO:0010605	negative regulation of macromolecule metabolic process	Biological Process	1	TCONS_00001560
4	GO:0048868	pollen tube development	Biological Process	3	TCONS_00034990, TCONS_00035385, TCONS_00041195
4	GO:0043933	macromolecular complex subunit organization	Biological Process	4	TCONS_00005856, TCONS_00047267, TCONS_00028802, TCONS_00037446
4	GO:0019637	organophosphate metabolic process	Biological Process	10	TCONS_00014601, TCONS_00001385, TCONS_00055249, TCONS_00040609, TCONS_00037739, TCONS_00041112, TCONS_00008669, TCONS_00032229, TCONS_00014084, TCONS_00007292
4	GO:0031323	regulation of cellular metabolic process	Biological Process	8	TCONS_00002951, TCONS_00001560, TCONS_00020751, TCONS_00022454, TCONS_00054337, TCONS_00045226, TCONS_00006895, TCONS_00012932
4	GO:1901576	organic substance biosynthetic process	Biological Process	41	TCONS_00016734, TCONS_00034089, TCONS_00037578, TCONS_00017541, TCONS_00006895, TCONS_00022756, TCONS_00040707, TCONS_00052573, TCONS_00054796, TCONS_00039470, TCONS_00009927, TCONS_00057484, TCONS_00048113, TCONS_00002951, TCONS_00028802, TCONS_00025457, TCONS_00033205, TCONS_00010524, TCONS_00033847, TCONS_00031426, TCONS_00031669, TCONS_00012202, TCONS_00042774, TCONS_00017273, TCONS_00037242,…
4	GO:0042592	homeostatic process	Biological Process	9	TCONS_00003964, TCONS_00035385, TCONS_00031770, TCONS_00046602, TCONS_00030585, TCONS_00050812, TCONS_00041198, TCONS_00004064, TCONS_00039859
4	GO:0019419	sulfate reduction	Biological Process	1	TCONS_00003964
4	GO:0044255	cellular lipid metabolic process	Biological Process	9	TCONS_00001385, TCONS_00037578, TCONS_00055249, TCONS_00032488, TCONS_00041112, TCONS_00034181, TCONS_00036328, TCONS_00050328, TCONS_00007292
4	GO:0006020	inositol metabolic process	Biological Process	1	TCONS_00007292
4	GO:0009409	response to cold	Biological Process	1	TCONS_00033991
4	GO:0009415	response to water	Biological Process	1	TCONS_00033991
4	GO:1901615	organic hydroxy compound metabolic process	Biological Process	1	TCONS_00007292
4	GO:0006099	tricarboxylic acid cycle	Biological Process	3	TCONS_00018219, TCONS_00025457, TCONS_00033847
4	GO:0010073	meristem maintenance	Biological Process	1	TCONS_00047460
4	GO:0018904	ether metabolic process	Biological Process	2	TCONS_00004064, TCONS_00039859
4	GO:0043062	extracellular structure organization	Biological Process	1	TCONS_00044518
4	GO:0019400	alditol metabolic process	Biological Process	1	TCONS_00007292
4	GO:0042440	pigment metabolic process	Biological Process	1	TCONS_00024299
4	GO:0009414	response to water deprivation	Biological Process	1	TCONS_00033991
4	GO:0048869	cellular developmental process	Biological Process	2	TCONS_00034990, TCONS_00044518
4	GO:0006790	sulfur compound metabolic process	Biological Process	11	TCONS_00003964, TCONS_00018219, TCONS_00019170, TCONS_00001385, TCONS_00041254, TCONS_00045246, TCONS_00034181, TCONS_00021676, TCONS_00004064, TCONS_00039859, TCONS_00057222
4	GO:0006970	response to osmotic stress	Biological Process	1	TCONS_00033991
4	GO:0048509	regulation of meristem development	Biological Process	1	TCONS_00047460
4	GO:0009793	embryo development ending in seed dormancy	Biological Process	2	TCONS_00035385, TCONS_00052573
4	GO:0001887	selenium compound metabolic process	Biological Process	1	TCONS_00057222
4	GO:0099402	plant organ development	Biological Process	1	TCONS_00007763
4	GO:0044262	cellular carbohydrate metabolic process	Biological Process	12	TCONS_00043727, TCONS_00043922, TCONS_00013674, TCONS_00054244, TCONS_00029808, TCONS_00057484, TCONS_00023936, TCONS_00049622, TCONS_00052666, TCONS_00032229, TCONS_00006390, TCONS_00007292
4	GO:0009888	tissue development	Biological Process	1	TCONS_00047460
4	GO:1901135	carbohydrate derivative metabolic process	Biological Process	10	TCONS_00034473, TCONS_00013543, TCONS_00014601, TCONS_00034531, TCONS_00032488, TCONS_00040609, TCONS_00037739, TCONS_00041112, TCONS_00014084, TCONS_00007292
4	GO:0009860	pollen tube growth	Biological Process	1	TCONS_00034990
4	GO:0070887	cellular response to chemical stimulus	Biological Process	9	TCONS_00010363, TCONS_00022156, TCONS_00045226, TCONS_00014361, TCONS_00049051, TCONS_00041112, TCONS_00004064, TCONS_00039859, TCONS_00012932
4	GO:1901700	response to oxygen-containing compound	Biological Process	8	TCONS_00010363, TCONS_00033991, TCONS_00056071, TCONS_00045226, TCONS_00014361, TCONS_00049051, TCONS_00020612, TCONS_00012932
4	GO:0044281	small molecule metabolic process	Biological Process	42	TCONS_00013543, TCONS_00018219, TCONS_00034089, TCONS_00037578, TCONS_00007763, TCONS_00032488, TCONS_00017541, TCONS_00022756, TCONS_00040609, TCONS_00040707, TCONS_00054796, TCONS_00034181, TCONS_00009927, TCONS_00048113, TCONS_00049622, TCONS_00025457, TCONS_00033205, TCONS_00010524, TCONS_00001184, TCONS_00033847, TCONS_00012202, TCONS_00014601, TCONS_00044934, TCONS_00043922, TCONS_00034531,…
4	GO:0006810	transport	Biological Process	21	TCONS_00034990, TCONS_00005071, TCONS_00033991, TCONS_00039037, TCONS_00007763, TCONS_00039217, TCONS_00040609, TCONS_00046602, TCONS_00039032, TCONS_00017432, TCONS_00020612, TCONS_00026853, TCONS_00046870, TCONS_00001522, TCONS_00027971, TCONS_00005258, TCONS_00050259, TCONS_00048019, TCONS_00049051, TCONS_00037739, TCONS_00032306
4	GO:0006928	movement of cell or subcellular component	Biological Process	1	TCONS_00009541
4	GO:0060560	developmental growth involved in morphogenesis	Biological Process	1	TCONS_00034990
4	GO:1901698	response to nitrogen compound	Biological Process	1	TCONS_00020612
4	GO:0072593	reactive oxygen species metabolic process	Biological Process	4	TCONS_00010363, TCONS_00045365, TCONS_00014361, TCONS_00049051
4	GO:0044802	single-organism membrane organization	Biological Process	2	TCONS_00039037, TCONS_00039032
4	GO:0008104	protein localization	Biological Process	6	TCONS_00026853, TCONS_00034990, TCONS_00046870, TCONS_00039037, TCONS_00027971, TCONS_00039032
4	GO:0006520	cellular amino acid metabolic process	Biological Process	16	TCONS_00012202, TCONS_00042774, TCONS_00017541, TCONS_00022756, TCONS_00021676, TCONS_00054796, TCONS_00009927, TCONS_00048113, TCONS_00055329, TCONS_00026376, TCONS_00024732, TCONS_00026372, TCONS_00010524, TCONS_00041112, TCONS_00001184, TCONS_00032604
4	GO:0055114	oxidation-reduction process	Biological Process	48	TCONS_00018219, TCONS_00038007, TCONS_00040609, TCONS_00030585, TCONS_00056498, TCONS_00054352, TCONS_00009927, TCONS_00057484, TCONS_00003964, TCONS_00050587, TCONS_00057818, TCONS_00025058, TCONS_00045365, TCONS_00055814, TCONS_00003421, TCONS_00025457, TCONS_00030498, TCONS_00021256, TCONS_00022663, TCONS_00057218, TCONS_00033205, TCONS_00002890, TCONS_00035988, TCONS_00050328, TCONS_00033847,…
4	GO:0009856	pollination	Biological Process	3	TCONS_00034990, TCONS_00035385, TCONS_00041195
4	GO:0006996	organelle organization	Biological Process	9	TCONS_00005856, TCONS_00028802, TCONS_00027971, TCONS_00041831, TCONS_00043103, TCONS_00006895, TCONS_00031426, TCONS_00011580, TCONS_00049210
4	GO:0005975	carbohydrate metabolic process	Biological Process	30	TCONS_00039557, TCONS_00011367, TCONS_00032488, TCONS_00029808, TCONS_00057484, TCONS_00049622, TCONS_00048732, TCONS_00025457, TCONS_00052666, TCONS_00033847, TCONS_00006390, TCONS_00046032, TCONS_00043727, TCONS_00015854, TCONS_00034473, TCONS_00043922, TCONS_00014601, TCONS_00013674, TCONS_00054244, TCONS_00048737, TCONS_00008669, TCONS_00014084, TCONS_00023936, TCONS_00027124, TCONS_00030784,…
4	GO:0010927	cellular component assembly involved in morphogenesis	Biological Process	1	TCONS_00044518
4	GO:0071555	cell wall organization	Biological Process	5	TCONS_00050587, TCONS_00044739, TCONS_00054244, TCONS_00006390, TCONS_00029808
4	GO:0035266	meristem growth	Biological Process	1	TCONS_00047460
4	GO:0006805	xenobiotic metabolic process	Biological Process	2	TCONS_00022156, TCONS_00041112
4	GO:0009698	phenylpropanoid metabolic process	Biological Process	3	TCONS_00048113, TCONS_00012202, TCONS_00009927
4	GO:0019538	protein metabolic process	Biological Process	28	TCONS_00016734, TCONS_00012116, TCONS_00017541, TCONS_00006895, TCONS_00039470, TCONS_00052573, TCONS_00054009, TCONS_00028802, TCONS_00046874, TCONS_00050964, TCONS_00045226, TCONS_00034612, TCONS_00033723, TCONS_00034614, TCONS_00031426, TCONS_00053619, TCONS_00009593, TCONS_00011351, TCONS_00013674, TCONS_00056567, TCONS_00037242, TCONS_00020108, TCONS_00045927, TCONS_00027548, TCONS_00025885,…
4	GO:0010035	response to inorganic substance	Biological Process	6	TCONS_00010363, TCONS_00033991, TCONS_00056071, TCONS_00014361, TCONS_00049051, TCONS_00020612
4	GO:0048731	system development	Biological Process	4	TCONS_00035385, TCONS_00007763, TCONS_00052573, TCONS_00047460
4	GO:0019725	cellular homeostasis	Biological Process	9	TCONS_00003964, TCONS_00035385, TCONS_00031770, TCONS_00046602, TCONS_00030585, TCONS_00050812, TCONS_00041198, TCONS_00004064, TCONS_00039859
4	GO:0001101	response to acid chemical	Biological Process	3	TCONS_00033991, TCONS_00045226, TCONS_00012932
4	GO:0046483	heterocycle metabolic process	Biological Process	33	TCONS_00013543, TCONS_00034089, TCONS_00017541, TCONS_00040609, TCONS_00006895, TCONS_00040707, TCONS_00054796, TCONS_00022315, TCONS_00011580, TCONS_00007769, TCONS_00009927, TCONS_00047267, TCONS_00002951, TCONS_00001560, TCONS_00014601, TCONS_00034531, TCONS_00037446, TCONS_00042774, TCONS_00008669, TCONS_00014084, TCONS_00000288, TCONS_00055329, TCONS_00019170, TCONS_00024732, TCONS_00022156,…
4	GO:0015980	energy derivation by oxidation of organic compounds	Biological Process	5	TCONS_00018219, TCONS_00025457, TCONS_00033847, TCONS_00057484, TCONS_00023936
4	GO:0009725	response to hormone	Biological Process	4	TCONS_00045226, TCONS_00052573, TCONS_00012932, TCONS_00007292
4	GO:1901657	glycosyl compound metabolic process	Biological Process	7	TCONS_00013543, TCONS_00034531, TCONS_00040609, TCONS_00037739, TCONS_00041112, TCONS_00014084, TCONS_00007292
4	GO:0043449	cellular alkene metabolic process	Biological Process	1	TCONS_00052573
4	GO:2001057	reactive nitrogen species metabolic process	Biological Process	1	TCONS_00025058
4	GO:0031324	negative regulation of cellular metabolic process	Biological Process	1	TCONS_00001560
4	GO:0048638	regulation of developmental growth	Biological Process	1	TCONS_00047460
4	GO:0060255	regulation of macromolecule metabolic process	Biological Process	8	TCONS_00002951, TCONS_00001560, TCONS_00020751, TCONS_00022454, TCONS_00054337, TCONS_00045226, TCONS_00006895, TCONS_00012932
4	GO:0070271	protein complex biogenesis	Biological Process	1	TCONS_00005856
4	GO:0048316	seed development	Biological Process	2	TCONS_00035385, TCONS_00052573
4	GO:0005984	disaccharide metabolic process	Biological Process	7	TCONS_00043727, TCONS_00052666, TCONS_00054244, TCONS_00032229, TCONS_00006390, TCONS_00057484, TCONS_00023936
4	GO:0015977	carbon fixation	Biological Process	1	TCONS_00018219
4	GO:0009110	vitamin biosynthetic process	Biological Process	4	TCONS_00034089, TCONS_00026376, TCONS_00026372, TCONS_00040707
4	GO:0061024	membrane organization	Biological Process	2	TCONS_00039037, TCONS_00039032
4	GO:0031325	positive regulation of cellular metabolic process	Biological Process	1	TCONS_00006895
4	GO:0006082	organic acid metabolic process	Biological Process	29	TCONS_00018219, TCONS_00037578, TCONS_00007763, TCONS_00017541, TCONS_00022756, TCONS_00040707, TCONS_00054796, TCONS_00034181, TCONS_00009927, TCONS_00048113, TCONS_00049622, TCONS_00025457, TCONS_00033205, TCONS_00010524, TCONS_00001184, TCONS_00033847, TCONS_00012202, TCONS_00044934, TCONS_00042774, TCONS_00021676, TCONS_00020800, TCONS_00014084, TCONS_00055329, TCONS_00026376, TCONS_00024732,…
4	GO:0043414	macromolecule methylation	Biological Process	1	TCONS_00020751
4	GO:0042546	cell wall biogenesis	Biological Process	1	TCONS_00029808
4	GO:0010497	plasmodesmata-mediated intercellular transport	Biological Process	1	TCONS_00007763
4	GO:0048364	root development	Biological Process	1	TCONS_00007763
4	GO:0009266	response to temperature stimulus	Biological Process	1	TCONS_00033991
4	GO:0006575	cellular modified amino acid metabolic process	Biological Process	4	TCONS_00018219, TCONS_00041254, TCONS_00045246, TCONS_00034181
4	GO:0010033	response to organic substance	Biological Process	4	TCONS_00045226, TCONS_00052573, TCONS_00012932, TCONS_00007292
4	GO:0009826	unidimensional cell growth	Biological Process	1	TCONS_00034990
4	GO:1900673	olefin metabolic process	Biological Process	2	TCONS_00052573, TCONS_00009927
4	GO:0098869	cellular oxidant detoxification	Biological Process	4	TCONS_00010363, TCONS_00045365, TCONS_00014361, TCONS_00049051
4	GO:0006979	response to oxidative stress	Biological Process	12	TCONS_00010363, TCONS_00050587, TCONS_00045365, TCONS_00019170, TCONS_00043503, TCONS_00056071, TCONS_00043502, TCONS_00014361, TCONS_00049051, TCONS_00004064, TCONS_00039859, TCONS_00054352
4	GO:0033554	cellular response to stress	Biological Process	7	TCONS_00010363, TCONS_00035385, TCONS_00001560, TCONS_00014361, TCONS_00049051, TCONS_00004064, TCONS_00039859
4	GO:0006139	nucleobase-containing compound metabolic process	Biological Process	24	TCONS_00013543, TCONS_00017541, TCONS_00040609, TCONS_00006895, TCONS_00040707, TCONS_00022315, TCONS_00011580, TCONS_00007769, TCONS_00047267, TCONS_00002951, TCONS_00001560, TCONS_00014601, TCONS_00034531, TCONS_00037446, TCONS_00008669, TCONS_00014084, TCONS_00000288, TCONS_00020751, TCONS_00022454, TCONS_00054337, TCONS_00041112, TCONS_00037739, TCONS_00032229, TCONS_00007292
4	GO:0048468	cell development	Biological Process	1	TCONS_00034990
4	GO:0009566	fertilization	Biological Process	1	TCONS_00035385
4	GO:0042197	halogenated hydrocarbon metabolic process	Biological Process	2	TCONS_00022156, TCONS_00041112
4	GO:0009404	toxin metabolic process	Biological Process	2	TCONS_00041254, TCONS_00045246
4	GO:0071669	plant-type cell wall organization or biogenesis	Biological Process	2	TCONS_00050587, TCONS_00044739
4	GO:0051172	negative regulation of nitrogen compound metabolic process	Biological Process	1	TCONS_00001560
4	GO:0006081	cellular aldehyde metabolic process	Biological Process	3	TCONS_00014601, TCONS_00007292, TCONS_00014084
4	GO:0022613	ribonucleoprotein complex biogenesis	Biological Process	7	TCONS_00047267, TCONS_00028802, TCONS_00016734, TCONS_00037446, TCONS_00039470, TCONS_00037242, TCONS_00031426
4	GO:0006771	riboflavin metabolic process	Biological Process	2	TCONS_00034089, TCONS_00022156
4	GO:0006629	lipid metabolic process	Biological Process	11	TCONS_00001385, TCONS_00037578, TCONS_00055249, TCONS_00032488, TCONS_00041112, TCONS_00002890, TCONS_00034181, TCONS_00036328, TCONS_00050328, TCONS_00024175, TCONS_00007292
4	GO:1901575	organic substance catabolic process	Biological Process	25	TCONS_00012116, TCONS_00032488, TCONS_00040707, TCONS_00048113, TCONS_00048732, TCONS_00046874, TCONS_00050964, TCONS_00010524, TCONS_00001184, TCONS_00046032, TCONS_00043727, TCONS_00034473, TCONS_00012202, TCONS_00034531, TCONS_00037446, TCONS_00048737, TCONS_00014084, TCONS_00045927, TCONS_00026376, TCONS_00055249, TCONS_00026372, TCONS_00041112, TCONS_00032229, TCONS_00042262, TCONS_00007292
4	GO:0022607	cellular component assembly	Biological Process	7	TCONS_00044518, TCONS_00005856, TCONS_00047267, TCONS_00028802, TCONS_00019170, TCONS_00037446, TCONS_00032181
4	GO:0009812	flavonoid metabolic process	Biological Process	3	TCONS_00024299, TCONS_00013908, TCONS_00031669
4	GO:0090066	regulation of anatomical structure size	Biological Process	1	TCONS_00046602
4	GO:0043170	macromolecule metabolic process	Biological Process	53	TCONS_00016734, TCONS_00017541, TCONS_00006895, TCONS_00029808, TCONS_00057484, TCONS_00054009, TCONS_00028802, TCONS_00001560, TCONS_00046874, TCONS_00050964, TCONS_00048732, TCONS_00052666, TCONS_00045226, TCONS_00034473, TCONS_00043727, TCONS_00013674, TCONS_00048737, TCONS_00056567, TCONS_00017273, TCONS_00020108, TCONS_00023936, TCONS_00000288, TCONS_00027548, TCONS_00020751, TCONS_00022454,…
4	GO:0051649	establishment of localization in cell	Biological Process	7	TCONS_00034990, TCONS_00026853, TCONS_00046870, TCONS_00039037, TCONS_00027971, TCONS_00039032, TCONS_00032306
4	GO:0007165	signal transduction	Biological Process	4	TCONS_00045226, TCONS_00057887, TCONS_00032306, TCONS_00012932
4	GO:0045229	external encapsulating structure organization	Biological Process	6	TCONS_00050587, TCONS_00044739, TCONS_00044518, TCONS_00054244, TCONS_00006390, TCONS_00029808
4	GO:0007049	cell cycle	Biological Process	1	TCONS_00032181
4	GO:0080090	regulation of primary metabolic process	Biological Process	8	TCONS_00002951, TCONS_00001560, TCONS_00020751, TCONS_00022454, TCONS_00054337, TCONS_00045226, TCONS_00006895, TCONS_00012932
4	GO:0070727	cellular macromolecule localization	Biological Process	6	TCONS_00026853, TCONS_00046870, TCONS_00039037, TCONS_00027971, TCONS_00037446, TCONS_00039032
4	GO:2000026	regulation of multicellular organismal development	Biological Process	2	TCONS_00007763, TCONS_00047460
4	GO:0033037	polysaccharide localization	Biological Process	1	TCONS_00033991
4	GO:0032506	cytokinetic process	Biological Process	1	TCONS_00032181
4	GO:0048588	developmental cell growth	Biological Process	1	TCONS_00034990
4	GO:0045454	cell redox homeostasis	Biological Process	8	TCONS_00003964, TCONS_00035385, TCONS_00031770, TCONS_00030585, TCONS_00050812, TCONS_00041198, TCONS_00004064, TCONS_00039859
4	GO:1903047	mitotic cell cycle process	Biological Process	1	TCONS_00032181
4	GO:0032989	cellular component morphogenesis	Biological Process	2	TCONS_00034990, TCONS_00044518
4	GO:0044711	single-organism biosynthetic process	Biological Process	28	TCONS_00034089, TCONS_00037578, TCONS_00017541, TCONS_00040707, TCONS_00054796, TCONS_00009927, TCONS_00057484, TCONS_00048113, TCONS_00025457, TCONS_00021256, TCONS_00010524, TCONS_00033205, TCONS_00033847, TCONS_00012202, TCONS_00042774, TCONS_00014084, TCONS_00023936, TCONS_00024299, TCONS_00055329, TCONS_00026376, TCONS_00024732, TCONS_00026372, TCONS_00041112, TCONS_00037739, TCONS_00036328,…
4	GO:0009314	response to radiation	Biological Process	3	TCONS_00039037, TCONS_00039032, TCONS_00031669
4	GO:0045184	establishment of protein localization	Biological Process	6	TCONS_00026853, TCONS_00034990, TCONS_00046870, TCONS_00039037, TCONS_00027971, TCONS_00039032
4	GO:0051301	cell division	Biological Process	1	TCONS_00032181
4	GO:0051171	regulation of nitrogen compound metabolic process	Biological Process	6	TCONS_00002951, TCONS_00001560, TCONS_00020751, TCONS_00054337, TCONS_00022454, TCONS_00006895
4	GO:0000910	cytokinesis	Biological Process	1	TCONS_00032181
4	GO:0006091	generation of precursor metabolites and energy	Biological Process	9	TCONS_00018219, TCONS_00025457, TCONS_00040609, TCONS_00041112, TCONS_00033847, TCONS_00014084, TCONS_00007292, TCONS_00057484, TCONS_00023936
4	GO:0007275	multicellular organism development	Biological Process	6	TCONS_00035385, TCONS_00044518, TCONS_00007763, TCONS_00044433, TCONS_00052573, TCONS_00047460
4	GO:0048608	reproductive structure development	Biological Process	2	TCONS_00035385, TCONS_00052573
4	GO:0034641	cellular nitrogen compound metabolic process	Biological Process	44	TCONS_00013543, TCONS_00018219, TCONS_00016734, TCONS_00012116, TCONS_00034089, TCONS_00017541, TCONS_00040609, TCONS_00006895, TCONS_00022756, TCONS_00040707, TCONS_00034181, TCONS_00054796, TCONS_00039470, TCONS_00022315, TCONS_00011580, TCONS_00007769, TCONS_00048113, TCONS_00047267, TCONS_00002951, TCONS_00028802, TCONS_00001560, TCONS_00045246, TCONS_00031426, TCONS_00012202, TCONS_00014601,…
4	GO:0044249	cellular biosynthetic process	Biological Process	35	TCONS_00016734, TCONS_00034089, TCONS_00037578, TCONS_00017541, TCONS_00006895, TCONS_00022756, TCONS_00040707, TCONS_00052573, TCONS_00054796, TCONS_00039470, TCONS_00009927, TCONS_00057484, TCONS_00048113, TCONS_00002951, TCONS_00028802, TCONS_00033205, TCONS_00010524, TCONS_00031426, TCONS_00012202, TCONS_00042774, TCONS_00017273, TCONS_00037242, TCONS_00023936, TCONS_00000288, TCONS_00055329,…
4	GO:1901360	organic cyclic compound metabolic process	Biological Process	35	TCONS_00013543, TCONS_00034089, TCONS_00017541, TCONS_00040609, TCONS_00006895, TCONS_00040707, TCONS_00054796, TCONS_00022315, TCONS_00011580, TCONS_00007769, TCONS_00009927, TCONS_00048113, TCONS_00047267, TCONS_00002951, TCONS_00001560, TCONS_00012202, TCONS_00014601, TCONS_00034531, TCONS_00037446, TCONS_00042774, TCONS_00008669, TCONS_00014084, TCONS_00000288, TCONS_00055329, TCONS_00019170,…
4	GO:0034637	cellular carbohydrate biosynthetic process	Biological Process	2	TCONS_00057484, TCONS_00023936
4	GO:0009408	response to heat	Biological Process	1	TCONS_00033991
4	GO:0032535	regulation of cellular component size	Biological Process	1	TCONS_00046602
4	GO:0044036	cell wall macromolecule metabolic process	Biological Process	3	TCONS_00034473, TCONS_00032229, TCONS_00029808
4	GO:0009891	positive regulation of biosynthetic process	Biological Process	1	TCONS_00006895
4	GO:0051186	cofactor metabolic process	Biological Process	9	TCONS_00019170, TCONS_00014601, TCONS_00026376, TCONS_00026372, TCONS_00041112, TCONS_00040707, TCONS_00057222, TCONS_00014084, TCONS_00007292
4	GO:0044260	cellular macromolecule metabolic process	Biological Process	36	TCONS_00016734, TCONS_00037578, TCONS_00017541, TCONS_00006895, TCONS_00039470, TCONS_00052573, TCONS_00022315, TCONS_00011580, TCONS_00007769, TCONS_00029808, TCONS_00057484, TCONS_00047267, TCONS_00028802, TCONS_00002951, TCONS_00001560, TCONS_00046874, TCONS_00050964, TCONS_00052666, TCONS_00045226, TCONS_00031426, TCONS_00006390, TCONS_00034473, TCONS_00043727, TCONS_00037446, TCONS_00013674,…
4	GO:0007154	cell communication	Biological Process	4	TCONS_00045226, TCONS_00057887, TCONS_00032306, TCONS_00012932
4	GO:0009410	response to xenobiotic stimulus	Biological Process	2	TCONS_00022156, TCONS_00041112
5	GO:0016042	lipid catabolic process	Biological Process	2	TCONS_00055249, TCONS_00041112
5	GO:0017038	protein import	Biological Process	3	TCONS_00026853, TCONS_00039037, TCONS_00039032
5	GO:0048878	chemical homeostasis	Biological Process	1	TCONS_00046602
5	GO:1903509	liposaccharide metabolic process	Biological Process	1	TCONS_00032488
5	GO:0007034	vacuolar transport	Biological Process	1	TCONS_00032306
5	GO:0006525	arginine metabolic process	Biological Process	4	TCONS_00024732, TCONS_00022756, TCONS_00041112, TCONS_00032604
5	GO:0000305	response to oxygen radical	Biological Process	3	TCONS_00010363, TCONS_00014361, TCONS_00049051
5	GO:0044282	small molecule catabolic process	Biological Process	8	TCONS_00048113, TCONS_00012202, TCONS_00026376, TCONS_00026372, TCONS_00041112, TCONS_00010524, TCONS_00001184, TCONS_00007292
5	GO:0009311	oligosaccharide metabolic process	Biological Process	8	TCONS_00043727, TCONS_00052666, TCONS_00054244, TCONS_00032229, TCONS_00006390, TCONS_00057484, TCONS_00023936, TCONS_00046032
5	GO:0034655	nucleobase-containing compound catabolic process	Biological Process	2	TCONS_00034531, TCONS_00037446
5	GO:0043574	peroxisomal transport	Biological Process	1	TCONS_00027971
5	GO:0070925	organelle assembly	Biological Process	1	TCONS_00028802
5	GO:0016070	RNA metabolic process	Biological Process	10	TCONS_00047267, TCONS_00002951, TCONS_00020751, TCONS_00037446, TCONS_00022454, TCONS_00054337, TCONS_00017541, TCONS_00006895, TCONS_00022315, TCONS_00007769
5	GO:0006757	ATP generation from ADP	Biological Process	3	TCONS_00041112, TCONS_00014084, TCONS_00007292
5	GO:0031328	positive regulation of cellular biosynthetic process	Biological Process	1	TCONS_00006895
5	GO:0051246	regulation of protein metabolic process	Biological Process	3	TCONS_00006895, TCONS_00045226, TCONS_00012932
5	GO:0044275	cellular carbohydrate catabolic process	Biological Process	2	TCONS_00043727, TCONS_00007292
5	GO:0000281	mitotic cytokinesis	Biological Process	1	TCONS_00032181
5	GO:0085029	extracellular matrix assembly	Biological Process	1	TCONS_00044518
5	GO:0006643	membrane lipid metabolic process	Biological Process	1	TCONS_00032488
5	GO:0008652	cellular amino acid biosynthetic process	Biological Process	9	TCONS_00055329, TCONS_00026376, TCONS_00024732, TCONS_00042774, TCONS_00026372, TCONS_00017541, TCONS_00010524, TCONS_00054796, TCONS_00032604
5	GO:0044270	cellular nitrogen compound catabolic process	Biological Process	3	TCONS_00034531, TCONS_00037446, TCONS_00040707
5	GO:0036211	protein modification process	Biological Process	4	TCONS_00013674, TCONS_00045226, TCONS_00052573, TCONS_00012932
5	GO:0072524	pyridine-containing compound metabolic process	Biological Process	4	TCONS_00014601, TCONS_00041112, TCONS_00014084, TCONS_00007292
5	GO:0018130	heterocycle biosynthetic process	Biological Process	10	TCONS_00055329, TCONS_00034089, TCONS_00002951, TCONS_00024732, TCONS_00042774, TCONS_00054337, TCONS_00037739, TCONS_00054796, TCONS_00032604, TCONS_00009927
5	GO:0048229	gametophyte development	Biological Process	2	TCONS_00035385, TCONS_00044518
5	GO:0071826	ribonucleoprotein complex subunit organization	Biological Process	3	TCONS_00047267, TCONS_00028802, TCONS_00037446
5	GO:0008643	carbohydrate transport	Biological Process	4	TCONS_00005071, TCONS_00033991, TCONS_00046602, TCONS_00017432
5	GO:0015850	organic hydroxy compound transport	Biological Process	1	TCONS_00046602
5	GO:0009063	cellular amino acid catabolic process	Biological Process	7	TCONS_00048113, TCONS_00012202, TCONS_00026376, TCONS_00026372, TCONS_00010524, TCONS_00041112, TCONS_00001184
5	GO:0046184	aldehyde biosynthetic process	Biological Process	1	TCONS_00007292
5	GO:0031163	metallo-sulfur cluster assembly	Biological Process	1	TCONS_00019170
5	GO:0044106	cellular amine metabolic process	Biological Process	7	TCONS_00055329, TCONS_00024732, TCONS_00042774, TCONS_00022756, TCONS_00041112, TCONS_00054796, TCONS_00032604
5	GO:0000278	mitotic cell cycle	Biological Process	1	TCONS_00032181
5	GO:0010154	fruit development	Biological Process	2	TCONS_00035385, TCONS_00052573
5	GO:0016053	organic acid biosynthetic process	Biological Process	15	TCONS_00012202, TCONS_00037578, TCONS_00042774, TCONS_00017541, TCONS_00040707, TCONS_00054796, TCONS_00048113, TCONS_00055329, TCONS_00026376, TCONS_00024732, TCONS_00026372, TCONS_00010524, TCONS_00033205, TCONS_00041112, TCONS_00032604
5	GO:0006573	valine metabolic process	Biological Process	3	TCONS_00026376, TCONS_00026372, TCONS_00041112
5	GO:0043436	oxoacid metabolic process	Biological Process	26	TCONS_00018219, TCONS_00037578, TCONS_00007763, TCONS_00017541, TCONS_00022756, TCONS_00040707, TCONS_00054796, TCONS_00034181, TCONS_00009927, TCONS_00048113, TCONS_00049622, TCONS_00010524, TCONS_00033205, TCONS_00001184, TCONS_00012202, TCONS_00042774, TCONS_00021676, TCONS_00020800, TCONS_00014084, TCONS_00055329, TCONS_00026376, TCONS_00024732, TCONS_00026372, TCONS_00041112, TCONS_00032604,…
5	GO:0033013	tetrapyrrole metabolic process	Biological Process	1	TCONS_00019170
5	GO:0022618	ribonucleoprotein complex assembly	Biological Process	3	TCONS_00047267, TCONS_00028802, TCONS_00037446
5	GO:0009664	plant-type cell wall organization	Biological Process	2	TCONS_00050587, TCONS_00044739
5	GO:0034976	response to endoplasmic reticulum stress	Biological Process	1	TCONS_00035385
5	GO:1901565	organonitrogen compound catabolic process	Biological Process	12	TCONS_00034473, TCONS_00012202, TCONS_00012116, TCONS_00034531, TCONS_00032488, TCONS_00040707, TCONS_00048113, TCONS_00026376, TCONS_00026372, TCONS_00010524, TCONS_00041112, TCONS_00001184
5	GO:0042430	indole-containing compound metabolic process	Biological Process	6	TCONS_00055329, TCONS_00024732, TCONS_00042774, TCONS_00041112, TCONS_00054796, TCONS_00032604
5	GO:0016051	carbohydrate biosynthetic process	Biological Process	7	TCONS_00025457, TCONS_00041112, TCONS_00033847, TCONS_00014084, TCONS_00007292, TCONS_00057484, TCONS_00023936
5	GO:0044267	cellular protein metabolic process	Biological Process	14	TCONS_00016734, TCONS_00013674, TCONS_00017541, TCONS_00006895, TCONS_00039470, TCONS_00052573, TCONS_00037242, TCONS_00028802, TCONS_00046874, TCONS_00050964, TCONS_00045226, TCONS_00031426, TCONS_00042262, TCONS_00012932
5	GO:0042178	xenobiotic catabolic process	Biological Process	1	TCONS_00041112
5	GO:0006547	histidine metabolic process	Biological Process	1	TCONS_00041112
5	GO:0071310	cellular response to organic substance	Biological Process	2	TCONS_00045226, TCONS_00012932
5	GO:0016226	iron-sulfur cluster assembly	Biological Process	1	TCONS_00019170
5	GO:0043171	peptide catabolic process	Biological Process	1	TCONS_00012116
5	GO:0009081	branched-chain amino acid metabolic process	Biological Process	3	TCONS_00026376, TCONS_00026372, TCONS_00041112
5	GO:0006259	DNA metabolic process	Biological Process	3	TCONS_00000288, TCONS_00001560, TCONS_00011580
5	GO:1900674	olefin biosynthetic process	Biological Process	2	TCONS_00052573, TCONS_00009927
5	GO:0030258	lipid modification	Biological Process	1	TCONS_00001385
5	GO:0016998	cell wall macromolecule catabolic process	Biological Process	1	TCONS_00034473
5	GO:0046835	carbohydrate phosphorylation	Biological Process	1	TCONS_00043922
5	GO:0034654	nucleobase-containing compound biosynthetic process	Biological Process	3	TCONS_00002951, TCONS_00054337, TCONS_00037739
5	GO:0071824	protein-DNA complex subunit organization	Biological Process	1	TCONS_00005856
5	GO:0006040	amino sugar metabolic process	Biological Process	1	TCONS_00034473
5	GO:0010467	gene expression	Biological Process	14	TCONS_00009593, TCONS_00016734, TCONS_00037446, TCONS_00017541, TCONS_00006895, TCONS_00039470, TCONS_00037242, TCONS_00047267, TCONS_00028802, TCONS_00002951, TCONS_00020751, TCONS_00022454, TCONS_00054337, TCONS_00031426
5	GO:0000304	response to singlet oxygen	Biological Process	1	TCONS_00056071
5	GO:0022622	root system development	Biological Process	1	TCONS_00007763
5	GO:0010208	pollen wall assembly	Biological Process	1	TCONS_00044518
5	GO:0044271	cellular nitrogen compound biosynthetic process	Biological Process	19	TCONS_00012202, TCONS_00016734, TCONS_00034089, TCONS_00042774, TCONS_00017541, TCONS_00006895, TCONS_00022756, TCONS_00039470, TCONS_00054796, TCONS_00037242, TCONS_00048113, TCONS_00055329, TCONS_00028802, TCONS_00002951, TCONS_00024732, TCONS_00054337, TCONS_00037739, TCONS_00031426, TCONS_00032604
5	GO:0019482	beta-alanine metabolic process	Biological Process	3	TCONS_00041112, TCONS_00040707, TCONS_00021676
5	GO:0051604	protein maturation	Biological Process	1	TCONS_00009593
5	GO:0008361	regulation of cell size	Biological Process	1	TCONS_00046602
5	GO:0010628	positive regulation of gene expression	Biological Process	1	TCONS_00006895
5	GO:0010167	response to nitrate	Biological Process	1	TCONS_00020612
5	GO:0048507	meristem development	Biological Process	1	TCONS_00047460
5	GO:0051052	regulation of DNA metabolic process	Biological Process	1	TCONS_00001560
5	GO:0071466	cellular response to xenobiotic stimulus	Biological Process	2	TCONS_00022156, TCONS_00041112
5	GO:0009059	macromolecule biosynthetic process	Biological Process	14	TCONS_00016734, TCONS_00037578, TCONS_00017541, TCONS_00006895, TCONS_00039470, TCONS_00037242, TCONS_00017273, TCONS_00057484, TCONS_00023936, TCONS_00000288, TCONS_00028802, TCONS_00002951, TCONS_00054337, TCONS_00031426
5	GO:0051247	positive regulation of protein metabolic process	Biological Process	1	TCONS_00006895
5	GO:0042206	halogenated hydrocarbon catabolic process	Biological Process	1	TCONS_00041112
5	GO:0034248	regulation of cellular amide metabolic process	Biological Process	1	TCONS_00006895
5	GO:0071705	nitrogen compound transport	Biological Process	1	TCONS_00020612
5	GO:0009820	alkaloid metabolic process	Biological Process	4	TCONS_00048113, TCONS_00012202, TCONS_00024732, TCONS_00032604
5	GO:0016052	carbohydrate catabolic process	Biological Process	8	TCONS_00043727, TCONS_00048732, TCONS_00048737, TCONS_00041112, TCONS_00032229, TCONS_00007292, TCONS_00014084, TCONS_00046032
5	GO:0006066	alcohol metabolic process	Biological Process	1	TCONS_00007292
5	GO:0065003	macromolecular complex assembly	Biological Process	4	TCONS_00005856, TCONS_00047267, TCONS_00028802, TCONS_00037446
5	GO:0007018	microtubule-based movement	Biological Process	1	TCONS_00009541
5	GO:0006665	sphingolipid metabolic process	Biological Process	1	TCONS_00032488
5	GO:0006720	isoprenoid metabolic process	Biological Process	2	TCONS_00041112, TCONS_00036328
5	GO:0072527	pyrimidine-containing compound metabolic process	Biological Process	2	TCONS_00034531, TCONS_00040707
5	GO:1901361	organic cyclic compound catabolic process	Biological Process	3	TCONS_00034531, TCONS_00037446, TCONS_00040707
5	GO:0019438	aromatic compound biosynthetic process	Biological Process	11	TCONS_00048113, TCONS_00012202, TCONS_00055329, TCONS_00002951, TCONS_00024732, TCONS_00042774, TCONS_00054337, TCONS_00037739, TCONS_00054796, TCONS_00032604, TCONS_00009927
5	GO:0006544	glycine metabolic process	Biological Process	2	TCONS_00010524, TCONS_00001184
5	GO:0009808	lignin metabolic process	Biological Process	1	TCONS_00009927
5	GO:0009407	toxin catabolic process	Biological Process	2	TCONS_00041254, TCONS_00045246
5	GO:0007005	mitochondrion organization	Biological Process	3	TCONS_00027971, TCONS_00031426, TCONS_00049210
5	GO:1901659	glycosyl compound biosynthetic process	Biological Process	1	TCONS_00037739
5	GO:0009072	aromatic amino acid family metabolic process	Biological Process	8	TCONS_00048113, TCONS_00012202, TCONS_00055329, TCONS_00024732, TCONS_00042774, TCONS_00041112, TCONS_00054796, TCONS_00032604
5	GO:0090529	cell septum assembly	Biological Process	1	TCONS_00032181
5	GO:0090487	secondary metabolite catabolic process	Biological Process	2	TCONS_00041254, TCONS_00045246
5	GO:0030198	extracellular matrix organization	Biological Process	1	TCONS_00044518
5	GO:1901136	carbohydrate derivative catabolic process	Biological Process	3	TCONS_00034473, TCONS_00034531, TCONS_00032488
5	GO:0009692	ethylene metabolic process	Biological Process	1	TCONS_00052573
5	GO:0006097	glyoxylate cycle	Biological Process	1	TCONS_00049622
5	GO:0048285	organelle fission	Biological Process	1	TCONS_00049210
5	GO:0031221	arabinan metabolic process	Biological Process	1	TCONS_00032229
5	GO:0051276	chromosome organization	Biological Process	2	TCONS_00005856, TCONS_00011580
5	GO:0044724	single-organism carbohydrate catabolic process	Biological Process	6	TCONS_00043727, TCONS_00041112, TCONS_00032229, TCONS_00014084, TCONS_00007292, TCONS_00046032
5	GO:0009416	response to light stimulus	Biological Process	3	TCONS_00039037, TCONS_00039032, TCONS_00031669
5	GO:1901362	organic cyclic compound biosynthetic process	Biological Process	13	TCONS_00012202, TCONS_00034089, TCONS_00042774, TCONS_00054796, TCONS_00009927, TCONS_00048113, TCONS_00055329, TCONS_00002951, TCONS_00024732, TCONS_00054337, TCONS_00037739, TCONS_00041112, TCONS_00032604
5	GO:0044265	cellular macromolecule catabolic process	Biological Process	4	TCONS_00046874, TCONS_00050964, TCONS_00037446, TCONS_00042262
5	GO:1901293	nucleoside phosphate biosynthetic process	Biological Process	1	TCONS_00037739
5	GO:0071702	organic substance transport	Biological Process	11	TCONS_00026853, TCONS_00005071, TCONS_00034990, TCONS_00046870, TCONS_00033991, TCONS_00039037, TCONS_00027971, TCONS_00039217, TCONS_00046602, TCONS_00039032, TCONS_00017432
5	GO:0006644	phospholipid metabolic process	Biological Process	2	TCONS_00001385, TCONS_00055249
5	GO:0044550	secondary metabolite biosynthetic process	Biological Process	4	TCONS_00048113, TCONS_00012202, TCONS_00021256, TCONS_00009927
5	GO:0010019	chloroplast-nucleus signaling pathway	Biological Process	1	TCONS_00057887
5	GO:0008299	isoprenoid biosynthetic process	Biological Process	1	TCONS_00036328
5	GO:0006022	aminoglycan metabolic process	Biological Process	2	TCONS_00034473, TCONS_00032488
5	GO:0009932	cell tip growth	Biological Process	1	TCONS_00034990
5	GO:0097305	response to alcohol	Biological Process	2	TCONS_00045226, TCONS_00012932
5	GO:0043603	cellular amide metabolic process	Biological Process	12	TCONS_00018219, TCONS_00016734, TCONS_00012116, TCONS_00017541, TCONS_00006895, TCONS_00039470, TCONS_00034181, TCONS_00037242, TCONS_00028802, TCONS_00041254, TCONS_00045246, TCONS_00031426
5	GO:0032870	cellular response to hormone stimulus	Biological Process	2	TCONS_00045226, TCONS_00012932
5	GO:0016192	vesicle-mediated transport	Biological Process	2	TCONS_00034990, TCONS_00032306
5	GO:0045934	negative regulation of nucleobase-containing compound metabolic process	Biological Process	1	TCONS_00001560
5	GO:0009699	phenylpropanoid biosynthetic process	Biological Process	3	TCONS_00048113, TCONS_00012202, TCONS_00009927
5	GO:0009657	plastid organization	Biological Process	3	TCONS_00041831, TCONS_00006895, TCONS_00043103
5	GO:0006553	lysine metabolic process	Biological Process	2	TCONS_00017541, TCONS_00041112
5	GO:0042196	chlorinated hydrocarbon metabolic process	Biological Process	2	TCONS_00022156, TCONS_00041112
5	GO:0008298	intracellular mRNA localization	Biological Process	1	TCONS_00037446
5	GO:0051053	negative regulation of DNA metabolic process	Biological Process	1	TCONS_00001560
5	GO:1901616	organic hydroxy compound catabolic process	Biological Process	1	TCONS_00007292
5	GO:0051174	regulation of phosphorus metabolic process	Biological Process	2	TCONS_00045226, TCONS_00012932
5	GO:0010075	regulation of meristem growth	Biological Process	1	TCONS_00047460
5	GO:0006551	leucine metabolic process	Biological Process	3	TCONS_00026376, TCONS_00026372, TCONS_00041112
5	GO:0008610	lipid biosynthetic process	Biological Process	4	TCONS_00037578, TCONS_00041112, TCONS_00036328, TCONS_00024175
5	GO:0044283	small molecule biosynthetic process	Biological Process	20	TCONS_00012202, TCONS_00034089, TCONS_00037578, TCONS_00042774, TCONS_00017541, TCONS_00040707, TCONS_00054796, TCONS_00014084, TCONS_00048113, TCONS_00055329, TCONS_00026376, TCONS_00024732, TCONS_00025457, TCONS_00026372, TCONS_00010524, TCONS_00033205, TCONS_00041112, TCONS_00033847, TCONS_00032604, TCONS_00007292
5	GO:0046486	glycerolipid metabolic process	Biological Process	5	TCONS_00001385, TCONS_00055249, TCONS_00032488, TCONS_00041112, TCONS_00007292
5	GO:0008202	steroid metabolic process	Biological Process	1	TCONS_00041112
5	GO:0006461	protein complex assembly	Biological Process	1	TCONS_00005856
5	GO:0006974	cellular response to DNA damage stimulus	Biological Process	1	TCONS_00001560
5	GO:0010468	regulation of gene expression	Biological Process	4	TCONS_00002951, TCONS_00020751, TCONS_00054337, TCONS_00006895
5	GO:0006869	lipid transport	Biological Process	1	TCONS_00039217
5	GO:1901137	carbohydrate derivative biosynthetic process	Biological Process	2	TCONS_00037739, TCONS_00007292
5	GO:0010557	positive regulation of macromolecule biosynthetic process	Biological Process	1	TCONS_00006895
5	GO:0009790	embryo development	Biological Process	2	TCONS_00035385, TCONS_00052573
5	GO:0035556	intracellular signal transduction	Biological Process	1	TCONS_00032306
5	GO:0009735	response to cytokinin	Biological Process	1	TCONS_00007292
5	GO:0019219	regulation of nucleobase-containing compound metabolic process	Biological Process	5	TCONS_00002951, TCONS_00001560, TCONS_00020751, TCONS_00054337, TCONS_00022454
5	GO:0051188	cofactor biosynthetic process	Biological Process	4	TCONS_00019170, TCONS_00026376, TCONS_00026372, TCONS_00040707
5	GO:0006566	threonine metabolic process	Biological Process	2	TCONS_00010524, TCONS_00001184
5	GO:0042743	hydrogen peroxide metabolic process	Biological Process	1	TCONS_00045365
5	GO:0009718	anthocyanin-containing compound biosynthetic process	Biological Process	1	TCONS_00024299
5	GO:0006888	ER to Golgi vesicle-mediated transport	Biological Process	1	TCONS_00034990
5	GO:0043412	macromolecule modification	Biological Process	5	TCONS_00020751, TCONS_00013674, TCONS_00045226, TCONS_00052573, TCONS_00012932
5	GO:0005996	monosaccharide metabolic process	Biological Process	9	TCONS_00043922, TCONS_00014601, TCONS_00025457, TCONS_00032488, TCONS_00041112, TCONS_00008669, TCONS_00033847, TCONS_00014084, TCONS_00007292
5	GO:0033993	response to lipid	Biological Process	2	TCONS_00045226, TCONS_00012932
5	GO:0046113	nucleobase catabolic process	Biological Process	1	TCONS_00040707
5	GO:0000103	sulfate assimilation	Biological Process	2	TCONS_00004064, TCONS_00039859
5	GO:1902582	single-organism intracellular transport	Biological Process	2	TCONS_00039037, TCONS_00039032
5	GO:0006508	proteolysis	Biological Process	17	TCONS_00009593, TCONS_00011351, TCONS_00012116, TCONS_00056567, TCONS_00020108, TCONS_00045927, TCONS_00054009, TCONS_00027548, TCONS_00046874, TCONS_00050964, TCONS_00025885, TCONS_00034612, TCONS_00033723, TCONS_00034614, TCONS_00042262, TCONS_00051329, TCONS_00053619
5	GO:0044242	cellular lipid catabolic process	Biological Process	2	TCONS_00055249, TCONS_00041112
5	GO:0009737	response to abscisic acid	Biological Process	2	TCONS_00045226, TCONS_00012932
5	GO:0034645	cellular macromolecule biosynthetic process	Biological Process	14	TCONS_00016734, TCONS_00037578, TCONS_00017541, TCONS_00006895, TCONS_00039470, TCONS_00037242, TCONS_00017273, TCONS_00057484, TCONS_00023936, TCONS_00000288, TCONS_00028802, TCONS_00002951, TCONS_00054337, TCONS_00031426
5	GO:1901605	alpha-amino acid metabolic process	Biological Process	15	TCONS_00012202, TCONS_00042774, TCONS_00017541, TCONS_00022756, TCONS_00021676, TCONS_00054796, TCONS_00048113, TCONS_00055329, TCONS_00026376, TCONS_00024732, TCONS_00026372, TCONS_00041112, TCONS_00010524, TCONS_00001184, TCONS_00032604
5	GO:0006886	intracellular protein transport	Biological Process	5	TCONS_00026853, TCONS_00046870, TCONS_00039037, TCONS_00027971, TCONS_00039032
5	GO:0042254	ribosome biogenesis	Biological Process	5	TCONS_00028802, TCONS_00016734, TCONS_00039470, TCONS_00037242, TCONS_00031426
5	GO:1902410	mitotic cytokinetic process	Biological Process	1	TCONS_00032181
5	GO:0043038	amino acid activation	Biological Process	1	TCONS_00017541
5	GO:0042044	fluid transport	Biological Process	1	TCONS_00046602
5	GO:0006560	proline metabolic process	Biological Process	4	TCONS_00024732, TCONS_00022756, TCONS_00041112, TCONS_00032604
5	GO:0051252	regulation of RNA metabolic process	Biological Process	4	TCONS_00002951, TCONS_00020751, TCONS_00054337, TCONS_00022454
5	GO:0071822	protein complex subunit organization	Biological Process	1	TCONS_00005856
5	GO:0000904	cell morphogenesis involved in differentiation	Biological Process	1	TCONS_00034990
5	GO:0006558	L-phenylalanine metabolic process	Biological Process	8	TCONS_00048113, TCONS_00012202, TCONS_00055329, TCONS_00024732, TCONS_00042774, TCONS_00054796, TCONS_00032604, TCONS_00009927
5	GO:0044264	cellular polysaccharide metabolic process	Biological Process	9	TCONS_00043727, TCONS_00052666, TCONS_00013674, TCONS_00054244, TCONS_00032229, TCONS_00006390, TCONS_00029808, TCONS_00057484, TCONS_00023936
5	GO:0034613	cellular protein localization	Biological Process	5	TCONS_00026853, TCONS_00046870, TCONS_00039037, TCONS_00027971, TCONS_00039032
5	GO:1901658	glycosyl compound catabolic process	Biological Process	1	TCONS_00034531
5	GO:0006801	superoxide metabolic process	Biological Process	3	TCONS_00010363, TCONS_00014361, TCONS_00049051
5	GO:0051156	glucose 6-phosphate metabolic process	Biological Process	2	TCONS_00014601, TCONS_00014084
5	GO:0010383	cell wall polysaccharide metabolic process	Biological Process	2	TCONS_00032229, TCONS_00029808
5	GO:0046352	disaccharide catabolic process	Biological Process	1	TCONS_00043727
5	GO:0043450	alkene biosynthetic process	Biological Process	1	TCONS_00052573
5	GO:0090150	establishment of protein localization to membrane	Biological Process	2	TCONS_00039037, TCONS_00039032
5	GO:0042726	flavin-containing compound metabolic process	Biological Process	2	TCONS_00034089, TCONS_00022156
5	GO:0006112	energy reserve metabolic process	Biological Process	2	TCONS_00057484, TCONS_00023936
5	GO:0009810	stilbene metabolic process	Biological Process	1	TCONS_00009927
5	GO:0046700	heterocycle catabolic process	Biological Process	3	TCONS_00034531, TCONS_00037446, TCONS_00040707
5	GO:0009803	cinnamic acid metabolic process	Biological Process	2	TCONS_00048113, TCONS_00012202
5	GO:0006818	hydrogen transport	Biological Process	2	TCONS_00040609, TCONS_00037739
5	GO:0032270	positive regulation of cellular protein metabolic process	Biological Process	1	TCONS_00006895
5	GO:0006766	vitamin metabolic process	Biological Process	6	TCONS_00034089, TCONS_00026376, TCONS_00022156, TCONS_00026372, TCONS_00041112, TCONS_00040707
5	GO:0071229	cellular response to acid chemical	Biological Process	2	TCONS_00045226, TCONS_00012932
5	GO:0061640	cytoskeleton-dependent cytokinesis	Biological Process	1	TCONS_00032181
5	GO:0019643	reductive tricarboxylic acid cycle	Biological Process	1	TCONS_00018219
5	GO:0034599	cellular response to oxidative stress	Biological Process	5	TCONS_00010363, TCONS_00014361, TCONS_00049051, TCONS_00004064, TCONS_00039859
5	GO:0006518	peptide metabolic process	Biological Process	12	TCONS_00018219, TCONS_00016734, TCONS_00012116, TCONS_00006895, TCONS_00017541, TCONS_00039470, TCONS_00034181, TCONS_00037242, TCONS_00028802, TCONS_00041254, TCONS_00045246, TCONS_00031426
5	GO:0006325	chromatin organization	Biological Process	1	TCONS_00005856
5	GO:0006839	mitochondrial transport	Biological Process	1	TCONS_00027971
5	GO:0006071	glycerol metabolic process	Biological Process	1	TCONS_00007292
5	GO:0042274	ribosomal small subunit biogenesis	Biological Process	1	TCONS_00028802
5	GO:2000280	regulation of root development	Biological Process	1	TCONS_00007763
5	GO:0046283	anthocyanin-containing compound metabolic process	Biological Process	1	TCONS_00024299
5	GO:0031326	regulation of cellular biosynthetic process	Biological Process	3	TCONS_00002951, TCONS_00054337, TCONS_00006895
5	GO:0006631	fatty acid metabolic process	Biological Process	3	TCONS_00037578, TCONS_00041112, TCONS_00034181
5	GO:1901701	cellular response to oxygen-containing compound	Biological Process	5	TCONS_00010363, TCONS_00045226, TCONS_00014361, TCONS_00049051, TCONS_00012932
5	GO:0007031	peroxisome organization	Biological Process	1	TCONS_00027971
5	GO:0009112	nucleobase metabolic process	Biological Process	2	TCONS_00034531, TCONS_00040707
5	GO:0000902	cell morphogenesis	Biological Process	1	TCONS_00034990
5	GO:0045333	cellular respiration	Biological Process	3	TCONS_00018219, TCONS_00025457, TCONS_00033847
5	GO:0006749	glutathione metabolic process	Biological Process	4	TCONS_00018219, TCONS_00041254, TCONS_00045246, TCONS_00034181
5	GO:0009057	macromolecule catabolic process	Biological Process	10	TCONS_00034473, TCONS_00048732, TCONS_00046874, TCONS_00050964, TCONS_00037446, TCONS_00032488, TCONS_00048737, TCONS_00032229, TCONS_00042262, TCONS_00045927
5	GO:0009567	double fertilization forming a zygote and endosperm	Biological Process	1	TCONS_00035385
5	GO:0005977	glycogen metabolic process	Biological Process	2	TCONS_00057484, TCONS_00023936
5	GO:0006522	alanine metabolic process	Biological Process	3	TCONS_00024732, TCONS_00021676, TCONS_00032604
5	GO:0055085	transmembrane transport	Biological Process	7	TCONS_00005071, TCONS_00039037, TCONS_00005258, TCONS_00046602, TCONS_00039032, TCONS_00017432, TCONS_00037739
5	GO:0019530	taurine metabolic process	Biological Process	2	TCONS_00021676, TCONS_00034181
5	GO:0033692	cellular polysaccharide biosynthetic process	Biological Process	2	TCONS_00057484, TCONS_00023936
5	GO:0019693	ribose phosphate metabolic process	Biological Process	6	TCONS_00014601, TCONS_00040609, TCONS_00041112, TCONS_00037739, TCONS_00014084, TCONS_00007292
5	GO:0090407	organophosphate biosynthetic process	Biological Process	2	TCONS_00037739, TCONS_00007292
5	GO:0046434	organophosphate catabolic process	Biological Process	1	TCONS_00055249
5	GO:0005991	trehalose metabolic process	Biological Process	1	TCONS_00043727
5	GO:0006753	nucleoside phosphate metabolic process	Biological Process	8	TCONS_00014601, TCONS_00040609, TCONS_00037739, TCONS_00041112, TCONS_00008669, TCONS_00032229, TCONS_00014084, TCONS_00007292
5	GO:0005985	sucrose metabolic process	Biological Process	7	TCONS_00043727, TCONS_00052666, TCONS_00054244, TCONS_00032229, TCONS_00006390, TCONS_00057484, TCONS_00023936
5	GO:0015774	polysaccharide transport	Biological Process	1	TCONS_00033991
5	GO:0055082	cellular chemical homeostasis	Biological Process	1	TCONS_00046602
5	GO:0030163	protein catabolic process	Biological Process	4	TCONS_00046874, TCONS_00050964, TCONS_00042262, TCONS_00045927
5	GO:0046148	pigment biosynthetic process	Biological Process	1	TCONS_00024299
5	GO:0005976	polysaccharide metabolic process	Biological Process	11	TCONS_00043727, TCONS_00048732, TCONS_00052666, TCONS_00013674, TCONS_00048737, TCONS_00054244, TCONS_00032229, TCONS_00006390, TCONS_00029808, TCONS_00057484, TCONS_00023936
5	GO:0034250	positive regulation of cellular amide metabolic process	Biological Process	1	TCONS_00006895
5	GO:0072521	purine-containing compound metabolic process	Biological Process	5	TCONS_00040609, TCONS_00041112, TCONS_00037739, TCONS_00014084, TCONS_00007292
5	GO:0000302	response to reactive oxygen species	Biological Process	4	TCONS_00010363, TCONS_00056071, TCONS_00014361, TCONS_00049051
5	GO:0009231	riboflavin biosynthetic process	Biological Process	1	TCONS_00034089
5	GO:0042744	hydrogen peroxide catabolic process	Biological Process	1	TCONS_00045365
5	GO:0001510	RNA methylation	Biological Process	1	TCONS_00020751
5	GO:0009755	hormone-mediated signaling pathway	Biological Process	2	TCONS_00045226, TCONS_00012932
5	GO:0061458	reproductive system development	Biological Process	2	TCONS_00035385, TCONS_00052573
5	GO:0006796	phosphate-containing compound metabolic process	Biological Process	17	TCONS_00014601, TCONS_00034089, TCONS_00043922, TCONS_00013674, TCONS_00040609, TCONS_00008669, TCONS_00014084, TCONS_00001385, TCONS_00022156, TCONS_00025457, TCONS_00055249, TCONS_00045226, TCONS_00037739, TCONS_00041112, TCONS_00032229, TCONS_00012932, TCONS_00007292
5	GO:0006119	oxidative phosphorylation	Biological Process	1	TCONS_00040609
5	GO:0019405	alditol catabolic process	Biological Process	1	TCONS_00007292
5	GO:0009804	coumarin metabolic process	Biological Process	1	TCONS_00009927
5	GO:0042545	cell wall modification	Biological Process	2	TCONS_00054244, TCONS_00006390
5	GO:0016482	cytosolic transport	Biological Process	1	TCONS_00032306
5	GO:0032268	regulation of cellular protein metabolic process	Biological Process	3	TCONS_00006895, TCONS_00045226, TCONS_00012932
5	GO:0006662	glycerol ether metabolic process	Biological Process	2	TCONS_00004064, TCONS_00039859
5	GO:0009813	flavonoid biosynthetic process	Biological Process	3	TCONS_00024299, TCONS_00013908, TCONS_00031669
5	GO:0009116	nucleoside metabolic process	Biological Process	7	TCONS_00013543, TCONS_00034531, TCONS_00040609, TCONS_00041112, TCONS_00037739, TCONS_00014084, TCONS_00007292
5	GO:0019439	aromatic compound catabolic process	Biological Process	2	TCONS_00034531, TCONS_00037446
5	GO:0015031	protein transport	Biological Process	6	TCONS_00026853, TCONS_00034990, TCONS_00046870, TCONS_00039037, TCONS_00027971, TCONS_00039032
5	GO:0010556	regulation of macromolecule biosynthetic process	Biological Process	3	TCONS_00002951, TCONS_00054337, TCONS_00006895
5	GO:0072594	establishment of protein localization to organelle	Biological Process	3	TCONS_00039037, TCONS_00027971, TCONS_00039032
5	GO:0006531	aspartate metabolic process	Biological Process	3	TCONS_00024732, TCONS_00021676, TCONS_00032604
5	GO:0051336	regulation of hydrolase activity	Biological Process	2	TCONS_00045226, TCONS_00012932
5	GO:0019682	glyceraldehyde-3-phosphate metabolic process	Biological Process	3	TCONS_00014601, TCONS_00007292, TCONS_00014084
5	GO:0009308	amine metabolic process	Biological Process	7	TCONS_00055329, TCONS_00024732, TCONS_00042774, TCONS_00022756, TCONS_00041112, TCONS_00054796, TCONS_00032604
5	GO:0009733	response to auxin	Biological Process	1	TCONS_00052573
5	GO:0006811	ion transport	Biological Process	6	TCONS_00005258, TCONS_00040609, TCONS_00046602, TCONS_00049051, TCONS_00037739, TCONS_00020612
5	GO:0006563	L-serine metabolic process	Biological Process	1	TCONS_00001184
5	GO:0042364	water-soluble vitamin biosynthetic process	Biological Process	4	TCONS_00034089, TCONS_00026376, TCONS_00026372, TCONS_00040707
5	GO:0046500	S-adenosylmethionine metabolic process	Biological Process	1	TCONS_00057222
5	GO:1901566	organonitrogen compound biosynthetic process	Biological Process	20	TCONS_00012202, TCONS_00016734, TCONS_00034089, TCONS_00042774, TCONS_00017541, TCONS_00006895, TCONS_00022756, TCONS_00039470, TCONS_00054796, TCONS_00037242, TCONS_00048113, TCONS_00055329, TCONS_00028802, TCONS_00026376, TCONS_00024732, TCONS_00026372, TCONS_00010524, TCONS_00037739, TCONS_00031426, TCONS_00032604
5	GO:0090304	nucleic acid metabolic process	Biological Process	13	TCONS_00037446, TCONS_00017541, TCONS_00006895, TCONS_00022315, TCONS_00011580, TCONS_00007769, TCONS_00000288, TCONS_00047267, TCONS_00002951, TCONS_00001560, TCONS_00020751, TCONS_00022454, TCONS_00054337
5	GO:0009651	response to salt stress	Biological Process	1	TCONS_00033991
5	GO:0006884	cell volume homeostasis	Biological Process	1	TCONS_00046602
5	GO:0006778	porphyrin-containing compound metabolic process	Biological Process	1	TCONS_00019170
5	GO:0019430	removal of superoxide radicals	Biological Process	3	TCONS_00010363, TCONS_00014361, TCONS_00049051
5	GO:0006732	coenzyme metabolic process	Biological Process	8	TCONS_00014601, TCONS_00026376, TCONS_00026372, TCONS_00041112, TCONS_00040707, TCONS_00057222, TCONS_00014084, TCONS_00007292
5	GO:0030154	cell differentiation	Biological Process	1	TCONS_00034990
5	GO:0072657	protein localization to membrane	Biological Process	2	TCONS_00039037, TCONS_00039032
5	GO:0016054	organic acid catabolic process	Biological Process	7	TCONS_00048113, TCONS_00012202, TCONS_00026376, TCONS_00026372, TCONS_00041112, TCONS_00010524, TCONS_00001184
6	GO:0009738	abscisic acid-activated signaling pathway	Biological Process	2	TCONS_00045226, TCONS_00012932
6	GO:0042967	acyl-carrier-protein biosynthetic process	Biological Process	2	TCONS_00037578, TCONS_00017273
6	GO:0033559	unsaturated fatty acid metabolic process	Biological Process	1	TCONS_00034181
6	GO:0006270	DNA replication initiation	Biological Process	1	TCONS_00000288
6	GO:0042278	purine nucleoside metabolic process	Biological Process	5	TCONS_00040609, TCONS_00041112, TCONS_00037739, TCONS_00014084, TCONS_00007292
6	GO:0009693	ethylene biosynthetic process	Biological Process	1	TCONS_00052573
6	GO:0072596	establishment of protein localization to chloroplast	Biological Process	2	TCONS_00039037, TCONS_00039032
6	GO:2001141	regulation of RNA biosynthetic process	Biological Process	2	TCONS_00002951, TCONS_00054337
6	GO:0034219	carbohydrate transmembrane transport	Biological Process	2	TCONS_00005071, TCONS_00017432
6	GO:0006073	cellular glucan metabolic process	Biological Process	9	TCONS_00043727, TCONS_00052666, TCONS_00013674, TCONS_00054244, TCONS_00032229, TCONS_00006390, TCONS_00029808, TCONS_00057484, TCONS_00023936
6	GO:0000266	mitochondrial fission	Biological Process	1	TCONS_00049210
6	GO:0006554	lysine catabolic process	Biological Process	1	TCONS_00041112
6	GO:0046164	alcohol catabolic process	Biological Process	1	TCONS_00007292
6	GO:0051603	proteolysis involved in cellular protein catabolic process	Biological Process	3	TCONS_00046874, TCONS_00050964, TCONS_00042262
6	GO:0000393	spliceosomal conformational changes to generate catalytic conformation	Biological Process	1	TCONS_00037446
6	GO:0015992	proton transport	Biological Process	2	TCONS_00040609, TCONS_00037739
6	GO:0006650	glycerophospholipid metabolic process	Biological Process	1	TCONS_00001385
6	GO:0034660	ncRNA metabolic process	Biological Process	1	TCONS_00017541
6	GO:0006412	translation	Biological Process	7	TCONS_00028802, TCONS_00016734, TCONS_00006895, TCONS_00017541, TCONS_00039470, TCONS_00031426, TCONS_00037242
6	GO:0080009	mRNA methylation	Biological Process	1	TCONS_00020751
6	GO:0005978	glycogen biosynthetic process	Biological Process	2	TCONS_00057484, TCONS_00023936
6	GO:0065004	protein-DNA complex assembly	Biological Process	1	TCONS_00005856
6	GO:0016071	mRNA metabolic process	Biological Process	3	TCONS_00047267, TCONS_00020751, TCONS_00037446
6	GO:0006664	glycolipid metabolic process	Biological Process	1	TCONS_00032488
6	GO:0009098	leucine biosynthetic process	Biological Process	2	TCONS_00026376, TCONS_00026372
6	GO:0008206	bile acid metabolic process	Biological Process	1	TCONS_00041112
6	GO:0009992	cellular water homeostasis	Biological Process	1	TCONS_00046602
6	GO:0090305	nucleic acid phosphodiester bond hydrolysis	Biological Process	2	TCONS_00001560, TCONS_00022454
6	GO:0042147	retrograde transport, endosome to Golgi	Biological Process	1	TCONS_00032306
6	GO:0009132	nucleoside diphosphate metabolic process	Biological Process	3	TCONS_00041112, TCONS_00014084, TCONS_00007292
6	GO:0016311	dephosphorylation	Biological Process	5	TCONS_00022156, TCONS_00013674, TCONS_00045226, TCONS_00012932, TCONS_00014084
6	GO:0015706	nitrate transport	Biological Process	1	TCONS_00020612
6	GO:0006626	protein targeting to mitochondrion	Biological Process	1	TCONS_00027971
6	GO:0000350	generation of catalytic spliceosome for second transesterification step	Biological Process	1	TCONS_00037446
6	GO:0000303	response to superoxide	Biological Process	3	TCONS_00010363, TCONS_00014361, TCONS_00049051
6	GO:0007264	small GTPase mediated signal transduction	Biological Process	1	TCONS_00032306
6	GO:0033365	protein localization to organelle	Biological Process	3	TCONS_00039037, TCONS_00027971, TCONS_00039032
6	GO:0016485	protein processing	Biological Process	1	TCONS_00009593
6	GO:0006687	glycosphingolipid metabolic process	Biological Process	1	TCONS_00032488
6	GO:0009163	nucleoside biosynthetic process	Biological Process	1	TCONS_00037739
6	GO:0006546	glycine catabolic process	Biological Process	1	TCONS_00001184
6	GO:0042727	flavin-containing compound biosynthetic process	Biological Process	1	TCONS_00034089
6	GO:0006552	leucine catabolic process	Biological Process	3	TCONS_00026376, TCONS_00026372, TCONS_00041112
6	GO:0006098	pentose-phosphate shunt	Biological Process	2	TCONS_00014601, TCONS_00014084
6	GO:0009165	nucleotide biosynthetic process	Biological Process	1	TCONS_00037739
6	GO:0010608	posttranscriptional regulation of gene expression	Biological Process	1	TCONS_00006895
6	GO:0000271	polysaccharide biosynthetic process	Biological Process	2	TCONS_00057484, TCONS_00023936
6	GO:0032543	mitochondrial translation	Biological Process	1	TCONS_00031426
6	GO:2000112	regulation of cellular macromolecule biosynthetic process	Biological Process	3	TCONS_00002951, TCONS_00054337, TCONS_00006895
6	GO:0043604	amide biosynthetic process	Biological Process	7	TCONS_00028802, TCONS_00016734, TCONS_00006895, TCONS_00017541, TCONS_00039470, TCONS_00037242, TCONS_00031426
6	GO:0006612	protein targeting to membrane	Biological Process	2	TCONS_00039037, TCONS_00039032
6	GO:0000272	polysaccharide catabolic process	Biological Process	3	TCONS_00048732, TCONS_00048737, TCONS_00032229
6	GO:0009809	lignin biosynthetic process	Biological Process	1	TCONS_00009927
6	GO:0031222	arabinan catabolic process	Biological Process	1	TCONS_00032229
6	GO:0006559	L-phenylalanine catabolic process	Biological Process	2	TCONS_00048113, TCONS_00012202
6	GO:0065002	intracellular protein transmembrane transport	Biological Process	2	TCONS_00039037, TCONS_00039032
6	GO:0009069	serine family amino acid metabolic process	Biological Process	4	TCONS_00024732, TCONS_00010524, TCONS_00001184, TCONS_00032604
6	GO:0006567	threonine catabolic process	Biological Process	1	TCONS_00010524
6	GO:0009250	glucan biosynthetic process	Biological Process	2	TCONS_00057484, TCONS_00023936
6	GO:0019497	hexachlorocyclohexane metabolic process	Biological Process	1	TCONS_00022156
6	GO:0006464	cellular protein modification process	Biological Process	4	TCONS_00013674, TCONS_00045226, TCONS_00052573, TCONS_00012932
6	GO:0034728	nucleosome organization	Biological Process	1	TCONS_00005856
6	GO:0006208	pyrimidine nucleobase catabolic process	Biological Process	1	TCONS_00040707
6	GO:0044042	glucan metabolic process	Biological Process	11	TCONS_00043727, TCONS_00048732, TCONS_00052666, TCONS_00013674, TCONS_00054244, TCONS_00048737, TCONS_00032229, TCONS_00006390, TCONS_00029808, TCONS_00057484, TCONS_00023936
6	GO:0030104	water homeostasis	Biological Process	1	TCONS_00046602
6	GO:0045910	negative regulation of DNA recombination	Biological Process	1	TCONS_00001560
6	GO:0006265	DNA topological change	Biological Process	1	TCONS_00011580
6	GO:0009094	L-phenylalanine biosynthetic process	Biological Process	5	TCONS_00055329, TCONS_00024732, TCONS_00042774, TCONS_00054796, TCONS_00032604
6	GO:0044743	intracellular protein transmembrane import	Biological Process	2	TCONS_00039037, TCONS_00039032
6	GO:0006694	steroid biosynthetic process	Biological Process	1	TCONS_00041112
6	GO:0050684	regulation of mRNA processing	Biological Process	1	TCONS_00020751
6	GO:0009141	nucleoside triphosphate metabolic process	Biological Process	5	TCONS_00040609, TCONS_00037739, TCONS_00041112, TCONS_00014084, TCONS_00007292
6	GO:0000018	regulation of DNA recombination	Biological Process	1	TCONS_00001560
6	GO:0009123	nucleoside monophosphate metabolic process	Biological Process	5	TCONS_00040609, TCONS_00037739, TCONS_00041112, TCONS_00014084, TCONS_00007292
6	GO:0046166	glyceraldehyde-3-phosphate biosynthetic process	Biological Process	1	TCONS_00007292
6	GO:0006568	tryptophan metabolic process	Biological Process	6	TCONS_00055329, TCONS_00024732, TCONS_00042774, TCONS_00041112, TCONS_00054796, TCONS_00032604
6	GO:0006767	water-soluble vitamin metabolic process	Biological Process	6	TCONS_00034089, TCONS_00026376, TCONS_00022156, TCONS_00026372, TCONS_00041112, TCONS_00040707
6	GO:0010410	hemicellulose metabolic process	Biological Process	2	TCONS_00032229, TCONS_00029808
6	GO:0043039	tRNA aminoacylation	Biological Process	1	TCONS_00017541
6	GO:0015940	pantothenate biosynthetic process	Biological Process	3	TCONS_00026376, TCONS_00026372, TCONS_00040707
6	GO:0016310	phosphorylation	Biological Process	9	TCONS_00043922, TCONS_00014601, TCONS_00034089, TCONS_00001385, TCONS_00025457, TCONS_00040609, TCONS_00041112, TCONS_00014084, TCONS_00007292
6	GO:0009083	branched-chain amino acid catabolic process	Biological Process	3	TCONS_00026376, TCONS_00026372, TCONS_00041112
6	GO:0015749	monosaccharide transport	Biological Process	1	TCONS_00017432
6	GO:0006206	pyrimidine nucleobase metabolic process	Biological Process	2	TCONS_00034531, TCONS_00040707
6	GO:0016197	endosomal transport	Biological Process	1	TCONS_00032306
6	GO:0009066	aspartate family amino acid metabolic process	Biological Process	7	TCONS_00024732, TCONS_00017541, TCONS_00010524, TCONS_00041112, TCONS_00021676, TCONS_00001184, TCONS_00032604
6	GO:0072529	pyrimidine-containing compound catabolic process	Biological Process	2	TCONS_00034531, TCONS_00040707
6	GO:0009658	chloroplast organization	Biological Process	2	TCONS_00041831, TCONS_00006895
6	GO:0006396	RNA processing	Biological Process	5	TCONS_00047267, TCONS_00037446, TCONS_00020751, TCONS_00022454, TCONS_00006895
6	GO:0006401	RNA catabolic process	Biological Process	1	TCONS_00037446
6	GO:0010501	RNA secondary structure unwinding	Biological Process	2	TCONS_00022315, TCONS_00007769
6	GO:0042205	chlorinated hydrocarbon catabolic process	Biological Process	1	TCONS_00041112
6	GO:0034220	ion transmembrane transport	Biological Process	3	TCONS_00005258, TCONS_00046602, TCONS_00037739
6	GO:0009108	coenzyme biosynthetic process	Biological Process	3	TCONS_00026376, TCONS_00026372, TCONS_00040707
6	GO:0006549	isoleucine metabolic process	Biological Process	3	TCONS_00026376, TCONS_00026372, TCONS_00041112
6	GO:0006576	cellular biogenic amine metabolic process	Biological Process	7	TCONS_00055329, TCONS_00024732, TCONS_00042774, TCONS_00022756, TCONS_00041112, TCONS_00054796, TCONS_00032604
6	GO:1901071	glucosamine-containing compound metabolic process	Biological Process	1	TCONS_00034473
6	GO:0009119	ribonucleoside metabolic process	Biological Process	6	TCONS_00034531, TCONS_00040609, TCONS_00041112, TCONS_00037739, TCONS_00014084, TCONS_00007292
6	GO:0019751	polyol metabolic process	Biological Process	1	TCONS_00007292
6	GO:0043484	regulation of RNA splicing	Biological Process	1	TCONS_00020751
6	GO:0009124	nucleoside monophosphate biosynthetic process	Biological Process	1	TCONS_00037739
6	GO:0009313	oligosaccharide catabolic process	Biological Process	2	TCONS_00043727, TCONS_00046032
6	GO:0071806	protein transmembrane transport	Biological Process	2	TCONS_00039037, TCONS_00039032
6	GO:0032774	RNA biosynthetic process	Biological Process	2	TCONS_00002951, TCONS_00054337
6	GO:0006281	DNA repair	Biological Process	1	TCONS_00001560
6	GO:0006351	transcription, DNA-templated	Biological Process	2	TCONS_00002951, TCONS_00054337
6	GO:0046834	lipid phosphorylation	Biological Process	1	TCONS_00001385
6	GO:0019362	pyridine nucleotide metabolic process	Biological Process	4	TCONS_00014601, TCONS_00041112, TCONS_00014084, TCONS_00007292
6	GO:0042435	indole-containing compound biosynthetic process	Biological Process	5	TCONS_00055329, TCONS_00024732, TCONS_00042774, TCONS_00054796, TCONS_00032604
6	GO:0006545	glycine biosynthetic process	Biological Process	1	TCONS_00010524
6	GO:0097306	cellular response to alcohol	Biological Process	2	TCONS_00045226, TCONS_00012932
6	GO:0042214	terpene metabolic process	Biological Process	1	TCONS_00041112
6	GO:0019321	pentose metabolic process	Biological Process	2	TCONS_00014601, TCONS_00008669
6	GO:0006586	indolalkylamine metabolic process	Biological Process	6	TCONS_00055329, TCONS_00024732, TCONS_00042774, TCONS_00041112, TCONS_00054796, TCONS_00032604
6	GO:0019318	hexose metabolic process	Biological Process	7	TCONS_00043922, TCONS_00025457, TCONS_00032488, TCONS_00041112, TCONS_00033847, TCONS_00014084, TCONS_00007292
6	GO:0046394	carboxylic acid biosynthetic process	Biological Process	15	TCONS_00012202, TCONS_00037578, TCONS_00042774, TCONS_00017541, TCONS_00040707, TCONS_00054796, TCONS_00048113, TCONS_00055329, TCONS_00026376, TCONS_00024732, TCONS_00026372, TCONS_00041112, TCONS_00010524, TCONS_00033205, TCONS_00032604
6	GO:0009164	nucleoside catabolic process	Biological Process	1	TCONS_00034531
6	GO:0019220	regulation of phosphate metabolic process	Biological Process	2	TCONS_00045226, TCONS_00012932
6	GO:0071215	cellular response to abscisic acid stimulus	Biological Process	2	TCONS_00045226, TCONS_00012932
6	GO:0009395	phospholipid catabolic process	Biological Process	1	TCONS_00055249
6	GO:0009085	lysine biosynthetic process	Biological Process	1	TCONS_00017541
6	GO:0045727	positive regulation of translation	Biological Process	1	TCONS_00006895
6	GO:0009064	glutamine family amino acid metabolic process	Biological Process	5	TCONS_00024732, TCONS_00022756, TCONS_00041112, TCONS_00021676, TCONS_00032604
6	GO:0030203	glycosaminoglycan metabolic process	Biological Process	1	TCONS_00032488
6	GO:1901607	alpha-amino acid biosynthetic process	Biological Process	9	TCONS_00055329, TCONS_00026376, TCONS_00024732, TCONS_00042774, TCONS_00026372, TCONS_00017541, TCONS_00010524, TCONS_00054796, TCONS_00032604
6	GO:0006213	pyrimidine nucleoside metabolic process	Biological Process	1	TCONS_00034531
6	GO:0006355	regulation of transcription, DNA-templated	Biological Process	2	TCONS_00002951, TCONS_00054337
6	GO:0015793	glycerol transport	Biological Process	1	TCONS_00046602
6	GO:0071396	cellular response to lipid	Biological Process	2	TCONS_00045226, TCONS_00012932
6	GO:0006625	protein targeting to peroxisome	Biological Process	1	TCONS_00027971
6	GO:0006733	oxidoreduction coenzyme metabolic process	Biological Process	4	TCONS_00014601, TCONS_00041112, TCONS_00014084, TCONS_00007292
6	GO:0000245	spliceosomal complex assembly	Biological Process	1	TCONS_00047267
6	GO:0009800	cinnamic acid biosynthetic process	Biological Process	2	TCONS_00048113, TCONS_00012202
6	GO:0072662	protein localization to peroxisome	Biological Process	1	TCONS_00027971
6	GO:0009555	pollen development	Biological Process	1	TCONS_00044518
6	GO:0018899	1,2-dichloroethane metabolic process	Biological Process	1	TCONS_00041112
6	GO:1901606	alpha-amino acid catabolic process	Biological Process	5	TCONS_00026376, TCONS_00026372, TCONS_00010524, TCONS_00041112, TCONS_00001184
6	GO:0009078	pyruvate family amino acid metabolic process	Biological Process	3	TCONS_00024732, TCONS_00021676, TCONS_00032604
6	GO:0009553	embryo sac development	Biological Process	1	TCONS_00035385
6	GO:0006260	DNA replication	Biological Process	1	TCONS_00000288
6	GO:0031497	chromatin assembly	Biological Process	1	TCONS_00005856
6	GO:0006574	valine catabolic process	Biological Process	3	TCONS_00026376, TCONS_00026372, TCONS_00041112
6	GO:0006030	chitin metabolic process	Biological Process	1	TCONS_00034473
6	GO:0006310	DNA recombination	Biological Process	1	TCONS_00001560
6	GO:0006633	fatty acid biosynthetic process	Biological Process	1	TCONS_00037578
6	GO:0009259	ribonucleotide metabolic process	Biological Process	5	TCONS_00040609, TCONS_00041112, TCONS_00037739, TCONS_00014084, TCONS_00007292
6	GO:0006820	anion transport	Biological Process	1	TCONS_00020612
6	GO:0090501	RNA phosphodiester bond hydrolysis	Biological Process	1	TCONS_00022454
6	GO:1903311	regulation of mRNA metabolic process	Biological Process	1	TCONS_00020751
6	GO:0015939	pantothenate metabolic process	Biological Process	3	TCONS_00026376, TCONS_00026372, TCONS_00040707
6	GO:0006096	glycolytic process	Biological Process	3	TCONS_00041112, TCONS_00014084, TCONS_00007292
6	GO:0009073	aromatic amino acid family biosynthetic process	Biological Process	5	TCONS_00055329, TCONS_00024732, TCONS_00042774, TCONS_00054796, TCONS_00032604
6	GO:0046395	carboxylic acid catabolic process	Biological Process	7	TCONS_00048113, TCONS_00012202, TCONS_00026376, TCONS_00026372, TCONS_00010524, TCONS_00041112, TCONS_00001184
6	GO:0071450	cellular response to oxygen radical	Biological Process	3	TCONS_00010363, TCONS_00014361, TCONS_00049051
6	GO:0006333	chromatin assembly or disassembly	Biological Process	1	TCONS_00005856
6	GO:0048193	Golgi vesicle transport	Biological Process	2	TCONS_00034990, TCONS_00032306
6	GO:0015994	chlorophyll metabolic process	Biological Process	1	TCONS_00019170
6	GO:0009117	nucleotide metabolic process	Biological Process	8	TCONS_00014601, TCONS_00040609, TCONS_00037739, TCONS_00041112, TCONS_00008669, TCONS_00032229, TCONS_00014084, TCONS_00007292
6	GO:0019752	carboxylic acid metabolic process	Biological Process	26	TCONS_00018219, TCONS_00037578, TCONS_00007763, TCONS_00017541, TCONS_00022756, TCONS_00040707, TCONS_00054796, TCONS_00034181, TCONS_00009927, TCONS_00048113, TCONS_00049622, TCONS_00010524, TCONS_00033205, TCONS_00001184, TCONS_00012202, TCONS_00042774, TCONS_00021676, TCONS_00020800, TCONS_00014084, TCONS_00055329, TCONS_00026376, TCONS_00024732, TCONS_00026372, TCONS_00041112, TCONS_00032604,…
6	GO:0000028	ribosomal small subunit assembly	Biological Process	1	TCONS_00028802
6	GO:0010921	regulation of phosphatase activity	Biological Process	2	TCONS_00045226, TCONS_00012932
6	GO:0009099	valine biosynthetic process	Biological Process	2	TCONS_00026376, TCONS_00026372
6	GO:0046348	amino sugar catabolic process	Biological Process	1	TCONS_00034473
6	GO:0044257	cellular protein catabolic process	Biological Process	3	TCONS_00046874, TCONS_00050964, TCONS_00042262
6	GO:0000917	barrier septum assembly	Biological Process	1	TCONS_00032181
6	GO:0034614	cellular response to reactive oxygen species	Biological Process	3	TCONS_00010363, TCONS_00014361, TCONS_00049051
6	GO:0009060	aerobic respiration	Biological Process	3	TCONS_00018219, TCONS_00025457, TCONS_00033847
6	GO:0034622	cellular macromolecular complex assembly	Biological Process	4	TCONS_00005856, TCONS_00047267, TCONS_00028802, TCONS_00037446
6	GO:0072663	establishment of protein localization to peroxisome	Biological Process	1	TCONS_00027971
6	GO:0042255	ribosome assembly	Biological Process	1	TCONS_00028802
6	GO:0009451	RNA modification	Biological Process	1	TCONS_00020751
6	GO:0019563	glycerol catabolic process	Biological Process	1	TCONS_00007292
6	GO:0006417	regulation of translation	Biological Process	1	TCONS_00006895
6	GO:0072655	establishment of protein localization to mitochondrion	Biological Process	1	TCONS_00027971
6	GO:0005993	trehalose catabolic process	Biological Process	1	TCONS_00043727
6	GO:0071033	nuclear retention of pre-mRNA at the site of transcription	Biological Process	1	TCONS_00037446
6	GO:0009082	branched-chain amino acid biosynthetic process	Biological Process	2	TCONS_00026376, TCONS_00026372
6	GO:0006334	nucleosome assembly	Biological Process	1	TCONS_00005856
6	GO:0071103	DNA conformation change	Biological Process	2	TCONS_00005856, TCONS_00011580
6	GO:0006570	tyrosine metabolic process	Biological Process	7	TCONS_00048113, TCONS_00012202, TCONS_00055329, TCONS_00024732, TCONS_00042774, TCONS_00054796, TCONS_00032604
6	GO:0009309	amine biosynthetic process	Biological Process	6	TCONS_00055329, TCONS_00024732, TCONS_00042774, TCONS_00022756, TCONS_00054796, TCONS_00032604
6	GO:0046390	ribose phosphate biosynthetic process	Biological Process	1	TCONS_00037739
6	GO:0046364	monosaccharide biosynthetic process	Biological Process	5	TCONS_00025457, TCONS_00041112, TCONS_00033847, TCONS_00014084, TCONS_00007292
6	GO:0009805	coumarin biosynthetic process	Biological Process	1	TCONS_00009927
6	GO:0072522	purine-containing compound biosynthetic process	Biological Process	1	TCONS_00037739
6	GO:0006163	purine nucleotide metabolic process	Biological Process	5	TCONS_00040609, TCONS_00037739, TCONS_00041112, TCONS_00014084, TCONS_00007292
6	GO:0015791	polyol transport	Biological Process	1	TCONS_00046602
6	GO:0009821	alkaloid biosynthetic process	Biological Process	4	TCONS_00048113, TCONS_00012202, TCONS_00024732, TCONS_00032604
6	GO:0006812	cation transport	Biological Process	4	TCONS_00005258, TCONS_00040609, TCONS_00049051, TCONS_00037739
6	GO:0033530	raffinose metabolic process	Biological Process	1	TCONS_00046032
6	GO:0006833	water transport	Biological Process	1	TCONS_00046602
6	GO:0031399	regulation of protein modification process	Biological Process	2	TCONS_00045226, TCONS_00012932
6	GO:0008300	isoprenoid catabolic process	Biological Process	1	TCONS_00041112
6	GO:0006605	protein targeting	Biological Process	4	TCONS_00026853, TCONS_00039037, TCONS_00027971, TCONS_00039032
6	GO:0006026	aminoglycan catabolic process	Biological Process	2	TCONS_00034473, TCONS_00032488
6	GO:0009811	stilbene biosynthetic process	Biological Process	1	TCONS_00009927
6	GO:0043043	peptide biosynthetic process	Biological Process	7	TCONS_00028802, TCONS_00016734, TCONS_00006895, TCONS_00017541, TCONS_00039470, TCONS_00037242, TCONS_00031426
6	GO:0009142	nucleoside triphosphate biosynthetic process	Biological Process	1	TCONS_00037739
7	GO:0009185	ribonucleoside diphosphate metabolic process	Biological Process	3	TCONS_00041112, TCONS_00014084, TCONS_00007292
7	GO:0008380	RNA splicing	Biological Process	3	TCONS_00047267, TCONS_00037446, TCONS_00020751
7	GO:0070647	protein modification by small protein conjugation or removal	Biological Process	1	TCONS_00052573
7	GO:1903506	regulation of nucleic acid-templated transcription	Biological Process	2	TCONS_00002951, TCONS_00054337
7	GO:0019319	hexose biosynthetic process	Biological Process	5	TCONS_00025457, TCONS_00041112, TCONS_00033847, TCONS_00014084, TCONS_00007292
7	GO:0015672	monovalent inorganic cation transport	Biological Process	2	TCONS_00040609, TCONS_00037739
7	GO:0043666	regulation of phosphoprotein phosphatase activity	Biological Process	2	TCONS_00045226, TCONS_00012932
7	GO:0046219	indolalkylamine biosynthetic process	Biological Process	5	TCONS_00055329, TCONS_00024732, TCONS_00042774, TCONS_00054796, TCONS_00032604
7	GO:0042451	purine nucleoside biosynthetic process	Biological Process	1	TCONS_00037739
7	GO:0031407	oxylipin metabolic process	Biological Process	1	TCONS_00033205
7	GO:0071451	cellular response to superoxide	Biological Process	3	TCONS_00010363, TCONS_00014361, TCONS_00049051
7	GO:0019860	uracil metabolic process	Biological Process	1	TCONS_00040707
7	GO:0098660	inorganic ion transmembrane transport	Biological Process	2	TCONS_00005258, TCONS_00037739
7	GO:0072330	monocarboxylic acid biosynthetic process	Biological Process	8	TCONS_00048113, TCONS_00012202, TCONS_00026376, TCONS_00037578, TCONS_00026372, TCONS_00033205, TCONS_00041112, TCONS_00040707
7	GO:0006006	glucose metabolic process	Biological Process	5	TCONS_00025457, TCONS_00041112, TCONS_00033847, TCONS_00014084, TCONS_00007292
7	GO:0009161	ribonucleoside monophosphate metabolic process	Biological Process	5	TCONS_00040609, TCONS_00037739, TCONS_00041112, TCONS_00014084, TCONS_00007292
7	GO:0045493	xylan catabolic process	Biological Process	1	TCONS_00032229
7	GO:0009071	serine family amino acid catabolic process	Biological Process	1	TCONS_00001184
7	GO:0009199	ribonucleoside triphosphate metabolic process	Biological Process	5	TCONS_00040609, TCONS_00037739, TCONS_00041112, TCONS_00014084, TCONS_00007292
7	GO:0009260	ribonucleotide biosynthetic process	Biological Process	1	TCONS_00037739
7	GO:0034484	raffinose catabolic process	Biological Process	1	TCONS_00046032
7	GO:0006690	icosanoid metabolic process	Biological Process	1	TCONS_00034181
7	GO:0010411	xyloglucan metabolic process	Biological Process	1	TCONS_00029808
7	GO:0009126	purine nucleoside monophosphate metabolic process	Biological Process	5	TCONS_00040609, TCONS_00037739, TCONS_00041112, TCONS_00014084, TCONS_00007292
7	GO:0009068	aspartate family amino acid catabolic process	Biological Process	2	TCONS_00010524, TCONS_00041112
7	GO:0045491	xylan metabolic process	Biological Process	1	TCONS_00032229
7	GO:0009251	glucan catabolic process	Biological Process	2	TCONS_00048732, TCONS_00048737
7	GO:0009150	purine ribonucleotide metabolic process	Biological Process	5	TCONS_00040609, TCONS_00041112, TCONS_00037739, TCONS_00014084, TCONS_00007292
7	GO:0043692	monoterpene metabolic process	Biological Process	1	TCONS_00041112
7	GO:0009127	purine nucleoside monophosphate biosynthetic process	Biological Process	1	TCONS_00037739
7	GO:0009135	purine nucleoside diphosphate metabolic process	Biological Process	3	TCONS_00041112, TCONS_00014084, TCONS_00007292
7	GO:0046135	pyrimidine nucleoside catabolic process	Biological Process	1	TCONS_00034531
7	GO:0070585	protein localization to mitochondrion	Biological Process	1	TCONS_00027971
7	GO:0035428	hexose transmembrane transport	Biological Process	1	TCONS_00017432
7	GO:0031425	chloroplast RNA processing	Biological Process	1	TCONS_00006895
7	GO:0009201	ribonucleoside triphosphate biosynthetic process	Biological Process	1	TCONS_00037739
7	GO:0019464	glycine decarboxylation via glycine cleavage system	Biological Process	1	TCONS_00001184
7	GO:0006470	protein dephosphorylation	Biological Process	3	TCONS_00013674, TCONS_00045226, TCONS_00012932
7	GO:0032787	monocarboxylic acid metabolic process	Biological Process	14	TCONS_00012202, TCONS_00037578, TCONS_00007763, TCONS_00040707, TCONS_00034181, TCONS_00020800, TCONS_00014084, TCONS_00048113, TCONS_00049622, TCONS_00026376, TCONS_00026372, TCONS_00041112, TCONS_00033205, TCONS_00007292
7	GO:0006418	tRNA aminoacylation for protein translation	Biological Process	1	TCONS_00017541
7	GO:0009097	isoleucine biosynthetic process	Biological Process	2	TCONS_00026376, TCONS_00026372
7	GO:0019260	1,2-dichloroethane catabolic process	Biological Process	1	TCONS_00041112
7	GO:0006013	mannose metabolic process	Biological Process	2	TCONS_00014084, TCONS_00007292
7	GO:0042401	cellular biogenic amine biosynthetic process	Biological Process	6	TCONS_00055329, TCONS_00024732, TCONS_00042774, TCONS_00022756, TCONS_00054796, TCONS_00032604
7	GO:0046496	nicotinamide nucleotide metabolic process	Biological Process	4	TCONS_00014601, TCONS_00041112, TCONS_00014084, TCONS_00007292
7	GO:0006298	mismatch repair	Biological Process	1	TCONS_00001560
7	GO:0042454	ribonucleoside catabolic process	Biological Process	1	TCONS_00034531
7	GO:1901072	glucosamine-containing compound catabolic process	Biological Process	1	TCONS_00034473
7	GO:0019566	arabinose metabolic process	Biological Process	1	TCONS_00008669
7	GO:0006165	nucleoside diphosphate phosphorylation	Biological Process	3	TCONS_00041112, TCONS_00014084, TCONS_00007292
7	GO:0006550	isoleucine catabolic process	Biological Process	3	TCONS_00026376, TCONS_00026372, TCONS_00041112
7	GO:0006891	intra-Golgi vesicle-mediated transport	Biological Process	1	TCONS_00032306
7	GO:0005982	starch metabolic process	Biological Process	8	TCONS_00043727, TCONS_00052666, TCONS_00013674, TCONS_00054244, TCONS_00032229, TCONS_00006390, TCONS_00057484, TCONS_00023936
7	GO:0006397	mRNA processing	Biological Process	3	TCONS_00047267, TCONS_00037446, TCONS_00020751
7	GO:0019852	L-ascorbic acid metabolic process	Biological Process	1	TCONS_00041112
7	GO:0009095	aromatic amino acid family biosynthetic process, prephenate pathway	Biological Process	5	TCONS_00055329, TCONS_00024732, TCONS_00042774, TCONS_00054796, TCONS_00032604
7	GO:0015698	inorganic anion transport	Biological Process	1	TCONS_00020612
7	GO:0006536	glutamate metabolic process	Biological Process	3	TCONS_00024732, TCONS_00021676, TCONS_00032604
7	GO:0048024	regulation of mRNA splicing, via spliceosome	Biological Process	1	TCONS_00020751
7	GO:0006691	leukotriene metabolic process	Biological Process	1	TCONS_00034181
7	GO:0009144	purine nucleoside triphosphate metabolic process	Biological Process	5	TCONS_00040609, TCONS_00037739, TCONS_00041112, TCONS_00014084, TCONS_00007292
7	GO:0006571	tyrosine biosynthetic process	Biological Process	5	TCONS_00055329, TCONS_00024732, TCONS_00042774, TCONS_00054796, TCONS_00032604
7	GO:0035304	regulation of protein dephosphorylation	Biological Process	2	TCONS_00045226, TCONS_00012932
7	GO:0097659	nucleic acid-templated transcription	Biological Process	2	TCONS_00002951, TCONS_00054337
7	GO:0045038	protein import into chloroplast thylakoid membrane	Biological Process	2	TCONS_00039037, TCONS_00039032
7	GO:0006402	mRNA catabolic process	Biological Process	1	TCONS_00037446
7	GO:0043650	dicarboxylic acid biosynthetic process	Biological Process	1	TCONS_00055329
7	GO:0042455	ribonucleoside biosynthetic process	Biological Process	1	TCONS_00037739
7	GO:0045036	protein targeting to chloroplast	Biological Process	2	TCONS_00039037, TCONS_00039032
7	GO:0030001	metal ion transport	Biological Process	2	TCONS_00005258, TCONS_00049051
7	GO:0006032	chitin catabolic process	Biological Process	1	TCONS_00034473
7	GO:0043648	dicarboxylic acid metabolic process	Biological Process	6	TCONS_00055329, TCONS_00024732, TCONS_00007763, TCONS_00021676, TCONS_00032604, TCONS_00020800
7	GO:0006534	cysteine metabolic process	Biological Process	2	TCONS_00024732, TCONS_00032604
7	GO:0008645	hexose transport	Biological Process	1	TCONS_00017432
7	GO:0006164	purine nucleotide biosynthetic process	Biological Process	1	TCONS_00037739
7	GO:0000162	tryptophan biosynthetic process	Biological Process	5	TCONS_00055329, TCONS_00024732, TCONS_00042774, TCONS_00054796, TCONS_00032604
7	GO:0072350	tricarboxylic acid metabolic process	Biological Process	1	TCONS_00018219
7	GO:0072598	protein localization to chloroplast	Biological Process	2	TCONS_00039037, TCONS_00039032
7	GO:0006699	bile acid biosynthetic process	Biological Process	1	TCONS_00041112
7	GO:0006212	uracil catabolic process	Biological Process	1	TCONS_00040707
7	GO:0072511	divalent inorganic cation transport	Biological Process	1	TCONS_00005258
7	GO:1902600	hydrogen ion transmembrane transport	Biological Process	1	TCONS_00037739
7	GO:0046128	purine ribonucleoside metabolic process	Biological Process	5	TCONS_00040609, TCONS_00041112, TCONS_00037739, TCONS_00014084, TCONS_00007292
7	GO:0031408	oxylipin biosynthetic process	Biological Process	1	TCONS_00033205
7	GO:0006000	fructose metabolic process	Biological Process	2	TCONS_00014084, TCONS_00007292
7	GO:0046247	terpene catabolic process	Biological Process	1	TCONS_00041112
7	GO:0006014	D-ribose metabolic process	Biological Process	1	TCONS_00014601
7	GO:0009156	ribonucleoside monophosphate biosynthetic process	Biological Process	1	TCONS_00037739
7	GO:0098655	cation transmembrane transport	Biological Process	2	TCONS_00005258, TCONS_00037739
7	GO:0006890	retrograde vesicle-mediated transport, Golgi to ER	Biological Process	1	TCONS_00032306
7	GO:0009067	aspartate family amino acid biosynthetic process	Biological Process	1	TCONS_00017541
7	GO:0016556	mRNA modification	Biological Process	1	TCONS_00020751
7	GO:0046939	nucleotide phosphorylation	Biological Process	3	TCONS_00041112, TCONS_00014084, TCONS_00007292
7	GO:0046174	polyol catabolic process	Biological Process	1	TCONS_00007292
7	GO:0006261	DNA-dependent DNA replication	Biological Process	1	TCONS_00000288
7	GO:0006399	tRNA metabolic process	Biological Process	1	TCONS_00017541
7	GO:0046488	phosphatidylinositol metabolic process	Biological Process	1	TCONS_00001385
7	GO:0009070	serine family amino acid biosynthetic process	Biological Process	1	TCONS_00010524
7	GO:0071025	RNA surveillance	Biological Process	1	TCONS_00037446
7	GO:0009145	purine nucleoside triphosphate biosynthetic process	Biological Process	1	TCONS_00037739
7	GO:0006027	glycosaminoglycan catabolic process	Biological Process	1	TCONS_00032488
7	GO:0035303	regulation of dephosphorylation	Biological Process	2	TCONS_00045226, TCONS_00012932
7	GO:0006012	galactose metabolic process	Biological Process	2	TCONS_00043922, TCONS_00032488
7	GO:0046854	phosphatidylinositol phosphorylation	Biological Process	1	TCONS_00001385
7	GO:0006323	DNA packaging	Biological Process	1	TCONS_00005856
7	GO:0006692	prostanoid metabolic process	Biological Process	1	TCONS_00034181
7	GO:0046131	pyrimidine ribonucleoside metabolic process	Biological Process	1	TCONS_00034531
7	GO:0071048	nuclear retention of unspliced pre-mRNA at the site of transcription	Biological Process	1	TCONS_00037446
7	GO:0006595	polyamine metabolic process	Biological Process	1	TCONS_00022756
8	GO:0006430	lysyl-tRNA aminoacylation	Biological Process	1	TCONS_00017541
8	GO:0046133	pyrimidine ribonucleoside catabolic process	Biological Process	1	TCONS_00034531
8	GO:0009695	jasmonic acid biosynthetic process	Biological Process	1	TCONS_00033205
8	GO:0009167	purine ribonucleoside monophosphate metabolic process	Biological Process	5	TCONS_00040609, TCONS_00037739, TCONS_00041112, TCONS_00014084, TCONS_00007292
8	GO:0009445	putrescine metabolic process	Biological Process	1	TCONS_00022756
8	GO:0015985	energy coupled proton transport, down electrochemical gradient	Biological Process	1	TCONS_00037739
8	GO:0006739	NADP metabolic process	Biological Process	2	TCONS_00014601, TCONS_00014084
8	GO:0006596	polyamine biosynthetic process	Biological Process	1	TCONS_00022756
8	GO:0071027	nuclear RNA surveillance	Biological Process	1	TCONS_00037446
8	GO:0006107	oxaloacetate metabolic process	Biological Process	2	TCONS_00024732, TCONS_00032604
8	GO:0000041	transition metal ion transport	Biological Process	2	TCONS_00005258, TCONS_00049051
8	GO:0046087	cytidine metabolic process	Biological Process	1	TCONS_00034531
8	GO:0009423	chorismate biosynthetic process	Biological Process	1	TCONS_00055329
8	GO:0032446	protein modification by small protein conjugation	Biological Process	1	TCONS_00052573
8	GO:0006693	prostaglandin metabolic process	Biological Process	1	TCONS_00034181
8	GO:0009205	purine ribonucleoside triphosphate metabolic process	Biological Process	5	TCONS_00040609, TCONS_00037739, TCONS_00041112, TCONS_00014084, TCONS_00007292
8	GO:0009179	purine ribonucleoside diphosphate metabolic process	Biological Process	3	TCONS_00041112, TCONS_00014084, TCONS_00007292
8	GO:0000375	RNA splicing, via transesterification reactions	Biological Process	3	TCONS_00047267, TCONS_00037446, TCONS_00020751
8	GO:0070838	divalent metal ion transport	Biological Process	1	TCONS_00005258
8	GO:0098662	inorganic cation transmembrane transport	Biological Process	2	TCONS_00005258, TCONS_00037739
8	GO:0009206	purine ribonucleoside triphosphate biosynthetic process	Biological Process	1	TCONS_00037739
8	GO:0000381	regulation of alternative mRNA splicing, via spliceosome	Biological Process	1	TCONS_00020751
8	GO:0046031	ADP metabolic process	Biological Process	3	TCONS_00041112, TCONS_00014084, TCONS_00007292
8	GO:0015758	glucose transport	Biological Process	1	TCONS_00017432
8	GO:0046487	glyoxylate metabolic process	Biological Process	3	TCONS_00049622, TCONS_00007763, TCONS_00020800
8	GO:0046034	ATP metabolic process	Biological Process	5	TCONS_00040609, TCONS_00041112, TCONS_00037739, TCONS_00014084, TCONS_00007292
8	GO:0046129	purine ribonucleoside biosynthetic process	Biological Process	1	TCONS_00037739
8	GO:0000956	nuclear-transcribed mRNA catabolic process	Biological Process	1	TCONS_00037446
8	GO:0009152	purine ribonucleotide biosynthetic process	Biological Process	1	TCONS_00037739
8	GO:0043694	monoterpene catabolic process	Biological Process	1	TCONS_00041112
8	GO:0046373	L-arabinose metabolic process	Biological Process	1	TCONS_00008669
8	GO:0009168	purine ribonucleoside monophosphate biosynthetic process	Biological Process	1	TCONS_00037739
8	GO:0006102	isocitrate metabolic process	Biological Process	1	TCONS_00018219
8	GO:0006090	pyruvate metabolic process	Biological Process	3	TCONS_00041112, TCONS_00014084, TCONS_00007292
8	GO:0080163	regulation of protein serine/threonine phosphatase activity	Biological Process	2	TCONS_00045226, TCONS_00012932
8	GO:0033609	oxalate metabolic process	Biological Process	2	TCONS_00007763, TCONS_00020800
8	GO:0006094	gluconeogenesis	Biological Process	5	TCONS_00025457, TCONS_00041112, TCONS_00033847, TCONS_00014084, TCONS_00007292
8	GO:0018923	limonene metabolic process	Biological Process	1	TCONS_00041112
8	GO:0000398	mRNA splicing, via spliceosome	Biological Process	3	TCONS_00047267, TCONS_00037446, TCONS_00020751
8	GO:0046417	chorismate metabolic process	Biological Process	1	TCONS_00055329
8	GO:0009694	jasmonic acid metabolic process	Biological Process	1	TCONS_00033205
9	GO:0006829	zinc II ion transport	Biological Process	1	TCONS_00005258
9	GO:0000377	RNA splicing, via transesterification reactions with bulged adenosine as nucleophile	Biological Process	3	TCONS_00047267, TCONS_00037446, TCONS_00020751
9	GO:0015986	ATP synthesis coupled proton transport	Biological Process	1	TCONS_00037739
9	GO:0071577	zinc II ion transmembrane transport	Biological Process	1	TCONS_00005258
9	GO:0006754	ATP biosynthetic process	Biological Process	1	TCONS_00037739
9	GO:0046251	limonene catabolic process	Biological Process	1	TCONS_00041112
9	GO:0006825	copper ion transport	Biological Process	1	TCONS_00049051
9	GO:0045116	protein neddylation	Biological Process	1	TCONS_00052573
9	GO:0006216	cytidine catabolic process	Biological Process	1	TCONS_00034531
9	GO:0046323	glucose import	Biological Process	1	TCONS_00017432
9	GO:0000380	alternative mRNA splicing, via spliceosome	Biological Process	1	TCONS_00020751
9	GO:0071028	nuclear mRNA surveillance	Biological Process	1	TCONS_00037446
9	GO:0009446	putrescine biosynthetic process	Biological Process	1	TCONS_00022756
10	GO:0009972	cytidine deamination	Biological Process	1	TCONS_00034531
10	GO:0071030	nuclear mRNA surveillance of spliceosomal pre-mRNA splicing	Biological Process	1	TCONS_00037446

## Sheet: MF
Level	GO_ID	Term	Type	Seqs_Num	Sequences
1	GO:0003674	molecular_function	Molecular Function	219	TCONS_00006370, TCONS_00044409, TCONS_00033991, TCONS_00037310, TCONS_00016734, TCONS_00040609, TCONS_00029808, TCONS_00003421, TCONS_00025457, TCONS_00034836, TCONS_00046032, TCONS_00009650, TCONS_00037303, TCONS_00009657, TCONS_00006026, TCONS_00017273, TCONS_00033060, TCONS_00023936, TCONS_00000288, TCONS_00005856, TCONS_00013908, TCONS_00054337, TCONS_00011965, TCONS_00036328, TCONS_00012932,…
2	GO:0005488	binding	Molecular Function	109	TCONS_00006370, TCONS_00041417, TCONS_00033991, TCONS_00038007, TCONS_00039217, TCONS_00040609, TCONS_00017541, TCONS_00006895, TCONS_00009927, TCONS_00025058, TCONS_00003421, TCONS_00000790, TCONS_00025457, TCONS_00021256, TCONS_00045589, TCONS_00045226, TCONS_00043041, TCONS_00010363, TCONS_00009650, TCONS_00037303, TCONS_00006026, TCONS_00036175, TCONS_00023936, TCONS_00043051, TCONS_00005856,…
2	GO:0098772	molecular function regulator	Molecular Function	6	TCONS_00045226, TCONS_00049051, TCONS_00054244, TCONS_00044433, TCONS_00012932, TCONS_00006390
2	GO:0060089	molecular transducer activity	Molecular Function	2	TCONS_00045226, TCONS_00012932
2	GO:0016530	metallochaperone activity	Molecular Function	1	TCONS_00049051
2	GO:0045735	nutrient reservoir activity	Molecular Function	2	TCONS_00007763, TCONS_00020800
2	GO:0005215	transporter activity	Molecular Function	8	TCONS_00034990, TCONS_00005258, TCONS_00050259, TCONS_00048019, TCONS_00040609, TCONS_00046602, TCONS_00037739, TCONS_00017432
2	GO:0000988	transcription factor activity, protein binding	Molecular Function	1	TCONS_00002951
2	GO:0001071	nucleic acid binding transcription factor activity	Molecular Function	1	TCONS_00054337
2	GO:0005198	structural molecule activity	Molecular Function	5	TCONS_00028802, TCONS_00016734, TCONS_00039470, TCONS_00037242, TCONS_00031426
2	GO:0016209	antioxidant activity	Molecular Function	8	TCONS_00050587, TCONS_00010363, TCONS_00045365, TCONS_00043503, TCONS_00043502, TCONS_00014361, TCONS_00049051, TCONS_00054352
2	GO:0003824	catalytic activity	Molecular Function	168	TCONS_00044409, TCONS_00041417, TCONS_00037310, TCONS_00038007, TCONS_00047080, TCONS_00017541, TCONS_00040609, TCONS_00029808, TCONS_00009927, TCONS_00025058, TCONS_00001522, TCONS_00055814, TCONS_00003421, TCONS_00048732, TCONS_00025457, TCONS_00052666, TCONS_00021256, TCONS_00034836, TCONS_00043041, TCONS_00046032, TCONS_00010363, TCONS_00043727, TCONS_00014601, TCONS_00009650, TCONS_00044934,…
3	GO:0022857	transmembrane transporter activity	Molecular Function	5	TCONS_00005258, TCONS_00040609, TCONS_00046602, TCONS_00037739, TCONS_00017432
3	GO:0016853	isomerase activity	Molecular Function	7	TCONS_00015854, TCONS_00035385, TCONS_00013908, TCONS_00010430, TCONS_00030784, TCONS_00011580, TCONS_00007292
3	GO:0030234	enzyme regulator activity	Molecular Function	6	TCONS_00045226, TCONS_00049051, TCONS_00054244, TCONS_00044433, TCONS_00012932, TCONS_00006390
3	GO:0004784	superoxide dismutase activity	Molecular Function	3	TCONS_00010363, TCONS_00014361, TCONS_00049051
3	GO:0019239	deaminase activity	Molecular Function	1	TCONS_00034531
3	GO:0000386	second spliceosomal transesterification activity	Molecular Function	1	TCONS_00037446
3	GO:0043167	ion binding	Molecular Function	38	TCONS_00033991, TCONS_00018219, TCONS_00012116, TCONS_00007763, TCONS_00057222, TCONS_00007769, TCONS_00031093, TCONS_00009927, TCONS_00025058, TCONS_00045365, TCONS_00001385, TCONS_00028028, TCONS_00022663, TCONS_00021256, TCONS_00045226, TCONS_00010448, TCONS_00031669, TCONS_00014605, TCONS_00010363, TCONS_00009593, TCONS_00009650, TCONS_00034531, TCONS_00014361, TCONS_00021676, TCONS_00005707,…
3	GO:0016491	oxidoreductase activity	Molecular Function	48	TCONS_00018219, TCONS_00038007, TCONS_00007763, TCONS_00040609, TCONS_00030585, TCONS_00056498, TCONS_00054352, TCONS_00009927, TCONS_00050587, TCONS_00003964, TCONS_00057818, TCONS_00025058, TCONS_00045365, TCONS_00001522, TCONS_00055814, TCONS_00003421, TCONS_00057218, TCONS_00021256, TCONS_00022663, TCONS_00030498, TCONS_00033205, TCONS_00002890, TCONS_00001184, TCONS_00050328, TCONS_00035988,…
3	GO:0048037	cofactor binding	Molecular Function	13	TCONS_00018219, TCONS_00010430, TCONS_00021676, TCONS_00057222, TCONS_00024299, TCONS_00002984, TCONS_00003421, TCONS_00024732, TCONS_00030784, TCONS_00057218, TCONS_00033205, TCONS_00050812, TCONS_00032604
3	GO:0003735	structural constituent of ribosome	Molecular Function	5	TCONS_00028802, TCONS_00016734, TCONS_00039470, TCONS_00037242, TCONS_00031426
3	GO:0004601	peroxidase activity	Molecular Function	5	TCONS_00050587, TCONS_00045365, TCONS_00043503, TCONS_00043502, TCONS_00054352
3	GO:0016531	copper chaperone activity	Molecular Function	1	TCONS_00049051
3	GO:0097159	organic cyclic compound binding	Molecular Function	49	TCONS_00041417, TCONS_00038007, TCONS_00017541, TCONS_00057887, TCONS_00032181, TCONS_00009927, TCONS_00031093, TCONS_00057484, TCONS_00025058, TCONS_00028802, TCONS_00003421, TCONS_00001560, TCONS_00025457, TCONS_00021694, TCONS_00021256, TCONS_00013779, TCONS_00043922, TCONS_00037303, TCONS_00036175, TCONS_00026853, TCONS_00005856, TCONS_00000288, TCONS_00002984, TCONS_00022334, TCONS_00022454,…
3	GO:0008289	lipid binding	Molecular Function	2	TCONS_00033991, TCONS_00039217
3	GO:1901476	carbohydrate transporter activity	Molecular Function	2	TCONS_00046602, TCONS_00017432
3	GO:0016740	transferase activity	Molecular Function	37	TCONS_00034089, TCONS_00037578, TCONS_00016279, TCONS_00016772, TCONS_00034181, TCONS_00056498, TCONS_00034180, TCONS_00057222, TCONS_00029808, TCONS_00057484, TCONS_00049622, TCONS_00046874, TCONS_00025457, TCONS_00052666, TCONS_00043103, TCONS_00045246, TCONS_00043065, TCONS_00034836, TCONS_00043041, TCONS_00043922, TCONS_00014601, TCONS_00044934, TCONS_00019515, TCONS_00042774, TCONS_00017273,…
3	GO:0016874	ligase activity	Molecular Function	3	TCONS_00017401, TCONS_00017541, TCONS_00013153
3	GO:1901363	heterocyclic compound binding	Molecular Function	49	TCONS_00041417, TCONS_00038007, TCONS_00017541, TCONS_00057887, TCONS_00032181, TCONS_00009927, TCONS_00031093, TCONS_00057484, TCONS_00025058, TCONS_00028802, TCONS_00003421, TCONS_00001560, TCONS_00025457, TCONS_00021694, TCONS_00021256, TCONS_00013779, TCONS_00043922, TCONS_00037303, TCONS_00036175, TCONS_00026853, TCONS_00005856, TCONS_00000288, TCONS_00002984, TCONS_00022334, TCONS_00022454,…
3	GO:0051540	metal cluster binding	Molecular Function	3	TCONS_00038007, TCONS_00040609, TCONS_00035988
3	GO:0004872	receptor activity	Molecular Function	2	TCONS_00045226, TCONS_00012932
3	GO:0036094	small molecule binding	Molecular Function	28	TCONS_00018219, TCONS_00009541, TCONS_00017541, TCONS_00022315, TCONS_00011580, TCONS_00032181, TCONS_00007769, TCONS_00057484, TCONS_00047267, TCONS_00003421, TCONS_00039072, TCONS_00001560, TCONS_00025457, TCONS_00022663, TCONS_00057218, TCONS_00033205, TCONS_00001184, TCONS_00033847, TCONS_00013779, TCONS_00043922, TCONS_00051644, TCONS_00026853, TCONS_00024299, TCONS_00000288, TCONS_00002984,…
3	GO:0016829	lyase activity	Molecular Function	11	TCONS_00048113, TCONS_00012202, TCONS_00034089, TCONS_00006918, TCONS_00025457, TCONS_00007763, TCONS_00010524, TCONS_00054796, TCONS_00021676, TCONS_00033847, TCONS_00020800
3	GO:0005515	protein binding	Molecular Function	27	TCONS_00006370, TCONS_00009541, TCONS_00016810, TCONS_00039037, TCONS_00057887, TCONS_00006895, TCONS_00039032, TCONS_00052573, TCONS_00056430, TCONS_00000768, TCONS_00002556, TCONS_00000790, TCONS_00021694, TCONS_00031940, TCONS_00043041, TCONS_00034990, TCONS_00032298, TCONS_00006026, TCONS_00022669, TCONS_00037242, TCONS_00043051, TCONS_00005856, TCONS_00045650, TCONS_00024732, TCONS_00041254,…
3	GO:0003700	transcription factor activity, sequence-specific DNA binding	Molecular Function	1	TCONS_00054337
3	GO:0042562	hormone binding	Molecular Function	2	TCONS_00045226, TCONS_00012932
3	GO:0016787	hydrolase activity	Molecular Function	64	TCONS_00044409, TCONS_00041417, TCONS_00037310, TCONS_00034089, TCONS_00011367, TCONS_00032345, TCONS_00047080, TCONS_00029808, TCONS_00054009, TCONS_00001560, TCONS_00048732, TCONS_00046874, TCONS_00050964, TCONS_00046032, TCONS_00043727, TCONS_00034473, TCONS_00037303, TCONS_00013674, TCONS_00048737, TCONS_00038394, TCONS_00056567, TCONS_00036175, TCONS_00020108, TCONS_00033060, TCONS_00014084,…
3	GO:0097367	carbohydrate derivative binding	Molecular Function	21	TCONS_00034473, TCONS_00009541, TCONS_00043922, TCONS_00017541, TCONS_00022315, TCONS_00011580, TCONS_00032181, TCONS_00007769, TCONS_00051644, TCONS_00026853, TCONS_00000288, TCONS_00002984, TCONS_00003421, TCONS_00039072, TCONS_00001560, TCONS_00025457, TCONS_00033205, TCONS_00001184, TCONS_00032306, TCONS_00033847, TCONS_00013779
3	GO:0033218	amide binding	Molecular Function	1	TCONS_00012116
3	GO:0030246	carbohydrate binding	Molecular Function	2	TCONS_00015854, TCONS_00027124
3	GO:0022892	substrate-specific transporter activity	Molecular Function	6	TCONS_00034990, TCONS_00005258, TCONS_00040609, TCONS_00046602, TCONS_00037739, TCONS_00017432
3	GO:0000989	transcription factor activity, transcription factor binding	Molecular Function	1	TCONS_00002951
4	GO:0022804	active transmembrane transporter activity	Molecular Function	1	TCONS_00017432
4	GO:0016679	oxidoreductase activity, acting on diphenols and related substances as donors	Molecular Function	1	TCONS_00040609
4	GO:0016667	oxidoreductase activity, acting on a sulfur group of donors	Molecular Function	5	TCONS_00003964, TCONS_00030585, TCONS_00004064, TCONS_00039859, TCONS_00041198
4	GO:0010181	FMN binding	Molecular Function	3	TCONS_00002984, TCONS_00003421, TCONS_00033205
4	GO:0010427	abscisic acid binding	Molecular Function	2	TCONS_00045226, TCONS_00012932
4	GO:0008565	protein transporter activity	Molecular Function	1	TCONS_00034990
4	GO:0016840	carbon-nitrogen lyase activity	Molecular Function	2	TCONS_00048113, TCONS_00012202
4	GO:0016860	intramolecular oxidoreductase activity	Molecular Function	2	TCONS_00035385, TCONS_00007292
4	GO:0046983	protein dimerization activity	Molecular Function	1	TCONS_00005856
4	GO:0016741	transferase activity, transferring one-carbon groups	Molecular Function	2	TCONS_00024175, TCONS_00057222
4	GO:0016684	oxidoreductase activity, acting on peroxide as acceptor	Molecular Function	5	TCONS_00050587, TCONS_00045365, TCONS_00043503, TCONS_00043502, TCONS_00054352
4	GO:0016769	transferase activity, transferring nitrogenous groups	Molecular Function	4	TCONS_00026376, TCONS_00024732, TCONS_00026372, TCONS_00032604
4	GO:0016879	ligase activity, forming carbon-nitrogen bonds	Molecular Function	1	TCONS_00017401
4	GO:0042802	identical protein binding	Molecular Function	2	TCONS_00024732, TCONS_00032604
4	GO:0004857	enzyme inhibitor activity	Molecular Function	4	TCONS_00045226, TCONS_00054244, TCONS_00012932, TCONS_00006390
4	GO:0004126	cytidine deaminase activity	Molecular Function	1	TCONS_00034531
4	GO:0016788	hydrolase activity, acting on ester bonds	Molecular Function	12	TCONS_00041417, TCONS_00037578, TCONS_00013674, TCONS_00054244, TCONS_00036175, TCONS_00014084, TCONS_00001385, TCONS_00001560, TCONS_00022156, TCONS_00022454, TCONS_00055249, TCONS_00006390
4	GO:0001882	nucleoside binding	Molecular Function	17	TCONS_00009541, TCONS_00043922, TCONS_00017541, TCONS_00022315, TCONS_00011580, TCONS_00032181, TCONS_00007769, TCONS_00051644, TCONS_00026853, TCONS_00000288, TCONS_00039072, TCONS_00001560, TCONS_00025457, TCONS_00001184, TCONS_00032306, TCONS_00033847, TCONS_00013779
4	GO:0000166	nucleotide binding	Molecular Function	26	TCONS_00018219, TCONS_00009541, TCONS_00017541, TCONS_00022315, TCONS_00011580, TCONS_00032181, TCONS_00007769, TCONS_00057484, TCONS_00047267, TCONS_00003421, TCONS_00039072, TCONS_00001560, TCONS_00025457, TCONS_00057218, TCONS_00033205, TCONS_00001184, TCONS_00033847, TCONS_00013779, TCONS_00043922, TCONS_00051644, TCONS_00026853, TCONS_00000288, TCONS_00024299, TCONS_00002984, TCONS_00050812,…
4	GO:0016651	oxidoreductase activity, acting on NAD(P)H	Molecular Function	5	TCONS_00002984, TCONS_00030585, TCONS_00033205, TCONS_00041198, TCONS_00035988
4	GO:0008047	enzyme activator activity	Molecular Function	2	TCONS_00049051, TCONS_00044433
4	GO:0046906	tetrapyrrole binding	Molecular Function	12	TCONS_00050587, TCONS_00025058, TCONS_00045365, TCONS_00043503, TCONS_00022334, TCONS_00043502, TCONS_00038007, TCONS_00021256, TCONS_00057887, TCONS_00054352, TCONS_00009927, TCONS_00031093
4	GO:0003916	DNA topoisomerase activity	Molecular Function	1	TCONS_00011580
4	GO:0016757	transferase activity, transferring glycosyl groups	Molecular Function	6	TCONS_00052666, TCONS_00026072, TCONS_00043065, TCONS_00034836, TCONS_00029808, TCONS_00023936
4	GO:0051213	dioxygenase activity	Molecular Function	4	TCONS_00009650, TCONS_00041521, TCONS_00009657, TCONS_00031669
4	GO:0016854	racemase and epimerase activity	Molecular Function	2	TCONS_00030784, TCONS_00010430
4	GO:0019899	enzyme binding	Molecular Function	1	TCONS_00057887
4	GO:0050662	coenzyme binding	Molecular Function	6	TCONS_00024299, TCONS_00018219, TCONS_00057218, TCONS_00010430, TCONS_00030784, TCONS_00050812
4	GO:1901618	organic hydroxy compound transmembrane transporter activity	Molecular Function	1	TCONS_00046602
4	GO:0060589	nucleoside-triphosphatase regulator activity	Molecular Function	1	TCONS_00044433
4	GO:0016817	hydrolase activity, acting on acid anhydrides	Molecular Function	7	TCONS_00000288, TCONS_00009541, TCONS_00001560, TCONS_00037303, TCONS_00022315, TCONS_00011580, TCONS_00007769
4	GO:0032553	ribonucleotide binding	Molecular Function	20	TCONS_00009541, TCONS_00043922, TCONS_00017541, TCONS_00022315, TCONS_00011580, TCONS_00032181, TCONS_00007769, TCONS_00051644, TCONS_00026853, TCONS_00000288, TCONS_00002984, TCONS_00003421, TCONS_00039072, TCONS_00001560, TCONS_00025457, TCONS_00033205, TCONS_00001184, TCONS_00032306, TCONS_00033847, TCONS_00013779
4	GO:0004497	monooxygenase activity	Molecular Function	2	TCONS_00021256, TCONS_00009927
4	GO:0016872	intramolecular lyase activity	Molecular Function	1	TCONS_00013908
4	GO:0022891	substrate-specific transmembrane transporter activity	Molecular Function	5	TCONS_00005258, TCONS_00040609, TCONS_00046602, TCONS_00037739, TCONS_00017432
4	GO:0016875	ligase activity, forming carbon-oxygen bonds	Molecular Function	1	TCONS_00017541
4	GO:1901265	nucleoside phosphate binding	Molecular Function	26	TCONS_00018219, TCONS_00009541, TCONS_00017541, TCONS_00022315, TCONS_00011580, TCONS_00032181, TCONS_00007769, TCONS_00057484, TCONS_00047267, TCONS_00003421, TCONS_00039072, TCONS_00001560, TCONS_00025457, TCONS_00057218, TCONS_00033205, TCONS_00001184, TCONS_00033847, TCONS_00013779, TCONS_00043922, TCONS_00051644, TCONS_00026853, TCONS_00024299, TCONS_00000288, TCONS_00002984, TCONS_00050812,…
4	GO:0008092	cytoskeletal protein binding	Molecular Function	1	TCONS_00009541
4	GO:0017171	serine hydrolase activity	Molecular Function	11	TCONS_00054009, TCONS_00027548, TCONS_00011351, TCONS_00046874, TCONS_00050964, TCONS_00034612, TCONS_00034614, TCONS_00020108, TCONS_00042262, TCONS_00051329, TCONS_00053619
4	GO:0043168	anion binding	Molecular Function	9	TCONS_00024732, TCONS_00022663, TCONS_00045226, TCONS_00021676, TCONS_00057222, TCONS_00012932, TCONS_00015868, TCONS_00032604, TCONS_00014605
4	GO:0016614	oxidoreductase activity, acting on CH-OH group of donors	Molecular Function	3	TCONS_00024299, TCONS_00018219, TCONS_00057218
4	GO:0022803	passive transmembrane transporter activity	Molecular Function	1	TCONS_00046602
4	GO:0016705	oxidoreductase activity, acting on paired donors, with incorporation or reduction of molecular oxygen	Molecular Function	7	TCONS_00022334, TCONS_00021256, TCONS_00022663, TCONS_00002890, TCONS_00031669, TCONS_00015868, TCONS_00009927
4	GO:0003676	nucleic acid binding	Molecular Function	18	TCONS_00041417, TCONS_00037303, TCONS_00017541, TCONS_00039470, TCONS_00022315, TCONS_00011580, TCONS_00036175, TCONS_00007769, TCONS_00000768, TCONS_00005856, TCONS_00000288, TCONS_00047267, TCONS_00028802, TCONS_00005545, TCONS_00001560, TCONS_00021694, TCONS_00022454, TCONS_00054337
4	GO:0051536	iron-sulfur cluster binding	Molecular Function	3	TCONS_00038007, TCONS_00040609, TCONS_00035988
4	GO:0019842	vitamin binding	Molecular Function	2	TCONS_00022663, TCONS_00015868
4	GO:0005516	calmodulin binding	Molecular Function	1	TCONS_00022669
4	GO:0016830	carbon-carbon lyase activity	Molecular Function	8	TCONS_00034089, TCONS_00025457, TCONS_00007763, TCONS_00010524, TCONS_00054796, TCONS_00021676, TCONS_00033847, TCONS_00020800
4	GO:0008233	peptidase activity	Molecular Function	17	TCONS_00009593, TCONS_00011351, TCONS_00012116, TCONS_00056567, TCONS_00020108, TCONS_00045927, TCONS_00054009, TCONS_00027548, TCONS_00046874, TCONS_00050964, TCONS_00025885, TCONS_00034612, TCONS_00033723, TCONS_00034614, TCONS_00042262, TCONS_00051329, TCONS_00053619
4	GO:0003712	transcription cofactor activity	Molecular Function	1	TCONS_00002951
4	GO:0008061	chitin binding	Molecular Function	1	TCONS_00034473
4	GO:0016722	oxidoreductase activity, oxidizing metal ions	Molecular Function	2	TCONS_00019170, TCONS_00002984
4	GO:0005543	phospholipid binding	Molecular Function	1	TCONS_00033991
4	GO:0030170	pyridoxal phosphate binding	Molecular Function	4	TCONS_00024732, TCONS_00021676, TCONS_00057222, TCONS_00032604
4	GO:0005484	SNAP receptor activity	Molecular Function	1	TCONS_00034990
4	GO:0019208	phosphatase regulator activity	Molecular Function	2	TCONS_00045226, TCONS_00012932
4	GO:0016532	superoxide dismutase copper chaperone activity	Molecular Function	1	TCONS_00049051
4	GO:0016765	transferase activity, transferring alkyl or aryl (other than methyl) groups	Molecular Function	5	TCONS_00055329, TCONS_00042774, TCONS_00041254, TCONS_00016772, TCONS_00045246
4	GO:0016638	oxidoreductase activity, acting on the CH-NH2 group of donors	Molecular Function	1	TCONS_00001184
4	GO:0046422	violaxanthin de-epoxidase activity	Molecular Function	1	TCONS_00050328
4	GO:0016810	hydrolase activity, acting on carbon-nitrogen (but not peptide) bonds	Molecular Function	5	TCONS_00015678, TCONS_00034089, TCONS_00034531, TCONS_00022756, TCONS_00040707
4	GO:0016627	oxidoreductase activity, acting on the CH-CH group of donors	Molecular Function	1	TCONS_00033205
4	GO:0016721	oxidoreductase activity, acting on superoxide radicals as acceptor	Molecular Function	3	TCONS_00010363, TCONS_00014361, TCONS_00049051
4	GO:0016746	transferase activity, transferring acyl groups	Molecular Function	6	TCONS_00049622, TCONS_00046874, TCONS_00037578, TCONS_00034181, TCONS_00056498, TCONS_00017273
4	GO:0016772	transferase activity, transferring phosphorus-containing groups	Molecular Function	7	TCONS_00034089, TCONS_00044934, TCONS_00043922, TCONS_00014601, TCONS_00025457, TCONS_00043103, TCONS_00057484
4	GO:0043169	cation binding	Molecular Function	31	TCONS_00018219, TCONS_00033991, TCONS_00012116, TCONS_00007763, TCONS_00007769, TCONS_00031093, TCONS_00009927, TCONS_00025058, TCONS_00045365, TCONS_00001385, TCONS_00021256, TCONS_00022663, TCONS_00028028, TCONS_00010448, TCONS_00031669, TCONS_00010363, TCONS_00009593, TCONS_00009650, TCONS_00034531, TCONS_00014361, TCONS_00005707, TCONS_00004739, TCONS_00020800, TCONS_00023936, TCONS_00026853,…
4	GO:0016903	oxidoreductase activity, acting on the aldehyde or oxo group of donors	Molecular Function	1	TCONS_00041112
4	GO:0016798	hydrolase activity, acting on glycosyl bonds	Molecular Function	15	TCONS_00034473, TCONS_00039557, TCONS_00043727, TCONS_00011367, TCONS_00032488, TCONS_00032345, TCONS_00048737, TCONS_00008669, TCONS_00029808, TCONS_00023936, TCONS_00048732, TCONS_00032229, TCONS_00010815, TCONS_00028053, TCONS_00046032
4	GO:0015144	carbohydrate transmembrane transporter activity	Molecular Function	2	TCONS_00046602, TCONS_00017432
4	GO:0042277	peptide binding	Molecular Function	1	TCONS_00012116
5	GO:0010178	IAA-amino acid conjugate hydrolase activity	Molecular Function	1	TCONS_00015678
5	GO:0016832	aldehyde-lyase activity	Molecular Function	1	TCONS_00010524
5	GO:0016876	ligase activity, forming aminoacyl-tRNA and related compounds	Molecular Function	1	TCONS_00017541
5	GO:0008483	transaminase activity	Molecular Function	4	TCONS_00026376, TCONS_00024732, TCONS_00026372, TCONS_00032604
5	GO:0051287	NAD binding	Molecular Function	1	TCONS_00018219
5	GO:0016818	hydrolase activity, acting on acid anhydrides, in phosphorus-containing anhydrides	Molecular Function	7	TCONS_00000288, TCONS_00009541, TCONS_00001560, TCONS_00037303, TCONS_00022315, TCONS_00011580, TCONS_00007769
5	GO:0046910	pectinesterase inhibitor activity	Molecular Function	2	TCONS_00054244, TCONS_00006390
5	GO:0016841	ammonia-lyase activity	Molecular Function	2	TCONS_00048113, TCONS_00012202
5	GO:0046912	transferase activity, transferring acyl groups, acyl groups converted into alkyl on transfer	Molecular Function	1	TCONS_00049622
5	GO:0003849	3-deoxy-7-phosphoheptulonate synthase activity	Molecular Function	1	TCONS_00042774
5	GO:0017076	purine nucleotide binding	Molecular Function	17	TCONS_00009541, TCONS_00043922, TCONS_00017541, TCONS_00022315, TCONS_00011580, TCONS_00032181, TCONS_00007769, TCONS_00051644, TCONS_00026853, TCONS_00000288, TCONS_00039072, TCONS_00001560, TCONS_00025457, TCONS_00001184, TCONS_00032306, TCONS_00033847, TCONS_00013779
5	GO:0008686	3,4-dihydroxy-2-butanone-4-phosphate synthase activity	Molecular Function	1	TCONS_00034089
5	GO:0050660	flavin adenine dinucleotide binding	Molecular Function	2	TCONS_00057218, TCONS_00050812
5	GO:0003954	NADH dehydrogenase activity	Molecular Function	1	TCONS_00035988
5	GO:0070011	peptidase activity, acting on L-amino acid peptides	Molecular Function	17	TCONS_00009593, TCONS_00011351, TCONS_00012116, TCONS_00056567, TCONS_00020108, TCONS_00045927, TCONS_00054009, TCONS_00027548, TCONS_00046874, TCONS_00050964, TCONS_00025885, TCONS_00034612, TCONS_00033723, TCONS_00034614, TCONS_00042262, TCONS_00051329, TCONS_00053619
5	GO:0003723	RNA binding	Molecular Function	7	TCONS_00041417, TCONS_00028802, TCONS_00005545, TCONS_00022454, TCONS_00039470, TCONS_00036175, TCONS_00007769
5	GO:0030695	GTPase regulator activity	Molecular Function	1	TCONS_00044433
5	GO:0019212	phosphatase inhibitor activity	Molecular Function	2	TCONS_00045226, TCONS_00012932
5	GO:0016812	hydrolase activity, acting on carbon-nitrogen (but not peptide) bonds, in cyclic amides	Molecular Function	1	TCONS_00040707
5	GO:0016861	intramolecular oxidoreductase activity, interconverting aldoses and ketoses	Molecular Function	1	TCONS_00007292
5	GO:0042578	phosphoric ester hydrolase activity	Molecular Function	4	TCONS_00001385, TCONS_00022156, TCONS_00013674, TCONS_00014084
5	GO:0008236	serine-type peptidase activity	Molecular Function	11	TCONS_00054009, TCONS_00027548, TCONS_00011351, TCONS_00046874, TCONS_00050964, TCONS_00034612, TCONS_00034614, TCONS_00020108, TCONS_00042262, TCONS_00051329, TCONS_00053619
5	GO:0015291	secondary active transmembrane transporter activity	Molecular Function	1	TCONS_00017432
5	GO:0003677	DNA binding	Molecular Function	6	TCONS_00005856, TCONS_00000288, TCONS_00001560, TCONS_00054337, TCONS_00011580, TCONS_00000768
5	GO:0052689	carboxylic ester hydrolase activity	Molecular Function	3	TCONS_00055249, TCONS_00054244, TCONS_00006390
5	GO:0022838	substrate-specific channel activity	Molecular Function	1	TCONS_00046602
5	GO:0051537	2 iron, 2 sulfur cluster binding	Molecular Function	1	TCONS_00040609
5	GO:0016758	transferase activity, transferring hexosyl groups	Molecular Function	6	TCONS_00052666, TCONS_00026072, TCONS_00043065, TCONS_00034836, TCONS_00029808, TCONS_00023936
5	GO:0016681	oxidoreductase activity, acting on diphenols and related substances as donors, cytochrome as acceptor	Molecular Function	1	TCONS_00040609
5	GO:0016884	carbon-nitrogen ligase activity, with glutamine as amido-N-donor	Molecular Function	1	TCONS_00017401
5	GO:0015665	alcohol transmembrane transporter activity	Molecular Function	1	TCONS_00046602
5	GO:0005544	calcium-dependent phospholipid binding	Molecular Function	1	TCONS_00033991
5	GO:0004553	hydrolase activity, hydrolyzing O-glycosyl compounds	Molecular Function	14	TCONS_00034473, TCONS_00043727, TCONS_00039557, TCONS_00011367, TCONS_00032488, TCONS_00048737, TCONS_00008669, TCONS_00029808, TCONS_00023936, TCONS_00048732, TCONS_00032229, TCONS_00010815, TCONS_00028053, TCONS_00046032
5	GO:0031418	L-ascorbic acid binding	Molecular Function	2	TCONS_00022663, TCONS_00015868
5	GO:0016628	oxidoreductase activity, acting on the CH-CH group of donors, NAD or NADP as acceptor	Molecular Function	1	TCONS_00033205
5	GO:0016706	oxidoreductase activity, acting on paired donors, with incorporation or reduction of molecular oxygen, 2-oxoglutarate as one donor, and incorporation of one atom each of oxygen into both donors	Molecular Function	1	TCONS_00031669
5	GO:0016671	oxidoreductase activity, acting on a sulfur group of donors, disulfide as acceptor	Molecular Function	3	TCONS_00003964, TCONS_00004064, TCONS_00039859
5	GO:0016857	racemase and epimerase activity, acting on carbohydrates and derivatives	Molecular Function	2	TCONS_00010430, TCONS_00030784
5	GO:0016620	oxidoreductase activity, acting on the aldehyde or oxo group of donors, NAD or NADP as acceptor	Molecular Function	1	TCONS_00041112
5	GO:0016709	oxidoreductase activity, acting on paired donors, with incorporation or reduction of molecular oxygen, NAD(P)H as one donor, and incorporation of one atom of oxygen	Molecular Function	2	TCONS_00021256, TCONS_00009927
5	GO:0016864	intramolecular oxidoreductase activity, transposing S-S bonds	Molecular Function	1	TCONS_00035385
5	GO:0008168	methyltransferase activity	Molecular Function	2	TCONS_00024175, TCONS_00057222
5	GO:0046872	metal ion binding	Molecular Function	30	TCONS_00018219, TCONS_00033991, TCONS_00012116, TCONS_00007763, TCONS_00007769, TCONS_00009927, TCONS_00031093, TCONS_00025058, TCONS_00045365, TCONS_00001385, TCONS_00021256, TCONS_00022663, TCONS_00028028, TCONS_00010448, TCONS_00031669, TCONS_00010363, TCONS_00009593, TCONS_00009650, TCONS_00034531, TCONS_00014361, TCONS_00005707, TCONS_00004739, TCONS_00020800, TCONS_00026853, TCONS_00019170,…
5	GO:0015075	ion transmembrane transporter activity	Molecular Function	4	TCONS_00005258, TCONS_00040609, TCONS_00037739, TCONS_00017432
5	GO:0015267	channel activity	Molecular Function	1	TCONS_00046602
5	GO:0019888	protein phosphatase regulator activity	Molecular Function	2	TCONS_00045226, TCONS_00012932
5	GO:0015168	glycerol transmembrane transporter activity	Molecular Function	1	TCONS_00046602
5	GO:0008194	UDP-glycosyltransferase activity	Molecular Function	2	TCONS_00052666, TCONS_00026072
5	GO:0035639	purine ribonucleoside triphosphate binding	Molecular Function	16	TCONS_00009541, TCONS_00043922, TCONS_00017541, TCONS_00022315, TCONS_00011580, TCONS_00032181, TCONS_00007769, TCONS_00051644, TCONS_00026853, TCONS_00000288, TCONS_00001560, TCONS_00025457, TCONS_00001184, TCONS_00032306, TCONS_00033847, TCONS_00013779
5	GO:0016723	oxidoreductase activity, oxidizing metal ions, NAD or NADP as acceptor	Molecular Function	1	TCONS_00002984
5	GO:0016301	kinase activity	Molecular Function	5	TCONS_00043922, TCONS_00014601, TCONS_00034089, TCONS_00044934, TCONS_00025457
5	GO:0016831	carboxy-lyase activity	Molecular Function	5	TCONS_00025457, TCONS_00007763, TCONS_00021676, TCONS_00033847, TCONS_00020800
5	GO:0032555	purine ribonucleotide binding	Molecular Function	17	TCONS_00009541, TCONS_00043922, TCONS_00017541, TCONS_00022315, TCONS_00011580, TCONS_00032181, TCONS_00007769, TCONS_00051644, TCONS_00026853, TCONS_00000288, TCONS_00039072, TCONS_00001560, TCONS_00025457, TCONS_00001184, TCONS_00032306, TCONS_00033847, TCONS_00013779
5	GO:0032549	ribonucleoside binding	Molecular Function	17	TCONS_00009541, TCONS_00043922, TCONS_00017541, TCONS_00022315, TCONS_00011580, TCONS_00032181, TCONS_00007769, TCONS_00051644, TCONS_00026853, TCONS_00000288, TCONS_00039072, TCONS_00001560, TCONS_00025457, TCONS_00001184, TCONS_00032306, TCONS_00033847, TCONS_00013779
5	GO:0016724	oxidoreductase activity, oxidizing metal ions, oxygen as acceptor	Molecular Function	1	TCONS_00019170
5	GO:0016813	hydrolase activity, acting on carbon-nitrogen (but not peptide) bonds, in linear amidines	Molecular Function	1	TCONS_00022756
5	GO:0015036	disulfide oxidoreductase activity	Molecular Function	2	TCONS_00004064, TCONS_00039859
5	GO:0016298	lipase activity	Molecular Function	1	TCONS_00055249
5	GO:0031406	carboxylic acid binding	Molecular Function	5	TCONS_00022663, TCONS_00045226, TCONS_00012932, TCONS_00015868, TCONS_00014605
5	GO:0004364	glutathione transferase activity	Molecular Function	2	TCONS_00041254, TCONS_00045246
5	GO:0003866	3-phosphoshikimate 1-carboxyvinyltransferase activity	Molecular Function	1	TCONS_00055329
5	GO:0045430	chalcone isomerase activity	Molecular Function	1	TCONS_00013908
5	GO:0016616	oxidoreductase activity, acting on the CH-OH group of donors, NAD or NADP as acceptor	Molecular Function	2	TCONS_00024299, TCONS_00018219
5	GO:0005372	water transmembrane transporter activity	Molecular Function	1	TCONS_00046602
5	GO:0003959	NADPH dehydrogenase activity	Molecular Function	1	TCONS_00033205
5	GO:0020037	heme binding	Molecular Function	11	TCONS_00050587, TCONS_00025058, TCONS_00045365, TCONS_00043503, TCONS_00022334, TCONS_00043502, TCONS_00038007, TCONS_00021256, TCONS_00054352, TCONS_00009927, TCONS_00031093
5	GO:0016653	oxidoreductase activity, acting on NAD(P)H, heme protein as acceptor	Molecular Function	1	TCONS_00002984
5	GO:0051539	4 iron, 4 sulfur cluster binding	Molecular Function	1	TCONS_00035988
5	GO:0016717	oxidoreductase activity, acting on paired donors, with oxidation of a pair of donors resulting in the reduction of molecular oxygen to two molecules of water	Molecular Function	1	TCONS_00002890
5	GO:0016755	transferase activity, transferring amino-acyl groups	Molecular Function	1	TCONS_00034181
5	GO:0016814	hydrolase activity, acting on carbon-nitrogen (but not peptide) bonds, in cyclic amidines	Molecular Function	2	TCONS_00034089, TCONS_00034531
5	GO:0016642	oxidoreductase activity, acting on the CH-NH2 group of donors, disulfide as acceptor	Molecular Function	1	TCONS_00001184
5	GO:0051119	sugar transmembrane transporter activity	Molecular Function	1	TCONS_00017432
5	GO:0015631	tubulin binding	Molecular Function	1	TCONS_00009541
5	GO:0001883	purine nucleoside binding	Molecular Function	17	TCONS_00009541, TCONS_00043922, TCONS_00017541, TCONS_00022315, TCONS_00011580, TCONS_00032181, TCONS_00007769, TCONS_00051644, TCONS_00026853, TCONS_00000288, TCONS_00039072, TCONS_00001560, TCONS_00025457, TCONS_00001184, TCONS_00032306, TCONS_00033847, TCONS_00013779
5	GO:0016747	transferase activity, transferring acyl groups other than amino-acyl groups	Molecular Function	3	TCONS_00046874, TCONS_00037578, TCONS_00017273
5	GO:0004518	nuclease activity	Molecular Function	4	TCONS_00041417, TCONS_00001560, TCONS_00022454, TCONS_00036175
5	GO:0046982	protein heterodimerization activity	Molecular Function	1	TCONS_00005856
5	GO:0016833	oxo-acid-lyase activity	Molecular Function	1	TCONS_00054796
5	GO:0061505	DNA topoisomerase II activity	Molecular Function	1	TCONS_00011580
5	GO:0016773	phosphotransferase activity, alcohol group as acceptor	Molecular Function	2	TCONS_00043922, TCONS_00014601
5	GO:0016779	nucleotidyltransferase activity	Molecular Function	1	TCONS_00057484
5	GO:0016668	oxidoreductase activity, acting on a sulfur group of donors, NAD(P) as acceptor	Molecular Function	2	TCONS_00030585, TCONS_00041198
5	GO:0016790	thiolester hydrolase activity	Molecular Function	1	TCONS_00037578
5	GO:0005096	GTPase activator activity	Molecular Function	1	TCONS_00044433
6	GO:0004807	triose-phosphate isomerase activity	Molecular Function	1	TCONS_00007292
6	GO:0047918	GDP-mannose 3,5-epimerase activity	Molecular Function	1	TCONS_00010430
6	GO:0045552	dihydrokaempferol 4-reductase activity	Molecular Function	1	TCONS_00024299
6	GO:0003840	gamma-glutamyltransferase activity	Molecular Function	1	TCONS_00034181
6	GO:0008757	S-adenosylmethionine-dependent methyltransferase activity	Molecular Function	2	TCONS_00024175, TCONS_00057222
6	GO:0070001	aspartic-type peptidase activity	Molecular Function	3	TCONS_00025885, TCONS_00056567, TCONS_00045927
6	GO:0015254	glycerol channel activity	Molecular Function	1	TCONS_00046602
6	GO:0004540	ribonuclease activity	Molecular Function	3	TCONS_00041417, TCONS_00022454, TCONS_00036175
6	GO:0016791	phosphatase activity	Molecular Function	4	TCONS_00001385, TCONS_00022156, TCONS_00013674, TCONS_00014084
6	GO:0033293	monocarboxylic acid binding	Molecular Function	3	TCONS_00045226, TCONS_00012932, TCONS_00014605
6	GO:0003690	double-stranded DNA binding	Molecular Function	1	TCONS_00001560
6	GO:0015925	galactosidase activity	Molecular Function	3	TCONS_00032488, TCONS_00028053, TCONS_00046032
6	GO:0004793	threonine aldolase activity	Molecular Function	1	TCONS_00010524
6	GO:0030554	adenyl nucleotide binding	Molecular Function	15	TCONS_00009541, TCONS_00043922, TCONS_00017541, TCONS_00022315, TCONS_00011580, TCONS_00007769, TCONS_00051644, TCONS_00026853, TCONS_00000288, TCONS_00039072, TCONS_00001560, TCONS_00025457, TCONS_00001184, TCONS_00033847, TCONS_00013779
6	GO:0032550	purine ribonucleoside binding	Molecular Function	17	TCONS_00009541, TCONS_00043922, TCONS_00017541, TCONS_00022315, TCONS_00011580, TCONS_00032181, TCONS_00007769, TCONS_00051644, TCONS_00026853, TCONS_00000288, TCONS_00039072, TCONS_00001560, TCONS_00025457, TCONS_00001184, TCONS_00032306, TCONS_00033847, TCONS_00013779
6	GO:0019200	carbohydrate kinase activity	Molecular Function	2	TCONS_00043922, TCONS_00014601
6	GO:0004620	phospholipase activity	Molecular Function	1	TCONS_00055249
6	GO:0070566	adenylyltransferase activity	Molecular Function	1	TCONS_00057484
6	GO:0016462	pyrophosphatase activity	Molecular Function	7	TCONS_00000288, TCONS_00009541, TCONS_00001560, TCONS_00037303, TCONS_00022315, TCONS_00011580, TCONS_00007769
6	GO:0008375	acetylglucosaminyltransferase activity	Molecular Function	1	TCONS_00026072
6	GO:0019001	guanyl nucleotide binding	Molecular Function	2	TCONS_00032306, TCONS_00032181
6	GO:0004448	isocitrate dehydrogenase activity	Molecular Function	1	TCONS_00018219
6	GO:0046564	oxalate decarboxylase activity	Molecular Function	2	TCONS_00007763, TCONS_00020800
6	GO:0046914	transition metal ion binding	Molecular Function	17	TCONS_00010363, TCONS_00009593, TCONS_00012116, TCONS_00034531, TCONS_00007763, TCONS_00020800, TCONS_00007769, TCONS_00009927, TCONS_00026853, TCONS_00019170, TCONS_00022334, TCONS_00021256, TCONS_00022663, TCONS_00049051, TCONS_00010448, TCONS_00015868, TCONS_00007292
6	GO:0004864	protein phosphatase inhibitor activity	Molecular Function	2	TCONS_00045226, TCONS_00012932
6	GO:0003756	protein disulfide isomerase activity	Molecular Function	1	TCONS_00035385
6	GO:0015250	water channel activity	Molecular Function	1	TCONS_00046602
6	GO:0046556	alpha-L-arabinofuranosidase activity	Molecular Function	2	TCONS_00008669, TCONS_00032229
6	GO:0004747	ribokinase activity	Molecular Function	1	TCONS_00014601
6	GO:0016297	acyl-[acyl-carrier-protein] hydrolase activity	Molecular Function	1	TCONS_00037578
6	GO:0097599	xylanase activity	Molecular Function	1	TCONS_00032229
6	GO:0033853	aspartate-prephenate aminotransferase activity	Molecular Function	1	TCONS_00032604
6	GO:0015293	symporter activity	Molecular Function	1	TCONS_00017432
6	GO:0005509	calcium ion binding	Molecular Function	4	TCONS_00033991, TCONS_00028028, TCONS_00005707, TCONS_00004739
6	GO:0003958	NADPH-hemoprotein reductase activity	Molecular Function	1	TCONS_00002984
6	GO:0047632	agmatine deiminase activity	Molecular Function	1	TCONS_00022756
6	GO:0032561	guanyl ribonucleotide binding	Molecular Function	2	TCONS_00032306, TCONS_00032181
6	GO:0008237	metallopeptidase activity	Molecular Function	3	TCONS_00009593, TCONS_00012116, TCONS_00033723
6	GO:0016629	12-oxophytodienoate reductase activity	Molecular Function	1	TCONS_00033205
6	GO:0004351	glutamate decarboxylase activity	Molecular Function	1	TCONS_00021676
6	GO:0004157	dihydropyrimidinase activity	Molecular Function	1	TCONS_00040707
6	GO:0015927	trehalase activity	Molecular Function	1	TCONS_00043727
6	GO:0033854	glutamate-prephenate aminotransferase activity	Molecular Function	1	TCONS_00032604
6	GO:0008017	microtubule binding	Molecular Function	1	TCONS_00009541
6	GO:0046527	glucosyltransferase activity	Molecular Function	1	TCONS_00052666
6	GO:0004322	ferroxidase activity	Molecular Function	1	TCONS_00019170
6	GO:0070546	L-phenylalanine aminotransferase activity	Molecular Function	1	TCONS_00024732
6	GO:0008324	cation transmembrane transporter activity	Molecular Function	4	TCONS_00005258, TCONS_00040609, TCONS_00037739, TCONS_00017432
6	GO:0030599	pectinesterase activity	Molecular Function	2	TCONS_00054244, TCONS_00006390
6	GO:0004312	fatty acid synthase activity	Molecular Function	1	TCONS_00037578
6	GO:0008374	O-acyltransferase activity	Molecular Function	1	TCONS_00017273
6	GO:0047134	protein-disulfide reductase activity	Molecular Function	2	TCONS_00030585, TCONS_00041198
6	GO:0015145	monosaccharide transmembrane transporter activity	Molecular Function	1	TCONS_00017432
6	GO:0045486	naringenin 3-dioxygenase activity	Molecular Function	1	TCONS_00031669
6	GO:0004611	phosphoenolpyruvate carboxykinase activity	Molecular Function	2	TCONS_00025457, TCONS_00033847
6	GO:0043565	sequence-specific DNA binding	Molecular Function	1	TCONS_00054337
6	GO:0016407	acetyltransferase activity	Molecular Function	1	TCONS_00017273
6	GO:0008121	ubiquinol-cytochrome-c reductase activity	Molecular Function	1	TCONS_00040609
6	GO:0004812	aminoacyl-tRNA ligase activity	Molecular Function	1	TCONS_00017541
6	GO:0003918	DNA topoisomerase type II (ATP-hydrolyzing) activity	Molecular Function	1	TCONS_00011580
6	GO:0005524	ATP binding	Molecular Function	14	TCONS_00009541, TCONS_00043922, TCONS_00017541, TCONS_00022315, TCONS_00011580, TCONS_00007769, TCONS_00051644, TCONS_00026853, TCONS_00000288, TCONS_00001560, TCONS_00025457, TCONS_00001184, TCONS_00033847, TCONS_00013779
6	GO:0008238	exopeptidase activity	Molecular Function	6	TCONS_00012116, TCONS_00046874, TCONS_00050964, TCONS_00033723, TCONS_00020108, TCONS_00042262
6	GO:0005402	cation:sugar symporter activity	Molecular Function	1	TCONS_00017432
6	GO:0016710	trans-cinnamate 4-monooxygenase activity	Molecular Function	1	TCONS_00009927
6	GO:0004568	chitinase activity	Molecular Function	1	TCONS_00034473
6	GO:0000287	magnesium ion binding	Molecular Function	2	TCONS_00018219, TCONS_00001385
6	GO:0004175	endopeptidase activity	Molecular Function	11	TCONS_00054009, TCONS_00009593, TCONS_00027548, TCONS_00011351, TCONS_00025885, TCONS_00034612, TCONS_00056567, TCONS_00034614, TCONS_00051329, TCONS_00053619, TCONS_00045927
6	GO:0004069	L-aspartate:2-oxoglutarate aminotransferase activity	Molecular Function	2	TCONS_00024732, TCONS_00032604
6	GO:0004519	endonuclease activity	Molecular Function	4	TCONS_00041417, TCONS_00001560, TCONS_00022454, TCONS_00036175
6	GO:0004668	protein-arginine deiminase activity	Molecular Function	1	TCONS_00022756
6	GO:0015035	protein disulfide oxidoreductase activity	Molecular Function	2	TCONS_00004064, TCONS_00039859
6	GO:0032559	adenyl ribonucleotide binding	Molecular Function	15	TCONS_00009541, TCONS_00043922, TCONS_00017541, TCONS_00022315, TCONS_00011580, TCONS_00007769, TCONS_00051644, TCONS_00026853, TCONS_00000288, TCONS_00039072, TCONS_00001560, TCONS_00025457, TCONS_00001184, TCONS_00033847, TCONS_00013779
6	GO:0015926	glucosidase activity	Molecular Function	2	TCONS_00048732, TCONS_00048737
6	GO:0005525	GTP binding	Molecular Function	2	TCONS_00032306, TCONS_00032181
6	GO:0003844	1,4-alpha-glucan branching enzyme activity	Molecular Function	1	TCONS_00023936
6	GO:0045548	phenylalanine ammonia-lyase activity	Molecular Function	2	TCONS_00048113, TCONS_00012202
6	GO:0008970	phosphatidylcholine 1-acylhydrolase activity	Molecular Function	1	TCONS_00055249
6	GO:0004252	serine-type endopeptidase activity	Molecular Function	7	TCONS_00054009, TCONS_00027548, TCONS_00011351, TCONS_00034612, TCONS_00034614, TCONS_00051329, TCONS_00053619
6	GO:0004335	galactokinase activity	Molecular Function	1	TCONS_00043922
6	GO:0035251	UDP-glucosyltransferase activity	Molecular Function	1	TCONS_00052666
6	GO:0004375	glycine dehydrogenase (decarboxylating) activity	Molecular Function	1	TCONS_00001184
6	GO:0019238	cyclohydrolase activity	Molecular Function	1	TCONS_00034089
6	GO:0070008	serine-type exopeptidase activity	Molecular Function	4	TCONS_00046874, TCONS_00050964, TCONS_00020108, TCONS_00042262
6	GO:0004049	anthranilate synthase activity	Molecular Function	1	TCONS_00054796
6	GO:0000049	tRNA binding	Molecular Function	1	TCONS_00005545
6	GO:0016762	xyloglucan:xyloglucosyl transferase activity	Molecular Function	1	TCONS_00029808
6	GO:0004084	branched-chain-amino-acid transaminase activity	Molecular Function	2	TCONS_00026376, TCONS_00026372
6	GO:0004029	aldehyde dehydrogenase (NAD) activity	Molecular Function	1	TCONS_00041112
6	GO:0030586	[methionine synthase] reductase activity	Molecular Function	1	TCONS_00002984
6	GO:0015166	polyol transmembrane transporter activity	Molecular Function	1	TCONS_00046602
7	GO:0004824	lysine-tRNA ligase activity	Molecular Function	1	TCONS_00017541
7	GO:0005351	sugar:proton symporter activity	Molecular Function	1	TCONS_00017432
7	GO:0005507	copper ion binding	Molecular Function	3	TCONS_00010363, TCONS_00049051, TCONS_00007292
7	GO:0017111	nucleoside-triphosphatase activity	Molecular Function	7	TCONS_00000288, TCONS_00009541, TCONS_00001560, TCONS_00037303, TCONS_00022315, TCONS_00011580, TCONS_00007769
7	GO:0004373	glycogen (starch) synthase activity	Molecular Function	1	TCONS_00052666
7	GO:0043531	ADP binding	Molecular Function	1	TCONS_00039072
7	GO:0032296	double-stranded RNA-specific ribonuclease activity	Molecular Function	1	TCONS_00022454
7	GO:0030983	mismatched DNA binding	Molecular Function	1	TCONS_00001560
7	GO:0004185	serine-type carboxypeptidase activity	Molecular Function	4	TCONS_00046874, TCONS_00050964, TCONS_00020108, TCONS_00042262
7	GO:0008252	nucleotidase activity	Molecular Function	1	TCONS_00001385
7	GO:0009044	xylan 1,4-beta-xylosidase activity	Molecular Function	1	TCONS_00032229
7	GO:0008422	beta-glucosidase activity	Molecular Function	2	TCONS_00048732, TCONS_00048737
7	GO:0008732	L-allo-threonine aldolase activity	Molecular Function	1	TCONS_00010524
7	GO:0005506	iron ion binding	Molecular Function	6	TCONS_00019170, TCONS_00022334, TCONS_00021256, TCONS_00022663, TCONS_00015868, TCONS_00009927
7	GO:0016413	O-acetyltransferase activity	Molecular Function	1	TCONS_00017273
7	GO:0015294	solute:cation symporter activity	Molecular Function	1	TCONS_00017432
7	GO:0004222	metalloendopeptidase activity	Molecular Function	1	TCONS_00009593
7	GO:0004450	isocitrate dehydrogenase (NADP+) activity	Molecular Function	1	TCONS_00018219
7	GO:0019203	carbohydrate phosphatase activity	Molecular Function	2	TCONS_00013674, TCONS_00014084
7	GO:0004190	aspartic-type endopeptidase activity	Molecular Function	3	TCONS_00025885, TCONS_00056567, TCONS_00045927
7	GO:0008270	zinc ion binding	Molecular Function	8	TCONS_00010363, TCONS_00026853, TCONS_00009593, TCONS_00012116, TCONS_00034531, TCONS_00049051, TCONS_00010448, TCONS_00007769
7	GO:0004521	endoribonuclease activity	Molecular Function	3	TCONS_00041417, TCONS_00022454, TCONS_00036175
7	GO:0003993	acid phosphatase activity	Molecular Function	1	TCONS_00022156
7	GO:0004557	alpha-galactosidase activity	Molecular Function	2	TCONS_00028053, TCONS_00046032
7	GO:0015149	hexose transmembrane transporter activity	Molecular Function	1	TCONS_00017432
7	GO:0030145	manganese ion binding	Molecular Function	2	TCONS_00007763, TCONS_00020800
7	GO:0008235	metalloexopeptidase activity	Molecular Function	2	TCONS_00012116, TCONS_00033723
7	GO:0080130	L-phenylalanine:2-oxoglutarate aminotransferase activity	Molecular Function	1	TCONS_00024732
7	GO:0004565	beta-galactosidase activity	Molecular Function	1	TCONS_00032488
7	GO:0016893	endonuclease activity, active with either ribo- or deoxyribonucleic acids and producing 5'-phosphomonoesters	Molecular Function	1	TCONS_00022454
7	GO:0048032	galacturonate binding	Molecular Function	1	TCONS_00014605
7	GO:0004180	carboxypeptidase activity	Molecular Function	4	TCONS_00046874, TCONS_00050964, TCONS_00020108, TCONS_00042262
7	GO:0004555	alpha,alpha-trehalase activity	Molecular Function	1	TCONS_00043727
7	GO:0003933	GTP cyclohydrolase activity	Molecular Function	1	TCONS_00034089
7	GO:0008878	glucose-1-phosphate adenylyltransferase activity	Molecular Function	1	TCONS_00057484
7	GO:0004177	aminopeptidase activity	Molecular Function	2	TCONS_00012116, TCONS_00033723
7	GO:0004721	phosphoprotein phosphatase activity	Molecular Function	1	TCONS_00013674
7	GO:0016894	endonuclease activity, active with either ribo- or deoxyribonucleic acids and producing 3'-phosphomonoesters	Molecular Function	2	TCONS_00041417, TCONS_00036175
7	GO:0004612	phosphoenolpyruvate carboxykinase (ATP) activity	Molecular Function	2	TCONS_00025457, TCONS_00033847
7	GO:0022890	inorganic cation transmembrane transporter activity	Molecular Function	3	TCONS_00005258, TCONS_00040609, TCONS_00037739
8	GO:0003774	motor activity	Molecular Function	1	TCONS_00009541
8	GO:0008441	3'(2'),5'-bisphosphate nucleotidase activity	Molecular Function	1	TCONS_00001385
8	GO:0008199	ferric iron binding	Molecular Function	1	TCONS_00019170
8	GO:0070006	metalloaminopeptidase activity	Molecular Function	1	TCONS_00012116
8	GO:0015077	monovalent inorganic cation transmembrane transporter activity	Molecular Function	2	TCONS_00040609, TCONS_00037739
8	GO:0003935	GTP cyclohydrolase II activity	Molecular Function	1	TCONS_00034089
8	GO:0004386	helicase activity	Molecular Function	4	TCONS_00000288, TCONS_00037303, TCONS_00022315, TCONS_00007769
8	GO:0046873	metal ion transmembrane transporter activity	Molecular Function	1	TCONS_00005258
8	GO:0016892	endoribonuclease activity, producing 3'-phosphomonoesters	Molecular Function	2	TCONS_00041417, TCONS_00036175
8	GO:0008138	protein tyrosine/serine/threonine phosphatase activity	Molecular Function	1	TCONS_00013674
8	GO:0050308	sugar-phosphatase activity	Molecular Function	1	TCONS_00014084
8	GO:0072509	divalent inorganic cation transmembrane transporter activity	Molecular Function	1	TCONS_00005258
8	GO:0016887	ATPase activity	Molecular Function	5	TCONS_00009541, TCONS_00001560, TCONS_00022315, TCONS_00011580, TCONS_00007769
8	GO:0052692	raffinose alpha-galactosidase activity	Molecular Function	2	TCONS_00028053, TCONS_00046032
8	GO:0004525	ribonuclease III activity	Molecular Function	1	TCONS_00022454
8	GO:0015295	solute:proton symporter activity	Molecular Function	1	TCONS_00017432
8	GO:0005355	glucose transmembrane transporter activity	Molecular Function	1	TCONS_00017432
8	GO:0016891	endoribonuclease activity, producing 5'-phosphomonoesters	Molecular Function	1	TCONS_00022454
9	GO:0005385	zinc ion transmembrane transporter activity	Molecular Function	1	TCONS_00005258
9	GO:0003777	microtubule motor activity	Molecular Function	1	TCONS_00009541
9	GO:0042623	ATPase activity, coupled	Molecular Function	3	TCONS_00022315, TCONS_00011580, TCONS_00007769
9	GO:0003678	DNA helicase activity	Molecular Function	1	TCONS_00000288
9	GO:0046915	transition metal ion transmembrane transporter activity	Molecular Function	1	TCONS_00005258
9	GO:0042132	fructose 1,6-bisphosphate 1-phosphatase activity	Molecular Function	1	TCONS_00014084
9	GO:0033897	ribonuclease T2 activity	Molecular Function	2	TCONS_00041417, TCONS_00036175
9	GO:0003724	RNA helicase activity	Molecular Function	2	TCONS_00022315, TCONS_00007769
9	GO:0070035	purine NTP-dependent helicase activity	Molecular Function	2	TCONS_00022315, TCONS_00007769
9	GO:0008574	ATP-dependent microtubule motor activity, plus-end-directed	Molecular Function	1	TCONS_00009541
9	GO:0015078	hydrogen ion transmembrane transporter activity	Molecular Function	2	TCONS_00040609, TCONS_00037739
10	GO:0004004	ATP-dependent RNA helicase activity	Molecular Function	2	TCONS_00022315, TCONS_00007769
10	GO:0008094	DNA-dependent ATPase activity	Molecular Function	1	TCONS_00011580
10	GO:1990939	ATP-dependent microtubule motor activity	Molecular Function	1	TCONS_00009541
10	GO:0008026	ATP-dependent helicase activity	Molecular Function	2	TCONS_00022315, TCONS_00007769
10	GO:0008186	RNA-dependent ATPase activity	Molecular Function	2	TCONS_00022315, TCONS_00007769

## Sheet: CC
Level	GO_ID	Term	Type	Seqs_Num	Sequences
1	GO:0005575	cellular_component	Cellular Component	159	TCONS_00033991, TCONS_00016734, TCONS_00009364, TCONS_00044768, TCONS_00056071, TCONS_00033598, TCONS_00038007, TCONS_00039217, TCONS_00006895, TCONS_00017541, TCONS_00040609, TCONS_00009927, TCONS_00029808, TCONS_00001522, TCONS_00000790, TCONS_00025457, TCONS_00052666, TCONS_00021256, TCONS_00045589, TCONS_00045226, TCONS_00026020, TCONS_00046032, TCONS_00010363, TCONS_00018407, TCONS_00037303,…
2	GO:0009295	nucleoid	Cellular Component	1	TCONS_00043103
2	GO:0030054	cell junction	Cellular Component	5	TCONS_00039217, TCONS_00007763, TCONS_00046602, TCONS_00007292, TCONS_00046032
2	GO:0043226	organelle	Cellular Component	78	TCONS_00033991, TCONS_00034089, TCONS_00016734, TCONS_00031770, TCONS_00044768, TCONS_00014079, TCONS_00033598, TCONS_00038007, TCONS_00006895, TCONS_00017541, TCONS_00040609, TCONS_00057887, TCONS_00057484, TCONS_00057915, TCONS_00049622, TCONS_00028802, TCONS_00001522, TCONS_00000790, TCONS_00052666, TCONS_00045589, TCONS_00045226, TCONS_00050328, TCONS_00034990, TCONS_00010443, TCONS_00037303,…
2	GO:0031974	membrane-enclosed lumen	Cellular Component	1	TCONS_00047267
2	GO:0099080	supramolecular complex	Cellular Component	1	TCONS_00009541
2	GO:0005576	extracellular region	Cellular Component	7	TCONS_00044739, TCONS_00034473, TCONS_00033991, TCONS_00045365, TCONS_00029808, TCONS_00007292, TCONS_00028053
2	GO:0044422	organelle part	Cellular Component	25	TCONS_00009541, TCONS_00034089, TCONS_00014079, TCONS_00041831, TCONS_00006895, TCONS_00007769, TCONS_00047267, TCONS_00028802, TCONS_00001522, TCONS_00041285, TCONS_00031426, TCONS_00034990, TCONS_00035385, TCONS_00037446, TCONS_00043226, TCONS_00014361, TCONS_00038394, TCONS_00037242, TCONS_00005856, TCONS_00000288, TCONS_00002984, TCONS_00030784, TCONS_00037739, TCONS_00024175, TCONS_00007292
2	GO:0016020	membrane	Cellular Component	68	TCONS_00013543, TCONS_00034089, TCONS_00014079, TCONS_00056071, TCONS_00040609, TCONS_00009927, TCONS_00031093, TCONS_00029808, TCONS_00053836, TCONS_00057915, TCONS_00001522, TCONS_00048019, TCONS_00021256, TCONS_00002890, TCONS_00034990, TCONS_00044739, TCONS_00018407, TCONS_00032298, TCONS_00017432, TCONS_00008208, TCONS_00026853, TCONS_00002984, TCONS_00049316, TCONS_00005258, TCONS_00050259,…
2	GO:0055044	symplast	Cellular Component	5	TCONS_00039217, TCONS_00007763, TCONS_00046602, TCONS_00007292, TCONS_00046032
2	GO:0032991	macromolecular complex	Cellular Component	19	TCONS_00009541, TCONS_00039037, TCONS_00016734, TCONS_00037446, TCONS_00037578, TCONS_00032488, TCONS_00040609, TCONS_00039032, TCONS_00054796, TCONS_00039470, TCONS_00037242, TCONS_00000288, TCONS_00005856, TCONS_00002951, TCONS_00028802, TCONS_00054337, TCONS_00037739, TCONS_00001184, TCONS_00031426
2	GO:0005623	cell	Cellular Component	122	TCONS_00033991, TCONS_00016734, TCONS_00009364, TCONS_00044768, TCONS_00056071, TCONS_00033598, TCONS_00038007, TCONS_00006895, TCONS_00017541, TCONS_00040609, TCONS_00029808, TCONS_00001522, TCONS_00000790, TCONS_00025457, TCONS_00052666, TCONS_00045589, TCONS_00045226, TCONS_00026020, TCONS_00010363, TCONS_00037303, TCONS_00006026, TCONS_00017432, TCONS_00036175, TCONS_00017273, TCONS_00005856,…
2	GO:0044425	membrane part	Cellular Component	19	TCONS_00034990, TCONS_00032298, TCONS_00040609, TCONS_00046602, TCONS_00017432, TCONS_00034181, TCONS_00009927, TCONS_00031093, TCONS_00001615, TCONS_00051644, TCONS_00002984, TCONS_00002951, TCONS_00050259, TCONS_00030784, TCONS_00048019, TCONS_00037739, TCONS_00040262, TCONS_00041285, TCONS_00035618
2	GO:0044464	cell part	Cellular Component	118	TCONS_00033991, TCONS_00016734, TCONS_00009364, TCONS_00044768, TCONS_00056071, TCONS_00033598, TCONS_00038007, TCONS_00006895, TCONS_00017541, TCONS_00040609, TCONS_00029808, TCONS_00001522, TCONS_00000790, TCONS_00025457, TCONS_00052666, TCONS_00045589, TCONS_00045226, TCONS_00026020, TCONS_00010363, TCONS_00037303, TCONS_00006026, TCONS_00017432, TCONS_00036175, TCONS_00017273, TCONS_00005856,…
3	GO:0044455	mitochondrial membrane part	Cellular Component	1	TCONS_00037739
3	GO:0043228	non-membrane-bounded organelle	Cellular Component	9	TCONS_00005856, TCONS_00000288, TCONS_00009541, TCONS_00028802, TCONS_00016734, TCONS_00039470, TCONS_00037242, TCONS_00011580, TCONS_00031426
3	GO:0044459	plasma membrane part	Cellular Component	2	TCONS_00046602, TCONS_00017432
3	GO:0070469	respiratory chain	Cellular Component	1	TCONS_00040609
3	GO:1990204	oxidoreductase complex	Cellular Component	2	TCONS_00040609, TCONS_00001184
3	GO:0071944	cell periphery	Cellular Component	26	TCONS_00013543, TCONS_00012116, TCONS_00007763, TCONS_00032488, TCONS_00046602, TCONS_00052573, TCONS_00029808, TCONS_00050587, TCONS_00054009, TCONS_00053836, TCONS_00006390, TCONS_00053619, TCONS_00014605, TCONS_00044739, TCONS_00034990, TCONS_00035385, TCONS_00032298, TCONS_00054244, TCONS_00017432, TCONS_00020800, TCONS_00004064, TCONS_00039859, TCONS_00032229, TCONS_00051329, TCONS_00007292,…
3	GO:0005622	intracellular	Cellular Component	102	TCONS_00033991, TCONS_00016734, TCONS_00009364, TCONS_00044768, TCONS_00056071, TCONS_00033598, TCONS_00038007, TCONS_00006895, TCONS_00017541, TCONS_00040609, TCONS_00001522, TCONS_00000790, TCONS_00025457, TCONS_00052666, TCONS_00045589, TCONS_00045226, TCONS_00026020, TCONS_00010363, TCONS_00037303, TCONS_00006026, TCONS_00036175, TCONS_00017273, TCONS_00005856, TCONS_00000288, TCONS_00019170,…
3	GO:0009506	plasmodesma	Cellular Component	5	TCONS_00039217, TCONS_00007763, TCONS_00046602, TCONS_00007292, TCONS_00046032
3	GO:0044424	intracellular part	Cellular Component	101	TCONS_00033991, TCONS_00016734, TCONS_00009364, TCONS_00044768, TCONS_00056071, TCONS_00033598, TCONS_00038007, TCONS_00006895, TCONS_00017541, TCONS_00040609, TCONS_00001522, TCONS_00000790, TCONS_00025457, TCONS_00052666, TCONS_00045589, TCONS_00045226, TCONS_00026020, TCONS_00010363, TCONS_00037303, TCONS_00006026, TCONS_00036175, TCONS_00017273, TCONS_00005856, TCONS_00000288, TCONS_00019170,…
3	GO:0098796	membrane protein complex	Cellular Component	2	TCONS_00040609, TCONS_00037739
3	GO:0044446	intracellular organelle part	Cellular Component	25	TCONS_00009541, TCONS_00034089, TCONS_00014079, TCONS_00041831, TCONS_00006895, TCONS_00007769, TCONS_00047267, TCONS_00028802, TCONS_00001522, TCONS_00041285, TCONS_00031426, TCONS_00034990, TCONS_00035385, TCONS_00037446, TCONS_00043226, TCONS_00014361, TCONS_00038394, TCONS_00037242, TCONS_00005856, TCONS_00000288, TCONS_00002984, TCONS_00030784, TCONS_00037739, TCONS_00024175, TCONS_00007292
3	GO:0098805	whole membrane	Cellular Component	4	TCONS_00035385, TCONS_00041831, TCONS_00024175, TCONS_00007292
3	GO:0031975	envelope	Cellular Component	3	TCONS_00001522, TCONS_00041831, TCONS_00037739
3	GO:0043233	organelle lumen	Cellular Component	1	TCONS_00047267
3	GO:0030312	external encapsulating structure	Cellular Component	15	TCONS_00044739, TCONS_00035385, TCONS_00007763, TCONS_00032488, TCONS_00054244, TCONS_00020800, TCONS_00029808, TCONS_00050587, TCONS_00054009, TCONS_00032229, TCONS_00051329, TCONS_00007292, TCONS_00006390, TCONS_00028053, TCONS_00053619
3	GO:0009986	cell surface	Cellular Component	1	TCONS_00033991
3	GO:0031224	intrinsic component of membrane	Cellular Component	19	TCONS_00034990, TCONS_00032298, TCONS_00040609, TCONS_00046602, TCONS_00017432, TCONS_00034181, TCONS_00009927, TCONS_00031093, TCONS_00001615, TCONS_00051644, TCONS_00002984, TCONS_00002951, TCONS_00050259, TCONS_00030784, TCONS_00048019, TCONS_00037739, TCONS_00040262, TCONS_00041285, TCONS_00035618
3	GO:0031090	organelle membrane	Cellular Component	6	TCONS_00035385, TCONS_00001522, TCONS_00041831, TCONS_00037739, TCONS_00024175, TCONS_00007292
3	GO:0099081	supramolecular polymer	Cellular Component	1	TCONS_00009541
3	GO:0005911	cell-cell junction	Cellular Component	5	TCONS_00039217, TCONS_00007763, TCONS_00046602, TCONS_00007292, TCONS_00046032
3	GO:0032993	protein-DNA complex	Cellular Component	1	TCONS_00005856
3	GO:0043229	intracellular organelle	Cellular Component	78	TCONS_00033991, TCONS_00034089, TCONS_00016734, TCONS_00031770, TCONS_00044768, TCONS_00014079, TCONS_00033598, TCONS_00038007, TCONS_00006895, TCONS_00017541, TCONS_00040609, TCONS_00057887, TCONS_00057484, TCONS_00057915, TCONS_00049622, TCONS_00028802, TCONS_00001522, TCONS_00000790, TCONS_00052666, TCONS_00045589, TCONS_00045226, TCONS_00050328, TCONS_00034990, TCONS_00010443, TCONS_00037303,…
3	GO:0042175	nuclear outer membrane-endoplasmic reticulum membrane network	Cellular Component	1	TCONS_00002984
3	GO:0005789	endoplasmic reticulum membrane	Cellular Component	1	TCONS_00002984
3	GO:0012505	endomembrane system	Cellular Component	12	TCONS_00034990, TCONS_00035385, TCONS_00057915, TCONS_00002984, TCONS_00045589, TCONS_00030784, TCONS_00028028, TCONS_00040707, TCONS_00024175, TCONS_00037242, TCONS_00032306, TCONS_00017273
3	GO:1990904	ribonucleoprotein complex	Cellular Component	8	TCONS_00028802, TCONS_00039037, TCONS_00016734, TCONS_00037446, TCONS_00039032, TCONS_00039470, TCONS_00037242, TCONS_00031426
3	GO:0043234	protein complex	Cellular Component	11	TCONS_00000288, TCONS_00005856, TCONS_00009541, TCONS_00002951, TCONS_00037578, TCONS_00054337, TCONS_00032488, TCONS_00040609, TCONS_00037739, TCONS_00054796, TCONS_00001184
3	GO:0005886	plasma membrane	Cellular Component	12	TCONS_00034990, TCONS_00013543, TCONS_00053836, TCONS_00012116, TCONS_00032298, TCONS_00046602, TCONS_00017432, TCONS_00052573, TCONS_00004064, TCONS_00039859, TCONS_00007292, TCONS_00014605
3	GO:0048046	apoplast	Cellular Component	4	TCONS_00033991, TCONS_00029808, TCONS_00007292, TCONS_00028053
3	GO:0000785	chromatin	Cellular Component	1	TCONS_00005856
3	GO:0043227	membrane-bounded organelle	Cellular Component	74	TCONS_00033991, TCONS_00034089, TCONS_00031770, TCONS_00044768, TCONS_00014079, TCONS_00033598, TCONS_00038007, TCONS_00006895, TCONS_00017541, TCONS_00040609, TCONS_00057887, TCONS_00057484, TCONS_00057915, TCONS_00049622, TCONS_00001522, TCONS_00000790, TCONS_00052666, TCONS_00045589, TCONS_00045226, TCONS_00050328, TCONS_00034990, TCONS_00010443, TCONS_00037303, TCONS_00013674, TCONS_00014361,…
3	GO:0019867	outer membrane	Cellular Component	1	TCONS_00041831
3	GO:0034357	photosynthetic membrane	Cellular Component	3	TCONS_00014079, TCONS_00056071, TCONS_00041285
4	GO:0044391	ribosomal subunit	Cellular Component	3	TCONS_00028802, TCONS_00037242, TCONS_00031426
4	GO:0043231	intracellular membrane-bounded organelle	Cellular Component	74	TCONS_00033991, TCONS_00034089, TCONS_00031770, TCONS_00044768, TCONS_00014079, TCONS_00033598, TCONS_00038007, TCONS_00006895, TCONS_00040609, TCONS_00057887, TCONS_00017541, TCONS_00057484, TCONS_00057915, TCONS_00049622, TCONS_00001522, TCONS_00000790, TCONS_00052666, TCONS_00045589, TCONS_00045226, TCONS_00050328, TCONS_00034990, TCONS_00010443, TCONS_00037303, TCONS_00013674, TCONS_00014361,…
4	GO:0044429	mitochondrial part	Cellular Component	1	TCONS_00037739
4	GO:0031966	mitochondrial membrane	Cellular Component	1	TCONS_00037739
4	GO:0070069	cytochrome complex	Cellular Component	1	TCONS_00040609
4	GO:1902494	catalytic complex	Cellular Component	4	TCONS_00032488, TCONS_00040609, TCONS_00054796, TCONS_00001184
4	GO:0005768	endosome	Cellular Component	2	TCONS_00030784, TCONS_00024175
4	GO:0009579	thylakoid	Cellular Component	5	TCONS_00033991, TCONS_00014079, TCONS_00056071, TCONS_00041285, TCONS_00050328
4	GO:0045263	proton-transporting ATP synthase complex, coupling factor F(o)	Cellular Component	1	TCONS_00037739
4	GO:0019866	organelle inner membrane	Cellular Component	2	TCONS_00001522, TCONS_00037739
4	GO:0005835	fatty acid synthase complex	Cellular Component	1	TCONS_00037578
4	GO:0000786	nucleosome	Cellular Component	1	TCONS_00005856
4	GO:1902495	transmembrane transporter complex	Cellular Component	1	TCONS_00040609
4	GO:0016021	integral component of membrane	Cellular Component	19	TCONS_00034990, TCONS_00032298, TCONS_00040609, TCONS_00046602, TCONS_00017432, TCONS_00034181, TCONS_00009927, TCONS_00031093, TCONS_00001615, TCONS_00051644, TCONS_00002984, TCONS_00002951, TCONS_00050259, TCONS_00030784, TCONS_00048019, TCONS_00037739, TCONS_00040262, TCONS_00041285, TCONS_00035618
4	GO:0005887	integral component of plasma membrane	Cellular Component	2	TCONS_00046602, TCONS_00017432
4	GO:0044815	DNA packaging complex	Cellular Component	1	TCONS_00005856
4	GO:0030529	intracellular ribonucleoprotein complex	Cellular Component	8	TCONS_00028802, TCONS_00039037, TCONS_00016734, TCONS_00037446, TCONS_00039032, TCONS_00039470, TCONS_00037242, TCONS_00031426
4	GO:0005774	vacuolar membrane	Cellular Component	3	TCONS_00035385, TCONS_00024175, TCONS_00007292
4	GO:0044428	nuclear part	Cellular Component	2	TCONS_00047267, TCONS_00037446
4	GO:0098588	bounding membrane of organelle	Cellular Component	4	TCONS_00035385, TCONS_00041831, TCONS_00024175, TCONS_00007292
4	GO:0031984	organelle subcompartment	Cellular Component	4	TCONS_00014079, TCONS_00030784, TCONS_00041285, TCONS_00024175
4	GO:0070013	intracellular organelle lumen	Cellular Component	1	TCONS_00047267
4	GO:0044435	plastid part	Cellular Component	11	TCONS_00034089, TCONS_00001522, TCONS_00014079, TCONS_00041831, TCONS_00043226, TCONS_00006895, TCONS_00014361, TCONS_00038394, TCONS_00041285, TCONS_00007769, TCONS_00007292
4	GO:0042651	thylakoid membrane	Cellular Component	3	TCONS_00014079, TCONS_00056071, TCONS_00041285
4	GO:0044432	endoplasmic reticulum part	Cellular Component	1	TCONS_00002984
4	GO:0044436	thylakoid part	Cellular Component	3	TCONS_00014079, TCONS_00056071, TCONS_00041285
4	GO:0016469	proton-transporting two-sector ATPase complex	Cellular Component	1	TCONS_00037739
4	GO:0031967	organelle envelope	Cellular Component	3	TCONS_00001522, TCONS_00041831, TCONS_00037739
4	GO:0098803	respiratory chain complex	Cellular Component	1	TCONS_00040609
4	GO:0045275	respiratory chain complex III	Cellular Component	1	TCONS_00040609
4	GO:0044431	Golgi apparatus part	Cellular Component	2	TCONS_00030784, TCONS_00024175
4	GO:0098800	inner mitochondrial membrane protein complex	Cellular Component	1	TCONS_00037739
4	GO:0031226	intrinsic component of plasma membrane	Cellular Component	2	TCONS_00046602, TCONS_00017432
4	GO:0033177	proton-transporting two-sector ATPase complex, proton-transporting domain	Cellular Component	1	TCONS_00037739
4	GO:0099512	supramolecular fiber	Cellular Component	1	TCONS_00009541
4	GO:0042555	MCM complex	Cellular Component	1	TCONS_00000288
4	GO:0005737	cytoplasm	Cellular Component	90	TCONS_00033991, TCONS_00034089, TCONS_00016734, TCONS_00009364, TCONS_00031770, TCONS_00044768, TCONS_00014079, TCONS_00033598, TCONS_00038007, TCONS_00006895, TCONS_00040609, TCONS_00057887, TCONS_00017541, TCONS_00057484, TCONS_00057915, TCONS_00049622, TCONS_00028802, TCONS_00001522, TCONS_00000790, TCONS_00025457, TCONS_00052666, TCONS_00045589, TCONS_00026020, TCONS_00045226, TCONS_00050328,…
4	GO:0045298	tubulin complex	Cellular Component	1	TCONS_00009541
4	GO:0005667	transcription factor complex	Cellular Component	2	TCONS_00002951, TCONS_00054337
4	GO:0042170	plastid membrane	Cellular Component	2	TCONS_00001522, TCONS_00041831
4	GO:0044427	chromosomal part	Cellular Component	2	TCONS_00005856, TCONS_00000288
4	GO:0031968	organelle outer membrane	Cellular Component	1	TCONS_00041831
4	GO:0044430	cytoskeletal part	Cellular Component	1	TCONS_00009541
4	GO:0043232	intracellular non-membrane-bounded organelle	Cellular Component	9	TCONS_00005856, TCONS_00000288, TCONS_00009541, TCONS_00028802, TCONS_00016734, TCONS_00039470, TCONS_00037242, TCONS_00011580, TCONS_00031426
4	GO:0005618	cell wall	Cellular Component	15	TCONS_00044739, TCONS_00035385, TCONS_00007763, TCONS_00032488, TCONS_00054244, TCONS_00020800, TCONS_00029808, TCONS_00050587, TCONS_00054009, TCONS_00032229, TCONS_00051329, TCONS_00007292, TCONS_00006390, TCONS_00028053, TCONS_00053619
4	GO:0005875	microtubule associated complex	Cellular Component	1	TCONS_00009541
4	GO:0005794	Golgi apparatus	Cellular Component	7	TCONS_00034990, TCONS_00030784, TCONS_00040707, TCONS_00024175, TCONS_00037242, TCONS_00032306, TCONS_00017273
4	GO:0005783	endoplasmic reticulum	Cellular Component	4	TCONS_00035385, TCONS_00002984, TCONS_00045589, TCONS_00040707
4	GO:0044437	vacuolar part	Cellular Component	3	TCONS_00035385, TCONS_00024175, TCONS_00007292
4	GO:0044444	cytoplasmic part	Cellular Component	77	TCONS_00033991, TCONS_00034089, TCONS_00016734, TCONS_00031770, TCONS_00044768, TCONS_00014079, TCONS_00033598, TCONS_00038007, TCONS_00006895, TCONS_00040609, TCONS_00057887, TCONS_00017541, TCONS_00057484, TCONS_00057915, TCONS_00049622, TCONS_00028802, TCONS_00001522, TCONS_00000790, TCONS_00025457, TCONS_00052666, TCONS_00045589, TCONS_00050328, TCONS_00034990, TCONS_00010443, TCONS_00013674,…
4	GO:1990351	transporter complex	Cellular Component	1	TCONS_00040609
4	GO:0045259	proton-transporting ATP synthase complex	Cellular Component	1	TCONS_00037739
4	GO:0098798	mitochondrial protein complex	Cellular Component	1	TCONS_00037739
4	GO:0005960	glycine cleavage complex	Cellular Component	1	TCONS_00001184
5	GO:0005740	mitochondrial envelope	Cellular Component	1	TCONS_00037739
5	GO:0099513	polymeric cytoskeletal fiber	Cellular Component	1	TCONS_00009541
5	GO:0005856	cytoskeleton	Cellular Component	1	TCONS_00009541
5	GO:0005694	chromosome	Cellular Component	3	TCONS_00005856, TCONS_00000288, TCONS_00011580
5	GO:0009527	plastid outer membrane	Cellular Component	1	TCONS_00041831
5	GO:0044434	chloroplast part	Cellular Component	10	TCONS_00034089, TCONS_00014079, TCONS_00041831, TCONS_00043226, TCONS_00006895, TCONS_00014361, TCONS_00038394, TCONS_00041285, TCONS_00007769, TCONS_00007292
5	GO:0005802	trans-Golgi network	Cellular Component	2	TCONS_00030784, TCONS_00024175
5	GO:0005739	mitochondrion	Cellular Component	9	TCONS_00019170, TCONS_00027971, TCONS_00033598, TCONS_00031752, TCONS_00040609, TCONS_00037739, TCONS_00001184, TCONS_00031426, TCONS_00007292
5	GO:0009532	plastid stroma	Cellular Component	4	TCONS_00034089, TCONS_00043226, TCONS_00006895, TCONS_00007292
5	GO:0009505	plant-type cell wall	Cellular Component	4	TCONS_00050587, TCONS_00035385, TCONS_00032229, TCONS_00028053
5	GO:0009528	plastid inner membrane	Cellular Component	1	TCONS_00001522
5	GO:0031976	plastid thylakoid	Cellular Component	2	TCONS_00014079, TCONS_00041285
5	GO:0005743	mitochondrial inner membrane	Cellular Component	1	TCONS_00037739
5	GO:0042579	microbody	Cellular Component	3	TCONS_00027971, TCONS_00044768, TCONS_00033205
5	GO:0030532	small nuclear ribonucleoprotein complex	Cellular Component	1	TCONS_00037446
5	GO:0005657	replication fork	Cellular Component	1	TCONS_00000288
5	GO:0098791	Golgi subcompartment	Cellular Component	2	TCONS_00030784, TCONS_00024175
5	GO:0005840	ribosome	Cellular Component	5	TCONS_00028802, TCONS_00016734, TCONS_00039470, TCONS_00037242, TCONS_00031426
5	GO:0009536	plastid	Cellular Component	34	TCONS_00033991, TCONS_00039037, TCONS_00034089, TCONS_00031770, TCONS_00014079, TCONS_00041831, TCONS_00038007, TCONS_00016279, TCONS_00033598, TCONS_00039032, TCONS_00057887, TCONS_00006895, TCONS_00007769, TCONS_00057484, TCONS_00049622, TCONS_00001522, TCONS_00005545, TCONS_00000790, TCONS_00052666, TCONS_00043103, TCONS_00041285, TCONS_00050328, TCONS_00031426, TCONS_00010443, TCONS_00043226,…
5	GO:0005634	nucleus	Cellular Component	13	TCONS_00034990, TCONS_00033991, TCONS_00037446, TCONS_00052573, TCONS_00007769, TCONS_00002556, TCONS_00005856, TCONS_00000288, TCONS_00047267, TCONS_00020751, TCONS_00054337, TCONS_00045226, TCONS_00012932
5	GO:0005681	spliceosomal complex	Cellular Component	1	TCONS_00037446
5	GO:0005654	nucleoplasm	Cellular Component	1	TCONS_00047267
5	GO:0005753	mitochondrial proton-transporting ATP synthase complex	Cellular Component	1	TCONS_00037739
5	GO:0005773	vacuole	Cellular Component	9	TCONS_00035385, TCONS_00057915, TCONS_00030784, TCONS_00032488, TCONS_00046602, TCONS_00024175, TCONS_00005707, TCONS_00032229, TCONS_00007292
5	GO:0055035	plastid thylakoid membrane	Cellular Component	2	TCONS_00014079, TCONS_00041285
5	GO:0015935	small ribosomal subunit	Cellular Component	3	TCONS_00028802, TCONS_00037242, TCONS_00031426
5	GO:0005871	kinesin complex	Cellular Component	1	TCONS_00009541
5	GO:0000276	mitochondrial proton-transporting ATP synthase complex, coupling factor F(o)	Cellular Component	1	TCONS_00037739
5	GO:0005829	cytosol	Cellular Component	18	TCONS_00033991, TCONS_00037578, TCONS_00039470, TCONS_00052573, TCONS_00056388, TCONS_00054796, TCONS_00037242, TCONS_00057222, TCONS_00002556, TCONS_00028802, TCONS_00025457, TCONS_00010524, TCONS_00011965, TCONS_00004064, TCONS_00039859, TCONS_00033847, TCONS_00032306, TCONS_00007292
5	GO:0048500	signal recognition particle	Cellular Component	2	TCONS_00039037, TCONS_00039032
5	GO:0031969	chloroplast membrane	Cellular Component	1	TCONS_00041831
5	GO:0005950	anthranilate synthase complex	Cellular Component	1	TCONS_00054796
5	GO:0044451	nucleoplasm part	Cellular Component	1	TCONS_00047267
5	GO:0044445	cytosolic part	Cellular Component	4	TCONS_00028802, TCONS_00037578, TCONS_00039470, TCONS_00037242
5	GO:0009341	beta-galactosidase complex	Cellular Component	1	TCONS_00032488
5	GO:0009526	plastid envelope	Cellular Component	2	TCONS_00001522, TCONS_00041831
5	GO:0031981	nuclear lumen	Cellular Component	1	TCONS_00047267
6	GO:0009570	chloroplast stroma	Cellular Component	4	TCONS_00034089, TCONS_00043226, TCONS_00006895, TCONS_00007292
6	GO:0015630	microtubule cytoskeleton	Cellular Component	1	TCONS_00009541
6	GO:0009534	chloroplast thylakoid	Cellular Component	2	TCONS_00014079, TCONS_00041285
6	GO:0009507	chloroplast	Cellular Component	28	TCONS_00033991, TCONS_00034089, TCONS_00039037, TCONS_00014079, TCONS_00031770, TCONS_00041831, TCONS_00038007, TCONS_00016279, TCONS_00006895, TCONS_00039032, TCONS_00057887, TCONS_00007769, TCONS_00049622, TCONS_00001522, TCONS_00005545, TCONS_00000790, TCONS_00043103, TCONS_00041285, TCONS_00050328, TCONS_00010443, TCONS_00043226, TCONS_00013674, TCONS_00014361, TCONS_00038394, TCONS_00006026,…
6	GO:0016604	nuclear body	Cellular Component	1	TCONS_00047267
6	GO:0005684	U2-type spliceosomal complex	Cellular Component	1	TCONS_00037446
6	GO:0009535	chloroplast thylakoid membrane	Cellular Component	2	TCONS_00014079, TCONS_00041285
6	GO:0097525	spliceosomal snRNP complex	Cellular Component	1	TCONS_00037446
6	GO:0010287	plastoglobule	Cellular Component	1	TCONS_00043226
6	GO:0080085	signal recognition particle, chloroplast targeting	Cellular Component	2	TCONS_00039037, TCONS_00039032
6	GO:0022626	cytosolic ribosome	Cellular Component	3	TCONS_00028802, TCONS_00039470, TCONS_00037242
6	GO:0005874	microtubule	Cellular Component	1	TCONS_00009541
6	GO:0022627	cytosolic small ribosomal subunit	Cellular Component	2	TCONS_00028802, TCONS_00037242
6	GO:0009707	chloroplast outer membrane	Cellular Component	1	TCONS_00041831
6	GO:0005777	peroxisome	Cellular Component	3	TCONS_00027971, TCONS_00044768, TCONS_00033205
6	GO:0009941	chloroplast envelope	Cellular Component	1	TCONS_00041831
6	GO:0071020	post-spliceosomal complex	Cellular Component	1	TCONS_00037446
7	GO:0015030	Cajal body	Cellular Component	1	TCONS_00047267
7	GO:0097526	spliceosomal tri-snRNP complex	Cellular Component	1	TCONS_00037446
7	GO:0071021	U2-type post-spliceosomal complex	Cellular Component	1	TCONS_00037446
7	GO:0005682	U5 snRNP	Cellular Component	1	TCONS_00037446
8	GO:0046540	U4/U6 x U5 tri-snRNP complex	Cellular Component	1	TCONS_00037446

## Sheet: Enrichment
GO.ID	Term	Category	Test	Ref	TestAll	RefAll	Test_per	Ref_per	Over_Under	TestSeqs	RefSeqs	p.value	FDR	richFactor
GO:0006558	L-phenylalanine metabolic process	P	8	11	289	6748	0.0276817	0.00163011	over	TCONS_00048113, TCONS_00012202, TCONS_00055329, TCONS_00024732, TCONS_00042774, TCONS_00054796, TCONS_00032604, TCONS_00009927	TCONS_00048113, TCONS_00018925, TCONS_00012202, TCONS_00003965, TCONS_00046168, TCONS_00055757, TCONS_00055754, TCONS_00026828, TCONS_00010876, TCONS_00035816, TCONS_00009927	1.49669e-09	2.05645e-06	0.727273
GO:0009094	L-phenylalanine biosynthetic process	P	5	8	289	6748	0.017301	0.00118554	over	TCONS_00055329, TCONS_00024732, TCONS_00042774, TCONS_00054796, TCONS_00032604	TCONS_00003965, TCONS_00010876	6.8591e-06	0.000856764	0.625
GO:0030312	external encapsulating structure	C	15	113	289	6748	0.0519031	0.0167457	over	TCONS_00044739, TCONS_00035385, TCONS_00007763, TCONS_00032488, TCONS_00054244, TCONS_00020800, TCONS_00029808, TCONS_00050587, TCONS_00054009, TCONS_00032229, TCONS_00051329, TCONS_00007292, TCONS_00006390, TCONS_00028053, TCONS_00053619	TCONS_00011044, TCONS_00037795, TCONS_00014794, TCONS_00014279, TCONS_00029808, TCONS_00002603, TCONS_00052546, TCONS_00049787, TCONS_00052669, TCONS_00028049, TCONS_00030753, TCONS_00004194, TCONS_00001082, TCONS_00004192, TCONS_00029252, TCONS_00032492, TCONS_00020309, TCONS_00034310, TCONS_00037822, TCONS_00007232, TCONS_00036610, TCONS_00049429, TCONS_00014283, TCONS_00009934, TCONS_00006425,…	6.28631e-05	0.00479855	0.132743
GO:0005618	cell wall	C	15	113	289	6748	0.0519031	0.0167457	over	TCONS_00044739, TCONS_00035385, TCONS_00007763, TCONS_00032488, TCONS_00054244, TCONS_00020800, TCONS_00029808, TCONS_00050587, TCONS_00054009, TCONS_00032229, TCONS_00051329, TCONS_00007292, TCONS_00006390, TCONS_00028053, TCONS_00053619	TCONS_00011044, TCONS_00037795, TCONS_00014794, TCONS_00014279, TCONS_00029808, TCONS_00002603, TCONS_00052546, TCONS_00052669, TCONS_00049787, TCONS_00028049, TCONS_00030753, TCONS_00004194, TCONS_00001082, TCONS_00029252, TCONS_00004192, TCONS_00032492, TCONS_00020309, TCONS_00034310, TCONS_00037822, TCONS_00007232, TCONS_00036610, TCONS_00049429, TCONS_00014283, TCONS_00009934, TCONS_00006425,…	6.28631e-05	0.00479855	0.132743
GO:0006979	response to oxidative stress	P	12	79	289	6748	0.0415225	0.0117072	over	TCONS_00010363, TCONS_00050587, TCONS_00045365, TCONS_00019170, TCONS_00043503, TCONS_00056071, TCONS_00043502, TCONS_00014361, TCONS_00049051, TCONS_00004064, TCONS_00039859, TCONS_00054352	TCONS_00008154, TCONS_00012692, TCONS_00056071, TCONS_00012495, TCONS_00008478, TCONS_00045612, TCONS_00055741, TCONS_00030562, TCONS_00047955, TCONS_00001438, TCONS_00049300, TCONS_00002972, TCONS_00017619, TCONS_00001082, TCONS_00010363, TCONS_00056360, TCONS_00038399, TCONS_00038795, TCONS_00057656, TCONS_00014361, TCONS_00019499, TCONS_00057378, TCONS_00010161, TCONS_00054184, TCONS_00032095,…	9.24126e-05	0.00552065	0.151899
GO:0055114	oxidation-reduction process	P	48	671	289	6748	0.16609	0.0994369	over	TCONS_00018219, TCONS_00038007, TCONS_00040609, TCONS_00030585, TCONS_00056498, TCONS_00054352, TCONS_00009927, TCONS_00057484, TCONS_00003964, TCONS_00050587, TCONS_00057818, TCONS_00025058, TCONS_00045365, TCONS_00055814, TCONS_00003421, TCONS_00025457, TCONS_00030498, TCONS_00021256, TCONS_00022663, TCONS_00057218, TCONS_00033205, TCONS_00002890, TCONS_00035988, TCONS_00050328, TCONS_00033847,…	TCONS_00041812, TCONS_00014313, TCONS_00041934, TCONS_00014558, TCONS_00016854, TCONS_00034045, TCONS_00016610, TCONS_00035016, TCONS_00012495, TCONS_00040961, TCONS_00014790, TCONS_00040609, TCONS_00056199, TCONS_00005838, TCONS_00005845, TCONS_00030910, TCONS_00003421, TCONS_00025457, TCONS_00050408, TCONS_00047480, TCONS_00014549, TCONS_00051616, TCONS_00023270, TCONS_00018925, TCONS_00033065,…	0.000106602	0.00595773	0.071535
GO:0003824	catalytic activity	F	168	3293	289	6748	0.581315	0.487996	over	TCONS_00044409, TCONS_00041417, TCONS_00037310, TCONS_00038007, TCONS_00047080, TCONS_00017541, TCONS_00040609, TCONS_00029808, TCONS_00009927, TCONS_00025058, TCONS_00001522, TCONS_00055814, TCONS_00003421, TCONS_00048732, TCONS_00025457, TCONS_00052666, TCONS_00021256, TCONS_00034836, TCONS_00043041, TCONS_00046032, TCONS_00010363, TCONS_00043727, TCONS_00014601, TCONS_00009650, TCONS_00044934,…	TCONS_00017943, TCONS_00017944, TCONS_00016610, TCONS_00013586, TCONS_00030910, TCONS_00003302, TCONS_00029935, TCONS_00029930, TCONS_00004630, TCONS_00017936, TCONS_00049540, TCONS_00036212, TCONS_00033186, TCONS_00017952, TCONS_00016621, TCONS_00033180, TCONS_00038871, TCONS_00037540, TCONS_00000288, TCONS_00036209, TCONS_00030908, TCONS_00017947, TCONS_00033175, TCONS_00038862, TCONS_00013568,…	0.000248408	0.010666	0.0510173	0015883, TCONS_00039858, TCONS_00005603, TCONS_00001247, TCONS_00047480, TCONS_00046150, TCONS_00014549, TCONS_00022182, TCONS_00052828, TCONS_00018925, TCONS_00034153, TCONS_00015896, TCONS_00006942, TCONS_00034150, TCONS_00005608, TCONS_00034152, TCONS_00005605, TCONS_00022176, TCONS_00001259, TCONS_00005613, TCONS_00046168, TCONS_00022175, TCONS_00027868, TCONS_00002585, TCONS_00047491, TCONS_…
GO:0016491	oxidoreductase activity	F	48	734	289	6748	0.16609	0.108773	over	TCONS_00018219, TCONS_00038007, TCONS_00007763, TCONS_00040609, TCONS_00030585, TCONS_00056498, TCONS_00054352, TCONS_00009927, TCONS_00050587, TCONS_00003964, TCONS_00057818, TCONS_00025058, TCONS_00045365, TCONS_00001522, TCONS_00055814, TCONS_00003421, TCONS_00057218, TCONS_00021256, TCONS_00022663, TCONS_00030498, TCONS_00033205, TCONS_00002890, TCONS_00001184, TCONS_00050328, TCONS_00035988,…	TCONS_00041812, TCONS_00041934, TCONS_00014313, TCONS_00016854, TCONS_00014558, TCONS_00034045, TCONS_00035016, TCONS_00012495, TCONS_00037314, TCONS_00040961, TCONS_00040609, TCONS_00014790, TCONS_00056199, TCONS_00005838, TCONS_00005845, TCONS_00030910, TCONS_00049787, TCONS_00003421, TCONS_00050408, TCONS_00047480, TCONS_00014549, TCONS_00051616, TCONS_00023270, TCONS_00018925, TCONS_00033065,…	0.000709867	0.0187569	0.0653951
GO:0020037	heme binding	F	11	90	289	6748	0.0380623	0.0133373	over	TCONS_00050587, TCONS_00025058, TCONS_00045365, TCONS_00043503, TCONS_00022334, TCONS_00043502, TCONS_00038007, TCONS_00021256, TCONS_00054352, TCONS_00009927, TCONS_00031093	TCONS_00032066, TCONS_00012495, TCONS_00038007, TCONS_00047955, TCONS_00057643, TCONS_00032060, TCONS_00009927, TCONS_00031093, TCONS_00002966, TCONS_00031926, TCONS_00025058, TCONS_00052027, TCONS_00021256, TCONS_00017619, TCONS_00010749, TCONS_00014824, TCONS_00014549, TCONS_00010747, TCONS_00001082, TCONS_00037783, TCONS_00016985, TCONS_00041028, TCONS_00020622, TCONS_00037540, TCONS_00015170,…	0.00108031	0.0243335	0.122222
GO:0009821	alkaloid biosynthetic process	P	4	12	289	6748	0.0138408	0.0017783	over	TCONS_00048113, TCONS_00012202, TCONS_00024732, TCONS_00032604	TCONS_00048113, TCONS_00024442, TCONS_00012202, TCONS_00044736, TCONS_00024732, TCONS_00034226, TCONS_00043137, TCONS_00049627, TCONS_00004717, TCONS_00051989, TCONS_00032604, TCONS_00002778	0.0011554	0.0251987	0.333333
GO:0044710	single-organism metabolic process	P	93	1701	289	6748	0.321799	0.252075	over	TCONS_00013543, TCONS_00034089, TCONS_00038007, TCONS_00017541, TCONS_00040609, TCONS_00009927, TCONS_00057484, TCONS_00025058, TCONS_00049622, TCONS_00055814, TCONS_00003421, TCONS_00046874, TCONS_00025457, TCONS_00052666, TCONS_00021256, TCONS_00022663, TCONS_00002890, TCONS_00050328, TCONS_00046032, TCONS_00043727, TCONS_00010363, TCONS_00014601, TCONS_00044934, TCONS_00009650, TCONS_00043922,…	TCONS_00035374, TCONS_00017944, TCONS_00034045, TCONS_00016610, TCONS_00030910, TCONS_00029935, TCONS_00046031, TCONS_00046032, TCONS_00036212, TCONS_00033186, TCONS_00036699, TCONS_00006820, TCONS_00033180, TCONS_00015770, TCONS_00037540, TCONS_00006815, TCONS_00026416, TCONS_00004643, TCONS_00036209, TCONS_00002460, TCONS_00030908, TCONS_00047371, TCONS_00017947, TCONS_00009096, TCONS_00038862,…	0.00127657	0.0274064	0.0546737
GO:0016209	antioxidant activity	F	8	54	289	6748	0.0276817	0.00800237	over	TCONS_00050587, TCONS_00010363, TCONS_00045365, TCONS_00043503, TCONS_00043502, TCONS_00014361, TCONS_00049051, TCONS_00054352	TCONS_00035016, TCONS_00012495, TCONS_00045612, TCONS_00055741, TCONS_00047955, TCONS_00001688, TCONS_00047400, TCONS_00017619, TCONS_00001082, TCONS_00056360, TCONS_00010363, TCONS_00014361, TCONS_00019499, TCONS_00010161, TCONS_00028509, TCONS_00032095, TCONS_00047772, TCONS_00004446, TCONS_00028510, TCONS_00025161, TCONS_00044388, TCONS_00001295, TCONS_00054938, TCONS_00054937, TCONS_00031913,…	0.0015021	0.0301923	0.148148
GO:0005975	carbohydrate metabolic process	P	30	415	289	6748	0.103806	0.0614997	over	TCONS_00039557, TCONS_00011367, TCONS_00032488, TCONS_00029808, TCONS_00057484, TCONS_00049622, TCONS_00048732, TCONS_00025457, TCONS_00052666, TCONS_00033847, TCONS_00006390, TCONS_00046032, TCONS_00043727, TCONS_00015854, TCONS_00034473, TCONS_00043922, TCONS_00014601, TCONS_00013674, TCONS_00054244, TCONS_00048737, TCONS_00008669, TCONS_00014084, TCONS_00023936, TCONS_00027124, TCONS_00030784,…	TCONS_00034045, TCONS_00037795, TCONS_00035016, TCONS_00016610, TCONS_00015640, TCONS_00040961, TCONS_00029808, TCONS_00003537, TCONS_00037791, TCONS_00023034, TCONS_00025457, TCONS_00046032, TCONS_00022182, TCONS_00011056, TCONS_00011295, TCONS_00015896, TCONS_00005608, TCONS_00005605, TCONS_00024359, TCONS_00024357, TCONS_00027622, TCONS_00009096, TCONS_00037651, TCONS_00037773, TCONS_00057182,…	0.00151621	0.0301923	0.0722892
GO:0046906	tetrapyrrole binding	F	12	109	289	6748	0.0415225	0.0161529	over	TCONS_00050587, TCONS_00025058, TCONS_00045365, TCONS_00043503, TCONS_00022334, TCONS_00043502, TCONS_00038007, TCONS_00021256, TCONS_00057887, TCONS_00054352, TCONS_00009927, TCONS_00031093	TCONS_00012132, TCONS_00012495, TCONS_00038007, TCONS_00009927, TCONS_00002966, TCONS_00025058, TCONS_00052027, TCONS_00058009, TCONS_00021256, TCONS_00010749, TCONS_00014824, TCONS_00014549, TCONS_00010747, TCONS_00001082, TCONS_00037783, TCONS_00016985, TCONS_00041028, TCONS_00037540, TCONS_00014161, TCONS_00032095, TCONS_00050892, TCONS_00022334, TCONS_00025161, TCONS_00039831, TCONS_00013205,…	0.00157934	0.0305635	0.110092
GO:0016830	carbon-carbon lyase activity	F	8	55	289	6748	0.0276817	0.00815056	over	TCONS_00034089, TCONS_00025457, TCONS_00007763, TCONS_00010524, TCONS_00054796, TCONS_00021676, TCONS_00033847, TCONS_00020800	TCONS_00009244, TCONS_00013347, TCONS_00034089, TCONS_00009245, TCONS_00003739, TCONS_00039410, TCONS_00000426, TCONS_00027436, TCONS_00001247, TCONS_00054369, TCONS_00025457, TCONS_00046678, TCONS_00005088, TCONS_00034516, TCONS_00043242, TCONS_00013856, TCONS_00017439, TCONS_00036699, TCONS_00008204, TCONS_00057611, TCONS_00020821, TCONS_00021676, TCONS_00006425, TCONS_00019331, TCONS_00021680,…	0.00168399	0.0306321	0.145455
GO:0009803	cinnamic acid metabolic process	P	2	2	289	6748	0.00692042	0.000296384	over	TCONS_00048113, TCONS_00012202	TCONS_00048113, TCONS_00012202	0.00182812	0.0306321	1
GO:0009800	cinnamic acid biosynthetic process	P	2	2	289	6748	0.00692042	0.000296384	over	TCONS_00048113, TCONS_00012202	TCONS_00048113, TCONS_00012202	0.00182812	0.0306321	1
GO:0045038	protein import into chloroplast thylakoid membrane	P	2	2	289	6748	0.00692042	0.000296384	over	TCONS_00039037, TCONS_00039032	TCONS_00039037, TCONS_00039032	0.00182812	0.0306321	1
GO:0045548	phenylalanine ammonia-lyase activity	F	2	2	289	6748	0.00692042	0.000296384	over	TCONS_00048113, TCONS_00012202	TCONS_00048113, TCONS_00012202	0.00182812	0.0306321	1
GO:0004612	phosphoenolpyruvate carboxykinase (ATP) activity	F	2	2	289	6748	0.00692042	0.000296384	over	TCONS_00025457, TCONS_00033847	TCONS_00025457, TCONS_00033847	0.00182812	0.0306321	1
GO:0080085	signal recognition particle, chloroplast targeting	C	2	2	289	6748	0.00692042	0.000296384	over	TCONS_00039037, TCONS_00039032	TCONS_00039037, TCONS_00039032	0.00182812	0.0306321	1
GO:0016798	hydrolase activity, acting on glycosyl bonds	F	15	161	289	6748	0.0519031	0.0238589	over	TCONS_00034473, TCONS_00039557, TCONS_00043727, TCONS_00011367, TCONS_00032488, TCONS_00032345, TCONS_00048737, TCONS_00008669, TCONS_00029808, TCONS_00023936, TCONS_00048732, TCONS_00032229, TCONS_00010815, TCONS_00028053, TCONS_00046032	TCONS_00008430, TCONS_00037795, TCONS_00007980, TCONS_00043954, TCONS_00015640, TCONS_00008794, TCONS_00014279, TCONS_00007589, TCONS_00029808, TCONS_00003537, TCONS_00002603, TCONS_00023034, TCONS_00052669, TCONS_00028049, TCONS_00048732, TCONS_00040296, TCONS_00041021, TCONS_00050769, TCONS_00031689, TCONS_00011836, TCONS_00046032, TCONS_00011056, TCONS_00032492, TCONS_00043727, TCONS_00043725,…	0.00224973	0.033238	0.0931677
GO:0033293	monocarboxylic acid binding	F	3	7	289	6748	0.0103806	0.00103734	over	TCONS_00045226, TCONS_00012932, TCONS_00014605	TCONS_00046774, TCONS_00032871, TCONS_00045226, TCONS_00027573, TCONS_00014819, TCONS_00012932, TCONS_00014605	0.00228889	0.0334567	0.428571
GO:1901565	organonitrogen compound catabolic process	P	12	115	289	6748	0.0415225	0.0170421	over	TCONS_00034473, TCONS_00012202, TCONS_00012116, TCONS_00034531, TCONS_00032488, TCONS_00040707, TCONS_00048113, TCONS_00026376, TCONS_00026372, TCONS_00010524, TCONS_00041112, TCONS_00001184	TCONS_00017944, TCONS_00037795, TCONS_00010114, TCONS_00031331, TCONS_00055026, TCONS_00046306, TCONS_00055021, TCONS_00002603, TCONS_00039451, TCONS_00048179, TCONS_00029935, TCONS_00028049, TCONS_00053876, TCONS_00005321, TCONS_00050769, TCONS_00051616, TCONS_00032492, TCONS_00011056, TCONS_00037940, TCONS_00012820, TCONS_00012024, TCONS_00033180, TCONS_00005608, TCONS_00000556, TCONS_00057572,…	0.00240643	0.0348046	0.104348
GO:0004553	hydrolase activity, hydrolyzing O-glycosyl compounds	F	14	147	289	6748	0.0484429	0.0217842	over	TCONS_00034473, TCONS_00043727, TCONS_00039557, TCONS_00011367, TCONS_00032488, TCONS_00048737, TCONS_00008669, TCONS_00029808, TCONS_00023936, TCONS_00048732, TCONS_00032229, TCONS_00010815, TCONS_00028053, TCONS_00046032	TCONS_00008430, TCONS_00037795, TCONS_00007980, TCONS_00043954, TCONS_00008794, TCONS_00015640, TCONS_00014279, TCONS_00007589, TCONS_00003537, TCONS_00029808, TCONS_00002603, TCONS_00052669, TCONS_00028049, TCONS_00048732, TCONS_00040296, TCONS_00041021, TCONS_00031689, TCONS_00011836, TCONS_00046032, TCONS_00043727, TCONS_00011056, TCONS_00032492, TCONS_00043725, TCONS_00037822, TCONS_00015896,…	0.00252832	0.0353763	0.0952381
GO:0017171	serine hydrolase activity	F	11	101	289	6748	0.0380623	0.0149674	over	TCONS_00054009, TCONS_00027548, TCONS_00011351, TCONS_00046874, TCONS_00050964, TCONS_00034612, TCONS_00034614, TCONS_00020108, TCONS_00042262, TCONS_00051329, TCONS_00053619	TCONS_00013586, TCONS_00008953, TCONS_00008952, TCONS_00000546, TCONS_00018472, TCONS_00049787, TCONS_00015913, TCONS_00046271, TCONS_00037145, TCONS_00036611, TCONS_00049429, TCONS_00056883, TCONS_00025683, TCONS_00021884, TCONS_00052677, TCONS_00028151, TCONS_00014653, TCONS_00036567, TCONS_00040587, TCONS_00007962, TCONS_00020774, TCONS_00001739, TCONS_00031390, TCONS_00001102, TCONS_00025551,…	0.00258064	0.0353763	0.108911
GO:0008236	serine-type peptidase activity	F	11	101	289	6748	0.0380623	0.0149674	over	TCONS_00054009, TCONS_00027548, TCONS_00011351, TCONS_00046874, TCONS_00050964, TCONS_00034612, TCONS_00034614, TCONS_00020108, TCONS_00042262, TCONS_00051329, TCONS_00053619	TCONS_00013586, TCONS_00008953, TCONS_00008952, TCONS_00000546, TCONS_00018472, TCONS_00049787, TCONS_00015913, TCONS_00046271, TCONS_00037145, TCONS_00036611, TCONS_00049429, TCONS_00056883, TCONS_00025683, TCONS_00021884, TCONS_00052677, TCONS_00028151, TCONS_00014653, TCONS_00036567, TCONS_00040587, TCONS_00007962, TCONS_00020774, TCONS_00001739, TCONS_00031390, TCONS_00001102, TCONS_00025551,…	0.00258064	0.0353763	0.108911
GO:0009820	alkaloid metabolic process	P	4	15	289	6748	0.0138408	0.00222288	over	TCONS_00048113, TCONS_00012202, TCONS_00024732, TCONS_00032604	TCONS_00012202, TCONS_00044736, TCONS_00034226, TCONS_00043137, TCONS_00049627, TCONS_00004717, TCONS_00002778, TCONS_00048113, TCONS_00024442, TCONS_00030379, TCONS_00024732, TCONS_00025187, TCONS_00051989, TCONS_00032604, TCONS_00045242	0.0027985	0.0362482	0.266667
GO:0000302	response to reactive oxygen species	P	4	15	289	6748	0.0138408	0.00222288	over	TCONS_00010363, TCONS_00056071, TCONS_00014361, TCONS_00049051	TCONS_00010363, TCONS_00038399, TCONS_00007562, TCONS_00056071, TCONS_00014361, TCONS_00030562, TCONS_00054184, TCONS_00047772, TCONS_00002972, TCONS_00004446, TCONS_00025833, TCONS_00046972, TCONS_00047667, TCONS_00049051, TCONS_00044388	0.0027985	0.0362482	0.266667
GO:0045454	cell redox homeostasis	P	8	62	289	6748	0.0276817	0.00918791	over	TCONS_00003964, TCONS_00035385, TCONS_00031770, TCONS_00030585, TCONS_00050812, TCONS_00041198, TCONS_00004064, TCONS_00039859	TCONS_00008154, TCONS_00031770, TCONS_00035016, TCONS_00018833, TCONS_00008478, TCONS_00045612, TCONS_00053044, TCONS_00007821, TCONS_00002965, TCONS_00001438, TCONS_00000234, TCONS_00047400, TCONS_00023154, TCONS_00050447, TCONS_00031884, TCONS_00022381, TCONS_00036134, TCONS_00009732, TCONS_00057656, TCONS_00057378, TCONS_00016061, TCONS_00024705, TCONS_00028509, TCONS_00024630, TCONS_00028510,…	0.00346302	0.0411829	0.129032
GO:0000305	response to oxygen radical	P	3	8	289	6748	0.0103806	0.00118554	over	TCONS_00010363, TCONS_00014361, TCONS_00049051	TCONS_00010363, TCONS_00047772, TCONS_00004446, TCONS_00007562, TCONS_00046972, TCONS_00014361, TCONS_00049051, TCONS_00054184	0.00350684	0.0411829	0.375
GO:0019430	removal of superoxide radicals	P	3	8	289	6748	0.0103806	0.00118554	over	TCONS_00010363, TCONS_00014361, TCONS_00049051	TCONS_00010363, TCONS_00047772, TCONS_00004446, TCONS_00007562, TCONS_00046972, TCONS_00014361, TCONS_00049051, TCONS_00054184	0.00350684	0.0411829	0.375
GO:0000303	response to superoxide	P	3	8	289	6748	0.0103806	0.00118554	over	TCONS_00010363, TCONS_00014361, TCONS_00049051	TCONS_00010363, TCONS_00047772, TCONS_00004446, TCONS_00007562, TCONS_00046972, TCONS_00014361, TCONS_00049051, TCONS_00054184	0.00350684	0.0411829	0.375
GO:0071450	cellular response to oxygen radical	P	3	8	289	6748	0.0103806	0.00118554	over	TCONS_00010363, TCONS_00014361, TCONS_00049051	TCONS_00010363, TCONS_00047772, TCONS_00004446, TCONS_00007562, TCONS_00046972, TCONS_00014361, TCONS_00049051, TCONS_00054184	0.00350684	0.0411829	0.375
GO:0071451	cellular response to superoxide	P	3	8	289	6748	0.0103806	0.00118554	over	TCONS_00010363, TCONS_00014361, TCONS_00049051	TCONS_00010363, TCONS_00047772, TCONS_00004446, TCONS_00007562, TCONS_00046972, TCONS_00014361, TCONS_00049051, TCONS_00054184	0.00350684	0.0411829	0.375
GO:0004784	superoxide dismutase activity	F	3	8	289	6748	0.0103806	0.00118554	over	TCONS_00010363, TCONS_00014361, TCONS_00049051	TCONS_00010363, TCONS_00047772, TCONS_00009079, TCONS_00004446, TCONS_00007562, TCONS_00012517, TCONS_00014361, TCONS_00049051	0.00350684	0.0411829	0.375
GO:0016721	oxidoreductase activity, acting on superoxide radicals as acceptor	F	3	8	289	6748	0.0103806	0.00118554	over	TCONS_00010363, TCONS_00014361, TCONS_00049051	TCONS_00010363, TCONS_00047772, TCONS_00009079, TCONS_00004446, TCONS_00007562, TCONS_00012517, TCONS_00014361, TCONS_00049051	0.00350684	0.0411829	0.375
GO:0034599	cellular response to oxidative stress	P	5	26	289	6748	0.017301	0.00385299	over	TCONS_00010363, TCONS_00014361, TCONS_00049051, TCONS_00004064, TCONS_00039859	TCONS_00008154, TCONS_00007562, TCONS_00008478, TCONS_00001438, TCONS_00014050, TCONS_00049300, TCONS_00045040, TCONS_00046972, TCONS_00047667, TCONS_00031303, TCONS_00039709, TCONS_00010363, TCONS_00009079, TCONS_00014361, TCONS_00057656, TCONS_00046614, TCONS_00057378, TCONS_00054184, TCONS_00047772, TCONS_00004446, TCONS_00025722, TCONS_00052532, TCONS_00049051, TCONS_00033713, TCONS_00004064,…	0.00370855	0.042112	0.192308
GO:0019748	secondary metabolic process	P	7	50	289	6748	0.0242215	0.0074096	over	TCONS_00048113, TCONS_00012202, TCONS_00046874, TCONS_00021256, TCONS_00041254, TCONS_00045246, TCONS_00009927	TCONS_00015008, TCONS_00007422, TCONS_00039095, TCONS_00009927, TCONS_00031926, TCONS_00046874, TCONS_00021256, TCONS_00043047, TCONS_00050009, TCONS_00045145, TCONS_00030518, TCONS_00033142, TCONS_00037783, TCONS_00037501, TCONS_00042676, TCONS_00015411, TCONS_00036611, TCONS_00054541, TCONS_00022646, TCONS_00054542, TCONS_00015170, TCONS_00032608, TCONS_00029963, TCONS_00051268, TCONS_00033735,…	0.00389513	0.0435115	0.14
GO:0009063	cellular amino acid catabolic process	P	7	50	289	6748	0.0242215	0.0074096	over	TCONS_00048113, TCONS_00012202, TCONS_00026376, TCONS_00026372, TCONS_00010524, TCONS_00041112, TCONS_00001184	TCONS_00034123, TCONS_00055026, TCONS_00023866, TCONS_00055021, TCONS_00048179, TCONS_00029935, TCONS_00053876, TCONS_00014369, TCONS_00012820, TCONS_00012024, TCONS_00000556, TCONS_00032171, TCONS_00057572, TCONS_00017591, TCONS_00046168, TCONS_00054539, TCONS_00026376, TCONS_00026179, TCONS_00023864, TCONS_00026372, TCONS_00041112, TCONS_00003272, TCONS_00047053, TCONS_00055828, TCONS_00037651,…	0.00389513	0.0435115	0.14
GO:0016787	hydrolase activity	F	64	1152	289	6748	0.221453	0.170717	over	TCONS_00044409, TCONS_00041417, TCONS_00037310, TCONS_00034089, TCONS_00011367, TCONS_00032345, TCONS_00047080, TCONS_00029808, TCONS_00054009, TCONS_00001560, TCONS_00048732, TCONS_00046874, TCONS_00050964, TCONS_00046032, TCONS_00043727, TCONS_00034473, TCONS_00037303, TCONS_00013674, TCONS_00048737, TCONS_00038394, TCONS_00056567, TCONS_00036175, TCONS_00020108, TCONS_00033060, TCONS_00014084,…	TCONS_00037310, TCONS_00012017, TCONS_00017944, TCONS_00037795, TCONS_00037314, TCONS_00036467, TCONS_00013586, TCONS_00037793, TCONS_00003537, TCONS_00049787, TCONS_00003302, TCONS_00029930, TCONS_00004630, TCONS_00050769, TCONS_00046271, TCONS_00052947, TCONS_00046032, TCONS_00049540, TCONS_00034033, TCONS_00032097, TCONS_00036695, TCONS_00016621, TCONS_00017952, TCONS_00037303, TCONS_00056080,…	0.00445548	0.0478268	0.0555556
GO:0048868	pollen tube development	P	3	9	289	6748	0.0103806	0.00133373	over	TCONS_00034990, TCONS_00035385, TCONS_00041195	TCONS_00034990, TCONS_00035385, TCONS_00038795, TCONS_00008112, TCONS_00052533, TCONS_00007422, TCONS_00041195, TCONS_00011715, TCONS_00041194	0.00503705	0.0524312	0.333333
GO:0034614	cellular response to reactive oxygen species	P	3	9	289	6748	0.0103806	0.00133373	over	TCONS_00010363, TCONS_00014361, TCONS_00049051	TCONS_00010363, TCONS_00047772, TCONS_00004446, TCONS_00007562, TCONS_00046972, TCONS_00047667, TCONS_00014361, TCONS_00049051, TCONS_00054184	0.00503705	0.0524312	0.333333
GO:0006559	L-phenylalanine catabolic process	P	2	3	289	6748	0.00692042	0.000444576	over	TCONS_00048113, TCONS_00012202	TCONS_00048113, TCONS_00012202, TCONS_00046168	0.00525103	0.0530509	0.666667
GO:0009313	oligosaccharide catabolic process	P	2	3	289	6748	0.00692042	0.000444576	over	TCONS_00043727, TCONS_00046032	TCONS_00043727, TCONS_00043725, TCONS_00046032	0.00525103	0.0530509	0.666667
GO:0004084	branched-chain-amino-acid transaminase activity	F	2	3	289	6748	0.00692042	0.000444576	over	TCONS_00026376, TCONS_00026372	TCONS_00026376, TCONS_00026372, TCONS_00032171	0.00525103	0.0530509	0.666667
GO:0052692	raffinose alpha-galactosidase activity	F	2	3	289	6748	0.00692042	0.000444576	over	TCONS_00028053, TCONS_00046032	TCONS_00028049, TCONS_00028053, TCONS_00046032	0.00525103	0.0530509	0.666667
GO:0004252	serine-type endopeptidase activity	F	7	54	289	6748	0.0242215	0.00800237	over	TCONS_00054009, TCONS_00027548, TCONS_00011351, TCONS_00034612, TCONS_00034614, TCONS_00051329, TCONS_00053619	TCONS_00044326, TCONS_00013586, TCONS_00016012, TCONS_00023626, TCONS_00000546, TCONS_00054374, TCONS_00050294, TCONS_00054009, TCONS_00049787, TCONS_00049225, TCONS_00003464, TCONS_00051817, TCONS_00015913, TCONS_00015459, TCONS_00011499, TCONS_00049429, TCONS_00056883, TCONS_00010160, TCONS_00037100, TCONS_00027548, TCONS_00052677, TCONS_00003471, TCONS_00028151, TCONS_00014653, TCONS_00013244,…	0.00581439	0.0574746	0.12963
GO:0044712	single-organism catabolic process	P	17	222	289	6748	0.0588235	0.0328986	over	TCONS_00043727, TCONS_00012202, TCONS_00034531, TCONS_00040707, TCONS_00014084, TCONS_00048113, TCONS_00026376, TCONS_00055249, TCONS_00041254, TCONS_00026372, TCONS_00041112, TCONS_00010524, TCONS_00045246, TCONS_00001184, TCONS_00032229, TCONS_00007292, TCONS_00046032	TCONS_00004191, TCONS_00017944, TCONS_00007347, TCONS_00046945, TCONS_00003537, TCONS_00029935, TCONS_00028049, TCONS_00043444, TCONS_00050769, TCONS_00028046, TCONS_00051616, TCONS_00040294, TCONS_00029374, TCONS_00046032, TCONS_00012820, TCONS_00011972, TCONS_00012024, TCONS_00033180, TCONS_00026416, TCONS_00046168, TCONS_00024359, TCONS_00030908, TCONS_00017947, TCONS_00037651, TCONS_00043219,…	0.00746876	0.0707729	0.0765766
GO:0044042	glucan metabolic process	P	11	120	289	6748	0.0380623	0.017783	over	TCONS_00043727, TCONS_00048732, TCONS_00052666, TCONS_00013674, TCONS_00054244, TCONS_00048737, TCONS_00032229, TCONS_00006390, TCONS_00029808, TCONS_00057484, TCONS_00023936	TCONS_00043954, TCONS_00008794, TCONS_00018631, TCONS_00046427, TCONS_00007347, TCONS_00019289, TCONS_00019287, TCONS_00029808, TCONS_00052669, TCONS_00030753, TCONS_00025733, TCONS_00048732, TCONS_00052666, TCONS_00040296, TCONS_00004353, TCONS_00013856, TCONS_00040294, TCONS_00011836, TCONS_00043727, TCONS_00043725, TCONS_00034310, TCONS_00037822, TCONS_00016466, TCONS_00052164, TCONS_00048737,…	0.00835958	0.0776085	0.0916667
GO:0044699	single-organism process	P	118	2407	289	6748	0.408304	0.356698	over	TCONS_00033991, TCONS_00039217, TCONS_00038007, TCONS_00017541, TCONS_00040609, TCONS_00009927, TCONS_00025058, TCONS_00055814, TCONS_00003421, TCONS_00025457, TCONS_00052666, TCONS_00021256, TCONS_00045226, TCONS_00046032, TCONS_00043727, TCONS_00010363, TCONS_00044934, TCONS_00014601, TCONS_00009650, TCONS_00009657, TCONS_00017432, TCONS_00023936, TCONS_00002984, TCONS_00019170, TCONS_00026376,…	TCONS_00035374, TCONS_00017944, TCONS_00034045, TCONS_00016610, TCONS_00039734, TCONS_00001127, TCONS_00030910, TCONS_00029935, TCONS_00006807, TCONS_00002454, TCONS_00025571, TCONS_00046031, TCONS_00046032, TCONS_00036212, TCONS_00033186, TCONS_00012269, TCONS_00010085, TCONS_00036217, TCONS_00036699, TCONS_00058029, TCONS_00006820, TCONS_00033180, TCONS_00015770, TCONS_00037540, TCONS_00006815,…	0.00874063	0.0806015	0.0490237	0007153, TCONS_00012984, TCONS_00044616, TCONS_00008484, TCONS_00044614, TCONS_00053573, TCONS_00051394, TCONS_00024949, TCONS_00000998, TCONS_00053569, TCONS_00020592, TCONS_00052234, TCONS_00051387, TCONS_00051389, TCONS_00041112, TCONS_00031236, TCONS_00031237, TCONS_00013825, TCONS_00044629, TCONS_00033890, TCONS_00034741, TCONS_00031231, TCONS_00008456, TCONS_00049081, TCONS_00022756, TCONS_…
GO:0070011	peptidase activity, acting on L-amino acid peptides	F	17	227	289	6748	0.0588235	0.0336396	over	TCONS_00009593, TCONS_00011351, TCONS_00012116, TCONS_00056567, TCONS_00020108, TCONS_00045927, TCONS_00054009, TCONS_00027548, TCONS_00046874, TCONS_00050964, TCONS_00025885, TCONS_00034612, TCONS_00033723, TCONS_00034614, TCONS_00042262, TCONS_00051329, TCONS_00053619	TCONS_00031693, TCONS_00007222, TCONS_00031331, TCONS_00013586, TCONS_00016294, TCONS_00037793, TCONS_00018472, TCONS_00049787, TCONS_00004511, TCONS_00045982, TCONS_00029930, TCONS_00004630, TCONS_00044892, TCONS_00046271, TCONS_00049429, TCONS_00056883, TCONS_00025683, TCONS_00002585, TCONS_00021884, TCONS_00031558, TCONS_00028151, TCONS_00052839, TCONS_00033175, TCONS_00012115, TCONS_00012116,…	0.0089408	0.0818978	0.0748899
GO:0006801	superoxide metabolic process	P	3	11	289	6748	0.0103806	0.00163011	over	TCONS_00010363, TCONS_00014361, TCONS_00049051	TCONS_00010363, TCONS_00047772, TCONS_00009079, TCONS_00004446, TCONS_00007562, TCONS_00046972, TCONS_00014361, TCONS_00049051, TCONS_00048061, TCONS_00012517, TCONS_00054184	0.00907216	0.0825507	0.272727
GO:0006570	tyrosine metabolic process	P	7	60	289	6748	0.0242215	0.00889152	over	TCONS_00048113, TCONS_00012202, TCONS_00055329, TCONS_00024732, TCONS_00042774, TCONS_00054796, TCONS_00032604	TCONS_00045819, TCONS_00009244, TCONS_00009245, TCONS_00044524, TCONS_00031696, TCONS_00021204, TCONS_00021126, TCONS_00038681, TCONS_00024442, TCONS_00002254, TCONS_00046678, TCONS_00007183, TCONS_00018925, TCONS_00036059, TCONS_00008121, TCONS_00044736, TCONS_00035321, TCONS_00021997, TCONS_00049627, TCONS_00057213, TCONS_00012141, TCONS_00018043, TCONS_00002778, TCONS_00053328, TCONS_00046168,…	0.00979283	0.0863491	0.116667
GO:0046394	carboxylic acid biosynthetic process	P	15	193	289	6748	0.0519031	0.0286011	over	TCONS_00012202, TCONS_00037578, TCONS_00042774, TCONS_00017541, TCONS_00040707, TCONS_00054796, TCONS_00048113, TCONS_00055329, TCONS_00026376, TCONS_00024732, TCONS_00026372, TCONS_00041112, TCONS_00010524, TCONS_00033205, TCONS_00032604	TCONS_00044529, TCONS_00014558, TCONS_00031696, TCONS_00009403, TCONS_00016296, TCONS_00017384, TCONS_00005838, TCONS_00000035, TCONS_00029935, TCONS_00001247, TCONS_00037429, TCONS_00013339, TCONS_00028391, TCONS_00057611, TCONS_00012141, TCONS_00001259, TCONS_00022175, TCONS_00056637, TCONS_00003675, TCONS_00010876, TCONS_00029001, TCONS_00033735, TCONS_00017947, TCONS_00037651, TCONS_00011263,…	0.00979349	0.0863491	0.0777202
GO:0009309	amine biosynthetic process	P	6	46	289	6748	0.0207612	0.00681683	over	TCONS_00055329, TCONS_00024732, TCONS_00042774, TCONS_00022756, TCONS_00054796, TCONS_00032604	TCONS_00018419, TCONS_00045819, TCONS_00009244, TCONS_00012677, TCONS_00035991, TCONS_00009245, TCONS_00031696, TCONS_00034269, TCONS_00022756, TCONS_00021204, TCONS_00021126, TCONS_00054796, TCONS_00019388, TCONS_00039693, TCONS_00038681, TCONS_00024442, TCONS_00003965, TCONS_00026521, TCONS_00002254, TCONS_00018807, TCONS_00007183, TCONS_00038411, TCONS_00008121, TCONS_00044736, TCONS_00034213,…	0.00984147	0.0863491	0.130435
GO:0042401	cellular biogenic amine biosynthetic process	P	6	46	289	6748	0.0207612	0.00681683	over	TCONS_00055329, TCONS_00024732, TCONS_00042774, TCONS_00022756, TCONS_00054796, TCONS_00032604	TCONS_00018419, TCONS_00045819, TCONS_00009244, TCONS_00012677, TCONS_00035991, TCONS_00009245, TCONS_00031696, TCONS_00034269, TCONS_00022756, TCONS_00021204, TCONS_00021126, TCONS_00054796, TCONS_00019388, TCONS_00039693, TCONS_00038681, TCONS_00024442, TCONS_00003965, TCONS_00026521, TCONS_00002254, TCONS_00018807, TCONS_00007183, TCONS_00038411, TCONS_00008121, TCONS_00044736, TCONS_00034213,…	0.00984147	0.0863491	0.130435
GO:0016841	ammonia-lyase activity	F	2	4	289	6748	0.00692042	0.000592768	over	TCONS_00048113, TCONS_00012202	TCONS_00048113, TCONS_00012202, TCONS_00045782, TCONS_00043853	0.0100552	0.0863491	0.5
GO:0016894	endonuclease activity, active with either ribo- or deoxyribonucleic acids and producing 3'-phosphomonoesters	F	2	4	289	6748	0.00692042	0.000592768	over	TCONS_00041417, TCONS_00036175	TCONS_00041417, TCONS_00056058, TCONS_00036175, TCONS_00000514	0.0100552	0.0863491	0.5
GO:0016892	endoribonuclease activity, producing 3'-phosphomonoesters	F	2	4	289	6748	0.00692042	0.000592768	over	TCONS_00041417, TCONS_00036175	TCONS_00041417, TCONS_00056058, TCONS_00036175, TCONS_00000514	0.0100552	0.0863491	0.5
GO:0033897	ribonuclease T2 activity	F	2	4	289	6748	0.00692042	0.000592768	over	TCONS_00041417, TCONS_00036175	TCONS_00041417, TCONS_00056058, TCONS_00036175, TCONS_00000514	0.0100552	0.0863491	0.5
GO:0019725	cellular homeostasis	P	9	92	289	6748	0.0311419	0.0136337	over	TCONS_00003964, TCONS_00035385, TCONS_00031770, TCONS_00046602, TCONS_00030585, TCONS_00050812, TCONS_00041198, TCONS_00004064, TCONS_00039859	TCONS_00036069, TCONS_00008154, TCONS_00031770, TCONS_00035016, TCONS_00018833, TCONS_00009168, TCONS_00008478, TCONS_00045612, TCONS_00051384, TCONS_00053044, TCONS_00046427, TCONS_00007821, TCONS_00007427, TCONS_00002965, TCONS_00001438, TCONS_00002768, TCONS_00000234, TCONS_00047400, TCONS_00023154, TCONS_00051772, TCONS_00050447, TCONS_00031884, TCONS_00005441, TCONS_00022381, TCONS_00035925,…	0.0107843	0.0886422	0.0978261
GO:0010035	response to inorganic substance	P	6	47	289	6748	0.0207612	0.00696503	over	TCONS_00010363, TCONS_00033991, TCONS_00056071, TCONS_00014361, TCONS_00049051, TCONS_00020612	TCONS_00037532, TCONS_00033991, TCONS_00037751, TCONS_00007562, TCONS_00056071, TCONS_00045612, TCONS_00020612, TCONS_00011184, TCONS_00052602, TCONS_00053935, TCONS_00002972, TCONS_00030459, TCONS_00046972, TCONS_00049844, TCONS_00025833, TCONS_00050029, TCONS_00047667, TCONS_00046931, TCONS_00029414, TCONS_00055953, TCONS_00040171, TCONS_00027130, TCONS_00010363, TCONS_00020309, TCONS_00010460,…	0.0108053	0.0886422	0.12766
GO:0072593	reactive oxygen species metabolic process	P	4	22	289	6748	0.0138408	0.00326023	over	TCONS_00010363, TCONS_00045365, TCONS_00014361, TCONS_00049051	TCONS_00010363, TCONS_00009079, TCONS_00007562, TCONS_00007399, TCONS_00014361, TCONS_00055741, TCONS_00054184, TCONS_00004329, TCONS_00047772, TCONS_00050892, TCONS_00004446, TCONS_00045365, TCONS_00046972, TCONS_00025833, TCONS_00004302, TCONS_00024138, TCONS_00048061, TCONS_00049051, TCONS_00012517, TCONS_00015839, TCONS_00001295, TCONS_00017619	0.011078	0.0891266	0.181818
GO:0046395	carboxylic acid catabolic process	P	7	62	289	6748	0.0242215	0.00918791	over	TCONS_00048113, TCONS_00012202, TCONS_00026376, TCONS_00026372, TCONS_00010524, TCONS_00041112, TCONS_00001184	TCONS_00004191, TCONS_00034123, TCONS_00055026, TCONS_00023866, TCONS_00055021, TCONS_00048179, TCONS_00029935, TCONS_00020044, TCONS_00053876, TCONS_00014369, TCONS_00012820, TCONS_00012024, TCONS_00000556, TCONS_00032171, TCONS_00057572, TCONS_00017591, TCONS_00048189, TCONS_00046168, TCONS_00054539, TCONS_00026416, TCONS_00026376, TCONS_00026179, TCONS_00023864, TCONS_00026372, TCONS_00041112,…	0.0114407	0.0913924	0.112903
GO:0009056	catabolic process	P	28	457	289	6748	0.0968858	0.0677238	over	TCONS_00012116, TCONS_00032488, TCONS_00040707, TCONS_00048113, TCONS_00045365, TCONS_00048732, TCONS_00046874, TCONS_00050964, TCONS_00010524, TCONS_00045246, TCONS_00001184, TCONS_00046032, TCONS_00043727, TCONS_00034473, TCONS_00012202, TCONS_00034531, TCONS_00037446, TCONS_00048737, TCONS_00014084, TCONS_00045927, TCONS_00026376, TCONS_00055249, TCONS_00041254, TCONS_00026372, TCONS_00041112,…	TCONS_00036463, TCONS_00017944, TCONS_00037795, TCONS_00037793, TCONS_00003537, TCONS_00029935, TCONS_00004511, TCONS_00029930, TCONS_00050769, TCONS_00051616, TCONS_00046032, TCONS_00011056, TCONS_00056080, TCONS_00012024, TCONS_00036457, TCONS_00033180, TCONS_00005608, TCONS_00005605, TCONS_00005613, TCONS_00026416, TCONS_00025683, TCONS_00046168, TCONS_00024359, TCONS_00002585, TCONS_00030908,…	0.0132221	0.101202	0.0612691
GO:0016054	organic acid catabolic process	P	7	64	289	6748	0.0242215	0.00948429	over	TCONS_00048113, TCONS_00012202, TCONS_00026376, TCONS_00026372, TCONS_00041112, TCONS_00010524, TCONS_00001184	TCONS_00004191, TCONS_00034123, TCONS_00055026, TCONS_00023866, TCONS_00055021, TCONS_00048179, TCONS_00029935, TCONS_00020044, TCONS_00053876, TCONS_00014369, TCONS_00037940, TCONS_00012820, TCONS_00012024, TCONS_00000556, TCONS_00032171, TCONS_00057572, TCONS_00017591, TCONS_00048189, TCONS_00054539, TCONS_00046168, TCONS_00026416, TCONS_00026376, TCONS_00026179, TCONS_00023864, TCONS_00026372,…	0.013258	0.101202	0.109375
GO:0016831	carboxy-lyase activity	F	5	36	289	6748	0.017301	0.00533491	over	TCONS_00025457, TCONS_00007763, TCONS_00021676, TCONS_00033847, TCONS_00020800	TCONS_00013347, TCONS_00018218, TCONS_00008456, TCONS_00007763, TCONS_00039410, TCONS_00000426, TCONS_00027436, TCONS_00001247, TCONS_00025457, TCONS_00046678, TCONS_00034516, TCONS_00011578, TCONS_00033847, TCONS_00043242, TCONS_00012502, TCONS_00013856, TCONS_00017439, TCONS_00011793, TCONS_00019438, TCONS_00036699, TCONS_00040477, TCONS_00009514, TCONS_00008204, TCONS_00057611, TCONS_00021676,…	0.0137987	0.104173	0.138889
GO:0031406	carboxylic acid binding	F	5	36	289	6748	0.017301	0.00533491	over	TCONS_00022663, TCONS_00045226, TCONS_00012932, TCONS_00015868, TCONS_00014605	TCONS_00009102, TCONS_00019303, TCONS_00022933, TCONS_00056355, TCONS_00003965, TCONS_00046774, TCONS_00002299, TCONS_00030479, TCONS_00004476, TCONS_00024224, TCONS_00046579, TCONS_00022663, TCONS_00045226, TCONS_00005761, TCONS_00027573, TCONS_00040591, TCONS_00030517, TCONS_00014605, TCONS_00038159, TCONS_00039324, TCONS_00029083, TCONS_00037943, TCONS_00032871, TCONS_00055576, TCONS_00032091,…	0.0137987	0.104173	0.138889
GO:0006790	sulfur compound metabolic process	P	11	131	289	6748	0.0380623	0.0194132	over	TCONS_00003964, TCONS_00018219, TCONS_00019170, TCONS_00001385, TCONS_00041254, TCONS_00045246, TCONS_00034181, TCONS_00021676, TCONS_00004064, TCONS_00039859, TCONS_00057222	TCONS_00008154, TCONS_00035255, TCONS_00036865, TCONS_00035016, TCONS_00017667, TCONS_00016573, TCONS_00008557, TCONS_00046306, TCONS_00045858, TCONS_00006811, TCONS_00045859, TCONS_00007739, TCONS_00046398, TCONS_00056903, TCONS_00046553, TCONS_00020044, TCONS_00027230, TCONS_00043047, TCONS_00032778, TCONS_00010749, TCONS_00010747, TCONS_00030518, TCONS_00029132, TCONS_00025173, TCONS_00056360,…	0.0142571	0.106463	0.0839695
GO:0045229	external encapsulating structure organization	P	6	51	289	6748	0.0207612	0.00755779	over	TCONS_00050587, TCONS_00044739, TCONS_00044518, TCONS_00054244, TCONS_00006390, TCONS_00029808	TCONS_00016934, TCONS_00057486, TCONS_00029808, TCONS_00054526, TCONS_00025932, TCONS_00030753, TCONS_00025733, TCONS_00041582, TCONS_00001082, TCONS_00044739, TCONS_00034310, TCONS_00007232, TCONS_00035720, TCONS_00052164, TCONS_00014283, TCONS_00026928, TCONS_00020273, TCONS_00048788, TCONS_00047733, TCONS_00001295, TCONS_00011964, TCONS_00044464, TCONS_00032966, TCONS_00032164, TCONS_00031231,…	0.0152495	0.113059	0.117647
GO:0005976	polysaccharide metabolic process	P	11	133	289	6748	0.0380623	0.0197095	over	TCONS_00043727, TCONS_00048732, TCONS_00052666, TCONS_00013674, TCONS_00048737, TCONS_00054244, TCONS_00032229, TCONS_00006390, TCONS_00029808, TCONS_00057484, TCONS_00023936	TCONS_00043954, TCONS_00008794, TCONS_00018631, TCONS_00046427, TCONS_00007347, TCONS_00019289, TCONS_00019287, TCONS_00029808, TCONS_00052669, TCONS_00030753, TCONS_00025733, TCONS_00048732, TCONS_00052666, TCONS_00040296, TCONS_00004353, TCONS_00013856, TCONS_00011836, TCONS_00040294, TCONS_00043727, TCONS_00043725, TCONS_00034310, TCONS_00037822, TCONS_00016466, TCONS_00052164, TCONS_00048737,…	0.0155607	0.113059	0.0827068
GO:0004175	endopeptidase activity	F	11	133	289	6748	0.0380623	0.0197095	over	TCONS_00054009, TCONS_00009593, TCONS_00027548, TCONS_00011351, TCONS_00025885, TCONS_00034612, TCONS_00056567, TCONS_00034614, TCONS_00051329, TCONS_00053619, TCONS_00045927	TCONS_00031693, TCONS_00007222, TCONS_00031331, TCONS_00013586, TCONS_00000546, TCONS_00016294, TCONS_00037793, TCONS_00007747, TCONS_00025849, TCONS_00049787, TCONS_00029655, TCONS_00004511, TCONS_00029930, TCONS_00049260, TCONS_00015913, TCONS_00044892, TCONS_00018508, TCONS_00036058, TCONS_00015810, TCONS_00009257, TCONS_00038119, TCONS_00017434, TCONS_00049429, TCONS_00056883, TCONS_00050264,…	0.0155607	0.113059	0.0827068
GO:0043168	anion binding	F	9	99	289	6748	0.0311419	0.014671	over	TCONS_00024732, TCONS_00022663, TCONS_00045226, TCONS_00021676, TCONS_00057222, TCONS_00012932, TCONS_00015868, TCONS_00032604, TCONS_00014605	TCONS_00006410, TCONS_00022853, TCONS_00056355, TCONS_00000035, TCONS_00002299, TCONS_00030479, TCONS_00052268, TCONS_00004476, TCONS_00045226, TCONS_00055819, TCONS_00030517, TCONS_00039324, TCONS_00029083, TCONS_00037943, TCONS_00032091, TCONS_00003946, TCONS_00021639, TCONS_00000556, TCONS_00039321, TCONS_00038230, TCONS_00006815, TCONS_00027109, TCONS_00022175, TCONS_00056637, TCONS_00049834,…	0.0159032	0.113059	0.0909091
GO:0080163	regulation of protein serine/threonine phosphatase activity	P	2	5	289	6748	0.00692042	0.00074096	over	TCONS_00045226, TCONS_00012932	TCONS_00046774, TCONS_00032871, TCONS_00045226, TCONS_00027573, TCONS_00012932	0.0160455	0.113059	0.4
GO:0033609	oxalate metabolic process	P	2	5	289	6748	0.00692042	0.00074096	over	TCONS_00007763, TCONS_00020800	TCONS_00007763, TCONS_00042123, TCONS_00034516, TCONS_00006425, TCONS_00020800	0.0160455	0.113059	0.4
GO:0046564	oxalate decarboxylase activity	F	2	5	289	6748	0.00692042	0.00074096	over	TCONS_00007763, TCONS_00020800	TCONS_00007763, TCONS_00042123, TCONS_00034516, TCONS_00006425, TCONS_00020800	0.0160455	0.113059	0.4
GO:0047134	protein-disulfide reductase activity	F	2	5	289	6748	0.00692042	0.00074096	over	TCONS_00030585, TCONS_00041198	TCONS_00005922, TCONS_00041199, TCONS_00030585, TCONS_00041198, TCONS_00039709	0.0160455	0.113059	0.4
GO:0004611	phosphoenolpyruvate carboxykinase activity	F	2	5	289	6748	0.00692042	0.00074096	over	TCONS_00025457, TCONS_00033847	TCONS_00047672, TCONS_00025457, TCONS_00040477, TCONS_00033847, TCONS_00019331	0.0160455	0.113059	0.4
GO:0004557	alpha-galactosidase activity	F	2	5	289	6748	0.00692042	0.00074096	over	TCONS_00028053, TCONS_00046032	TCONS_00028049, TCONS_00014279, TCONS_00021655, TCONS_00028053, TCONS_00046032	0.0160455	0.113059	0.4
GO:0008652	cellular amino acid biosynthetic process	P	9	100	289	6748	0.0311419	0.0148192	over	TCONS_00055329, TCONS_00026376, TCONS_00024732, TCONS_00042774, TCONS_00026372, TCONS_00017541, TCONS_00010524, TCONS_00054796, TCONS_00032604	TCONS_00014558, TCONS_00006410, TCONS_00017541, TCONS_00023307, TCONS_00009403, TCONS_00056355, TCONS_00017384, TCONS_00005838, TCONS_00053516, TCONS_00013339, TCONS_00030517, TCONS_00028391, TCONS_00037943, TCONS_00057611, TCONS_00057577, TCONS_00009812, TCONS_00021479, TCONS_00038230, TCONS_00001259, TCONS_00022175, TCONS_00026376, TCONS_00056637, TCONS_00026372, TCONS_00048061, TCONS_00010876,…	0.0167401	0.115015	0.09
GO:0098754	detoxification	P	4	25	289	6748	0.0138408	0.0037048	over	TCONS_00010363, TCONS_00045365, TCONS_00014361, TCONS_00049051	TCONS_00007562, TCONS_00045612, TCONS_00047955, TCONS_00045365, TCONS_00046972, TCONS_00025833, TCONS_00053612, TCONS_00017619, TCONS_00010363, TCONS_00042417, TCONS_00042416, TCONS_00014361, TCONS_00007699, TCONS_00054184, TCONS_00028509, TCONS_00047772, TCONS_00004446, TCONS_00028510, TCONS_00047954, TCONS_00027368, TCONS_00049051, TCONS_00044388, TCONS_00001295, TCONS_00054937, TCONS_00025261	0.0168236	0.115015	0.16
GO:1990748	cellular detoxification	P	4	25	289	6748	0.0138408	0.0037048	over	TCONS_00010363, TCONS_00045365, TCONS_00014361, TCONS_00049051	TCONS_00007562, TCONS_00045612, TCONS_00047955, TCONS_00045365, TCONS_00046972, TCONS_00025833, TCONS_00053612, TCONS_00017619, TCONS_00010363, TCONS_00042417, TCONS_00042416, TCONS_00014361, TCONS_00007699, TCONS_00054184, TCONS_00028509, TCONS_00047772, TCONS_00004446, TCONS_00028510, TCONS_00047954, TCONS_00027368, TCONS_00049051, TCONS_00044388, TCONS_00001295, TCONS_00054937, TCONS_00025261	0.0168236	0.115015	0.16
GO:0009636	response to toxic substance	P	4	25	289	6748	0.0138408	0.0037048	over	TCONS_00010363, TCONS_00045365, TCONS_00014361, TCONS_00049051	TCONS_00007562, TCONS_00045612, TCONS_00047955, TCONS_00045365, TCONS_00046972, TCONS_00025833, TCONS_00053612, TCONS_00017619, TCONS_00010363, TCONS_00042417, TCONS_00042416, TCONS_00014361, TCONS_00007699, TCONS_00054184, TCONS_00028509, TCONS_00047772, TCONS_00004446, TCONS_00028510, TCONS_00047954, TCONS_00027368, TCONS_00049051, TCONS_00044388, TCONS_00001295, TCONS_00054937, TCONS_00025261	0.0168236	0.115015	0.16
GO:0098869	cellular oxidant detoxification	P	4	25	289	6748	0.0138408	0.0037048	over	TCONS_00010363, TCONS_00045365, TCONS_00014361, TCONS_00049051	TCONS_00007562, TCONS_00045612, TCONS_00047955, TCONS_00045365, TCONS_00046972, TCONS_00025833, TCONS_00053612, TCONS_00017619, TCONS_00010363, TCONS_00042417, TCONS_00042416, TCONS_00014361, TCONS_00007699, TCONS_00054184, TCONS_00028509, TCONS_00047772, TCONS_00004446, TCONS_00028510, TCONS_00047954, TCONS_00027368, TCONS_00049051, TCONS_00044388, TCONS_00001295, TCONS_00054937, TCONS_00025261	0.0168236	0.115015	0.16
GO:0004601	peroxidase activity	F	5	38	289	6748	0.017301	0.0056313	over	TCONS_00050587, TCONS_00045365, TCONS_00043503, TCONS_00043502, TCONS_00054352	TCONS_00012495, TCONS_00034104, TCONS_00045612, TCONS_00055741, TCONS_00047955, TCONS_00054352, TCONS_00054351, TCONS_00006638, TCONS_00050587, TCONS_00045365, TCONS_00025833, TCONS_00053612, TCONS_00031785, TCONS_00017619, TCONS_00001082, TCONS_00056360, TCONS_00042417, TCONS_00024809, TCONS_00042416, TCONS_00043503, TCONS_00043502, TCONS_00019499, TCONS_00007699, TCONS_00014264, TCONS_00019595,…	0.0168502	0.115015	0.131579
GO:0008233	peptidase activity	F	17	248	289	6748	0.0588235	0.0367516	over	TCONS_00009593, TCONS_00011351, TCONS_00012116, TCONS_00056567, TCONS_00020108, TCONS_00045927, TCONS_00054009, TCONS_00027548, TCONS_00046874, TCONS_00050964, TCONS_00025885, TCONS_00034612, TCONS_00033723, TCONS_00034614, TCONS_00042262, TCONS_00051329, TCONS_00053619	TCONS_00031693, TCONS_00007222, TCONS_00031331, TCONS_00013586, TCONS_00016294, TCONS_00037793, TCONS_00018472, TCONS_00049787, TCONS_00004511, TCONS_00045982, TCONS_00029930, TCONS_00004630, TCONS_00044892, TCONS_00046271, TCONS_00049429, TCONS_00056883, TCONS_00047928, TCONS_00025683, TCONS_00002585, TCONS_00021884, TCONS_00002221, TCONS_00044300, TCONS_00031558, TCONS_00028151, TCONS_00052839,…	0.0173197	0.115626	0.0685484
GO:0071554	cell wall organization or biogenesis	P	8	84	289	6748	0.0276817	0.0124481	over	TCONS_00050587, TCONS_00044739, TCONS_00034473, TCONS_00054244, TCONS_00032229, TCONS_00017273, TCONS_00029808, TCONS_00006390	TCONS_00038963, TCONS_00016934, TCONS_00046747, TCONS_00026737, TCONS_00057486, TCONS_00017384, TCONS_00029808, TCONS_00054526, TCONS_00025932, TCONS_00030753, TCONS_00025733, TCONS_00046238, TCONS_00041582, TCONS_00001082, TCONS_00011056, TCONS_00034473, TCONS_00044739, TCONS_00034310, TCONS_00041865, TCONS_00007232, TCONS_00037822, TCONS_00035720, TCONS_00052164, TCONS_00001847, TCONS_00014283,…	0.0173355	0.115626	0.0952381
GO:0009072	aromatic amino acid family metabolic process	P	8	84	289	6748	0.0276817	0.0124481	over	TCONS_00048113, TCONS_00012202, TCONS_00055329, TCONS_00024732, TCONS_00042774, TCONS_00041112, TCONS_00054796, TCONS_00032604	TCONS_00045819, TCONS_00009244, TCONS_00034123, TCONS_00009245, TCONS_00044524, TCONS_00031696, TCONS_00021204, TCONS_00021126, TCONS_00038681, TCONS_00055021, TCONS_00057122, TCONS_00048179, TCONS_00024442, TCONS_00026228, TCONS_00002254, TCONS_00046678, TCONS_00007183, TCONS_00018925, TCONS_00032097, TCONS_00037940, TCONS_00036059, TCONS_00008121, TCONS_00044736, TCONS_00057294, TCONS_00035321,…	0.0173355	0.115626	0.0952381
GO:0004521	endoribonuclease activity	F	3	14	289	6748	0.0103806	0.00207469	over	TCONS_00041417, TCONS_00022454, TCONS_00036175	TCONS_00041417, TCONS_00018313, TCONS_00019522, TCONS_00021657, TCONS_00056058, TCONS_00017870, TCONS_00036175, TCONS_00005805, TCONS_00000514, TCONS_00002601, TCONS_00030314, TCONS_00022454, TCONS_00033801, TCONS_00043276	0.0175712	0.116632	0.214286
GO:0072330	monocarboxylic acid biosynthetic process	P	8	85	289	6748	0.0276817	0.0125963	over	TCONS_00048113, TCONS_00012202, TCONS_00026376, TCONS_00037578, TCONS_00026372, TCONS_00033205, TCONS_00041112, TCONS_00040707	TCONS_00044529, TCONS_00034123, TCONS_00035972, TCONS_00021843, TCONS_00016296, TCONS_00039453, TCONS_00055021, TCONS_00048179, TCONS_00000035, TCONS_00029935, TCONS_00001247, TCONS_00005761, TCONS_00037429, TCONS_00039766, TCONS_00020509, TCONS_00013799, TCONS_00008484, TCONS_00007399, TCONS_00019499, TCONS_00032171, TCONS_00002778, TCONS_00007639, TCONS_00022375, TCONS_00057806, TCONS_00001699,…	0.0183296	0.11936	0.0941176
GO:0044248	cellular catabolic process	P	21	333	289	6748	0.0726644	0.049348	over	TCONS_00043727, TCONS_00034473, TCONS_00012202, TCONS_00012116, TCONS_00034531, TCONS_00037446, TCONS_00040707, TCONS_00048113, TCONS_00045365, TCONS_00026376, TCONS_00046874, TCONS_00050964, TCONS_00055249, TCONS_00041254, TCONS_00026372, TCONS_00041112, TCONS_00010524, TCONS_00045246, TCONS_00001184, TCONS_00042262, TCONS_00007292	TCONS_00004191, TCONS_00036463, TCONS_00017944, TCONS_00031693, TCONS_00031331, TCONS_00008433, TCONS_00007589, TCONS_00046702, TCONS_00046945, TCONS_00046705, TCONS_00037793, TCONS_00018472, TCONS_00003537, TCONS_00029935, TCONS_00004511, TCONS_00028049, TCONS_00045982, TCONS_00029930, TCONS_00043444, TCONS_00040296, TCONS_00050769, TCONS_00051616, TCONS_00010627, TCONS_00029374, TCONS_00011056,…	0.0198049	0.127158	0.0630631
GO:0016684	oxidoreductase activity, acting on peroxide as acceptor	F	5	40	289	6748	0.017301	0.00592768	over	TCONS_00050587, TCONS_00045365, TCONS_00043503, TCONS_00043502, TCONS_00054352	TCONS_00012495, TCONS_00034104, TCONS_00045612, TCONS_00055741, TCONS_00047955, TCONS_00030262, TCONS_00054352, TCONS_00054351, TCONS_00006638, TCONS_00050587, TCONS_00047400, TCONS_00045365, TCONS_00025833, TCONS_00053612, TCONS_00031785, TCONS_00017619, TCONS_00001082, TCONS_00056360, TCONS_00042417, TCONS_00024809, TCONS_00042416, TCONS_00043503, TCONS_00043502, TCONS_00019499, TCONS_00007699,…	0.0202589	0.128869	0.125
GO:0008238	exopeptidase activity	F	6	55	289	6748	0.0207612	0.00815056	over	TCONS_00012116, TCONS_00046874, TCONS_00050964, TCONS_00033723, TCONS_00020108, TCONS_00042262	TCONS_00011760, TCONS_00015685, TCONS_00008953, TCONS_00008952, TCONS_00057368, TCONS_00018472, TCONS_00054374, TCONS_00002732, TCONS_00049225, TCONS_00046874, TCONS_00050964, TCONS_00004630, TCONS_00005321, TCONS_00011912, TCONS_00009974, TCONS_00036611, TCONS_00012183, TCONS_00015295, TCONS_00046879, TCONS_00020108, TCONS_00053845, TCONS_00004567, TCONS_00025683, TCONS_00056834, TCONS_00021884,…	0.0206526	0.130168	0.109091
GO:0044282	small molecule catabolic process	P	8	88	289	6748	0.0276817	0.0130409	over	TCONS_00048113, TCONS_00012202, TCONS_00026376, TCONS_00026372, TCONS_00041112, TCONS_00010524, TCONS_00001184, TCONS_00007292	TCONS_00004191, TCONS_00034123, TCONS_00055026, TCONS_00046945, TCONS_00023866, TCONS_00055021, TCONS_00039451, TCONS_00048179, TCONS_00029935, TCONS_00020044, TCONS_00053876, TCONS_00027431, TCONS_00040294, TCONS_00036739, TCONS_00029374, TCONS_00050608, TCONS_00014369, TCONS_00037940, TCONS_00012820, TCONS_00011972, TCONS_00012024, TCONS_00000556, TCONS_00032171, TCONS_00038395, TCONS_00057572,…	0.0215127	0.132549	0.0909091
GO:0046219	indolalkylamine biosynthetic process	P	5	41	289	6748	0.017301	0.00607587	over	TCONS_00055329, TCONS_00024732, TCONS_00042774, TCONS_00054796, TCONS_00032604	TCONS_00018419, TCONS_00045819, TCONS_00009244, TCONS_00012677, TCONS_00035991, TCONS_00009245, TCONS_00031696, TCONS_00034269, TCONS_00021204, TCONS_00021126, TCONS_00054796, TCONS_00019388, TCONS_00038681, TCONS_00024442, TCONS_00003965, TCONS_00026521, TCONS_00002254, TCONS_00018807, TCONS_00007183, TCONS_00038411, TCONS_00008121, TCONS_00044736, TCONS_00034213, TCONS_00035026, TCONS_00042774,…	0.0220958	0.134335	0.121951
GO:0000162	tryptophan biosynthetic process	P	5	41	289	6748	0.017301	0.00607587	over	TCONS_00055329, TCONS_00024732, TCONS_00042774, TCONS_00054796, TCONS_00032604	TCONS_00018419, TCONS_00045819, TCONS_00009244, TCONS_00012677, TCONS_00035991, TCONS_00009245, TCONS_00031696, TCONS_00034269, TCONS_00021204, TCONS_00021126, TCONS_00054796, TCONS_00019388, TCONS_00038681, TCONS_00024442, TCONS_00003965, TCONS_00026521, TCONS_00002254, TCONS_00018807, TCONS_00007183, TCONS_00038411, TCONS_00008121, TCONS_00044736, TCONS_00034213, TCONS_00035026, TCONS_00042774,…	0.0220958	0.134335	0.121951
GO:0048511	rhythmic process	P	2	6	289	6748	0.00692042	0.000889152	over	TCONS_00013674, TCONS_00016279	TCONS_00055282, TCONS_00014189, TCONS_00032463, TCONS_00038328, TCONS_00013674, TCONS_00016279	0.0230438	0.137662	0.333333
GO:0007623	circadian rhythm	P	2	6	289	6748	0.00692042	0.000889152	over	TCONS_00013674, TCONS_00016279	TCONS_00055282, TCONS_00032463, TCONS_00014189, TCONS_00038328, TCONS_00013674, TCONS_00016279	0.0230438	0.137662	0.333333
GO:0042562	hormone binding	F	2	6	289	6748	0.00692042	0.000889152	over	TCONS_00045226, TCONS_00012932	TCONS_00046774, TCONS_00032871, TCONS_00045226, TCONS_00027573, TCONS_00014819, TCONS_00012932	0.0230438	0.137662	0.333333
GO:0010427	abscisic acid binding	F	2	6	289	6748	0.00692042	0.000889152	over	TCONS_00045226, TCONS_00012932	TCONS_00046774, TCONS_00032871, TCONS_00045226, TCONS_00027573, TCONS_00014819, TCONS_00012932	0.0230438	0.137662	0.333333
GO:0015976	carbon utilization	P	6	57	289	6748	0.0207612	0.00844695	over	TCONS_00024732, TCONS_00025457, TCONS_00033847, TCONS_00032604, TCONS_00014084, TCONS_00007292	TCONS_00039774, TCONS_00051262, TCONS_00039772, TCONS_00024442, TCONS_00025457, TCONS_00027431, TCONS_00028046, TCONS_00015959, TCONS_00023193, TCONS_00036739, TCONS_00044736, TCONS_00011972, TCONS_00049627, TCONS_00014084, TCONS_00002778, TCONS_00038395, TCONS_00050375, TCONS_00023060, TCONS_00051989, TCONS_00013702, TCONS_00032604, TCONS_00037773, TCONS_00037696, TCONS_00009861, TCONS_00011301,…	0.023712	0.139751	0.105263
GO:1901700	response to oxygen-containing compound	P	8	90	289	6748	0.0276817	0.0133373	over	TCONS_00010363, TCONS_00033991, TCONS_00056071, TCONS_00045226, TCONS_00014361, TCONS_00049051, TCONS_00020612, TCONS_00012932	TCONS_00033991, TCONS_00008112, TCONS_00056071, TCONS_00044921, TCONS_00040203, TCONS_00033511, TCONS_00021127, TCONS_00030562, TCONS_00054372, TCONS_00018472, TCONS_00003537, TCONS_00009608, TCONS_00044096, TCONS_00002972, TCONS_00046238, TCONS_00045226, TCONS_00041144, TCONS_00037109, TCONS_00044333, TCONS_00040171, TCONS_00052947, TCONS_00046031, TCONS_00010363, TCONS_00039403, TCONS_00036212,…	0.0238003	0.139751	0.0888889
GO:0009095	aromatic amino acid family biosynthetic process, prephenate pathway	P	5	42	289	6748	0.017301	0.00622407	over	TCONS_00055329, TCONS_00024732, TCONS_00042774, TCONS_00054796, TCONS_00032604	TCONS_00018419, TCONS_00045819, TCONS_00009244, TCONS_00012677, TCONS_00035991, TCONS_00009245, TCONS_00031696, TCONS_00034269, TCONS_00021204, TCONS_00021126, TCONS_00054796, TCONS_00019388, TCONS_00038681, TCONS_00024442, TCONS_00003965, TCONS_00026521, TCONS_00002254, TCONS_00018807, TCONS_00007183, TCONS_00038411, TCONS_00008121, TCONS_00044736, TCONS_00034213, TCONS_00035026, TCONS_00042774,…	0.0240197	0.139843	0.119048
GO:0006571	tyrosine biosynthetic process	P	5	42	289	6748	0.017301	0.00622407	over	TCONS_00055329, TCONS_00024732, TCONS_00042774, TCONS_00054796, TCONS_00032604	TCONS_00018419, TCONS_00045819, TCONS_00009244, TCONS_00012677, TCONS_00035991, TCONS_00009245, TCONS_00031696, TCONS_00034269, TCONS_00021204, TCONS_00021126, TCONS_00054796, TCONS_00019388, TCONS_00038681, TCONS_00024442, TCONS_00003965, TCONS_00026521, TCONS_00002254, TCONS_00018807, TCONS_00007183, TCONS_00038411, TCONS_00008121, TCONS_00044736, TCONS_00034213, TCONS_00035026, TCONS_00042774,…	0.0240197	0.139843	0.119048
GO:0015925	galactosidase activity	F	3	16	289	6748	0.0103806	0.00237107	over	TCONS_00032488, TCONS_00028053, TCONS_00046032	TCONS_00032492, TCONS_00034068, TCONS_00037795, TCONS_00015113, TCONS_00014279, TCONS_00034027, TCONS_00032488, TCONS_00021655, TCONS_00033150, TCONS_00002603, TCONS_00051403, TCONS_00051404, TCONS_00028049, TCONS_00029781, TCONS_00028053, TCONS_00046032	0.024785	0.143086	0.1875
GO:0009073	aromatic amino acid family biosynthetic process	P	5	43	289	6748	0.017301	0.00637226	over	TCONS_00055329, TCONS_00024732, TCONS_00042774, TCONS_00054796, TCONS_00032604	TCONS_00018419, TCONS_00045819, TCONS_00009244, TCONS_00012677, TCONS_00035991, TCONS_00009245, TCONS_00031696, TCONS_00034269, TCONS_00021204, TCONS_00021126, TCONS_00054796, TCONS_00019388, TCONS_00038681, TCONS_00057122, TCONS_00024442, TCONS_00003965, TCONS_00026521, TCONS_00002254, TCONS_00018807, TCONS_00007183, TCONS_00038411, TCONS_00008121, TCONS_00044736, TCONS_00034213, TCONS_00035026,…	0.0260291	0.149638	0.116279
GO:0044106	cellular amine metabolic process	P	7	75	289	6748	0.0242215	0.0111144	over	TCONS_00055329, TCONS_00024732, TCONS_00042774, TCONS_00022756, TCONS_00041112, TCONS_00054796, TCONS_00032604	TCONS_00045819, TCONS_00034123, TCONS_00009244, TCONS_00009245, TCONS_00031696, TCONS_00021204, TCONS_00021126, TCONS_00055021, TCONS_00038681, TCONS_00039693, TCONS_00048179, TCONS_00024442, TCONS_00026228, TCONS_00002254, TCONS_00007183, TCONS_00032097, TCONS_00037940, TCONS_00008121, TCONS_00057294, TCONS_00044736, TCONS_00012024, TCONS_00008686, TCONS_00021997, TCONS_00049627, TCONS_00012141,…	0.0263555	0.149638	0.0933333
GO:0006576	cellular biogenic amine metabolic process	P	7	75	289	6748	0.0242215	0.0111144	over	TCONS_00055329, TCONS_00024732, TCONS_00042774, TCONS_00022756, TCONS_00041112, TCONS_00054796, TCONS_00032604	TCONS_00045819, TCONS_00034123, TCONS_00009244, TCONS_00009245, TCONS_00031696, TCONS_00021204, TCONS_00021126, TCONS_00055021, TCONS_00038681, TCONS_00039693, TCONS_00048179, TCONS_00024442, TCONS_00026228, TCONS_00002254, TCONS_00007183, TCONS_00032097, TCONS_00037940, TCONS_00008121, TCONS_00057294, TCONS_00044736, TCONS_00012024, TCONS_00008686, TCONS_00021997, TCONS_00049627, TCONS_00012141,…	0.0263555	0.149638	0.0933333
GO:0016705	oxidoreductase activity, acting on paired donors, with incorporation or reduction of molecular oxygen	F	7	75	289	6748	0.0242215	0.0111144	over	TCONS_00022334, TCONS_00021256, TCONS_00022663, TCONS_00002890, TCONS_00031669, TCONS_00015868, TCONS_00009927	TCONS_00043958, TCONS_00038202, TCONS_00032066, TCONS_00057643, TCONS_00032060, TCONS_00009927, TCONS_00028207, TCONS_00031926, TCONS_00030910, TCONS_00052027, TCONS_00021256, TCONS_00022663, TCONS_00002890, TCONS_00047480, TCONS_00014824, TCONS_00014549, TCONS_00037783, TCONS_00044616, TCONS_00029083, TCONS_00041028, TCONS_00016985, TCONS_00042676, TCONS_00053331, TCONS_00018488, TCONS_00020622,…	0.0263555	0.149638	0.0933333
GO:0071944	cell periphery	C	26	459	289	6748	0.0899654	0.0680202	over	TCONS_00013543, TCONS_00012116, TCONS_00007763, TCONS_00032488, TCONS_00046602, TCONS_00052573, TCONS_00029808, TCONS_00050587, TCONS_00054009, TCONS_00053836, TCONS_00006390, TCONS_00053619, TCONS_00014605, TCONS_00044739, TCONS_00034990, TCONS_00035385, TCONS_00032298, TCONS_00054244, TCONS_00017432, TCONS_00020800, TCONS_00004064, TCONS_00039859, TCONS_00032229, TCONS_00051329, TCONS_00007292,…	TCONS_00011044, TCONS_00056072, TCONS_00037795, TCONS_00014794, TCONS_00037437, TCONS_00015640, TCONS_00037436, TCONS_00039734, TCONS_00029808, TCONS_00049300, TCONS_00049787, TCONS_00052825, TCONS_00015758, TCONS_00046031, TCONS_00049540, TCONS_00036212, TCONS_00012389, TCONS_00056083, TCONS_00035488, TCONS_00014444, TCONS_00049429, TCONS_00005605, TCONS_00000289, TCONS_00007907, TCONS_00002102,…	0.0293625	0.163862	0.0566449
GO:0044723	single-organism carbohydrate metabolic process	P	18	291	289	6748	0.0622837	0.0431239	over	TCONS_00043727, TCONS_00043922, TCONS_00014601, TCONS_00032488, TCONS_00054244, TCONS_00008669, TCONS_00014084, TCONS_00057484, TCONS_00023936, TCONS_00049622, TCONS_00025457, TCONS_00052666, TCONS_00041112, TCONS_00032229, TCONS_00033847, TCONS_00006390, TCONS_00007292, TCONS_00046032	TCONS_00037795, TCONS_00034045, TCONS_00016610, TCONS_00035016, TCONS_00040961, TCONS_00007347, TCONS_00003537, TCONS_00037791, TCONS_00028049, TCONS_00025457, TCONS_00040296, TCONS_00028046, TCONS_00031689, TCONS_00040294, TCONS_00022182, TCONS_00046032, TCONS_00011972, TCONS_00015896, TCONS_00052164, TCONS_00052167, TCONS_00019331, TCONS_00023936, TCONS_00024359, TCONS_00027622, TCONS_00033858,…	0.0302313	0.163862	0.0618557
GO:1901701	cellular response to oxygen-containing compound	P	5	45	289	6748	0.017301	0.00666864	over	TCONS_00010363, TCONS_00045226, TCONS_00014361, TCONS_00049051, TCONS_00012932	TCONS_00036487, TCONS_00055282, TCONS_00007562, TCONS_00044921, TCONS_00040203, TCONS_00031673, TCONS_00002309, TCONS_00001739, TCONS_00018472, TCONS_00009608, TCONS_00046972, TCONS_00046774, TCONS_00047667, TCONS_00046238, TCONS_00055953, TCONS_00045226, TCONS_00041144, TCONS_00037109, TCONS_00044333, TCONS_00027573, TCONS_00052947, TCONS_00046031, TCONS_00044152, TCONS_00010363, TCONS_00036212,…	0.0302973	0.163862	0.111111
GO:1901606	alpha-amino acid catabolic process	P	5	45	289	6748	0.017301	0.00666864	over	TCONS_00026376, TCONS_00026372, TCONS_00010524, TCONS_00041112, TCONS_00001184	TCONS_00034123, TCONS_00037651, TCONS_00037930, TCONS_00055026, TCONS_00023866, TCONS_00055021, TCONS_00004329, TCONS_00048179, TCONS_00031508, TCONS_00029935, TCONS_00050665, TCONS_00024224, TCONS_00010524, TCONS_00044356, TCONS_00001184, TCONS_00045242, TCONS_00055051, TCONS_00014369, TCONS_00037940, TCONS_00057392, TCONS_00012820, TCONS_00034177, TCONS_00057391, TCONS_00008586, TCONS_00012024,…	0.0302973	0.163862	0.111111
GO:0009407	toxin catabolic process	P	2	7	289	6748	0.00692042	0.00103734	over	TCONS_00041254, TCONS_00045246	TCONS_00029963, TCONS_00037501, TCONS_00041254, TCONS_00022646, TCONS_00043047, TCONS_00045246, TCONS_00030518	0.030888	0.163862	0.285714
GO:0090487	secondary metabolite catabolic process	P	2	7	289	6748	0.00692042	0.00103734	over	TCONS_00041254, TCONS_00045246	TCONS_00029963, TCONS_00037501, TCONS_00041254, TCONS_00022646, TCONS_00043047, TCONS_00045246, TCONS_00030518	0.030888	0.163862	0.285714
GO:0019530	taurine metabolic process	P	2	7	289	6748	0.00692042	0.00103734	over	TCONS_00021676, TCONS_00034181	TCONS_00046398, TCONS_00021680, TCONS_00018218, TCONS_00034179, TCONS_00021676, TCONS_00034181, TCONS_00046406	0.030888	0.163862	0.285714
[truncated: 1,257 more rows]
