# Supplementary material for: Combination of iTRAQ proteomics and RNA-seq transcriptomics reveals multiple levels of regulation in phytoplasma-infected Ziziphus jujuba Mill
Source: Hortic Res. 2017 Dec 27;4:17080–. doi: 10.1038/hortres.2017.80 (PMC5744194; doi:10.1038/hortres.2017.80)
Supplement: Supplementary Table S-7 [file hortres201780-s11.xlsx]

## Sheet: TopBlastHits
Sequence name	Sequence desc.	Sequence length	Hit desc.	Hit ACC	E-Value	Similarity	Bit-Score	Alignment length	Positives
TCONS_00009179	phosphoglycolate phosphatase-like	175	gi|356531866|ref|XP_003534497.1|PREDICTED: phosphoglycolate phosphatase-like [Glycine max]	XP_003534497	2.35538e-113	95	338.576	173	166
TCONS_00038149	glycerate dehydrogenase-like	386	gi|462395324|gb|EMJ01123.1|hypothetical protein PRUPE_ppa006993mg [Prunus persica]	EMJ01123	0	98	756.518	386	379
TCONS_00015959	carbonic chloroplastic-like isoform 2	271	gi|470137747|ref|XP_004304624.1|PREDICTED: carbonic anhydrase, chloroplastic-like isoform 2 [Fragaria vesca subsp. vesca]	XP_004304624	2.12957e-159	88	455.677	268	238
TCONS_00005552	Late embryogenesis abundant group 2 isoform 1	318	gi|557544254|gb|ESR55232.1|hypothetical protein CICLE_v10020871mg [Citrus clementina]	ESR55232	0	94	548.51	308	292
TCONS_00007588	lactoylglutathione lyase-like	124	gi|449459114|ref|XP_004147291.1|PREDICTED: lactoylglutathione lyase-like [Cucumis sativus]	XP_004147291	1.64629e-73	94	228.024	123	116
TCONS_00005662	OAS-TL4 cysteine synthase	390	gi|356500108|ref|XP_003518876.1|PREDICTED: cysteine synthase, chloroplastic/chromoplastic-like isoform 1 [Glycine max]	XP_003518876	0	89	630.172	392	351
TCONS_00013779	ribulose bisphosphate carboxylase oxygenase activase chloroplastic-like	439	gi|359481752|ref|XP_002270571.2|PREDICTED: ribulose bisphosphate carboxylase/oxygenase activase 1, chloroplastic-like [Vitis vinifera] >gi|297740331|emb|CBI30513.3| unnamed protein product [Vitis vinifera]	XP_002270571	0	94	806.979	440	416
TCONS_00032999	ATP synthase CF1 beta subunit (chloroplast)	498	gi|7578493|gb|AAF64069.1|AF132887_1ATP synthase, B subunit [Retanilla trinervia]	AAF64069	0	99	983.015	496	492
TCONS_00056662	fructose-bisphosphate aldolase	316	gi|147865431|emb|CAN83666.1|hypothetical protein VITISV_008795 [Vitis vinifera]	CAN83666	0	96	614.764	316	305
TCONS_00033991	annexin 2	316	gi|115345735|gb|ABD47519.1|annexin 2 [Brassica juncea] >gi|124001973|gb|ABM87935.1| annexin 2 [Brassica juncea]	ABD47519	7.22424e-176	85	501.516	313	268
TCONS_00020376	phosphoglycerate chloroplastic-like	488	gi|462409830|gb|EMJ15164.1|hypothetical protein PRUPE_ppa005031mg [Prunus persica]	EMJ15164	0	94	839.721	488	461
TCONS_00040401	Ribulose bisphosphate carboxylase small chloroplast	183	gi|154269258|gb|ABS72189.1|ribulose-1,5-bisphosphate carboxylase/oxygenase small subunit 1A [Corchorus olitorius]	ABS72189	6.04919e-112	91	328.176	183	167
TCONS_00004717	non-functional NADPH-dependent codeinone reductase 2-like	324	gi|462419612|gb|EMJ23875.1|hypothetical protein PRUPE_ppa008603mg [Prunus persica]	EMJ23875	9.76679e-157	81	453.751	323	263
TCONS_00031948	O2 evolving complex 33kD family	332	gi|326467059|gb|ADZ75466.1|oxygen evolving enhancer protein 1 [Litchi chinensis]	ADZ75466	0	96	623.239	333	323
TCONS_00054184	20 kDa chloroplastic-like	253	gi|255550363|ref|XP_002516232.1|groes chaperonin, putative [Ricinus communis] >gi|223544718|gb|EEF46234.1| groes chaperonin, putative [Ricinus communis]	XP_002516232	1.15511e-141	91	409.453	256	234
TCONS_00055463	adenylate kinase B-like	247	gi|462405254|gb|EMJ10718.1|hypothetical protein PRUPE_ppa010508mg [Prunus persica]	EMJ10718	1.86237e-163	95	464.151	247	235
TCONS_00050112	Phosphoribulokinase family	407	gi|224071429|ref|XP_002303455.1|predicted protein [Populus trichocarpa] >gi|222840887|gb|EEE78434.1| Phosphoribulokinase family protein [Populus trichocarpa]	XP_002303455	0	97	780.015	408	397
TCONS_00023058	ribulose-phosphate 3- chloroplastic-like	39	gi|356511994|ref|XP_003524706.1|PREDICTED: ribulose-phosphate 3-epimerase, chloroplastic-like [Glycine max]	XP_003524706	6.6047e-16	100	76.6406	39	39
TCONS_00037598	quinone-oxidoreductase chloroplastic-like	329	gi|508701918|gb|EOX93814.1|Oxidoreductase, zinc-binding dehydrogenase family protein [Theobroma cacao]	EOX93814	0	89	545.814	329	293
TCONS_00024442	aspartate aminotransferase 2 family	460	gi|224143258|ref|XP_002324896.1|predicted protein [Populus trichocarpa] >gi|222866330|gb|EEF03461.1| aspartate aminotransferase 2 family protein [Populus trichocarpa]	XP_002324896	0	95	868.611	462	441
TCONS_00014161	chlorophyll a-b binding chloroplastic-like	313	gi|462415246|gb|EMJ19983.1|hypothetical protein PRUPE_ppa009686mg [Prunus persica]	EMJ19983	2.29944e-144	79	419.853	314	250
TCONS_00018219	isocitrate dehydrogenase family	412	gi|224079726|ref|XP_002305928.1|predicted protein [Populus trichocarpa] >gi|222848892|gb|EEE86439.1| isocitrate dehydrogenase family protein [Populus trichocarpa]	XP_002305928	0	97	817.765	411	401
TCONS_00032059	23 kDa jasmonate-induced -like	156	gi|449526892|ref|XP_004170447.1|PREDICTED: 23 kDa jasmonate-induced protein-like [Cucumis sativus]	XP_004170447	1.66102e-14	51	76.6406	152	79
TCONS_00007562	manganese superoxide dismutase	232	gi|341604891|gb|AEK82129.1|mitochondrial manganese superoxide dismutase [Datisca glomerata]	AEK82129	5.19862e-135	89	390.963	231	207
TCONS_00044504	Adenine nucleotide alpha hydrolases-like superfamily isoform 1	170	gi|462401682|gb|EMJ07239.1|hypothetical protein PRUPE_ppa012560mg [Prunus persica]	EMJ07239	1.40935e-95	90	285.419	164	149
TCONS_00028171	PREDICTED: fructokinase-2-like	331	gi|502148965|ref|XP_004507340.1|PREDICTED: fructokinase-2-like [Cicer arietinum]	XP_004507340	0	95	603.208	326	311
TCONS_00041220	quinone oxidoreductase chloroplastic-like	391	gi|255568816|ref|XP_002525379.1|alcohol dehydrogenase, putative [Ricinus communis] >gi|223535342|gb|EEF37017.1| alcohol dehydrogenase, putative [Ricinus communis]	XP_002525379	0	88	622.468	385	342
TCONS_00014492	quinone oxidoreductase 1-like	399	gi|460390275|ref|XP_004240763.1|PREDICTED: quinone oxidoreductase 1-like [Solanum lycopersicum]	XP_004240763	0	90	573.933	330	299
TCONS_00019090	ADP-glucose pyrophosphorylase small subunit	99	gi|402810389|gb|AFR11329.1|ADP-glucose pyrophosphorylase, partial [Actinidia eriantha]	AFR11329	4.5811e-63	100	202.986	99	99
TCONS_00027431	fructose-1,6- cytosolic-like	342	gi|557536569|gb|ESR47687.1|hypothetical protein CICLE_v10001734mg [Citrus clementina]	ESR47687	0	96	659.833	340	327
TCONS_00023978	dehydrin	229	gi|26418686|gb|AAN78125.1|dehydrin [Citrus x paradisi]	AAN78125	7.532e-46	72	163.31	237	172
TCONS_00016573	dehydroascorbate reductase	274	gi|462411967|gb|EMJ17016.1|hypothetical protein PRUPE_ppa010038mg [Prunus persica]	EMJ17016	2.18581e-144	84	417.927	274	232
TCONS_00023890	glyceraldehyde-3-phosphate dehydrogenase chloroplastic-like	453	gi|462406920|gb|EMJ12384.1|hypothetical protein PRUPE_ppa005598mg [Prunus persica]	EMJ12384	0	96	839.721	453	436
TCONS_00024224	glycine dehydrogenase [decarboxylating] mitochondrial-like	1041	gi|470109508|ref|XP_004291039.1|PREDICTED: glycine dehydrogenase [decarboxylating], mitochondrial-like [Fragaria vesca subsp. vesca]	XP_004291039	0	93	1894.01	1052	979
TCONS_00053536	quinone oxidoreductase 1-like	324	gi|211905343|gb|ACJ11251.1|Ted2 [Gossypium hirsutum]	ACJ11251	0	94	594.734	324	307
TCONS_00015276	zeatin O-glucosyltransferase-like	74	gi|565367005|ref|XP_006350170.1|PREDICTED: zeatin O-glucosyltransferase-like [Solanum tuberosum]	XP_006350170	5.40584e-15	70	77.411	75	53
TCONS_00032828	transketolase family	748	gi|255541252|ref|XP_002511690.1|transketolase, putative [Ricinus communis] >gi|223548870|gb|EEF50359.1| transketolase, putative [Ricinus communis]	XP_002511690	0	94	1400.19	751	709
TCONS_00018958	photosystem II oxygen-evolving complex 2 precursor	264	gi|557539279|gb|ESR50323.1|hypothetical protein CICLE_v10032502mg [Citrus clementina]	ESR50323	7.7979e-160	91	456.447	264	241
TCONS_00049172	ferredoxin-dependent glutamate synthase chloroplastic	1631	gi|462398593|gb|EMJ04261.1|hypothetical protein PRUPE_ppa000146mg [Prunus persica]	EMJ04261	0	95	3062.32	1624	1543
TCONS_00001344	Oxygen-evolving enhancer 3-1	234	gi|508781280|gb|EOY28536.1|Photosystem II subunit Q-2 [Theobroma cacao]	EOY28536	1.41682e-121	89	356.681	234	209
TCONS_00007790	chloroplast stem-loop binding of 41 kDa chloroplastic-like	381	gi|462402977|gb|EMJ08534.1|hypothetical protein PRUPE_ppa007071mg [Prunus persica]	EMJ08534	0	93	696.041	383	360
TCONS_00005757	phospholipase D	807	gi|281494540|gb|ADA72022.1|phospholipase D [Jatropha curcas]	ADA72022	0	95	1505.35	808	769
TCONS_00044716	lipid transfer	117	gi|7012724|gb|AAF35186.1|AF195865_1lipid transfer protein precursor [Gossypium hirsutum] >gi|208427033|gb|ACI26698.1| lipid transfer protein [Gossypium hirsutum] >gi|403391439|gb|AFR43277.1| lipid transfer protein precursor [Gossypium hirsutum]	AAF35186	7.90413e-56	86	180.644	120	104
TCONS_00019580	50S ribosomal L12-A	191	gi|462413324|gb|EMJ18373.1|hypothetical protein PRUPE_ppa011994mg [Prunus persica]	EMJ18373	1.54076e-77	85	241.506	191	163
TCONS_00045723	probable lactoylglutathione chloroplast-like	322	gi|462397640|gb|EMJ03308.1|hypothetical protein PRUPE_ppa007643mg [Prunus persica]	EMJ03308	0	94	600.897	323	306
TCONS_00015922	peptidyl-prolyl cis-trans isomerase chloroplastic-like	393	gi|508710465|gb|EOY02362.1|Cyclophilin 38 isoform 1 [Theobroma cacao]	EOY02362	0	95	728.398	390	372
TCONS_00038719	ATP synthase CF0 subunit I	141	gi|290490252|gb|ADD31533.1|ATP synthase CF0 subunit I protein [Heuchera sanguinea]	ADD31533	4.45683e-81	96	248.054	134	129
TCONS_00009074	Glycine cleavage T- family isoform 1	407	gi|508781486|gb|EOY28742.1|Glycine cleavage T-protein family isoform 1 [Theobroma cacao]	EOY28742	0	96	776.163	407	394
TCONS_00028359	serine hydroxymethyltransferase 1-like	471	gi|508713247|gb|EOY05144.1|Serine hydroxymethyltransferase 4 isoform 1 [Theobroma cacao]	EOY05144	0	98	936.791	471	464
TCONS_00049622	Phosphoenolpyruvate carboxylase family isoform 2	303	gi|470121301|ref|XP_004296714.1|PREDICTED: 2,3-dimethylmalate lyase-like [Fragaria vesca subsp. vesca]	XP_004296714	0	93	536.184	298	279
TCONS_00044409	notum homolog	379	gi|192764525|gb|ACF05806.1|PAE [Litchi chinensis]	ACF05806	0	93	705.286	376	350
TCONS_00036795	AT3g26650 MLJ15_5	394	gi|508711124|gb|EOY03021.1|Glyceraldehyde 3-phosphate dehydrogenase A subunit 2 [Theobroma cacao]	EOY03021	0	96	679.863	392	379
TCONS_00031680	ferredoxin--NADP leaf chloroplastic-like isoform 1	362	gi|356538289|ref|XP_003537636.1|PREDICTED: ferredoxin--NADP reductase, leaf isozyme, chloroplastic-like isoform 1 [Glycine max]	XP_003537636	0	95	677.937	362	345
TCONS_00007820	GTP-binding SAR1A-like	193	gi|508703345|gb|EOX95241.1|Secretion-associated RAS super family 2 isoform 2 [Theobroma cacao]	EOX95241	6.73853e-138	100	394.815	193	193
TCONS_00037645	Early tobacco anther	166	gi|561013863|gb|ESW12724.1|hypothetical protein PHAVU_008G136900g [Phaseolus vulgaris]	ESW12724	7.59158e-78	86	240.35	166	143
TCONS_00047759	Glutamate dehydrogenase 1 isoform 1	411	gi|255568914|ref|XP_002525427.1|glutamate dehydrogenase, putative [Ricinus communis] >gi|223535240|gb|EEF36917.1| glutamate dehydrogenase, putative [Ricinus communis]	XP_002525427	0	97	816.609	411	402
TCONS_00028927	glucose-1-phosphate adenylyltransferase large subunit chloroplastic-like	516	gi|398363597|gb|AFO84093.1|ADP glucose pyrophosphorylase [Actinidia chinensis]	AFO84093	0	92	926.776	514	476
TCONS_00014438	clp protease-related chloroplastic-like	237	gi|462414760|gb|EMJ19497.1|hypothetical protein PRUPE_ppa010759mg [Prunus persica]	EMJ19497	1.77536e-122	86	359.377	234	202
TCONS_00042650	Monodehydroascorbate reductase family	437	gi|557541741|gb|ESR52719.1|hypothetical protein CICLE_v10019842mg [Citrus clementina]	ESR52719	0	96	777.704	424	410
TCONS_00056861	tubulin beta-1 chain	449	gi|470110165|ref|XP_004291357.1|PREDICTED: tubulin beta-1 chain-like [Fragaria vesca subsp. vesca]	XP_004291357	0	99	920.613	448	444
TCONS_00015008	caffeic acid O-methyltransferase	365	gi|462414629|gb|EMJ19366.1|hypothetical protein PRUPE_ppa007511mg [Prunus persica]	EMJ19366	0	97	706.827	364	355
TCONS_00040496	hypothetical protein PRUPE_ppa009044mg	296	gi|462411877|gb|EMJ16926.1|hypothetical protein PRUPE_ppa009044mg [Prunus persica]	EMJ16926	7.06997e-176	87	500.36	308	271
TCONS_00000441	14-3-3 D-like	261	gi|255564764|ref|XP_002523376.1|14-3-3 protein, putative [Ricinus communis] >gi|223537326|gb|EEF38955.1| 14-3-3 protein, putative [Ricinus communis]	XP_002523376	8.44013e-171	96	484.182	261	252
TCONS_00043502	cationic peroxidase 1-like	312	gi|508712618|gb|EOY04515.1|Peroxidase superfamily protein [Theobroma cacao]	EOY04515	1.15068e-174	88	498.434	305	270
TCONS_00044831	probable plastid-lipid-associated chloroplastic-like	372	gi|462405039|gb|EMJ10503.1|hypothetical protein PRUPE_ppa007851mg [Prunus persica]	EMJ10503	5.45854e-150	76	439.499	370	282
TCONS_00025261	L-ascorbate peroxidase	158	gi|225430293|ref|XP_002282677.1|PREDICTED: putative L-ascorbate peroxidase 6 [Vitis vinifera] >gi|296082040|emb|CBI21045.3| unnamed protein product [Vitis vinifera]	XP_002282677	3.36855e-96	94	292.738	157	148
TCONS_00055596	2-C-methyl-D-erythritol 4-phosphate chloroplastic-like	115	gi|462422736|gb|EMJ26999.1|hypothetical protein PRUPE_ppa011267mg [Prunus persica]	EMJ26999	1.68675e-68	96	216.083	114	110
TCONS_00029275	Rubredoxin-like superfamily	100	gi|502133438|ref|XP_004501764.1|PREDICTED: uncharacterized protein LOC101494811 [Cicer arietinum]	XP_004501764	1.8452e-56	93	182.956	100	93
TCONS_00037371	glutathione S-transferase	212	gi|462395890|gb|EMJ01689.1|hypothetical protein PRUPE_ppa011383mg [Prunus persica]	EMJ01689	5.06033e-110	82	325.865	212	174
TCONS_00055105	methylthioribose kinase-like	74	gi|462397684|gb|EMJ03352.1|hypothetical protein PRUPE_ppa006261mg [Prunus persica]	EMJ03352	9.04234e-32	91	123.25	72	66
TCONS_00052666	granule-bound starch synthase	615	gi|508776586|gb|EOY23842.1|UDP-Glycosyltransferase superfamily protein isoform 1 [Theobroma cacao]	EOY23842	0	89	1051.97	615	553
TCONS_00054352	peroxidase precursor	229	gi|39777532|gb|AAR31106.1|peroxidase precursor [Quercus suber]	AAR31106	3.63525e-128	86	377.096	230	199
TCONS_00055741	acid phosphatase	93	gi|356600155|gb|AET22430.1|acid phosphatase [Citrus maxima]	AET22430	3.34869e-53	96	175.637	92	89
TCONS_00008618	linoleate 13S-lipoxygenase 2- chloroplastic-like	906	gi|462402080|gb|EMJ07637.1|hypothetical protein PRUPE_ppa000968mg [Prunus persica]	EMJ07637	0	81	1388.25	956	782
TCONS_00009593	presequence protease chloroplastic mitochondrial-like	991	gi|557524981|gb|ESR36287.1|hypothetical protein CICLE_v10027722mg [Citrus clementina]	ESR36287	0	91	1698.72	982	895
TCONS_00009595	probable carboxylesterase 12-like	324	gi|462395306|gb|EMJ01105.1|hypothetical protein PRUPE_ppa007279mg [Prunus persica]	EMJ01105	3.66817e-159	81	461.84	316	257
TCONS_00036509	triosephosphate chloroplastic-like	324	gi|460370086|ref|XP_004230885.1|PREDICTED: triosephosphate isomerase, chloroplastic-like [Solanum lycopersicum]	XP_004230885	0	92	559.681	326	301
TCONS_00018267	unknown	213	gi|388520379|gb|AFK48251.1|unknown [Medicago truncatula]	AFK48251	1.60052e-77	72	243.047	224	163
TCONS_00013806	psbP chloroplastic-like	242	gi|462414747|gb|EMJ19484.1|hypothetical protein PRUPE_ppa010690mg [Prunus persica]	EMJ19484	2.87174e-130	84	379.793	243	206
TCONS_00037451	ribosome-recycling chloroplastic-like	279	gi|470108703|ref|XP_004290648.1|PREDICTED: ribosome-recycling factor, chloroplastic-like [Fragaria vesca subsp. vesca]	XP_004290648	4.02415e-146	86	422.935	282	244
TCONS_00054539	hydroxymethylglutaryl- synthase	196	gi|255537251|ref|XP_002509692.1|hydroxymethylglutaryl-CoA synthase, putative [Ricinus communis] >gi|223549591|gb|EEF51079.1| hydroxymethylglutaryl-CoA synthase, putative [Ricinus communis]	XP_002509692	2.60816e-110	90	334.724	196	177
TCONS_00001102	ATP-dependent Clp protease proteolytic subunit chloroplastic-like	298	gi|462407571|gb|EMJ12905.1|hypothetical protein PRUPE_ppa009315mg [Prunus persica]	EMJ12905	2.48307e-159	86	457.988	298	257
TCONS_00032844	hydroxyproline-rich glyco	440	gi|359489837|ref|XP_003633983.1|PREDICTED: uncharacterized protein LOC100255153 [Vitis vinifera]	XP_003633983	0	79	573.933	440	348
TCONS_00008762	tubulin beta-4 chain	446	gi|225435955|ref|XP_002270069.1|PREDICTED: tubulin beta-4 chain [Vitis vinifera]	XP_002270069	0	99	929.087	446	443
TCONS_00057858	glutathione S-transferase U9-like	233	gi|451989264|gb|ADK32333.2|glutathione S-transferase [Ziziphus jujuba]	ADK32333	1.35787e-168	100	476.093	233	233
TCONS_00001438	thioredoxin chloroplastic-like	298	gi|550339799|gb|EEE94748.2|hypothetical protein POPTR_0005s26700g [Populus trichocarpa]	EEE94748	6.03803e-173	87	492.656	300	263
TCONS_00000721	(R)-mandelonitrile lyase 2-like	76	gi|449462699|ref|XP_004149078.1|PREDICTED: (R)-mandelonitrile lyase 2-like [Cucumis sativus] >gi|449506726|ref|XP_004162831.1| PREDICTED: (R)-mandelonitrile lyase 2-like [Cucumis sativus]	XP_004149078	3.05114e-21	80	95.5153	75	60
TCONS_00046309	tubulin alpha	413	gi|255582570|ref|XP_002532068.1|tubulin alpha chain, putative [Ricinus communis] >gi|223528272|gb|EEF30323.1| tubulin alpha chain, putative [Ricinus communis]	XP_002532068	0	98	835.099	411	406
TCONS_00005744	Methyl-CPG-binding domain 10	325	gi|557529272|gb|ESR40522.1|hypothetical protein CICLE_v10025929mg [Citrus clementina]	ESR40522	1.68227e-85	62	273.092	348	218
TCONS_00034045	oxidoreductase GLYR1-like	354	gi|557528528|gb|ESR39778.1|hypothetical protein CICLE_v10025937mg [Citrus clementina]	ESR39778	0	91	596.275	357	326
TCONS_00029417	thylakoid lumenal kDa chloroplastic-like	208	gi|462415713|gb|EMJ20450.1|hypothetical protein PRUPE_ppa018067mg, partial [Prunus persica]	EMJ20450	4.45909e-121	91	353.214	197	181
TCONS_00014084	sedoheptulose-1,7- chloroplastic-like	392	gi|470143913|ref|XP_004307611.1|PREDICTED: sedoheptulose-1,7-bisphosphatase, chloroplastic-like [Fragaria vesca subsp. vesca]	XP_004307611	0	94	724.546	392	369
TCONS_00045738	Elongation factor Ts isoform 2	812	gi|225445166|ref|XP_002280712.1|PREDICTED: uncharacterized protein LOC100262932 [Vitis vinifera]	XP_002280712	0	79	1008.44	815	647
TCONS_00024732	aspartate chloroplastic-like	468	gi|449437022|ref|XP_004136291.1|PREDICTED: aspartate aminotransferase, chloroplastic-like [Cucumis sativus] >gi|449522075|ref|XP_004168053.1| PREDICTED: aspartate aminotransferase, chloroplastic-like [Cucumis sativus]	XP_004136291	0	93	815.839	450	419
TCONS_00036682	probable plastid-lipid-associated chloroplastic-like	256	gi|470131273|ref|XP_004301521.1|PREDICTED: probable plastid-lipid-associated protein 4, chloroplastic-like [Fragaria vesca subsp. vesca]	XP_004301521	2.12123e-126	81	370.163	256	208
TCONS_00052769	L-gulonolactone oxidase-like	346	gi|462415593|gb|EMJ20330.1|hypothetical protein PRUPE_ppa015890mg [Prunus persica]	EMJ20330	2.0484e-153	80	455.677	330	267
TCONS_00052403	trigger factor-like	516	gi|225460855|ref|XP_002277545.1|PREDICTED: trigger factor isoform 1 [Vitis vinifera] >gi|297737496|emb|CBI26697.3| unnamed protein product [Vitis vinifera]	XP_002277545	0	85	764.992	489	419
TCONS_00027390	alcohol dehydrogenase	381	gi|462395349|gb|EMJ01148.1|hypothetical protein PRUPE_ppa007154mg [Prunus persica]	EMJ01148	0	94	696.041	378	356
TCONS_00002662	MAR-binding filament 1-1-like	725	gi|470139129|ref|XP_004305304.1|PREDICTED: MAR-binding filament-like protein 1-1-like [Fragaria vesca subsp. vesca]	XP_004305304	0	79	763.451	665	531
TCONS_00057993	31 kDa chloroplastic-like	116	gi|296087572|emb|CBI34828.3|unnamed protein product [Vitis vinifera]	CBI34828	2.39616e-63	93	204.912	115	108
TCONS_00047400	2-cys peroxiredoxin	277	gi|508716535|gb|EOY08432.1|2-cysteine peroxiredoxin B [Theobroma cacao]	EOY08432	3.81973e-164	88	468.003	279	247
TCONS_00036560	chlorophyll A B binding	256	gi|8954298|gb|AAD27882.2|AF139470_1chlorophyll a/b-binding protein CP24 precursor [Vigna radiata]	AAD27882	1.55093e-162	94	462.611	256	242
TCONS_00000353	30S ribosomal chloroplastic-like	254	gi|462415314|gb|EMJ20051.1|hypothetical protein PRUPE_ppa010401mg [Prunus persica]	EMJ20051	1.30408e-133	84	389.037	257	218
TCONS_00025247	ATP synthase subunit b chloroplastic-like	219	gi|118486525|gb|ABK95102.1|unknown [Populus trichocarpa] >gi|550337176|gb|EEE92193.2| hypothetical protein POPTR_0006s27170g [Populus trichocarpa]	ABK95102	2.08746e-98	86	296.975	222	191
TCONS_00035385	thioredoxin family	355	gi|255548505|ref|XP_002515309.1|protein disulfide isomerase, putative [Ricinus communis] >gi|223545789|gb|EEF47293.1| protein disulfide isomerase, putative [Ricinus communis]	XP_002515309	0	91	610.527	350	319
TCONS_00027446	peroxidase 12-like	360	gi|470108362|ref|XP_004290489.1|PREDICTED: peroxidase 12-like [Fragaria vesca subsp. vesca]	XP_004290489	0	84	532.332	354	298
TCONS_00033527	Beta-galactosidase 3 isoform 1	129	gi|462398169|gb|EMJ03837.1|hypothetical protein PRUPE_ppa012088mg [Prunus persica]	EMJ03837	6.00583e-72	89	224.172	128	115
TCONS_00042988	NAD(P)-binding Rossmann-fold superfamily isoform 1	337	gi|557531169|gb|ESR42352.1|hypothetical protein CICLE_v10012166mg [Citrus clementina]	ESR42352	2.12769e-174	82	499.204	341	281
TCONS_00023626	clp protease proteolytic subunit (chloroplast)	89	gi|552539596|ref|YP_008592782.1|clpP-like protease (chloroplast) [Camellia cuspidata] >gi|537362414|gb|AGU44222.1| clpP-like protease (chloroplast) [Camellia cuspidata]	YP_008592782	4.63754e-46	98	157.532	81	80
TCONS_00025524	12-oxophytodienoate reductase 2	371	gi|462420268|gb|EMJ24531.1|hypothetical protein PRUPE_ppa007377mg [Prunus persica]	EMJ24531	0	93	676.011	367	342
TCONS_00012721	21 kDa -like	179	gi|470144354|ref|XP_004307823.1|PREDICTED: 21 kDa protein-like [Fragaria vesca subsp. vesca]	XP_004307823	2.77984e-84	83	258.455	179	149
TCONS_00002097	cytochrome b6-f complex iron-sulfur chloroplastic-like	228	gi|225461287|ref|XP_002284361.1|PREDICTED: cytochrome b6-f complex iron-sulfur subunit, chloroplastic isoform 1 [Vitis vinifera] >gi|147826727|emb|CAN66108.1| hypothetical protein VITISV_020089 [Vitis vinifera] >gi|302143099|emb|CBI20394.3| unnamed protein product [Vitis vinifera]	XP_002284361	5.58295e-144	93	413.305	229	214
TCONS_00020189	ADP,ATP carrier mitochondrial-like	386	gi|557541324|gb|ESR52368.1|hypothetical protein CICLE_v10033595mg [Citrus clementina]	ESR52368	0	93	675.626	390	363
TCONS_00040608	glycine--tRNA ligase mitochondrial-like	577	gi|449470277|ref|XP_004152844.1|PREDICTED: glycine--tRNA ligase 1, mitochondrial-like [Cucumis sativus]	XP_004152844	0	96	1089.33	567	546
TCONS_00054355	Co-chaperone family	256	gi|462397864|gb|EMJ03532.1|hypothetical protein PRUPE_ppa008162mg [Prunus persica]	EMJ03532	5.39955e-136	88	398.667	257	227
TCONS_00052547	thylakoid lumenal chloroplastic-like	263	gi|297741150|emb|CBI31881.3|unnamed protein product [Vitis vinifera]	CBI31881	1.05308e-147	86	425.631	270	234
TCONS_00046048	stress-related ozone-induced family	80	gi|470137262|ref|XP_004304388.1|PREDICTED: uncharacterized protein LOC101298149 isoform 1 [Fragaria vesca subsp. vesca] >gi|470137264|ref|XP_004304389.1| PREDICTED: uncharacterized protein LOC101298149 isoform 2 [Fragaria vesca subsp. vesca]	XP_004304388	6.25964e-40	89	137.117	78	70
TCONS_00039321	amino acid binding	285	gi|449439743|ref|XP_004137645.1|PREDICTED: unknown protein DS12 from 2D-PAGE of leaf, chloroplastic-like [Cucumis sativus]	XP_004137645	3.43275e-150	86	434.106	290	252
TCONS_00014264	peroxidase 2	242	gi|462415161|gb|EMJ19898.1|hypothetical protein PRUPE_ppa008820mg [Prunus persica]	EMJ19898	3.03639e-122	87	362.073	238	208
TCONS_00008259	cysteine synthase-like	323	gi|470132270|ref|XP_004302008.1|PREDICTED: cysteine synthase-like [Fragaria vesca subsp. vesca]	XP_004302008	0	94	546.584	322	305
TCONS_00003014	ferredoxin--NADP root chloroplastic-like	377	gi|358248040|ref|NP_001239798.1|uncharacterized protein LOC100807968 [Glycine max] >gi|255644524|gb|ACU22765.1| unknown [Glycine max]	NP_001239798	0	93	702.975	377	354
TCONS_00033106	L-gulonolactone oxidase-like	606	gi|508703706|gb|EOX95602.1|D-arabinono-1,4-lactone oxidase family protein [Theobroma cacao]	EOX95602	0	81	840.491	583	477
TCONS_00045993	probable plastid-lipid-associated chloroplastic-like	306	gi|470137215|ref|XP_004304365.1|PREDICTED: probable plastid-lipid-associated protein 13, chloroplastic-like [Fragaria vesca subsp. vesca]	XP_004304365	1.18322e-153	83	444.506	313	262
TCONS_00023185	transcription factor Pur-alpha 1-like	307	gi|225435836|ref|XP_002283799.1|PREDICTED: transcription factor Pur-alpha 1-like [Vitis vinifera]	XP_002283799	0	97	543.888	277	271
TCONS_00033847	phosphoenolpyruvate carboxykinase [ATP]-like	206	gi|557528183|gb|ESR39433.1|hypothetical protein CICLE_v10025088mg [Citrus clementina]	ESR39433	1.49297e-108	86	328.561	207	180
TCONS_00048014	Uncharacterized protein TCM_005310	268	gi|508704032|gb|EOX95928.1|Uncharacterized protein TCM_005310 [Theobroma cacao]	EOX95928	8.86631e-174	94	492.271	268	254
TCONS_00046206	epidermis-specific secreted glyco EP1-like	446	gi|470115880|ref|XP_004294119.1|PREDICTED: epidermis-specific secreted glycoprotein EP1-like [Fragaria vesca subsp. vesca]	XP_004294119	0	83	644.04	418	351
TCONS_00007490	4-hydroxy-3-methylbut-2-enyl diphosphate synthase isoform 1	743	gi|508787086|gb|EOY34342.1|4-hydroxy-3-methylbut-2-enyl diphosphate synthase isoform 1 [Theobroma cacao] >gi|508787087|gb|EOY34343.1| 4-hydroxy-3-methylbut-2-enyl diphosphate synthase isoform 1 [Theobroma cacao]	EOY34342	0	96	1424.45	740	716
TCONS_00037719	soluble inorganic pyrophosphatase chloroplastic-like	295	gi|470107995|ref|XP_004290321.1|PREDICTED: soluble inorganic pyrophosphatase 1, chloroplastic-like [Fragaria vesca subsp. vesca]	XP_004290321	7.11383e-179	88	507.294	299	266
TCONS_00004496	14 kDa zinc-binding -like	163	gi|462408451|gb|EMJ13785.1|hypothetical protein PRUPE_ppa015962mg, partial [Prunus persica]	EMJ13785	2.98719e-45	80	157.147	121	97
TCONS_00041198	probable nucleoredoxin 1-like	566	gi|470122912|ref|XP_004297482.1|PREDICTED: probable nucleoredoxin 1-like [Fragaria vesca subsp. vesca]	XP_004297482	0	85	841.262	566	483
TCONS_00025891	ASPARTIC PROTEASE IN GUARD CELL 2-like	283	gi|462420300|gb|EMJ24563.1|hypothetical protein PRUPE_ppa005616mg [Prunus persica]	EMJ24563	7.28331e-120	78	362.459	281	221
TCONS_00041112	aldehyde dehydrogenase family 2 member mitochondrial-like	537	gi|470123252|ref|XP_004297642.1|PREDICTED: aldehyde dehydrogenase family 2 member B7, mitochondrial-like [Fragaria vesca subsp. vesca]	XP_004297642	0	91	941.028	539	493
TCONS_00055249	phospholipase A1-IIgamma-like	445	gi|508780798|gb|EOY28054.1|Alpha/beta-Hydrolases superfamily protein, putative [Theobroma cacao]	EOY28054	1.72305e-125	64	381.719	408	265
TCONS_00051983	thioredoxin M- chloroplastic-like	187	gi|470108568|ref|XP_004290587.1|PREDICTED: thioredoxin M-type, chloroplastic-like [Fragaria vesca subsp. vesca]	XP_004290587	2.08834e-86	82	263.462	186	153
TCONS_00023850	probable phosphatase 2C 60-like	361	gi|508782066|gb|EOY29322.1|Phosphatase 2C family protein isoform 1 [Theobroma cacao]	EOY29322	0	94	674.855	361	340
TCONS_00003421	glycolate oxidase	352	gi|508780415|gb|EOY27671.1|Aldolase-type TIM barrel family protein isoform 1 [Theobroma cacao] >gi|508780416|gb|EOY27672.1| Aldolase-type TIM barrel family protein isoform 1 [Theobroma cacao] >gi|508780417|gb|EOY27673.1| Aldolase-type TIM barrel family protein isoform 1 [Theobroma cacao]	EOY27671	0	94	633.254	352	333
TCONS_00024971	Acylamino-acid-releasing isoform 1	735	gi|557536962|gb|ESR48080.1|hypothetical protein CICLE_v10003676mg [Citrus clementina]	ESR48080	0	87	1176	735	644
TCONS_00056360	phospholipid hydroperoxide glutathione peroxidase chloroplastic-like	238	gi|462420710|gb|EMJ24973.1|hypothetical protein PRUPE_ppa010584mg [Prunus persica]	EMJ24973	1.02887e-134	86	390.963	246	213
TCONS_00041017	PREDICTED: uncharacterized protein LOC101309120	790	gi|470149264|ref|XP_004310159.1|PREDICTED: uncharacterized protein LOC101309120 [Fragaria vesca subsp. vesca]	XP_004310159	0	70	776.163	719	508
TCONS_00000660	NAD(P)-binding Rossmann-fold superfamily	257	gi|557552277|gb|ESR62906.1|hypothetical protein CICLE_v10016368mg [Citrus clementina]	ESR62906	1.44448e-156	95	447.588	248	236
TCONS_00021908	Peptidyl-prolyl cis-trans isomerase isoform 1	260	gi|462420328|gb|EMJ24591.1|hypothetical protein PRUPE_ppa010146mg [Prunus persica]	EMJ24591	3.40668e-147	87	424.091	262	230
TCONS_00025722	thioredoxin m(mitochondrial)-	174	gi|225460644|ref|XP_002266350.1|PREDICTED: thioredoxin Y1, chloroplastic [Vitis vinifera] >gi|296081192|emb|CBI18218.3| unnamed protein product [Vitis vinifera]	XP_002266350	6.88699e-80	82	246.128	175	144
TCONS_00031160	granule-bound starch synthase	609	gi|225466653|ref|XP_002273608.1|PREDICTED: granule-bound starch synthase 1, chloroplastic/amyloplastic [Vitis vinifera] >gi|296089007|emb|CBI38710.3| unnamed protein product [Vitis vinifera]	XP_002273608	0	87	985.712	615	537
TCONS_00035812	fatty acid amide hydrolase-like	131	gi|470107938|ref|XP_004290293.1|PREDICTED: fatty acid amide hydrolase-like [Fragaria vesca subsp. vesca]	XP_004290293	5.99008e-64	92	215.698	117	108
TCONS_00034441	polygalacturonase QRT3-like	380	gi|508704960|gb|EOX96856.1|Pectin lyase-like superfamily protein isoform 1 [Theobroma cacao]	EOX96856	8.98252e-155	76	457.988	377	288
TCONS_00032095	Peroxidase 73	291	gi|255568557|ref|XP_002525252.1|Peroxidase 73 precursor, putative [Ricinus communis] >gi|223535410|gb|EEF37080.1| Peroxidase 73 precursor, putative [Ricinus communis]	XP_002525252	0	90	520.39	295	268
TCONS_00056498	probable NAD(P)H-dependent oxidoreductase 1	323	gi|255561785|ref|XP_002521902.1|aldo-keto reductase, putative [Ricinus communis] >gi|223538940|gb|EEF40538.1| aldo-keto reductase, putative [Ricinus communis]	XP_002521902	2.14897e-178	88	508.449	319	282
TCONS_00009150	NAD(P)-binding Rossmann-fold superfamily isoform 1	333	gi|462407435|gb|EMJ12769.1|hypothetical protein PRUPE_ppa008365mg [Prunus persica]	EMJ12769	2.442e-176	83	504.212	338	283
TCONS_00024695	Glyoxalase Bleomycin resistance Dioxygenase superfamily isoform 1	353	gi|557553896|gb|ESR63910.1|hypothetical protein CICLE_v10008482mg [Citrus clementina]	ESR63910	0	90	605.134	351	317
TCONS_00049338	4-hydroxy-3-methylbut-2-enyl diphosphate reductase-like	305	gi|114329246|gb|ABI64152.1|hydroxymethylbutenyl diphosphate reductase [Camptotheca acuminata]	ABI64152	0	97	584.719	305	296
TCONS_00034109	chaperone -like	369	gi|462413877|gb|EMJ18926.1|hypothetical protein PRUPE_ppa005727mg [Prunus persica]	EMJ18926	0	97	671.389	369	361
TCONS_00008456	regulator of ribonuclease 2-like	166	gi|388502142|gb|AFK39137.1|unknown [Lotus japonicus]	AFK39137	6.77075e-109	96	319.316	166	160
TCONS_00019903	thylakoid lumenal chloroplastic-like	181	gi|388498200|gb|AFK37166.1|unknown [Medicago truncatula]	AFK37166	1.13148e-79	80	245.743	181	145
TCONS_00026841	NAD(P)H-quinone oxidoreductase subunit chloroplastic-like	209	gi|462422751|gb|EMJ27014.1|hypothetical protein PRUPE_ppa011392mg [Prunus persica]	EMJ27014	7.19297e-112	84	330.487	213	179
TCONS_00017054	cytochrome b6-f complex iron-sulfur chloroplastic-like	228	gi|508707371|gb|EOX99267.1|Photosynthetic electron transfer C [Theobroma cacao]	EOX99267	1.02054e-124	86	364.385	230	198
TCONS_00041865	glutamine synthetase	356	gi|508774178|gb|EOY21434.1|Glutamine synthase clone R1, 1,ATGLN1,1 isoform 1 [Theobroma cacao]	EOY21434	0	96	683.715	356	343
TCONS_00056430	serine-threonine plant-	374	gi|462396399|gb|EMJ02198.1|hypothetical protein PRUPE_ppa005241mg [Prunus persica]	EMJ02198	0	83	536.954	360	302
TCONS_00048184	bifunctional epoxide hydrolase 2-like	319	gi|557521388|gb|ESR32755.1|hypothetical protein CICLE_v10005186mg [Citrus clementina]	ESR32755	0	89	541.962	318	284
TCONS_00034177	alanine--glyoxylate aminotransferase 2 homolog mitochondrial-like	488	gi|462419361|gb|EMJ23624.1|hypothetical protein PRUPE_ppa004902mg [Prunus persica]	EMJ23624	0	91	851.277	487	448
TCONS_00033097	L-gulonolactone oxidase-like	514	gi|462415593|gb|EMJ20330.1|hypothetical protein PRUPE_ppa015890mg [Prunus persica]	EMJ20330	0	81	731.48	503	409
TCONS_00042388	hypothetical protein PRUPE_ppa010487mg	247	gi|462405253|gb|EMJ10717.1|hypothetical protein PRUPE_ppa010487mg [Prunus persica]	EMJ10717	4.273e-110	78	328.946	242	191
TCONS_00008498	60S ribosomal L38-like	69	gi|557530737|gb|ESR41920.1|hypothetical protein CICLE_v10013279mg [Citrus clementina] >gi|557545228|gb|ESR56206.1| hypothetical protein CICLE_v10023214mg [Citrus clementina] >gi|557545229|gb|ESR56207.1| hypothetical protein CICLE_v10023214mg [Citrus clementina]	ESR41920	1.53614e-40	100	137.887	69	69
TCONS_00037212	translocase subunit chloroplastic-like	586	gi|470106151|ref|XP_004289438.1|PREDICTED: protein translocase subunit SECA1, chloroplastic-like [Fragaria vesca subsp. vesca]	XP_004289438	0	96	1102.81	577	555
TCONS_00032503	NADH dehydrogenase chloroplastic mitochondrial-like	367	gi|508700811|gb|EOX92707.1|NAD(P)H dehydrogenase C1 isoform 2 [Theobroma cacao]	EOX92707	0	88	584.334	371	328
TCONS_00018218	glutamate decarboxylase 1 family	502	gi|255575222|ref|XP_002528515.1|glutamate decarboxylase, putative [Ricinus communis] >gi|223532075|gb|EEF33884.1| glutamate decarboxylase, putative [Ricinus communis]	XP_002528515	0	94	937.176	502	472
TCONS_00016784	uncharacterized oxidoreductase chloroplastic-like	368	gi|224066531|ref|XP_002302125.1|predicted protein [Populus trichocarpa] >gi|222843851|gb|EEE81398.1| aldo/keto reductase family protein [Populus trichocarpa]	XP_002302125	0	93	655.981	370	347
TCONS_00044766	macrophage migration inhibitory factor homolog isoform 2	115	gi|388512269|gb|AFK44196.1|unknown [Medicago truncatula]	AFK44196	7.61647e-68	96	211.075	115	111
TCONS_00033351	FKBP-like peptidyl-prolyl cis-trans isomerase family isoform 1	247	gi|508704547|gb|EOX96443.1|FKBP-like peptidyl-prolyl cis-trans isomerase family protein isoform 1 [Theobroma cacao]	EOX96443	3.81569e-132	88	386.726	232	206
TCONS_00003978	ATP synthase gamma chloroplastic-like	374	gi|508781449|gb|EOY28705.1|ATPase, F1 complex, gamma subunit protein [Theobroma cacao]	EOY28705	0	95	687.182	373	356
TCONS_00042416	Glutathione peroxidase 6	211	gi|462405280|gb|EMJ10744.1|hypothetical protein PRUPE_ppa010771mg [Prunus persica]	EMJ10744	1.71805e-117	93	345.895	187	175
TCONS_00039095	Disease resistance response like	190	gi|470107021|ref|XP_004289849.1|PREDICTED: uncharacterized protein LOC101306772 [Fragaria vesca subsp. vesca]	XP_004289849	3.06372e-81	80	250.751	193	156
TCONS_00043507	NADH-plastoquinone oxidoreductase subunit I	167	gi|290489770|gb|ADD31292.1|NADH-plastoquinone oxidoreductase subunit I protein [Berberidopsis corallina]	ADD31292	2.10298e-118	99	343.584	167	166
TCONS_00010363	superoxide dismutase	122	gi|74229677|gb|ABA00453.1|cytoplasmic Cu/ZnSOD [Gossypium hirsutum]	ABA00453	1.71213e-68	94	214.157	116	110
TCONS_00047228	O-diphenol-O-methyl transferase	382	gi|224069629|ref|XP_002326388.1|beta-alanine n-methyltransferase related [Populus trichocarpa]	XP_002326388	0	88	612.838	363	323
TCONS_00019303	1-aminocyclopropane-1-carboxylate oxidase	319	gi|159149178|gb|ABW91146.1|ACC oxidase 1 [Ziziphus jujuba]	ABW91146	0	99	659.448	319	317
TCONS_00009732	disulfide isomerase-like 1-4-like	574	gi|462403930|gb|EMJ09487.1|hypothetical protein PRUPE_ppa003432mg [Prunus persica]	EMJ09487	0	88	898.656	578	514
TCONS_00056650	tocopherol cyclase	223	gi|462419278|gb|EMJ23541.1|hypothetical protein PRUPE_ppa004789mg [Prunus persica]	EMJ23541	3.63186e-134	93	397.897	215	200
TCONS_00043193	chlorophyll A B binding	286	gi|255574383|ref|XP_002528105.1|chlorophyll A/B binding protein, putative [Ricinus communis] >gi|223532494|gb|EEF34284.1| chlorophyll A/B binding protein, putative [Ricinus communis]	XP_002528105	0	96	531.176	285	276
TCONS_00010005	enolase-phosphatase E1-like	726	gi|296089859|emb|CBI39678.3|unnamed protein product [Vitis vinifera]	CBI39678	3.41171e-34	46	149.058	832	385
TCONS_00016507	jasmonate induced	362	gi|449442773|ref|XP_004139155.1|PREDICTED: uncharacterized protein LOC101203466 [Cucumis sativus]	XP_004139155	7.49091e-62	50	212.616	357	182
TCONS_00032164	xyloglucan endotransglucosylase hydrolase	293	gi|462401308|gb|EMJ06865.1|hypothetical protein PRUPE_ppa009472mg [Prunus persica]	EMJ06865	0	93	538.88	287	269
TCONS_00032327	50S ribosomal chloroplastic-like	177	gi|508700204|gb|EOX92100.1|Ribosomal L29 family protein [Theobroma cacao]	EOX92100	2.25472e-72	86	228.794	157	136
TCONS_00032249	probable mannitol dehydrogenase-like	360	gi|462401056|gb|EMJ06613.1|hypothetical protein PRUPE_ppa007622mg [Prunus persica]	EMJ06613	0	92	603.208	359	332
TCONS_00027603	allene oxide synthase	524	gi|224067296|ref|XP_002302453.1|cytochrome P450 allene oxide synthase [Populus trichocarpa] >gi|222844179|gb|EEE81726.1| allene oxide synthase family protein [Populus trichocarpa]	XP_002302453	0	87	848.966	526	462
TCONS_00044199	uncharacterized LOC101214026	237	gi|255537039|ref|XP_002509586.1|conserved hypothetical protein [Ricinus communis] >gi|223549485|gb|EEF50973.1| conserved hypothetical protein [Ricinus communis]	XP_002509586	3.16833e-120	86	353.984	236	204
TCONS_00050563	uncharacterized LOC101221290	237	gi|225445491|ref|XP_002285177.1|PREDICTED: uncharacterized protein LOC100259301 [Vitis vinifera]	XP_002285177	1.83896e-127	96	375.17	202	195
TCONS_00056388	nascent polypeptide-associated complex subunit alpha 2-like	226	gi|359490767|ref|XP_003634163.1|PREDICTED: nascent polypeptide-associated complex subunit alpha-like protein 2-like [Vitis vinifera] >gi|302143993|emb|CBI23098.3| unnamed protein product [Vitis vinifera]	XP_003634163	1.04635e-98	94	297.745	159	150
TCONS_00031770	CBS domain-containing chloroplastic-like	252	gi|557527944|gb|ESR39194.1|hypothetical protein CICLE_v10026357mg [Citrus clementina]	ESR39194	5.41569e-121	82	356.681	253	208
TCONS_00025519	12-oxophytodienoate reductase 2	366	gi|508725489|gb|EOY17386.1|12-oxophytodienoate reductase 2 [Theobroma cacao]	EOY17386	0	93	652.514	363	340
TCONS_00008524	ATP phosphoribosyltransferase-like	401	gi|225448156|ref|XP_002264507.1|PREDICTED: ATP phosphoribosyltransferase [Vitis vinifera]	XP_002264507	0	93	651.744	367	342
TCONS_00044356	glycine cleavage system H mitochondrial-like	165	gi|508776798|gb|EOY24054.1|Single hybrid motif superfamily protein [Theobroma cacao]	EOY24054	1.79543e-103	96	305.449	165	159
TCONS_00017273	Trichome birefringence-like 39	367	gi|224135837|ref|XP_002327316.1|predicted protein [Populus trichocarpa] >gi|550325628|gb|ERP54149.1| hypothetical protein POPTR_0013s12290g [Populus trichocarpa]	XP_002327316	0	85	590.497	368	314
TCONS_00022273	31 kDa chloroplastic	333	gi|462405146|gb|EMJ10610.1|hypothetical protein PRUPE_ppa009286mg [Prunus persica]	EMJ10610	2.16197e-149	78	434.106	332	259
TCONS_00048732	lysosomal beta glucosidase-like	516	gi|462399623|gb|EMJ05291.1|hypothetical protein PRUPE_ppa002894mg [Prunus persica]	EMJ05291	0	94	900.197	481	453
TCONS_00050730	thylakoid lumenal kDa chloroplastic-like	231	gi|225445561|ref|XP_002285317.1|PREDICTED: thylakoid lumenal 16.5 kDa protein, chloroplastic isoform 1 [Vitis vinifera] >gi|297738978|emb|CBI28223.3| unnamed protein product [Vitis vinifera]	XP_002285317	9.09336e-106	86	316.62	234	202
TCONS_00035659	Uncharacterized protein isoform 1	200	gi|508702062|gb|EOX93958.1|Uncharacterized protein isoform 1 [Theobroma cacao]	EOX93958	1.20088e-49	65	171.014	189	124
TCONS_00018024	nucleosome chromatin assembly factor group	255	gi|225452785|ref|XP_002283325.1|PREDICTED: protein SET [Vitis vinifera]	XP_002283325	4.85022e-133	92	387.882	223	206
TCONS_00037762	epimerase family slr1223-like	348	gi|462397295|gb|EMJ03094.1|hypothetical protein PRUPE_ppa007916mg [Prunus persica]	EMJ03094	0	90	615.535	349	317
TCONS_00017322	Ketol-acid reductoisomerase	587	gi|462407261|gb|EMJ12595.1|hypothetical protein PRUPE_ppa003271mg [Prunus persica]	EMJ12595	0	94	1082.01	589	554
TCONS_00007650	Dihydroflavonol 4-reductase	323	gi|462401202|gb|EMJ06759.1|hypothetical protein PRUPE_ppa008662mg [Prunus persica]	EMJ06759	0	92	573.933	323	298
TCONS_00045083	osmotin I	240	gi|34538351|gb|AAQ74156.1|osmotin-like protein I [Gossypium hirsutum]	AAQ74156	6.13089e-141	88	406.757	239	211
TCONS_00033103	L-gulonolactone oxidase-like	605	gi|462415593|gb|EMJ20330.1|hypothetical protein PRUPE_ppa015890mg [Prunus persica]	EMJ20330	0	81	838.18	587	477
TCONS_00020188	thylakoid lumenal 19 kDa chloroplastic-like	254	gi|147787657|emb|CAN69573.1|hypothetical protein VITISV_028610 [Vitis vinifera]	CAN69573	1.45286e-120	92	355.91	197	182
TCONS_00035016	glutathione reductase	562	gi|462395172|gb|EMJ00971.1|hypothetical protein PRUPE_ppa003678mg [Prunus persica]	EMJ00971	0	90	948.347	563	508
TCONS_00042162	nodulin-related 1	211	gi|225423539|ref|XP_002271911.1|PREDICTED: uncharacterized protein LOC100262861 [Vitis vinifera] >gi|147815438|emb|CAN63832.1| hypothetical protein VITISV_009130 [Vitis vinifera]	XP_002271911	3.87539e-28	81	113.62	95	77
TCONS_00013347	uridine 5 -monophosphate synthase-like	467	gi|449516796|ref|XP_004165432.1|PREDICTED: uridine 5'-monophosphate synthase-like [Cucumis sativus]	XP_004165432	0	94	845.499	471	447
TCONS_00010460	Patatin group A-3	118	gi|297608743|ref|NP_001062044.2|Os08g0477500 [Oryza sativa Japonica Group] >gi|255678529|dbj|BAF23958.2| Os08g0477500 [Oryza sativa Japonica Group]	NP_001062044	7.88919e-35	77	126.716	94	73
TCONS_00005648	D-glycerate 3- chloroplastic-like	377	gi|508779396|gb|EOY26652.1|P-loop containing nucleoside triphosphate hydrolases superfamily protein [Theobroma cacao]	EOY26652	0	89	626.706	377	336
TCONS_00039085	glycine-rich 2-like	211	gi|470107029|ref|XP_004289853.1|PREDICTED: cold shock domain-containing protein 4-like [Fragaria vesca subsp. vesca]	XP_004289853	4.01246e-51	70	175.252	217	152
TCONS_00026217	Serine protease inhibitor (SERPIN) family	229	gi|462420019|gb|EMJ24282.1|hypothetical protein PRUPE_ppa006990mg [Prunus persica]	EMJ24282	5.40621e-112	89	337.806	210	187
TCONS_00046931	Ketol-acid reductoisomerase	524	gi|462407261|gb|EMJ12595.1|hypothetical protein PRUPE_ppa003271mg [Prunus persica]	EMJ12595	0	97	996.497	517	502
TCONS_00047244	peptidyl-prolyl cis-trans isomerase FKBP16- chloroplastic-like	233	gi|462398043|gb|EMJ03711.1|hypothetical protein PRUPE_ppa010848mg [Prunus persica]	EMJ03711	6.70059e-135	88	390.578	233	207
TCONS_00010307	UPF0603 chloroplastic-like	308	gi|508719533|gb|EOY11430.1|Thylakoid lumen 18.3 kDa protein [Theobroma cacao]	EOY11430	7.65716e-169	91	482.641	296	272
TCONS_00017742	PREDICTED: uncharacterized protein LOC101309189	292	gi|470141340|ref|XP_004306392.1|PREDICTED: uncharacterized protein LOC101309189 [Fragaria vesca subsp. vesca]	XP_004306392	1.45173e-154	83	445.662	298	250
TCONS_00006507	adenylate cyclase	202	gi|561012417|gb|ESW11278.1|hypothetical protein PHAVU_008G016200g [Phaseolus vulgaris]	ESW11278	4.01187e-112	89	330.487	201	179
TCONS_00012232	Phosphoglucosamine mutase	558	gi|462417005|gb|EMJ21742.1|hypothetical protein PRUPE_ppa002945mg [Prunus persica]	EMJ21742	0	93	985.326	545	512
TCONS_00049618	Phosphoenolpyruvate carboxylase family isoform 2	502	gi|508713048|gb|EOY04945.1|Phosphoenolpyruvate carboxylase family protein isoform 2 [Theobroma cacao] >gi|508713049|gb|EOY04946.1| Phosphoenolpyruvate carboxylase family protein isoform 2 [Theobroma cacao]	EOY04945	0	85	767.303	495	423
TCONS_00050299	23 kDa jasmonate-induced -like	241	gi|449442763|ref|XP_004139150.1|PREDICTED: 23 kDa jasmonate-induced protein-like [Cucumis sativus]	XP_004139150	4.69895e-53	62	181.415	212	132
TCONS_00038007	Ferredoxin-nitrite reductase	403	gi|357475367|ref|XP_003607969.1|Ferredoxin-nitrite reductase [Medicago truncatula] >gi|355509024|gb|AES90166.1| Ferredoxin-nitrite reductase [Medicago truncatula]	XP_003607969	0	90	707.212	404	366
TCONS_00025798	Photosystem II reaction center family isoform 1	261	gi|462405259|gb|EMJ10723.1|hypothetical protein PRUPE_ppa010606mg [Prunus persica]	EMJ10723	3.42624e-95	76	291.197	235	179
TCONS_00007949	translationally controlled tumor	160	gi|349891716|gb|AEQ20639.1|translationally controlled tumor protein [Hevea brasiliensis]	AEQ20639	1.22703e-107	98	315.849	160	158
TCONS_00007769	DEAD-box ATP-dependent RNA helicase chloroplastic-like	766	gi|462403994|gb|EMJ09551.1|hypothetical protein PRUPE_ppa001778mg [Prunus persica]	EMJ09551	0	87	1186.79	781	684
TCONS_00015295	leukotriene A-4 hydrolase homolog	315	gi|462417094|gb|EMJ21831.1|hypothetical protein PRUPE_ppa003396mg [Prunus persica]	EMJ21831	0	88	532.332	314	278
TCONS_00025083	cold shock	198	gi|470112928|ref|XP_004292681.1|PREDICTED: uncharacterized protein LOC101295892 [Fragaria vesca subsp. vesca]	XP_004292681	6.89371e-55	69	184.111	200	139
TCONS_00033769	dolichyl-diphosphooligosaccharide-- glycosyltransferase 48 kDa subunit-like	435	gi|508699287|gb|EOX91183.1|Dolichyl-diphosphooligosaccharide-protein glycosyltransferase 48kDa subunit family protein isoform 2 [Theobroma cacao]	EOX91183	0	91	730.709	430	393
TCONS_00002245	LHCP TRANSLOCATION DEFECT-like	174	gi|470116382|ref|XP_004294361.1|PREDICTED: protein LHCP TRANSLOCATION DEFECT-like [Fragaria vesca subsp. vesca]	XP_004294361	4.69424e-96	85	287.345	175	150
TCONS_00052532	thioredoxin chloroplastic-like	185	gi|470118058|ref|XP_004295160.1|PREDICTED: thioredoxin M4, chloroplastic-like [Fragaria vesca subsp. vesca]	XP_004295160	2.47022e-87	88	266.159	186	164
TCONS_00038347	riboflavin biosynthesis chloroplastic-like	339	gi|557525761|gb|ESR37067.1|hypothetical protein CICLE_v10028107mg [Citrus clementina]	ESR37067	0	94	637.106	339	322
TCONS_00056658	uridine cytidine kinase	479	gi|557555904|gb|ESR65918.1|hypothetical protein CICLE_v10008025mg [Citrus clementina] >gi|557555907|gb|ESR65921.1| hypothetical protein CICLE_v10008025mg [Citrus clementina]	ESR65918	0	96	920.998	479	462
TCONS_00037930	kynurenine formamidase-like	98	gi|565359137|ref|XP_006346374.1|PREDICTED: uncharacterized protein LOC102579417 isoform X1 [Solanum tuberosum] >gi|565359139|ref|XP_006346375.1| PREDICTED: uncharacterized protein LOC102579417 isoform X2 [Solanum tuberosum]	XP_006346374	1.11202e-45	87	158.688	97	85
TCONS_00031752	hypothetical protein PRUPE_ppa008139mg	344	gi|462401123|gb|EMJ06680.1|hypothetical protein PRUPE_ppa008139mg [Prunus persica]	EMJ06680	0	90	582.022	344	312
TCONS_00009657	gibberellin 20 oxidase 1-like	293	gi|462396014|gb|EMJ01813.1|hypothetical protein PRUPE_ppa007969mg [Prunus persica]	EMJ01813	3.37297e-147	81	429.098	295	240
TCONS_00002079	peptidyl-prolyl cis-trans isomerase chloroplastic-like	402	gi|359493685|ref|XP_002284643.2|PREDICTED: peptidyl-prolyl cis-trans isomerase CYP37, chloroplastic [Vitis vinifera]	XP_002284643	0	90	665.996	403	365
TCONS_00013306	rubredoxin family	275	gi|359489916|ref|XP_002275188.2|PREDICTED: uncharacterized protein LOC100263114 [Vitis vinifera] >gi|297737366|emb|CBI26567.3| unnamed protein product [Vitis vinifera]	XP_002275188	3.98687e-153	88	440.269	276	244
TCONS_00008628	Lipoxygenase isoform 1	941	gi|462402080|gb|EMJ07637.1|hypothetical protein PRUPE_ppa000968mg [Prunus persica]	EMJ07637	0	80	1331.62	949	761
TCONS_00022649	QUARTET 3 family	320	gi|508704961|gb|EOX96857.1|Pectin lyase-like superfamily protein isoform 2 [Theobroma cacao]	EOX96857	3.74644e-137	80	404.831	306	245
TCONS_00053786	Uro-adherence factor A	1395	gi|557531825|gb|ESR43008.1|hypothetical protein CICLE_v10010914mg [Citrus clementina]	ESR43008	0	73	1292.33	1394	1020
TCONS_00031219	Aldehyde dehydrogenase family 7 member A1	508	gi|462397474|gb|EMJ03142.1|hypothetical protein PRUPE_ppa004461mg [Prunus persica]	EMJ03142	0	93	919.842	508	473
TCONS_00006650	Phosphoglycerate bisphosphoglycerate mutase family isoform 1	515	gi|508786297|gb|EOY33553.1|Phosphoglycerate/bisphosphoglycerate mutase family protein isoform 1 [Theobroma cacao] >gi|508786298|gb|EOY33554.1| Phosphoglycerate/bisphosphoglycerate mutase family protein isoform 1 [Theobroma cacao]	EOY33553	0	87	803.512	487	427
TCONS_00041582	probable pectinesterase pectinesterase inhibitor 6-like	536	gi|255573722|ref|XP_002527782.1|Pectinesterase-1 precursor, putative [Ricinus communis] >gi|223532817|gb|EEF34592.1| Pectinesterase-1 precursor, putative [Ricinus communis]	XP_002527782	0	80	758.059	541	434
TCONS_00030498	Desacetoxyvindoline 4-	360	gi|462394464|gb|EMJ00263.1|hypothetical protein PRUPE_ppa018675mg [Prunus persica]	EMJ00263	4.49167e-173	83	496.893	342	284
TCONS_00025457	phosphoenolpyruvate carboxykinase [ATP]-like	652	gi|462423905|gb|EMJ28168.1|hypothetical protein PRUPE_ppa002490mg [Prunus persica] >gi|462423906|gb|EMJ28169.1| hypothetical protein PRUPE_ppa002490mg [Prunus persica]	EMJ28168	0	92	1188.71	653	604
TCONS_00002130	chlorophyll a-b binding chloroplastic-like	266	gi|225461315|ref|XP_002284493.1|PREDICTED: chlorophyll a-b binding protein 13, chloroplastic-like [Vitis vinifera]	XP_002284493	0	98	519.62	266	261
TCONS_00004582	29 kDa ribonucleo	220	gi|462401286|gb|EMJ06843.1|hypothetical protein PRUPE_ppa009295mg [Prunus persica]	EMJ06843	1.55979e-104	88	315.464	198	175
TCONS_00026046	UDP-sulfoquinovose chloroplastic-like	483	gi|462419680|gb|EMJ23943.1|hypothetical protein PRUPE_ppa005001mg [Prunus persica]	EMJ23943	0	89	819.691	483	433
TCONS_00014501	Phosphoglucomutase family	589	gi|357444161|ref|XP_003592358.1|Phosphoglucomutase [Medicago truncatula] >gi|355481406|gb|AES62609.1| Phosphoglucomutase [Medicago truncatula]	XP_003592358	0	94	1064.29	566	537
TCONS_00012698	solanesyl diphosphate	422	gi|470116018|ref|XP_004294184.1|PREDICTED: solanesyl diphosphate synthase 2, chloroplastic-like [Fragaria vesca subsp. vesca]	XP_004294184	0	89	697.197	424	381
TCONS_00014361	superoxide dismutase [Fe] chloroplastic-like	318	gi|470144227|ref|XP_004307762.1|PREDICTED: superoxide dismutase [Fe], chloroplastic-like [Fragaria vesca subsp. vesca]	XP_004307762	2.70571e-169	87	484.952	319	279
TCONS_00026820	acetyltransferase At1g77540-like	116	gi|225459577|ref|XP_002285862.1|PREDICTED: acetyltransferase At1g77540 [Vitis vinifera]	XP_002285862	5.09255e-55	87	178.333	116	102
TCONS_00005088	imidazole glycerol phosphate synthase chloroplastic-like	584	gi|225460917|ref|XP_002279105.1|PREDICTED: imidazole glycerol phosphate synthase hisHF, chloroplastic [Vitis vinifera] >gi|297737461|emb|CBI26662.3| unnamed protein product [Vitis vinifera]	XP_002279105	0	93	1021.54	559	523
TCONS_00024841	uncharacterized aarF domain-containing kinase chloroplastic-like	691	gi|462422450|gb|EMJ26713.1|hypothetical protein PRUPE_ppa002350mg [Prunus persica]	EMJ26713	0	90	1188.71	695	629
TCONS_00054720	dnaJ homolog subfamily B member 13-like isoform 1	246	gi|508715295|gb|EOY07192.1|DnaJ subfamily B member 1 isoform 1 [Theobroma cacao]	EOY07192	4.68217e-142	90	413.69	246	223
TCONS_00032450	Haloacid dehalogenase-like hydrolase superfamily isoform 1	313	gi|356525461|ref|XP_003531343.1|PREDICTED: protein CbbY, chromosomal-like [Glycine max]	XP_003531343	8.99599e-172	89	491.115	283	254
TCONS_00029808	brassinosteroid-regulated BRU1-like	281	gi|470124445|ref|XP_004298224.1|PREDICTED: brassinosteroid-regulated protein BRU1-like [Fragaria vesca subsp. vesca]	XP_004298224	2.35001e-173	94	496.123	271	257
TCONS_00030189	uncharacterized LOC101214199 isoform 1	213	gi|449469789|ref|XP_004152601.1|PREDICTED: uncharacterized protein LOC101214199 isoform 1 [Cucumis sativus] >gi|449469791|ref|XP_004152602.1| PREDICTED: uncharacterized protein LOC101214199 isoform 2 [Cucumis sativus] >gi|449511428|ref|XP_004163954.1| PREDICTED: uncharacterized LOC101214199 isoform 1 [Cucumis sativus] >gi|449511432|ref|XP_004163955.1| PREDICTED: uncharacterized LOC101214199 isofo…	XP_004152601	1.20799e-88	79	271.552	213	169
TCONS_00052768	D-arabinono-1,4-lactone oxidase family	186	gi|15226437|ref|NP_182199.1|D-arabinono-1,4-lactone oxidase family protein [Arabidopsis thaliana] >gi|3510251|gb|AAC33495.1| unknown protein [Arabidopsis thaliana] >gi|330255655|gb|AEC10749.1| D-arabinono-1,4-lactone oxidase family protein [Arabidopsis thaliana]	NP_182199	5.30623e-64	87	218.009	124	108
TCONS_00007094	dehydrodolichyl diphosphate synthase 2-like	325	gi|462402764|gb|EMJ08321.1|hypothetical protein PRUPE_ppa016682mg [Prunus persica]	EMJ08321	6.71894e-151	81	438.728	327	265
TCONS_00007640	probable phosphatase 2C 26-like	305	gi|502129474|ref|XP_004500318.1|PREDICTED: probable protein phosphatase 2C 26-like isoform X1 [Cicer arietinum]	XP_004500318	1.29978e-156	83	451.825	312	261
TCONS_00041254	glutathione S-transferase U17	232	gi|225424859|ref|XP_002273830.1|PREDICTED: glutathione S-transferase U17 isoform 1 [Vitis vinifera]	XP_002273830	2.61082e-119	87	350.903	231	201
TCONS_00028053	alpha-galactosidase alpha-n-	406	gi|255544191|ref|XP_002513158.1|alpha-galactosidase/alpha-n-acetylgalactosaminidase, putative [Ricinus communis] >gi|223548169|gb|EEF49661.1| alpha-galactosidase/alpha-n-acetylgalactosaminidase, putative [Ricinus communis]	XP_002513158	0	94	701.049	370	350
TCONS_00020442	Thylakoid lumenal kDa chloroplast	232	gi|225456361|ref|XP_002280221.1|PREDICTED: thylakoid lumenal 17.9 kDa protein, chloroplastic [Vitis vinifera] >gi|297734440|emb|CBI15687.3| unnamed protein product [Vitis vinifera]	XP_002280221	5.53514e-109	84	324.709	217	184
TCONS_00024789	31 kDa chloroplastic-like	316	gi|557536032|gb|ESR47150.1|hypothetical protein CICLE_v10001605mg [Citrus clementina]	ESR47150	3.74122e-108	69	330.872	325	225
TCONS_00021204	enolase chloroplastic-like	490	gi|462405694|gb|EMJ11158.1|hypothetical protein PRUPE_ppa004863mg [Prunus persica]	EMJ11158	0	95	894.804	490	467
TCONS_00047772	copper zinc superoxide dismutase 3 family	156	gi|224123758|ref|XP_002319157.1|predicted protein [Populus trichocarpa] >gi|222857533|gb|EEE95080.1| copper/zinc superoxide dismutase 3 family protein [Populus trichocarpa]	XP_002319157	2.71052e-90	94	271.166	154	146
TCONS_00003964	5 -adenylylsulfate reductase chloroplastic-like	468	gi|462407283|gb|EMJ12617.1|hypothetical protein PRUPE_ppa005282mg [Prunus persica]	EMJ12617	0	89	813.142	471	422
TCONS_00013702	Aldolase superfamily	393	gi|508708043|gb|EOX99939.1|Aldolase superfamily protein [Theobroma cacao]	EOX99939	0	96	757.673	394	380
TCONS_00011367	beta-1,3-glucanase	320	gi|462407376|gb|EMJ12710.1|hypothetical protein PRUPE_ppa007999mg [Prunus persica]	EMJ12710	7.46675e-142	77	416.387	324	251
TCONS_00020374	peroxisomal 2,4-dienoyl- reductase-like	297	gi|508722247|gb|EOY14144.1|Short-chain dehydrogenase-reductase B [Theobroma cacao]	EOY14144	0	94	539.265	297	280
TCONS_00010160	protease complex subunit 3	325	gi|470133060|ref|XP_004302392.1|PREDICTED: ATP-dependent Clp protease proteolytic subunit-related protein 3, chloroplastic-like [Fragaria vesca subsp. vesca]	XP_004302392	0	90	527.709	324	294
TCONS_00053451	23 kDa jasmonate-induced -like	168	gi|462421430|gb|EMJ25693.1|hypothetical protein PRUPE_ppa022968mg, partial [Prunus persica]	EMJ25693	2.00951e-20	49	93.2041	151	75
TCONS_00036102	40S ribosomal S29-like	56	gi|225442077|ref|XP_002271801.1|PREDICTED: 40S ribosomal protein S29-like [Vitis vinifera] >gi|225444692|ref|XP_002277856.1| PREDICTED: 40S ribosomal protein S29-like isoform 1 [Vitis vinifera] >gi|255538096|ref|XP_002510113.1| 40S ribosomal protein S29, putative [Ricinus communis] >gi|356497504|ref|XP_003517600.1| PREDICTED: 40S ribosomal protein S29-like [Glycine max] >gi|356536119|ref|XP_00353…	XP_002271801	3.84857e-33	100	118.242	56	56
TCONS_00046747	alpha-L-arabinofuranosidase beta-D-xylosidase	634	gi|502084904|ref|XP_004487789.1|PREDICTED: beta-D-xylosidase 1-like [Cicer arietinum]	XP_004487789	0	86	1018.45	627	540
TCONS_00025100	DPP6 N-terminal domain	557	gi|462420004|gb|EMJ24267.1|hypothetical protein PRUPE_ppa003730mg [Prunus persica]	EMJ24267	0	87	890.952	556	485
TCONS_00018852	uv excision repair	388	gi|462411665|gb|EMJ16714.1|hypothetical protein PRUPE_ppa007020mg [Prunus persica]	EMJ16714	0	87	618.616	389	342
TCONS_00019980	Malonyl- isoflavone 7-O-glucoside-6 -O-malonyltransferase	455	gi|470136912|ref|XP_004304225.1|PREDICTED: phenolic glucoside malonyltransferase 2-like [Fragaria vesca subsp. vesca]	XP_004304225	3.42939e-140	64	421.779	467	299
TCONS_00027905	phosphatase 2C 57	205	gi|550321727|gb|ERP51895.1|hypothetical protein POPTR_0015s01290g [Populus trichocarpa]	ERP51895	3.38527e-99	78	302.753	220	172
TCONS_00042417	glutathione peroxidase	152	gi|440647206|dbj|BAM74249.1|glutathione peroxidase [Ziziphus jujuba]	BAM74249	1.95911e-106	100	312.383	152	152
TCONS_00038681	shikimate chloroplastic-like	244	gi|508710990|gb|EOY02887.1|Shikimate kinase, putative isoform 1 [Theobroma cacao]	EOY02887	1.2195e-111	88	334.339	225	198
TCONS_00000976	probable galactinol--sucrose galactosyltransferase 2-like	739	gi|296085757|emb|CBI29568.3|unnamed protein product [Vitis vinifera]	CBI29568	0	85	1159.05	739	630
TCONS_00033858	malate glyoxysomal-like	342	gi|359496625|ref|XP_002263670.2|PREDICTED: malate dehydrogenase, glyoxysomal [Vitis vinifera] >gi|297739396|emb|CBI29427.3| unnamed protein product [Vitis vinifera]	XP_002263670	0	94	639.802	342	324
TCONS_00043516	NAD(P)-binding Rossmann-fold superfamily isoform 1	300	gi|508777952|gb|EOY25208.1|NAD(P)-binding Rossmann-fold superfamily protein isoform 1 [Theobroma cacao]	EOY25208	1.42758e-170	88	486.493	300	264
TCONS_00046972	NADPH-dependent thioredoxin reductase 3-like	523	gi|225441864|ref|XP_002278551.1|PREDICTED: NADPH-dependent thioredoxin reductase 3-like [Vitis vinifera]	XP_002278551	0	90	908.672	532	481
TCONS_00030928	CXE carboxylesterase	326	gi|462419580|gb|EMJ23843.1|hypothetical protein PRUPE_ppa008552mg [Prunus persica]	EMJ23843	1.04841e-157	81	456.062	327	265
TCONS_00046212	Pathogenesis-related family isoform 1	244	gi|550349316|gb|ERP66706.1|hypothetical protein POPTR_0001s40030g [Populus trichocarpa]	ERP66706	2.84937e-137	85	397.512	246	210
TCONS_00018719	sorting nexin	400	gi|470135459|ref|XP_004303532.1|PREDICTED: sorting nexin 1-like [Fragaria vesca subsp. vesca]	XP_004303532	0	96	736.873	399	384
TCONS_00056869	uncharacterized LOC101206523	101	gi|470103397|ref|XP_004288125.1|PREDICTED: uncharacterized protein LOC101298253 isoform 2 [Fragaria vesca subsp. vesca]	XP_004288125	7.60175e-55	89	176.792	102	91
TCONS_00028902	sieve element occlusion b	166	gi|470104065|ref|XP_004288435.1|PREDICTED: uncharacterized protein LOC101298064 [Fragaria vesca subsp. vesca]	XP_004288435	4.37606e-74	82	245.358	169	140
TCONS_00010745	prolycopene chloroplastic-like	579	gi|462421339|gb|EMJ25602.1|hypothetical protein PRUPE_ppa021157mg [Prunus persica]	EMJ25602	0	89	969.148	577	514
TCONS_00031377	conserved hypothetical protein	225	gi|255546001|ref|XP_002514060.1|conserved hypothetical protein [Ricinus communis] >gi|223546516|gb|EEF48014.1| conserved hypothetical protein [Ricinus communis]	XP_002514060	2.27373e-75	72	238.424	222	161
TCONS_00037980	methylthioribose kinase-like	422	gi|225429289|ref|XP_002269154.1|PREDICTED: methylthioribose kinase [Vitis vinifera] >gi|147818771|emb|CAN73920.1| hypothetical protein VITISV_028622 [Vitis vinifera] >gi|296083117|emb|CBI22521.3| unnamed protein product [Vitis vinifera]	XP_002269154	0	87	699.508	416	365
TCONS_00020511	nucleoside diphosphate kinase chloroplastic-like	233	gi|462405289|gb|EMJ10753.1|hypothetical protein PRUPE_ppa010872mg [Prunus persica]	EMJ10753	3.07817e-135	87	391.349	233	204
TCONS_00018146	uncharacterized LOC101209189	274	gi|462397946|gb|EMJ03614.1|hypothetical protein PRUPE_ppa009659mg [Prunus persica]	EMJ03614	2.5414e-152	83	438.728	283	237
TCONS_00049354	23 kDa jasmonate-induced -like	77	gi|1009165052|ref|XP_015900831.1|PREDICTED: 23 kDa jasmonate-induced protein-like [Ziziphus jujuba]	XP_015900831	2.63827e-33	100	125.561	60	60
TCONS_00009366	tropinone reductase homolog At1g07440-like	264	gi|255558968|ref|XP_002520507.1|tropinone reductase, putative [Ricinus communis] >gi|223540349|gb|EEF41920.1| tropinone reductase, putative [Ricinus communis]	XP_002520507	7.51156e-142	87	410.994	258	227
TCONS_00037825	ATP-dependent Clp protease proteolytic subunit-related chloroplastic-like	393	gi|462395315|gb|EMJ01114.1|hypothetical protein PRUPE_ppa006873mg [Prunus persica]	EMJ01114	0	87	639.417	400	350
TCONS_00055417	calcyclin-binding -like	206	gi|255557303|ref|XP_002519682.1|Calcyclin-binding protein, putative [Ricinus communis] >gi|223541099|gb|EEF42655.1| Calcyclin-binding protein, putative [Ricinus communis]	XP_002519682	8.09724e-110	92	325.094	185	172
TCONS_00007292	triosephosphate cytosolic-like	195	gi|462401402|gb|EMJ06959.1|hypothetical protein PRUPE_ppa010312mg [Prunus persica]	EMJ06959	4.61241e-119	94	349.747	187	177
TCONS_00034179	gamma-glutamyltranspeptidase 1-like	449	gi|557530076|gb|ESR41326.1|hypothetical protein CICLE_v10025225mg [Citrus clementina]	ESR41326	0	83	654.825	450	374
TCONS_00008895	pleiotropic drug resistance 2-like	1378	gi|470110546|ref|XP_004291541.1|PREDICTED: pleiotropic drug resistance protein 2-like [Fragaria vesca subsp. vesca]	XP_004291541	0	90	2352.01	1377	1251
TCONS_00043781	UDP-glucose 4-epimerase	349	gi|147811171|emb|CAN63477.1|hypothetical protein VITISV_009458 [Vitis vinifera] >gi|297742346|emb|CBI34495.3| unnamed protein product [Vitis vinifera]	CAN63477	0	94	642.499	345	325
TCONS_00038288	amidase -like	246	gi|147861793|emb|CAN80909.1|hypothetical protein VITISV_016638 [Vitis vinifera]	CAN80909	1.15399e-133	88	398.282	244	215
TCONS_00048011	Syntaxin of plants 71	266	gi|557530871|gb|ESR42054.1|hypothetical protein CICLE_v100124841mg, partial [Citrus clementina]	ESR42054	1.11757e-141	88	410.223	263	233
TCONS_00022747	peptidyl-prolyl cis-trans isomerase B-like	300	gi|224121348|ref|XP_002318560.1|predicted protein [Populus trichocarpa] >gi|222859233|gb|EEE96780.1| peptidyl-prolyl cis-trans isomerase cyclophilin-type family protein [Populus trichocarpa]	XP_002318560	9.62416e-133	78	391.734	302	237
TCONS_00026429	lupus La homolog A-like	428	gi|225430017|ref|XP_002284157.1|PREDICTED: uncharacterized protein LOC100250699 [Vitis vinifera]	XP_002284157	0	77	608.986	472	364
TCONS_00009892	Sorting nexin-	564	gi|508787366|gb|EOY34622.1|Sorting nexin 2A [Theobroma cacao]	EOY34622	0	90	914.835	578	521
TCONS_00013568	chloroplast inner envelope	331	gi|557521931|gb|ESR33298.1|hypothetical protein CICLE_v10005361mg [Citrus clementina] >gi|557521932|gb|ESR33299.1| hypothetical protein CICLE_v10005361mg [Citrus clementina]	ESR33298	0	91	578.17	341	312
TCONS_00028559	vesicle-associated membrane 726-like	219	gi|255554170|ref|XP_002518125.1|Vesicle-associated membrane protein, putative [Ricinus communis] >gi|223542721|gb|EEF44258.1| Vesicle-associated membrane protein, putative [Ricinus communis]	XP_002518125	1.90386e-156	98	444.121	219	216
TCONS_00012399	high mobility group family	167	gi|508725924|gb|EOY17821.1|High mobility group B1 isoform 2 [Theobroma cacao]	EOY17821	1.00124e-66	84	211.846	149	126
TCONS_00038871	cysteine-rich repeat secretory 55-like	259	gi|557539417|gb|ESR50461.1|hypothetical protein CICLE_v10032523mg [Citrus clementina]	ESR50461	2.26669e-122	84	360.918	238	202
TCONS_00036526	serine carboxypeptidase-like 18-like	470	gi|359475575|ref|XP_002266615.2|PREDICTED: serine carboxypeptidase-like 18-like [Vitis vinifera]	XP_002266615	1.41753e-172	70	504.982	452	320
TCONS_00039032	signal recognition particle 43 kDa chloroplastic-like	390	gi|550331703|gb|EEE87640.2|chaos family protein [Populus trichocarpa]	EEE87640	0	79	535.028	393	312
TCONS_00015839	probable monodehydroascorbate cytoplasmic isoform 2-like	429	gi|224055551|ref|XP_002298535.1|predicted protein [Populus trichocarpa] >gi|222845793|gb|EEE83340.1| monodehydroascorbate reductase family protein [Populus trichocarpa]	XP_002298535	0	93	759.985	423	394
TCONS_00015904	ferredoxin-thioredoxin reductase catalytic chloroplastic-like	146	gi|462411275|gb|EMJ16324.1|hypothetical protein PRUPE_ppa012986mg [Prunus persica]	EMJ16324	2.99596e-88	91	265.388	146	133
TCONS_00005545	aminoacyl tRNA synthase complex-interacting multifunctional 1-like	258	gi|470101475|ref|XP_004287198.1|PREDICTED: aminoacyl tRNA synthase complex-interacting multifunctional protein 1-like [Fragaria vesca subsp. vesca]	XP_004287198	1.46244e-98	75	300.056	248	187
TCONS_00006236	probable carboxylesterase 8-like	351	gi|147794997|emb|CAN60859.1|hypothetical protein VITISV_032629 [Vitis vinifera]	CAN60859	2.17766e-152	79	444.121	330	262
TCONS_00016357	uncharacterized aarF domain-containing kinase chloroplastic-like	714	gi|462406058|gb|EMJ11522.1|hypothetical protein PRUPE_ppa002144mg [Prunus persica]	EMJ11522	0	88	1154.81	722	636
TCONS_00005608	class IV chitinase	236	gi|462420845|gb|EMJ25108.1|hypothetical protein PRUPE_ppa010947mg [Prunus persica]	EMJ25108	1.508e-97	76	295.819	224	172
TCONS_00032992	Quinone oxidoreductase	434	gi|557547483|gb|ESR58461.1|hypothetical protein CICLE_v10024569mg [Citrus clementina]	ESR58461	0	92	541.962	309	286
TCONS_00004780	Blue copper	163	gi|255572511|ref|XP_002527190.1|Blue copper protein precursor, putative [Ricinus communis] >gi|223533455|gb|EEF35203.1| Blue copper protein precursor, putative [Ricinus communis]	XP_002527190	4.65504e-28	65	112.464	122	80
TCONS_00018660	Progesterone 5-beta-reductase	395	gi|255538116|ref|XP_002510123.1|conserved hypothetical protein [Ricinus communis] >gi|223550824|gb|EEF52310.1| conserved hypothetical protein [Ricinus communis]	XP_002510123	0	86	650.973	395	341
TCONS_00008006	uncharacterized GPI-anchored At3g06035-like	196	gi|470138525|ref|XP_004305006.1|PREDICTED: uncharacterized GPI-anchored protein At3g06035-like [Fragaria vesca subsp. vesca]	XP_004305006	5.01735e-45	64	158.688	187	120
TCONS_00047011	eukaryotic peptide chain release factor subunit 1-3-like	437	gi|462419263|gb|EMJ23526.1|hypothetical protein PRUPE_ppa005947mg [Prunus persica]	EMJ23526	0	97	865.914	437	428
TCONS_00052027	cytochrome P450 716B2-like	465	gi|470110735|ref|XP_004291627.1|PREDICTED: cytochrome P450 716B2-like [Fragaria vesca subsp. vesca]	XP_004291627	0	78	633.254	464	366
TCONS_00028899	sieve element occlusion a	587	gi|470104067|ref|XP_004288436.1|PREDICTED: uncharacterized protein LOC101298363 [Fragaria vesca subsp. vesca]	XP_004288436	0	85	861.677	588	503
TCONS_00007524	kiwellin	196	gi|441482360|gb|AGC39171.1|kiwellin [Actinidia eriantha]	AGC39171	6.30439e-103	87	306.99	196	171
TCONS_00025689	citrate-binding -like	221	gi|462395673|gb|EMJ01472.1|hypothetical protein PRUPE_ppa014927mg [Prunus persica]	EMJ01472	2.63187e-97	80	293.893	195	157
TCONS_00037791	Xylulose kinase-1 isoform 2	499	gi|297744751|emb|CBI38013.3|unnamed protein product [Vitis vinifera]	CBI38013	0	84	750.74	499	424
TCONS_00049257	cytochrome P450	479	gi|462409828|gb|EMJ15162.1|hypothetical protein PRUPE_ppa004999mg [Prunus persica]	EMJ15162	0	88	800.431	482	425
TCONS_00028209	Nucleic acid-binding s superfamily isoform 1	443	gi|508713169|gb|EOY05066.1|Nucleic acid-binding proteins superfamily isoform 1 [Theobroma cacao]	EOY05066	0	80	551.206	413	332
TCONS_00037361	Desiccation-related PCC13-62	182	gi|462395556|gb|EMJ01355.1|hypothetical protein PRUPE_ppa016740mg [Prunus persica]	EMJ01355	5.29833e-84	81	261.536	180	147
TCONS_00000514	S-locus-associated ribonuclease	223	gi|314122073|dbj|BAJ41469.1|S-ribonuclease 4 [Prunus persica]	BAJ41469	1.25551e-16	46	84.7297	192	89
TCONS_00053512	GDSL esterase lipase APG-like	361	gi|356526067|ref|XP_003531641.1|PREDICTED: GDSL esterase/lipase APG-like [Glycine max]	XP_003531641	0	87	526.554	332	292
TCONS_00055255	uncharacterized LOC101222012	69	gi|470116796|ref|XP_004294563.1|PREDICTED: uncharacterized protein LOC101313490 isoform 1 [Fragaria vesca subsp. vesca]	XP_004294563	4.40555e-35	92	124.02	69	64
TCONS_00010120	Tetratricopeptide repeat-like superfamily	118	gi|550324681|gb|ERP53528.1|hypothetical protein POPTR_0013s01390g [Populus trichocarpa]	ERP53528	1.87649e-35	69	131.724	123	85
TCONS_00005613	class IV chitinase	152	gi|344190188|gb|AEM97876.1|class IV chitinase [Corylus heterophylla]	AEM97876	1.35425e-74	80	235.343	155	124
TCONS_00025885	aspartic ase nepenthesin-2	486	gi|462422576|gb|EMJ26839.1|hypothetical protein PRUPE_ppa004762mg [Prunus persica]	EMJ26839	0	77	593.964	498	386
TCONS_00017687	ATP-dependent Clp protease proteolytic subunit chloroplastic-like	273	gi|508706691|gb|EOX98587.1|CLP protease proteolytic subunit 6 isoform 1 [Theobroma cacao]	EOX98587	7.88407e-158	93	452.21	246	230
TCONS_00027332	dehydrogenase reductase SDR family member 12-like	322	gi|462396005|gb|EMJ01804.1|hypothetical protein PRUPE_ppa007847mg [Prunus persica]	EMJ01804	0	93	578.941	322	301
TCONS_00043028	dynein light chain flagellar outer arm-like	113	gi|502176825|ref|XP_004515947.1|PREDICTED: dynein light chain LC6, flagellar outer arm-like [Cicer arietinum]	XP_004515947	1.21064e-65	91	205.297	113	103
TCONS_00040005	ribulose-1,5 bisphosphate carboxylase oxygenase large subunit N- chloroplastic-like	353	gi|462419056|gb|EMJ23319.1|hypothetical protein PRUPE_ppa004634mg [Prunus persica]	EMJ23319	2.58641e-179	88	518.85	334	294
TCONS_00053787	Uro-adherence factor A	101	gi|508701279|gb|EOX93175.1|Uncharacterized protein isoform 2 [Theobroma cacao] >gi|508701282|gb|EOX93178.1| Uncharacterized protein isoform 2 [Theobroma cacao] >gi|508701283|gb|EOX93179.1| Uncharacterized protein isoform 2 [Theobroma cacao] >gi|508701284|gb|EOX93180.1| Uncharacterized protein isoform 2 [Theobroma cacao] >gi|508701285|gb|EOX93181.1| Uncharacterized protein isoform 2 [Theobroma cac…	EOX93175	1.51356e-22	71	101.679	97	69
TCONS_00044084	Pgr5-like a isoform 1	320	gi|356514103|ref|XP_003525746.1|PREDICTED: PGR5-like protein 1A, chloroplastic-like [Glycine max]	XP_003525746	0	88	533.487	323	286
TCONS_00039620	2-phytyl-1,4-beta-naphthoquinone chloroplastic-like	261	gi|557540513|gb|ESR51557.1|hypothetical protein CICLE_v10032509mg [Citrus clementina]	ESR51557	3.03137e-142	88	411.379	254	225
TCONS_00017796	Polypeptide isoform 1	278	gi|225452422|ref|XP_002276964.1|PREDICTED: peptide deformylase 1B, chloroplastic [Vitis vinifera] >gi|296087647|emb|CBI34903.3| unnamed protein product [Vitis vinifera]	XP_002276964	7.78066e-141	81	409.453	275	223
TCONS_00011644	UDP rhamnose-anthocyanidin-3-glucoside rhamnosyltransferase	586	gi|359493630|ref|XP_002282825.2|PREDICTED: UDP-glycosyltransferase 79B6-like [Vitis vinifera]	XP_002282825	0	74	554.288	442	331
TCONS_00043258	phosphomevalonate kinase	507	gi|462405654|gb|EMJ11118.1|hypothetical protein PRUPE_ppa004466mg [Prunus persica]	EMJ11118	0	91	862.062	508	463
TCONS_00011625	ACT domain-containing isoform 1	283	gi|462407586|gb|EMJ12920.1|hypothetical protein PRUPE_ppa009415mg [Prunus persica]	EMJ12920	8.8169e-156	82	448.358	297	246
TCONS_00030390	NADH dehydrogenase [ubiquinone] 1 alpha subcomplex subunit 8-B-like	106	gi|462420510|gb|EMJ24773.1|hypothetical protein PRUPE_ppa013741mg [Prunus persica]	EMJ24773	6.03689e-61	91	192.586	105	96
TCONS_00013495	cytochrome c oxidase subunit VC family	64	gi|462396883|gb|EMJ02682.1|hypothetical protein PRUPE_ppa014546mg [Prunus persica]	EMJ02682	1.03838e-33	95	120.168	63	60
TCONS_00050384	hypothetical protein PRUPE_ppa009290mg	286	gi|462415209|gb|EMJ19946.1|hypothetical protein PRUPE_ppa009290mg [Prunus persica]	EMJ19946	4.90689e-122	77	362.844	280	217
TCONS_00044300	ATP-dependent Clp protease proteolytic subunit-related chloroplastic-like	304	gi|462405125|gb|EMJ10589.1|hypothetical protein PRUPE_ppa009129mg [Prunus persica]	EMJ10589	2.59555e-171	84	488.804	315	267
TCONS_00043904	elicitor-responsive 3-like	150	gi|508777411|gb|EOY24667.1|Elicitor-responsive protein, putative [Theobroma cacao]	EOY24667	1.43808e-75	87	233.417	150	131
TCONS_00049312	phospholipase A-2-activating -like	759	gi|462397202|gb|EMJ03001.1|hypothetical protein PRUPE_ppa001837mg [Prunus persica]	EMJ03001	0	93	1371.3	759	707
TCONS_00027122	phosphoglycerate mutase	283	gi|462419503|gb|EMJ23766.1|hypothetical protein PRUPE_ppa008394mg [Prunus persica]	EMJ23766	7.07126e-179	91	508.449	284	260
TCONS_00039952	DNA binding	232	gi|470122470|ref|XP_004297264.1|PREDICTED: uncharacterized protein LOC101293772 [Fragaria vesca subsp. vesca]	XP_004297264	9.09731e-112	85	335.495	221	189
TCONS_00007954	Heat shock 70 (Hsp 70) family	654	gi|557535523|gb|ESR46641.1|hypothetical protein CICLE_v10000531mg [Citrus clementina]	ESR46641	0	96	1218.37	646	622
TCONS_00022788	glycerophosphoryl diester phosphodiesterase-like	349	gi|462404955|gb|EMJ10419.1|hypothetical protein PRUPE_ppa006823mg [Prunus persica]	EMJ10419	0	91	568.926	326	297
TCONS_00052305	ADP-ribosylation factor A1F isoform 2	181	gi|462401623|gb|EMJ07180.1|hypothetical protein PRUPE_ppa012138mg [Prunus persica]	EMJ07180	1.09416e-123	97	357.836	181	177
TCONS_00038455	11S globulin seed storage 2-like	364	gi|225447981|ref|XP_002269304.1|PREDICTED: 11S globulin seed storage protein 2-like [Vitis vinifera]	XP_002269304	6.27129e-148	76	434.106	364	280
TCONS_00032345	cell wall invertase	572	gi|508779856|gb|EOY27112.1|Glycosyl hydrolases family 32 protein isoform 1 [Theobroma cacao]	EOY27112	0	85	918.687	570	490
TCONS_00014778	VIRB2-interacting 2	247	gi|508776119|gb|EOY23375.1|VIRB2-interacting protein 2 [Theobroma cacao]	EOY23375	5.69314e-120	87	353.984	234	204
TCONS_00028972	1,2-dihydroxy-3-keto-5-methylthiopentene dioxygenase 1-like	187	gi|462422852|gb|EMJ27115.1|hypothetical protein PRUPE_ppa011986mg [Prunus persica]	EMJ27115	2.53331e-120	95	350.132	187	179
TCONS_00039762	galactinol synthase	335	gi|225425563|ref|XP_002265947.1|PREDICTED: glycogenin-1 isoform 1 [Vitis vinifera]	XP_002265947	0	89	572.007	334	299
TCONS_00036315	class I chitinase	248	gi|67867096|gb|AAY82488.1|chitinase [Ulmus pumila]	AAY82488	8.43773e-119	82	353.599	243	200
TCONS_00035856	Ribosome-binding factor	227	gi|462396698|gb|EMJ02497.1|hypothetical protein PRUPE_ppa011113mg [Prunus persica]	EMJ02497	4.87676e-111	83	329.331	228	191
TCONS_00000135	primary amine oxidase-like	731	gi|550346782|gb|EEE84223.2|hypothetical protein POPTR_0001s07870g [Populus trichocarpa]	EEE84223	0	88	1238.79	738	654
TCONS_00056529	class I chitinase	311	gi|379047275|gb|AFC88126.1|class I chitinase [Hippophae rhamnoides]	AFC88126	2.23392e-171	84	489.96	313	265
TCONS_00019515	bifunctional epoxide hydrolase 2-like	313	gi|388520665|gb|AFK48394.1|unknown [Lotus japonicus]	AFK48394	0	88	527.324	312	277
TCONS_00017577	lipid binding	172	gi|462401612|gb|EMJ07169.1|hypothetical protein PRUPE_ppa012060mg [Prunus persica]	EMJ07169	2.69781e-65	83	209.149	145	121
TCONS_00036078	2-C-methyl-D-erythritol 4-phosphate cytidylyltransferase	292	gi|343466163|gb|AEM42975.1|2-C-methyl-D-erythritol 4-phosphate cytidylyltransferase [Siraitia grosvenorii]	AEM42975	7.35193e-141	82	410.994	280	230
TCONS_00004343	UPF0678 fatty acid-binding At1g79260-like isoform 1	169	gi|147857570|emb|CAN83082.1|hypothetical protein VITISV_001330 [Vitis vinifera] >gi|297736088|emb|CBI24126.3| unnamed protein product [Vitis vinifera]	CAN83082	6.93349e-89	90	268.47	163	148
TCONS_00004145	subtilisin-like protease-like	588	gi|508723198|gb|EOY15095.1|Subtilisin-like serine endopeptidase family protein isoform 1 [Theobroma cacao]	EOY15095	0	79	787.719	582	463
TCONS_00026581	probable plastid-lipid-associated chloroplastic-like	246	gi|462420677|gb|EMJ24940.1|hypothetical protein PRUPE_ppa010498mg [Prunus persica]	EMJ24940	2.82787e-124	85	364.77	245	209
TCONS_00002910	peptide deformylase chloroplastic-like	273	gi|462413527|gb|EMJ18576.1|hypothetical protein PRUPE_ppa023556mg, partial [Prunus persica]	EMJ18576	3.78406e-138	85	401.364	250	214
TCONS_00058006	branched-chain-amino-acid aminotransferase chloroplastic	202	gi|462419782|gb|EMJ24045.1|hypothetical protein PRUPE_ppa006695mg [Prunus persica]	EMJ24045	2.69348e-111	90	335.495	201	181
TCONS_00047787	heme-binding 2-like	144	gi|508721780|gb|EOY13677.1|Heme-binding protein, putative [Theobroma cacao]	EOY13677	7.19585e-50	90	170.244	98	89
TCONS_00054938	L-ascorbate peroxidase peroxisomal-like	284	gi|255579977|ref|XP_002530823.1|L-ascorbate peroxidase 1, cytosolic, putative [Ricinus communis] >gi|223529615|gb|EEF31563.1| L-ascorbate peroxidase 1, cytosolic, putative [Ricinus communis]	XP_002530823	1.39532e-150	88	434.876	259	228
TCONS_00010952	Late embryogenesis abundant (LEA) hydroxyproline-rich glyco	199	gi|557526362|gb|ESR37668.1|hypothetical protein CICLE_v10029305mg [Citrus clementina]	ESR37668	6.97221e-79	81	245.743	188	154
TCONS_00054833	Cobalt ion binding	172	gi|462395989|gb|EMJ01788.1|hypothetical protein PRUPE_ppa012025mg [Prunus persica]	EMJ01788	1.1593e-86	82	263.848	176	145
TCONS_00030067	xylulose kinase-like	272	gi|470127793|ref|XP_004299844.1|PREDICTED: xylulose kinase-like [Fragaria vesca subsp. vesca]	XP_004299844	2.28821e-159	91	466.848	269	247
TCONS_00011424	auxin-induced 5NG4-like	68	gi|255538804|ref|XP_002510467.1|Auxin-induced protein 5NG4, putative [Ricinus communis] >gi|223551168|gb|EEF52654.1| Auxin-induced protein 5NG4, putative [Ricinus communis]	XP_002510467	3.30757e-25	92	104.375	65	60
TCONS_00007896	homolog to defender against apoptotic death 1	115	gi|224071397|ref|XP_002303440.1|predicted protein [Populus trichocarpa] >gi|118483194|gb|ABK93501.1| unknown [Populus trichocarpa] >gi|118486689|gb|ABK95181.1| unknown [Populus trichocarpa] >gi|222840872|gb|EEE78419.1| Defender against cell death 1 family protein [Populus trichocarpa]	XP_002303440	5.40544e-72	97	221.476	115	112
TCONS_00033029	31 kDa chloroplastic-like	305	gi|470141796|ref|XP_004306614.1|PREDICTED: 31 kDa ribonucleoprotein, chloroplastic-like [Fragaria vesca subsp. vesca]	XP_004306614	2.91553e-90	61	282.337	315	195
TCONS_00017754	golgin candidate 6-like	773	gi|508710640|gb|EOY02537.1|Golgin candidate 6 isoform 1 [Theobroma cacao]	EOY02537	0	84	1206.82	818	692
TCONS_00037310	universal stress MJ0531-like	162	gi|255564142|ref|XP_002523068.1|conserved hypothetical protein [Ricinus communis] >gi|223537630|gb|EEF39253.1| conserved hypothetical protein [Ricinus communis]	XP_002523068	3.67562e-91	90	273.863	157	142
TCONS_00001847	acidic mammalian chitinase-like	372	gi|462398877|gb|EMJ04545.1|hypothetical protein PRUPE_ppa020347mg [Prunus persica]	EMJ04545	1.13215e-178	81	513.457	363	295
TCONS_00009092	leucine zipper-ef-hand containing transmembrane	453	gi|224101261|ref|XP_002312206.1|predicted protein [Populus trichocarpa]	XP_002312206	0	91	713.761	449	412
TCONS_00041790	methionine aminopeptidase chloroplastic-like	383	gi|255566855|ref|XP_002524411.1|methionine aminopeptidase, putative [Ricinus communis] >gi|223536372|gb|EEF38022.1| methionine aminopeptidase, putative [Ricinus communis]	XP_002524411	0	85	580.096	376	321
TCONS_00056673	Pyridoxin (pyrodoxamine) 5 -phosphate oxidase isoform 3	320	gi|359492914|ref|XP_002283933.2|PREDICTED: uncharacterized protein LOC100267813 [Vitis vinifera]	XP_002283933	0	93	577.785	318	297
TCONS_00001964	Alpha beta-Hydrolases superfamily	321	gi|225436219|ref|XP_002273572.1|PREDICTED: uncharacterized protein LOC100248966 [Vitis vinifera] >gi|296090193|emb|CBI40012.3| unnamed protein product [Vitis vinifera]	XP_002273572	2.00052e-163	84	469.929	310	261
TCONS_00027058	argininosuccinate lyase	524	gi|508723556|gb|EOY15453.1|L-Aspartase-like family protein [Theobroma cacao]	EOY15453	0	90	878.241	513	463
TCONS_00044600	High mobility group B1 isoform 3	175	gi|462401044|gb|EMJ06601.1|hypothetical protein PRUPE_ppa007518mg [Prunus persica]	EMJ06601	1.15163e-62	85	208.379	157	135
TCONS_00022693	serine threonine phosphatase 2a regulatory subunit	587	gi|225455902|ref|XP_002276180.1|PREDICTED: serine/threonine-protein phosphatase 2A 65 kDa regulatory subunit A beta isoform [Vitis vinifera]	XP_002276180	0	97	1145.57	587	574
TCONS_00017172	zinc metalloprotease slr1821-like isoform 1	456	gi|462411520|gb|EMJ16569.1|hypothetical protein PRUPE_ppa005631mg [Prunus persica]	EMJ16569	0	89	718.768	437	391
TCONS_00000616	dynamin-related 4C-like	610	gi|470125185|ref|XP_004298586.1|PREDICTED: dynamin-related protein 4C-like [Fragaria vesca subsp. vesca]	XP_004298586	0	87	901.353	577	506
TCONS_00028571	hydroxyethylthiazole kinase-like	282	gi|462419122|gb|EMJ23385.1|hypothetical protein PRUPE_ppa009657mg [Prunus persica]	EMJ23385	2.78069e-159	89	456.447	282	253
TCONS_00025683	serine carboxypeptidase-like 42-like	474	gi|224062940|ref|XP_002300939.1|predicted protein [Populus trichocarpa] >gi|222842665|gb|EEE80212.1| serine carboxypeptidase S10 family protein [Populus trichocarpa]	XP_002300939	0	90	828.165	473	429
TCONS_00035711	RPM1-interacting 4-like	259	gi|470107726|ref|XP_004290193.1|PREDICTED: RPM1-interacting protein 4-like [Fragaria vesca subsp. vesca]	XP_004290193	2.5015e-113	77	337.806	259	201
TCONS_00032605	prephenate aminotransferase	149	gi|350540010|ref|NP_001234609.1|prephenate aminotransferase [Solanum lycopersicum] >gi|311700557|gb|ADQ00383.1| prephenate aminotransferase [Solanum lycopersicum]	NP_001234609	3.58145e-76	89	245.358	142	127
TCONS_00021765	NAD(P)-binding Rossmann-fold superfamily	140	gi|462414808|gb|EMJ19545.1|hypothetical protein PRUPE_ppa008671mg [Prunus persica]	EMJ19545	1.66904e-76	92	241.121	140	130
TCONS_00008288	uncharacterized LOC101217511	305	gi|508718925|gb|EOY10822.1|Uncharacterized protein isoform 1 [Theobroma cacao]	EOY10822	1.68954e-150	83	436.417	298	250
TCONS_00037314	multidrug resistance-associated 6 ( 6) abc-	1512	gi|557546568|gb|ESR57546.1|hypothetical protein CICLE_v10018482mg [Citrus clementina]	ESR57546	0	86	2332.37	1515	1305
TCONS_00054796	anthranilate synthase component II-like	276	gi|462419444|gb|EMJ23707.1|hypothetical protein PRUPE_ppa009800mg [Prunus persica]	EMJ23707	2.97222e-154	88	443.351	273	242
TCONS_00016517	protease Do-like 7-like	1111	gi|462413234|gb|EMJ18283.1|hypothetical protein PRUPE_ppa000531mg [Prunus persica]	EMJ18283	0	92	1965.66	1112	1031
TCONS_00019449	23 kDa jasmonate-induced -like	150	gi|449526892|ref|XP_004170447.1|PREDICTED: 23 kDa jasmonate-induced protein-like [Cucumis sativus]	XP_004170447	1.28435e-14	62	77.0258	80	50
TCONS_00036125	TP53RK-binding -like	171	gi|508706357|gb|EOX98253.1|Uncharacterized protein isoform 1 [Theobroma cacao]	EOX98253	1.13453e-103	94	307.375	171	162
TCONS_00003711	uncharacterized LOC101203266	106	gi|297742118|emb|CBI33905.3|unnamed protein product [Vitis vinifera]	CBI33905	4.31782e-62	98	211.46	105	103
TCONS_00040609	ubiquinol-cytochrome C reductase iron-sulfur subunit family	285	gi|462419447|gb|EMJ23710.1|hypothetical protein PRUPE_ppa009818mg [Prunus persica]	EMJ23710	5.06704e-159	86	455.677	288	249
TCONS_00047978	calmodulin 5	189	gi|460411709|ref|XP_004251248.1|PREDICTED: calmodulin-like isoform 1 [Solanum lycopersicum]	XP_004251248	5.7866e-85	81	259.996	189	154
TCONS_00015275	zeatin O-glucosyltransferase-like	340	gi|470135697|ref|XP_004303646.1|PREDICTED: zeatin O-glucosyltransferase-like [Fragaria vesca subsp. vesca]	XP_004303646	8.18528e-67	61	228.409	313	191
TCONS_00016961	endoplasmic reticulum-Golgi intermediate compartment 3-like	212	gi|462411769|gb|EMJ16818.1|hypothetical protein PRUPE_ppa007922mg [Prunus persica]	EMJ16818	9.58718e-117	83	348.206	228	190
TCONS_00009394	chaperone isoform 1	295	gi|224053623|ref|XP_002297902.1|predicted protein [Populus trichocarpa]	XP_002297902	2.91699e-107	71	324.709	297	211
TCONS_00044629	monothiol glutaredoxin- chloroplastic-like	295	gi|462401297|gb|EMJ06854.1|hypothetical protein PRUPE_ppa009373mg [Prunus persica]	EMJ06854	3.2527e-172	88	490.345	297	264
TCONS_00054351	peroxidase precursor	321	gi|39777532|gb|AAR31106.1|peroxidase precursor [Quercus suber]	AAR31106	0	87	516.538	321	281
TCONS_00018417	hypothetical protein PRUPE_ppa006467mg	392	gi|462411615|gb|EMJ16664.1|hypothetical protein PRUPE_ppa006467mg [Prunus persica]	EMJ16664	0	87	627.091	390	342
TCONS_00045365	cationic peroxidase 1-like	126	gi|508712618|gb|EOY04515.1|Peroxidase superfamily protein [Theobroma cacao]	EOY04515	6.07775e-60	83	197.978	126	105
TCONS_00013785	glucan endo-1,3-beta-glucosidase-like	443	gi|449520924|ref|XP_004167482.1|PREDICTED: glucan endo-1,3-beta-glucosidase-like [Cucumis sativus]	XP_004167482	0	79	608.216	435	347
TCONS_00026218	Serine protease inhibitor (SERPIN) family	164	gi|462420019|gb|EMJ24282.1|hypothetical protein PRUPE_ppa006990mg [Prunus persica]	EMJ24282	3.54065e-69	88	225.328	145	129
TCONS_00040850	probable plastid-lipid-associated chloroplastic-like	281	gi|462411730|gb|EMJ16779.1|hypothetical protein PRUPE_ppa007515mg [Prunus persica]	EMJ16779	5.52442e-150	88	436.032	280	249
TCONS_00011435	uncharacterized partial	228	gi|543176344|gb|AGV54195.1|hypothetical protein [Phaseolus vulgaris]	AGV54195	6.39327e-93	76	283.493	224	171
TCONS_00035809	ATP binding	505	gi|550348457|gb|EEE83612.2|hypothetical protein POPTR_0001s29250g [Populus trichocarpa]	EEE83612	7.74585e-166	67	489.574	524	354
TCONS_00042211	uncharacterized N-acetyltransferase ycf52-like	197	gi|462422834|gb|EMJ27097.1|hypothetical protein PRUPE_ppa011870mg [Prunus persica]	EMJ27097	2.82592e-104	87	309.686	197	172
TCONS_00050541	calcium-transporting ATPase endoplasmic reticulum-type-like	800	gi|557526651|gb|ESR37957.1|hypothetical protein CICLE_v10027724mg [Citrus clementina]	ESR37957	0	91	1358.97	799	733
TCONS_00002328	GDSL esterase lipase At5g55050-like	128	gi|470120892|ref|XP_004296521.1|PREDICTED: GDSL esterase/lipase At5g55050-like [Fragaria vesca subsp. vesca]	XP_004296521	9.09546e-45	81	159.844	116	94
TCONS_00035255	nifU chloroplastic-like	64	gi|557546815|gb|ESR57793.1|hypothetical protein CICLE_v10022131mg [Citrus clementina] >gi|557546816|gb|ESR57794.1| hypothetical protein CICLE_v10022131mg [Citrus clementina] >gi|557546817|gb|ESR57795.1| hypothetical protein CICLE_v10022131mg [Citrus clementina]	ESR57793	2.25326e-30	95	115.931	63	60
TCONS_00011464	E3 ubiquitin- ligase RGLG2-like	431	gi|462407321|gb|EMJ12655.1|hypothetical protein PRUPE_ppa007341mg [Prunus persica]	EMJ12655	0	88	613.609	359	318
TCONS_00036678	probable plastid-lipid-associated chloroplastic-like	250	gi|508705460|gb|EOX97356.1|Plastid-lipid associated protein PAP / fibrillin family protein isoform 1 [Theobroma cacao]	EOX97356	7.15889e-117	82	346.28	250	205
TCONS_00004015	Glycinamide ribonucleotide (GAR) synthetase isoform 2	561	gi|508705143|gb|EOX97039.1|Glycinamide ribonucleotide (GAR) synthetase isoform 2 [Theobroma cacao]	EOX97039	0	86	807.364	540	465
TCONS_00050913	phospholipase A1-IIdelta-like	207	gi|462413383|gb|EMJ18432.1|hypothetical protein PRUPE_ppa005547mg [Prunus persica]	EMJ18432	5.3161e-87	84	275.404	175	148
TCONS_00010580	Alpha-1,4-glucan- synthase family isoform 2	349	gi|224112751|ref|XP_002332719.1|predicted protein [Populus trichocarpa] >gi|550316978|gb|ERP49058.1| hypothetical protein POPTR_0019s07850g [Populus trichocarpa] >gi|550316979|gb|ERP49059.1| hypothetical protein POPTR_0019s07850g [Populus trichocarpa]	XP_002332719	0	89	595.89	345	308
TCONS_00031093	cytochrome b5-like	137	gi|557547035|gb|ESR58013.1|hypothetical protein CICLE_v10022828mg [Citrus clementina] >gi|557547036|gb|ESR58014.1| hypothetical protein CICLE_v10022828mg [Citrus clementina]	ESR58013	1.41728e-56	79	183.726	133	106
TCONS_00055296	secologanin synthase-like	329	gi|462408303|gb|EMJ13637.1|hypothetical protein PRUPE_ppa016770mg [Prunus persica]	EMJ13637	4.29454e-160	83	469.159	308	257
TCONS_00035371	Polyketide cyclase dehydrase and lipid transport superfamily	203	gi|470103902|ref|XP_004288366.1|PREDICTED: uncharacterized protein LOC101297958 isoform 1 [Fragaria vesca subsp. vesca]	XP_004288366	2.12568e-66	82	214.542	136	112
TCONS_00008669	PREDICTED: uncharacterized protein LOC100246702	864	gi|225435510|ref|XP_002285548.1|PREDICTED: uncharacterized protein LOC100246702 [Vitis vinifera]	XP_002285548	0	81	1260.74	866	704
TCONS_00012884	glutamate synthase [NADH] amyloplastic-like	2217	gi|462417033|gb|EMJ21770.1|hypothetical protein PRUPE_ppa000037mg [Prunus persica]	EMJ21770	0	95	4090.42	2214	2104
TCONS_00038504	basic blue -like	116	gi|388501128|gb|AFK38630.1|unknown [Lotus japonicus]	AFK38630	6.53821e-54	80	175.637	110	88
TCONS_00005741	Post-illumination chlorophyll fluorescence increase isoform 1	283	gi|225442943|ref|XP_002266165.1|PREDICTED: uncharacterized protein LOC100264489 isoform 1 [Vitis vinifera] >gi|225442945|ref|XP_002266207.1| PREDICTED: uncharacterized protein LOC100264489 isoform 2 [Vitis vinifera] >gi|297743467|emb|CBI36334.3| unnamed protein product [Vitis vinifera]	XP_002266165	7.55934e-158	86	452.981	283	246
TCONS_00006952	beta-glucosidase 42-like	472	gi|470147829|ref|XP_004309480.1|PREDICTED: beta-glucosidase 42-like [Fragaria vesca subsp. vesca]	XP_004309480	0	92	828.165	472	436
TCONS_00045470	polyadenylate-binding -interacting 2	168	gi|508717200|gb|EOY09097.1|Dehydration-induced protein, putative [Theobroma cacao]	EOY09097	3.20861e-61	72	197.978	171	124
TCONS_00050331	Uncharacterized protein isoform 1	409	gi|508718852|gb|EOY10749.1|Uncharacterized protein isoform 1 [Theobroma cacao] >gi|508718853|gb|EOY10750.1| Uncharacterized protein isoform 1 [Theobroma cacao] >gi|508718854|gb|EOY10751.1| Uncharacterized protein isoform 1 [Theobroma cacao]	EOY10749	1.62989e-143	71	426.402	418	297
TCONS_00044748	vacuolar-sorting receptor 1-like	624	gi|462402842|gb|EMJ08399.1|hypothetical protein PRUPE_ppa002877mg [Prunus persica]	EMJ08399	0	93	1160.21	625	584
TCONS_00020612	high-affinity nitrate transporter -like	205	gi|356563139|ref|XP_003549822.1|PREDICTED: high-affinity nitrate transporter 3.1-like [Glycine max]	XP_003549822	4.81092e-101	82	302.753	209	172
TCONS_00000412	nudix hydrolase mitochondrial-like	285	gi|508780823|gb|EOY28079.1|Nudix hydrolase [Theobroma cacao]	EOY28079	1.3816e-150	88	434.876	273	241
TCONS_00024119	Eukaryotic initiation factor 4F subunit p150 isoform 1	418	gi|255550243|ref|XP_002516172.1|conserved hypothetical protein [Ricinus communis] >gi|223544658|gb|EEF46174.1| conserved hypothetical protein [Ricinus communis]	XP_002516172	0	87	578.556	358	315
TCONS_00016480	hypothetical protein PRUPE_ppa009504mg	288	gi|462411912|gb|EMJ16961.1|hypothetical protein PRUPE_ppa009504mg [Prunus persica]	EMJ16961	3.17989e-128	80	378.252	288	232
TCONS_00021694	argonaute 1-like	1067	gi|255570639|ref|XP_002526275.1|eukaryotic translation initiation factor 2c, putative [Ricinus communis] >gi|223534406|gb|EEF36112.1| eukaryotic translation initiation factor 2c, putative [Ricinus communis]	XP_002526275	0	88	1793.86	1077	951
TCONS_00006683	23 kDa jasmonate-induced -like	214	gi|449526892|ref|XP_004170447.1|PREDICTED: 23 kDa jasmonate-induced protein-like [Cucumis sativus]	XP_004170447	1.80037e-53	62	181.415	209	130
TCONS_00033134	Ubiquinone biosynthesis mitochondrial	297	gi|550336306|gb|ERP59396.1|hypothetical protein POPTR_0006s14200g [Populus trichocarpa]	ERP59396	1.30069e-140	80	410.994	312	252
TCONS_00005071	glucose-6-phosphate phosphate translocator chloroplastic-like	397	gi|462409739|gb|EMJ15073.1|hypothetical protein PRUPE_ppa006795mg [Prunus persica]	EMJ15073	0	92	690.649	397	368
TCONS_00001563	stem-specific TSJT1-like	184	gi|508781013|gb|EOY28269.1|TSJT1-like protein [Theobroma cacao]	EOY28269	2.77774e-70	83	224.942	149	124
TCONS_00012361	glycerol-3-phosphate dehydrogenase mitochondrial-like	630	gi|508726875|gb|EOY18772.1|FAD-dependent oxidoreductase family protein [Theobroma cacao]	EOY18772	0	92	1108.21	631	584
TCONS_00056992	ROOT HAIR DEFECTIVE 3 homolog 1-like	482	gi|356522460|ref|XP_003529864.1|PREDICTED: protein ROOT HAIR DEFECTIVE 3 homolog 1-like [Glycine max]	XP_003529864	0	92	876.7	482	445
TCONS_00023685	NAD(P)H-quinone oxidoreductase subunit chloroplastic-like	188	gi|449534196|ref|XP_004174052.1|PREDICTED: NAD(P)H-quinone oxidoreductase subunit 1, chloroplastic-like [Cucumis sativus]	XP_004174052	9.53776e-118	96	343.584	188	182
TCONS_00038025	methylcrotonoyl- carboxylase beta mitochondrial-like	574	gi|470117296|ref|XP_004294797.1|PREDICTED: methylcrotonoyl-CoA carboxylase beta chain, mitochondrial-like [Fragaria vesca subsp. vesca]	XP_004294797	0	92	1025.77	576	532
TCONS_00008031	Mog1 DUF1795-like photosystem II reaction center family isoform 1	253	gi|470133197|ref|XP_004302459.1|PREDICTED: uncharacterized protein LOC101305085 [Fragaria vesca subsp. vesca]	XP_004302459	6.30275e-128	82	374.4	257	212
TCONS_00043396	serine threonine- kinase chloroplastic-like	501	gi|470133405|ref|XP_004302556.1|PREDICTED: serine/threonine-protein kinase STN8, chloroplastic-like [Fragaria vesca subsp. vesca]	XP_004302556	0	88	783.867	501	442
TCONS_00033378	lysine histidine transporter-like 8-like	237	gi|359496346|ref|XP_003635214.1|PREDICTED: lysine histidine transporter-like 8-like [Vitis vinifera]	XP_003635214	4.88686e-121	82	366.311	241	199
TCONS_00045775	vacuolar -sorting-associated 37 homolog 2-like	232	gi|557556105|gb|ESR66119.1|hypothetical protein CICLE_v10009355mg [Citrus clementina]	ESR66119	1.44065e-120	89	354.369	231	207
TCONS_00001990	oxygen-evolving enhancer 3- chloroplastic-like	182	gi|557532633|gb|ESR43816.1|hypothetical protein CICLE_v10012879mg [Citrus clementina]	ESR43816	1.12106e-64	72	207.994	184	134
TCONS_00029781	pear beta-galactosidase3	736	gi|462424288|gb|EMJ28551.1|hypothetical protein PRUPE_ppa001149mg [Prunus persica]	EMJ28551	0	88	1265.75	751	662
TCONS_00026876	cysteine--tRNA ligase-like	568	gi|462419825|gb|EMJ24088.1|hypothetical protein PRUPE_ppa003593mg [Prunus persica]	EMJ24088	0	87	959.903	570	501
TCONS_00057057	hypothetical protein POPTR_0008s03030g	158	gi|550332306|gb|ERP57309.1|hypothetical protein POPTR_0008s03030g [Populus trichocarpa]	ERP57309	2.13189e-68	81	218.779	158	128
TCONS_00029960	7-hydroxymethyl chlorophyll a chloroplastic-like	462	gi|225433343|ref|XP_002285592.1|PREDICTED: uncharacterized protein all1601 [Vitis vinifera] >gi|297741879|emb|CBI33314.3| unnamed protein product [Vitis vinifera]	XP_002285592	0	95	836.254	435	417
TCONS_00043092	OTU domain-containing At3g57810-like	121	gi|470133621|ref|XP_004302664.1|PREDICTED: OTU domain-containing protein At3g57810-like [Fragaria vesca subsp. vesca]	XP_004302664	2.68074e-65	88	208.764	119	105
TCONS_00050328	violaxanthin de-epoxidase	436	gi|462403072|gb|EMJ08629.1|hypothetical protein PRUPE_ppa005029mg [Prunus persica]	EMJ08629	0	90	725.702	436	393
TCONS_00019595	peroxidase 63-like	322	gi|462411817|gb|EMJ16866.1|hypothetical protein PRUPE_ppa008577mg [Prunus persica]	EMJ16866	0	84	523.087	322	273
TCONS_00049666	Vesicle-associated membrane 727	239	gi|470141417|ref|XP_004306429.1|PREDICTED: vesicle-associated membrane protein 727-like [Fragaria vesca subsp. vesca]	XP_004306429	7.48443e-154	94	439.113	239	226
TCONS_00026630	early nodulin-93-like	110	gi|449461339|ref|XP_004148399.1|PREDICTED: early nodulin-93-like [Cucumis sativus] >gi|449507240|ref|XP_004162973.1| PREDICTED: early nodulin-93-like [Cucumis sativus]	XP_004148399	8.01284e-54	87	174.866	110	96
TCONS_00009253	isoform 1	648	gi|508786525|gb|EOY33781.1|ThiaminC isoform 1 [Theobroma cacao] >gi|508786526|gb|EOY33782.1| ThiaminC isoform 1 [Theobroma cacao] >gi|508786527|gb|EOY33783.1| ThiaminC isoform 1 [Theobroma cacao] >gi|508786529|gb|EOY33785.1| ThiaminC isoform 1 [Theobroma cacao] >gi|508786530|gb|EOY33786.1| ThiaminC isoform 1 [Theobroma cacao]	EOY33781	0	95	1260.74	648	619
TCONS_00053698	UDP-glycosyltransferase 89A2-like	435	gi|462423383|gb|EMJ27646.1|hypothetical protein PRUPE_ppa024271mg [Prunus persica]	EMJ27646	0	73	592.038	472	345
TCONS_00014333	Peptidyl-prolyl cis-trans isomerase	176	gi|508703591|gb|EOX95487.1|Peptidyl-prolyl cis-trans isomerase [Theobroma cacao]	EOX95487	2.69685e-113	93	334.339	176	165
TCONS_00021464	Disease resistance	555	gi|462406334|gb|EMJ11798.1|hypothetical protein PRUPE_ppa019013mg [Prunus persica]	EMJ11798	0	71	618.616	569	404
TCONS_00039484	serine threonine phosphatase 2A 59 kDa regulatory subunit B eta isoform-like	523	gi|224107677|ref|XP_002314559.1|predicted protein [Populus trichocarpa] >gi|222863599|gb|EEF00730.1| serine/threonine protein phosphatase 2A regulatory subunit B' [Populus trichocarpa]	XP_002314559	0	89	882.863	526	470
TCONS_00041311	alpha-amylase chloroplastic-like	844	gi|470122611|ref|XP_004297334.1|PREDICTED: alpha-amylase 3, chloroplastic-like [Fragaria vesca subsp. vesca]	XP_004297334	0	87	1327.77	837	734
TCONS_00008947	lysosomal Pro-X carboxypeptidase-like	367	gi|557526345|gb|ESR37651.1|hypothetical protein CICLE_v10028519mg [Citrus clementina]	ESR37651	0	82	522.316	372	306
TCONS_00032565	peptidyl-prolyl cis-trans isomerase FKBP16- chloroplastic-like	224	gi|118489786|gb|ABK96693.1|unknown [Populus trichocarpa x Populus deltoides]	ABK96693	2.02217e-108	80	322.783	223	179
TCONS_00056071	EXECUTER1 chloroplast	187	gi|462406034|gb|EMJ11498.1|hypothetical protein PRUPE_ppa002543mg [Prunus persica]	EMJ11498	1.88669e-68	73	231.106	192	141
TCONS_00036834	ENTH VHS GAT family	281	gi|224085648|ref|XP_002307649.1|predicted protein [Populus trichocarpa]	XP_002307649	4.96361e-79	94	248.054	135	127
TCONS_00019977	phenolic glucoside malonyltransferase 2-like	462	gi|462413723|gb|EMJ18772.1|hypothetical protein PRUPE_ppa020665mg [Prunus persica]	EMJ18772	1.0401e-152	69	454.136	470	327
TCONS_00041371	PREDICTED: uncharacterized protein LOC100267719 isoform 1	188	gi|225462908|ref|XP_002264571.1|PREDICTED: uncharacterized protein LOC100267719 isoform 1 [Vitis vinifera] >gi|296090273|emb|CBI40092.3| unnamed protein product [Vitis vinifera]	XP_002264571	4.78326e-98	87	293.508	188	164
TCONS_00036139	aspartyl-tRNA synthetase-like	392	gi|356513074|ref|XP_003525239.1|PREDICTED: aspartyl-tRNA synthetase-like [Glycine max]	XP_003525239	0	87	630.558	394	343
TCONS_00043503	cationic peroxidase 1-like	326	gi|211906538|gb|ACJ11762.1|class III peroxidase [Gossypium hirsutum]	ACJ11762	1.68029e-171	85	491.115	318	273
TCONS_00009840	AMP dependent	372	gi|462404099|gb|EMJ09656.1|hypothetical protein PRUPE_ppa003893mg [Prunus persica]	EMJ09656	0	90	608.216	361	327
TCONS_00001869	23 kDa jasmonate-induced -like	228	gi|449526892|ref|XP_004170447.1|PREDICTED: 23 kDa jasmonate-induced protein-like [Cucumis sativus]	XP_004170447	7.23711e-56	59	188.348	227	135
TCONS_00020044	acyl- oxidase family	90	gi|255568361|ref|XP_002525155.1|acyl-CoA oxidase, putative [Ricinus communis] >gi|223535614|gb|EEF37282.1| acyl-CoA oxidase, putative [Ricinus communis]	XP_002525155	2.28956e-38	90	143.665	83	75
TCONS_00015770	thiamine biosynthetic bifunctional enzyme chloroplastic-like	499	gi|462419840|gb|EMJ24103.1|hypothetical protein PRUPE_ppa003609mg [Prunus persica]	EMJ24103	0	91	841.262	482	442
TCONS_00015437	alpha-amylase subtilisin inhibitor-like	203	gi|462407919|gb|EMJ13253.1|hypothetical protein PRUPE_ppa011448mg [Prunus persica]	EMJ13253	5.12249e-68	68	218.394	211	145
TCONS_00015448	21 kDa	147	gi|425706510|gb|AFX95923.1|pectin methylesterase inhibitor, partial [Ziziphus jujuba]	AFX95923	3.6202e-98	99	290.426	144	143
TCONS_00044357	acetylornithine deacetylase-like	435	gi|462404885|gb|EMJ10349.1|hypothetical protein PRUPE_ppa005898mg [Prunus persica]	EMJ10349	0	95	822.002	438	418
TCONS_00035598	Proline-rich APG	368	gi|225437893|ref|XP_002265999.1|PREDICTED: GDSL esterase/lipase At4g28780 [Vitis vinifera] >gi|297744266|emb|CBI37236.3| unnamed protein product [Vitis vinifera]	XP_002265999	0	86	569.311	359	312
TCONS_00011717	Nuclear transport factor 2 family	188	gi|118489664|gb|ABK96633.1|unknown [Populus trichocarpa x Populus deltoides]	ABK96633	3.59851e-102	87	303.908	180	157
TCONS_00045499	beta 1-3 glucanase	350	gi|16903144|gb|AAL30426.1|AF435089_1beta-1,3-glucanase [Prunus persica]	AAL30426	0	86	519.62	343	296
TCONS_00028388	copper ion binding	394	gi|255574684|ref|XP_002528251.1|copper ion binding protein, putative [Ricinus communis] >gi|223532337|gb|EEF34136.1| copper ion binding protein, putative [Ricinus communis]	XP_002528251	1.56856e-63	54	219.164	419	230
TCONS_00001060	proteasome activator complex subunit 4-like	1816	gi|470117483|ref|XP_004294887.1|PREDICTED: LOW QUALITY PROTEIN: proteasome activator complex subunit 4-like [Fragaria vesca subsp. vesca]	XP_004294887	0	89	3061.55	1824	1640
TCONS_00010633	uncharacterized LOC101209682	389	gi|508785462|gb|EOY32718.1|Uncharacterized protein TCM_040745 [Theobroma cacao]	EOY32718	0	95	520.776	289	276
TCONS_00048766	peroxisomal biogenesis factor 11 family	235	gi|351723775|ref|NP_001235755.1|peroxisomal biogenesis factor 11 family protein [Glycine max] >gi|218117595|dbj|BAH03205.1| peroxisomal biogenesis factor 11 family protein [Glycine max] >gi|255632590|gb|ACU16645.1| unknown [Glycine max]	NP_001235755	2.41724e-154	96	440.269	234	225
TCONS_00010679	transport Sec61 subunit beta-like	81	gi|449431966|ref|XP_004133771.1|PREDICTED: protein transport protein Sec61 subunit beta-like isoform 1 [Cucumis sativus] >gi|449431968|ref|XP_004133772.1| PREDICTED: protein transport protein Sec61 subunit beta-like isoform 2 [Cucumis sativus] >gi|449431970|ref|XP_004133773.1| PREDICTED: protein transport protein Sec61 subunit beta-like isoform 3 [Cucumis sativus]	XP_004133771	1.18363e-43	94	146.747	77	73
TCONS_00037578	acyl-ACP thioesterase	383	gi|359496041|ref|XP_002262721.2|PREDICTED: oleoyl-acyl carrier protein thioesterase, chloroplastic-like [Vitis vinifera]	XP_002262721	0	85	599.356	383	328
TCONS_00006644	outer envelope chloroplastic-like	192	gi|462403942|gb|EMJ09499.1|hypothetical protein PRUPE_ppa003246mg [Prunus persica]	EMJ09499	1.13411e-93	92	295.819	170	157
TCONS_00057452	methenyltetrahydrofolate synthase domain-containing -like	192	gi|224082484|ref|XP_002306710.1|predicted protein [Populus trichocarpa]	XP_002306710	2.02789e-120	95	353.984	191	182
TCONS_00012198	Ureidoglycolate hydrolases	185	gi|388497408|gb|AFK36770.1|unknown [Lotus japonicus]	AFK36770	5.01498e-87	86	265.388	163	141
TCONS_00017748	elongation factor chloroplastic-like	437	gi|356513781|ref|XP_003525588.1|PREDICTED: elongation factor Tu, chloroplastic-like [Glycine max]	XP_003525588	0	86	606.675	405	351
TCONS_00047579	stem-specific TSJT1-like	253	gi|449446945|ref|XP_004141230.1|PREDICTED: stem-specific protein TSJT1-like [Cucumis sativus]	XP_004141230	2.65505e-159	91	454.136	254	232
TCONS_00047265	Elicitor-inducible EIG-J7	187	gi|359496362|ref|XP_003635219.1|PREDICTED: uncharacterized protein LOC100854560 [Vitis vinifera] >gi|296090614|emb|CBI40998.3| unnamed protein product [Vitis vinifera]	XP_003635219	5.88584e-82	81	251.906	164	133
TCONS_00021225	Transporter associated with antigen processing 2 isoform 1	630	gi|508774853|gb|EOY22109.1|Transporter associated with antigen processing protein 2 isoform 1 [Theobroma cacao] >gi|508774854|gb|EOY22110.1| Transporter associated with antigen processing protein 2 isoform 1 [Theobroma cacao] >gi|508774855|gb|EOY22111.1| Transporter associated with antigen processing protein 2 isoform 1 [Theobroma cacao]	EOY22109	0	94	1117.45	630	593
TCONS_00034181	gamma-glutamyltranspeptidase 1-like	579	gi|557530076|gb|ESR41326.1|hypothetical protein CICLE_v10025225mg [Citrus clementina]	ESR41326	0	84	879.011	579	488
TCONS_00000097	glycolipid transfer domain-containing 1-like	205	gi|508705074|gb|EOX96970.1|Glycolipid transfer protein (GLTP) family protein [Theobroma cacao]	EOX96970	3.4361e-117	88	343.584	205	182
TCONS_00013543	phosphorylase family	319	gi|225449647|ref|XP_002262699.1|PREDICTED: bark storage protein A [Vitis vinifera] >gi|296090373|emb|CBI40192.3| unnamed protein product [Vitis vinifera]	XP_002262699	3.73225e-163	84	470.315	319	269
TCONS_00036361	uncharacterized LOC101221865	297	gi|557524470|gb|ESR35776.1|hypothetical protein CICLE_v10028955mg [Citrus clementina]	ESR35776	3.21455e-148	84	429.483	298	251
TCONS_00051667	hypothetical protein PRUPE_ppa019578mg	223	gi|462415785|gb|EMJ20522.1|hypothetical protein PRUPE_ppa019578mg [Prunus persica]	EMJ20522	1.59337e-116	87	343.199	224	196
TCONS_00034226	non-functional NADPH-dependent codeinone reductase 2-like	239	gi|462419612|gb|EMJ23875.1|hypothetical protein PRUPE_ppa008603mg [Prunus persica]	EMJ23875	4.02829e-116	79	346.665	261	207
TCONS_00048866	PREDICTED: uncharacterized protein LOC101305880	516	gi|470142193|ref|XP_004306799.1|PREDICTED: uncharacterized protein LOC101305880 [Fragaria vesca subsp. vesca]	XP_004306799	0	94	968.378	522	492
TCONS_00006117	pentatricopeptide repeat-containing mitochondrial-like	379	gi|508781259|gb|EOY28515.1|Tetratricopeptide repeat (TPR)-like superfamily protein, putative [Theobroma cacao]	EOY28515	1.06894e-174	83	503.442	377	313
TCONS_00046380	benzyl alcohol O-benzoyltransferase-like	459	gi|470108274|ref|XP_004290447.1|PREDICTED: benzyl alcohol O-benzoyltransferase-like [Fragaria vesca subsp. vesca]	XP_004290447	0	88	764.607	463	410
TCONS_00023218	B-cell receptor-associated 31-like	103	gi|357488055|ref|XP_003614315.1|hypothetical protein MTR_5g048060 [Medicago truncatula] >gi|355515650|gb|AES97273.1| hypothetical protein MTR_5g048060 [Medicago truncatula] >gi|388498270|gb|AFK37201.1| unknown [Medicago truncatula]	XP_003614315	2.53075e-59	93	189.119	103	96
TCONS_00046891	cytochrome P450	357	gi|462420171|gb|EMJ24434.1|hypothetical protein PRUPE_ppa004404mg [Prunus persica]	EMJ24434	0	95	638.647	345	329
TCONS_00047080	sigma factor sigb regulation	272	gi|557554298|gb|ESR64312.1|hypothetical protein CICLE_v10009167mg [Citrus clementina]	ESR64312	7.08384e-138	84	401.364	272	230
TCONS_00033560	uncharacterized acetyltransferase At3g50280-like	458	gi|462399874|gb|EMJ05542.1|hypothetical protein PRUPE_ppa005635mg [Prunus persica]	EMJ05542	0	78	574.318	461	363
TCONS_00001503	VPS28 2	209	gi|224078874|ref|XP_002305661.1|predicted protein [Populus trichocarpa] >gi|118483725|gb|ABK93756.1| unknown [Populus trichocarpa] >gi|222848625|gb|EEE86172.1| VPS28 protein 2 [Populus trichocarpa]	XP_002305661	5.80475e-124	91	360.918	209	192
TCONS_00036544	2-oxoglutarate malate translocator	579	gi|462395147|gb|EMJ00946.1|hypothetical protein PRUPE_ppa003588mg [Prunus persica]	EMJ00946	0	87	866.685	579	505
TCONS_00057368	serine carboxypeptidase-like 48-like	418	gi|462403006|gb|EMJ08563.1|hypothetical protein PRUPE_ppa004507mg [Prunus persica]	EMJ08563	0	87	673.7	400	349
TCONS_00001704	Myo-inositol monophosphatase like 1 isoform 1	339	gi|470115114|ref|XP_004293748.1|PREDICTED: phosphatase IMPL1, chloroplastic-like [Fragaria vesca subsp. vesca]	XP_004293748	0	80	549.666	373	300
TCONS_00035338	Pectin acetylesterase	468	gi|470104558|ref|XP_004288665.1|PREDICTED: protein notum homolog [Fragaria vesca subsp. vesca]	XP_004288665	0	84	702.975	455	384
TCONS_00014948	serine threonine- phosphatase 4 regulatory subunit 2-like	210	gi|462414754|gb|EMJ19491.1|hypothetical protein PRUPE_ppa010709mg [Prunus persica]	EMJ19491	8.12385e-107	86	318.546	203	175
TCONS_00055814	uncharacterized LOC101204258	89	gi|462401075|gb|EMJ06632.1|hypothetical protein PRUPE_ppa007778mg [Prunus persica]	EMJ06632	2.938e-43	92	154.066	89	82
TCONS_00019009	UDP-glycosyltransferase 85A1-like	479	gi|470136299|ref|XP_004303932.1|PREDICTED: UDP-glycosyltransferase 85A1-like [Fragaria vesca subsp. vesca]	XP_004303932	0	76	602.823	481	367
TCONS_00005441	tonoplast intrinsic	147	gi|224152363|ref|XP_002337227.1|predicted protein [Populus trichocarpa]	XP_002337227	6.29219e-71	95	223.016	126	120
TCONS_00034417	probable leucine-rich repeat receptor kinase At5g49770-like	883	gi|470128232|ref|XP_004300050.1|PREDICTED: probable leucine-rich repeat receptor-like protein kinase At5g49770-like [Fragaria vesca subsp. vesca]	XP_004300050	0	82	1211.05	885	726
TCONS_00008624	linoleate 13S-lipoxygenase 2- chloroplastic-like	910	gi|462402080|gb|EMJ07637.1|hypothetical protein PRUPE_ppa000968mg [Prunus persica]	EMJ07637	0	85	1303.12	839	714
TCONS_00041630	tat pathway signal sequence family	148	gi|557550889|gb|ESR61518.1|hypothetical protein CICLE_v10017161mg [Citrus clementina]	ESR61518	7.05112e-20	64	89.7373	115	74
TCONS_00055486	reticuline oxidase -like	330	gi|470118658|ref|XP_004295439.1|PREDICTED: reticuline oxidase-like protein-like [Fragaria vesca subsp. vesca]	XP_004295439	2.40572e-148	85	440.269	314	269
TCONS_00046226	Trichome birefringence-like 41	224	gi|462407765|gb|EMJ13099.1|hypothetical protein PRUPE_ppa010388mg [Prunus persica]	EMJ13099	9.31147e-123	87	360.147	211	185
TCONS_00043047	tau class glutathione transferase GSTU45	191	gi|283135872|gb|ADB11327.1|tau class glutathione transferase GSTU45 [Populus trichocarpa]	ADB11327	1.42077e-65	76	211.846	167	128
TCONS_00047980	4-diphosphocytidyl-2-C-methyl-D-erythritol chloroplastic chromoplastic-like	333	gi|502126787|ref|XP_004499437.1|PREDICTED: 4-diphosphocytidyl-2-C-methyl-D-erythritol kinase, chloroplastic/chromoplastic-like [Cicer arietinum]	XP_004499437	0	85	547.74	336	288
TCONS_00001247	malonyl- mitochondrial-like	533	gi|508781533|gb|EOY28789.1|Malonyl-CoA decarboxylase family protein isoform 1 [Theobroma cacao]	EOY28789	0	86	848.966	536	462
TCONS_00012932	Regulatory components of ABA receptor 3 isoform 2	194	gi|255545038|ref|XP_002513580.1|conserved hypothetical protein [Ricinus communis] >gi|223547488|gb|EEF48983.1| conserved hypothetical protein [Ricinus communis]	XP_002513580	4.19215e-119	93	347.436	195	182
TCONS_00057633	xylulose kinase-like	270	gi|508723698|gb|EOY15595.1|Xylulose kinase, putative [Theobroma cacao]	EOY15595	1.24729e-169	92	492.656	270	250
TCONS_00017003	UDP-glycosyltransferase 85A3-like	482	gi|470140312|ref|XP_004305885.1|PREDICTED: UDP-glycosyltransferase 85A3-like [Fragaria vesca subsp. vesca]	XP_004305885	0	80	677.937	471	381
TCONS_00016309	Malonyl- isoflavone 7-O-glucoside-6 -O-malonyltransferase	483	gi|462413723|gb|EMJ18772.1|hypothetical protein PRUPE_ppa020665mg [Prunus persica]	EMJ18772	2.66172e-162	67	479.559	487	327
TCONS_00017385	O-methyltransferase OMT2	352	gi|557522269|gb|ESR33636.1|hypothetical protein CICLE_v10005309mg [Citrus clementina]	ESR33636	4.89522e-113	68	344.354	352	242
TCONS_00057000	vesicle-associated 4-2-like	266	gi|561023159|gb|ESW21889.1|hypothetical protein PHAVU_005G107900g [Phaseolus vulgaris]	ESW21889	6.38558e-142	85	411.379	268	230
TCONS_00000865	uncharacterized LOC101212671	86	gi|255587979|ref|XP_002534461.1|conserved hypothetical protein [Ricinus communis] >gi|223525247|gb|EEF27921.1| conserved hypothetical protein [Ricinus communis]	XP_002534461	4.89309e-40	88	139.813	88	78
TCONS_00002421	nudix hydrolase 2-like	268	gi|508720125|gb|EOY12022.1|Nudix hydrolase [Theobroma cacao]	EOY12022	1.05451e-135	86	396.741	247	214
TCONS_00027295	Integral membrane HPP family	227	gi|225456660|ref|XP_002267093.1|PREDICTED: uncharacterized protein LOC100260399 isoform 1 [Vitis vinifera]	XP_002267093	1.49671e-105	76	316.235	239	182
TCONS_00033783	probable phosphatase 2C 55-like	451	gi|462397596|gb|EMJ03264.1|hypothetical protein PRUPE_ppa005911mg [Prunus persica]	EMJ03264	0	80	650.588	452	365
TCONS_00011351	subtilisin-like protease-like	584	gi|462402852|gb|EMJ08409.1|hypothetical protein PRUPE_ppa001938mg [Prunus persica]	EMJ08409	0	85	857.44	558	479
TCONS_00033951	mitochondrial uncoupling 5-like	324	gi|449451397|ref|XP_004143448.1|PREDICTED: mitochondrial uncoupling protein 5-like [Cucumis sativus] >gi|449518847|ref|XP_004166447.1| PREDICTED: mitochondrial uncoupling protein 5-like [Cucumis sativus]	XP_004143448	0	91	560.066	327	299
TCONS_00057392	aldehyde dehydrogenase family 3 member F1-like	345	gi|462397551|gb|EMJ03219.1|hypothetical protein PRUPE_ppa004971mg [Prunus persica]	EMJ03219	0	89	549.28	333	297
TCONS_00050964	serine carboxypeptidase-like 35-like	479	gi|508707221|gb|EOX99117.1|Serine carboxypeptidase-like 35 [Theobroma cacao]	EOX99117	0	83	708.753	460	384
TCONS_00026782	auxilin-related 2-like	314	gi|508724498|gb|EOY16395.1|Chaperone DnaJ-domain superfamily protein, putative isoform 1 [Theobroma cacao]	EOY16395	2.20834e-119	71	366.311	323	231
TCONS_00050339	thymidylate kinase family	222	gi|462412087|gb|EMJ17136.1|hypothetical protein PRUPE_ppa011118mg [Prunus persica]	EMJ17136	4.65616e-128	88	372.474	219	194
TCONS_00015843	Tudor PWWP MBT superfamily isoform 1	793	gi|462413818|gb|EMJ18867.1|hypothetical protein PRUPE_ppa1027165mg [Prunus persica]	EMJ18867	0	60	592.808	795	480
TCONS_00034180	gamma-glutamyltranspeptidase 1-like	113	gi|557530076|gb|ESR41326.1|hypothetical protein CICLE_v10025225mg [Citrus clementina]	ESR41326	2.11945e-39	81	147.517	107	87
TCONS_00020281	PREDICTED: uncharacterized protein LOC100261896	170	gi|225449951|ref|XP_002270909.1|PREDICTED: uncharacterized protein LOC100261896 [Vitis vinifera] >gi|296085119|emb|CBI28614.3| unnamed protein product [Vitis vinifera]	XP_002270909	3.89215e-58	76	190.274	171	130
TCONS_00037822	probable beta-D-xylosidase 5-like	610	gi|470106924|ref|XP_004289805.1|PREDICTED: probable beta-D-xylosidase 5-like [Fragaria vesca subsp. vesca]	XP_004289805	0	85	935.636	599	515
TCONS_00014824	Cytochrome family subfamily polypeptide 6	544	gi|462415480|gb|EMJ20217.1|hypothetical protein PRUPE_ppa004356mg [Prunus persica]	EMJ20217	0	81	757.673	544	445
TCONS_00034260	uncharacterized LOC101210357	258	gi|508700458|gb|EOX92354.1|hypothetical protein TCM_001304 [Theobroma cacao]	EOX92354	8.39817e-168	96	476.093	257	248
TCONS_00038796	EXORDIUM like 2	195	gi|508703275|gb|EOX95171.1|EXORDIUM like 2 [Theobroma cacao]	EOX95171	2.0105e-94	86	289.271	187	162
TCONS_00001578	Hydroxyproline-rich glyco family isoform 1	479	gi|359479376|ref|XP_002274822.2|PREDICTED: uncharacterized protein LOC100253300 [Vitis vinifera]	XP_002274822	5.79124e-129	66	394.815	493	327
TCONS_00013186	altered inheritance rate of mitochondria 25-like	304	gi|359490010|ref|XP_002275133.2|PREDICTED: altered inheritance rate of mitochondria protein 25-like [Vitis vinifera] >gi|297737362|emb|CBI26563.3| unnamed protein product [Vitis vinifera]	XP_002275133	6.47568e-174	85	499.59	307	261
TCONS_00020340	7-ethoxycoumarin O-deethylase-like	552	gi|462405667|gb|EMJ11131.1|hypothetical protein PRUPE_ppa004606mg [Prunus persica]	EMJ11131	0	85	759.985	500	428
TCONS_00037196	uncharacterized LOC101215146	306	gi|358248108|ref|NP_001239815.1|uncharacterized protein LOC100812323 [Glycine max] >gi|255645199|gb|ACU23097.1| unknown [Glycine max]	NP_001239815	4.26903e-142	78	414.075	310	243
TCONS_00000153	eukaryotic translation initiation factor 3	908	gi|462417379|gb|EMJ22116.1|hypothetical protein PRUPE_ppa000213mg [Prunus persica]	EMJ22116	0	85	1505.73	943	807
TCONS_00048709	hypothetical protein OsJ_01113	79	gi|222618107|gb|EEE54239.1|hypothetical protein OsJ_01113 [Oryza sativa Japonica Group]	EEE54239	3.14966e-10	91	64.6994	34	31
TCONS_00006154	predicted protein	247	gi|224134873|ref|XP_002321926.1|predicted protein [Populus trichocarpa] >gi|222868922|gb|EEF06053.1| hypothetical protein POPTR_0015s12900g [Populus trichocarpa]	XP_002321926	4.41372e-129	85	377.096	249	213
TCONS_00055227	hypothetical protein PRUPE_ppa001890mg	652	gi|462407034|gb|EMJ12498.1|hypothetical protein PRUPE_ppa001890mg [Prunus persica]	EMJ12498	0	77	870.152	690	532
TCONS_00047857	probable glutamate carboxypeptidase 2-like	707	gi|557554547|gb|ESR64561.1|hypothetical protein CICLE_v10007621mg [Citrus clementina]	ESR64561	0	83	1105.51	707	592
TCONS_00056066	tetraketide alpha-pyrone reductase 2-like	321	gi|239909311|gb|ACS32301.1|cinnamoyl-CoA reductase [Jatropha curcas]	ACS32301	0	89	557.37	321	288
TCONS_00022833	1,3-beta-D-glucanase GH17_44	372	gi|118489363|gb|ABK96486.1|unknown [Populus trichocarpa x Populus deltoides]	ABK96486	0	84	577.015	373	316
TCONS_00054434	Subtilisin-like serine endopeptidase family isoform partial	191	gi|359486600|ref|XP_002281887.2|PREDICTED: cucumisin [Vitis vinifera]	XP_002281887	4.53717e-74	79	247.669	189	151
TCONS_00010681	TIC 20- chloroplastic-like	211	gi|508717845|gb|EOY09742.1|Uncharacterized protein TCM_025129 [Theobroma cacao]	EOY09742	6.7305e-90	89	274.248	170	152
TCONS_00026510	Alcohol dehydrogenase	379	gi|508724046|gb|EOY15943.1|GroES-like zinc-binding dehydrogenase family protein isoform 2 [Theobroma cacao]	EOY15943	0	91	629.787	378	344
TCONS_00035969	sorbitol transporter	534	gi|51849627|dbj|BAD42345.1|sorbitol transporter [Malus domestica]	BAD42345	0	90	881.322	534	484
TCONS_00041063	nucleoporin NUP53	330	gi|508779637|gb|EOY26893.1|Mitotic phosphoprotein N' end (MPPN) family protein [Theobroma cacao]	EOY26893	0	92	557.755	330	306
TCONS_00034612	Subtilisin-like serine endopeptidase family	496	gi|462399792|gb|EMJ05460.1|hypothetical protein PRUPE_ppa001828mg [Prunus persica]	EMJ05460	0	81	703.745	496	404
TCONS_00028151	Subtilisin-like serine endopeptidase family isoform 2	434	gi|359486605|ref|XP_002277495.2|PREDICTED: uncharacterized protein LOC100259879 [Vitis vinifera]	XP_002277495	0	82	603.979	433	359
TCONS_00010443	FAD NAD(P)-binding oxidoreductase family	506	gi|224130614|ref|XP_002328333.1|predicted protein [Populus trichocarpa] >gi|550338188|gb|ERP60615.1| hypothetical protein POPTR_0005s05760g [Populus trichocarpa]	XP_002328333	0	80	727.628	496	401
TCONS_00053567	hypothetical protein PRUPE_ppa006072mg	435	gi|462395273|gb|EMJ01072.1|hypothetical protein PRUPE_ppa006072mg [Prunus persica]	EMJ01072	0	90	757.288	435	392
TCONS_00057711	single-stranded DNA-bindig mitochondrial-like	114	gi|388498336|gb|AFK37234.1|unknown [Lotus japonicus]	AFK37234	1.54809e-52	77	176.022	125	97
TCONS_00038971	uncharacterized LOC101204288	531	gi|470111626|ref|XP_004292046.1|PREDICTED: uncharacterized protein LOC101304648 [Fragaria vesca subsp. vesca]	XP_004292046	0	84	766.148	533	449
TCONS_00043898	general transcription factor IIE subunit 2-like	167	gi|449457584|ref|XP_004146528.1|PREDICTED: general transcription factor IIE subunit 2-like [Cucumis sativus] >gi|449499921|ref|XP_004160955.1| PREDICTED: general transcription factor IIE subunit 2-like [Cucumis sativus]	XP_004146528	1.26392e-92	87	281.952	173	152
TCONS_00006094	Tumor suppressor	345	gi|462407387|gb|EMJ12721.1|hypothetical protein PRUPE_ppa008096mg [Prunus persica]	EMJ12721	0	86	548.51	345	298
TCONS_00018043	3-dehydroquinate synthase-like	325	gi|550320061|gb|EEF03977.2|hypothetical protein POPTR_0017s11670g [Populus trichocarpa]	EEF03977	0	88	528.48	321	284
TCONS_00016364	myosin-2 heavy chain-like	707	gi|462422163|gb|EMJ26426.1|hypothetical protein PRUPE_ppa001907mg [Prunus persica]	EMJ26426	0	71	695.656	745	532
TCONS_00007788	Photosystem II reaction center family isoform 1	96	gi|508719808|gb|EOY11705.1|Photosystem II reaction center PsbP family protein isoform 1 [Theobroma cacao]	EOY11705	1.03356e-36	78	135.576	89	70
TCONS_00025443	uncharacterized aarF domain-containing kinase chloroplastic-like	726	gi|462396602|gb|EMJ02401.1|hypothetical protein PRUPE_ppa002133mg [Prunus persica]	EMJ02401	0	90	1072.38	670	607
TCONS_00003039	transferring glycosyl	204	gi|470124105|ref|XP_004298057.1|PREDICTED: uncharacterized protein At4g14100-like [Fragaria vesca subsp. vesca]	XP_004298057	1.00712e-99	85	298.516	188	160
TCONS_00031506	probable plastid-lipid-associated chloroplastic-like	185	gi|470142549|ref|XP_004306967.1|PREDICTED: probable plastid-lipid-associated protein 11, chloroplastic-like [Fragaria vesca subsp. vesca]	XP_004306967	1.65483e-86	91	265.003	158	144
TCONS_00018669	methionyl-tRNA formyltransferase-like	274	gi|470106898|ref|XP_004289792.1|PREDICTED: methionyl-tRNA formyltransferase-like [Fragaria vesca subsp. vesca]	XP_004289792	7.26545e-149	89	432.95	268	241
TCONS_00027328	Alliin lyase	473	gi|255566734|ref|XP_002524351.1|Alliin lyase precursor, putative [Ricinus communis] >gi|223536442|gb|EEF38091.1| Alliin lyase precursor, putative [Ricinus communis]	XP_002524351	0	79	629.787	456	364
TCONS_00044647	Importin beta- isoform 1	792	gi|508715213|gb|EOY07110.1|Importin beta-1, putative isoform 1 [Theobroma cacao] >gi|508715214|gb|EOY07111.1| Importin beta-1, putative isoform 1 [Theobroma cacao]	EOY07110	0	87	1331.24	830	726
TCONS_00044464	Expansin ALPHA ,EXPA4	286	gi|462401390|gb|EMJ06947.1|hypothetical protein PRUPE_ppa010226mg [Prunus persica]	EMJ06947	4.14196e-166	93	473.011	258	240
TCONS_00039135	RNA-binding 12-like	122	gi|1009151450|ref|XP_015893557.1|PREDICTED: RNA-binding protein 12-like [Ziziphus jujuba]	XP_015893557	2.21096e-10	64	64.3142	56	36
TCONS_00025776	hypothetical protein PRUPE_ppa004494mg	514	gi|462415491|gb|EMJ20228.1|hypothetical protein PRUPE_ppa004494mg [Prunus persica]	EMJ20228	0	78	674.085	509	398
TCONS_00022756	agmatine deiminase-like	388	gi|557543114|gb|ESR54092.1|hypothetical protein CICLE_v10020592mg [Citrus clementina]	ESR54092	0	89	656.751	380	341
TCONS_00043922	L-arabinokinase-like isoform 1	400	gi|462423961|gb|EMJ28224.1|hypothetical protein PRUPE_ppa000820mg [Prunus persica] >gi|464896157|gb|AGH25538.1| L-arabinokinase [Prunus persica]	EMJ28224	0	95	703.745	368	352
TCONS_00057206	polyphenol oxidase	589	gi|313758569|gb|ADR78836.1|polyphenol oxidase [Ziziphus jujuba]	ADR78836	0	99	1207.59	589	588
TCONS_00052104	serine acetyltransferase mitochondrial-like	394	gi|452090870|gb|AGF95105.1|serine acetyltransferase [Prunus persica] >gi|462408213|gb|EMJ13547.1| hypothetical protein PRUPE_ppa006784mg [Prunus persica]	AGF95105	0	85	605.134	395	339
TCONS_00000655	PREDICTED: uncharacterized protein ycf23-like	198	gi|470114704|ref|XP_004293550.1|PREDICTED: uncharacterized protein ycf23-like [Fragaria vesca subsp. vesca]	XP_004293550	1.16691e-109	91	327.791	195	178
TCONS_00003564	Structural constituent of	431	gi|462413382|gb|EMJ18431.1|hypothetical protein PRUPE_ppa005542mg [Prunus persica]	EMJ18431	2.81378e-145	72	433.721	417	303
TCONS_00024102	Alpha-amylase	423	gi|388508160|gb|AFK42146.1|unknown [Medicago truncatula]	AFK42146	0	87	719.153	421	369
TCONS_00017936	UDP-glycosyltransferase 90A1-like	329	gi|557549076|gb|ESR59705.1|hypothetical protein CICLE_v10015105mg [Citrus clementina]	ESR59705	5.801e-144	79	426.787	332	264
TCONS_00033508	vacuolar sorting-associated 35A-like	236	gi|508698897|gb|EOX90793.1|VPS35 B isoform 3 [Theobroma cacao]	EOX90793	3.49966e-148	94	436.802	234	222
TCONS_00045795	bifunctional monodehydroascorbate reductase and carbonic anhydrase nectarin-3-like	287	gi|508716362|gb|EOY08259.1|Alpha carbonic anhydrase 1, putative [Theobroma cacao]	EOY08259	8.27181e-112	75	335.495	268	201
TCONS_00031166	L-gulonolactone oxidase-like	516	gi|462415593|gb|EMJ20330.1|hypothetical protein PRUPE_ppa015890mg [Prunus persica]	EMJ20330	0	89	856.67	504	453
TCONS_00044611	GDSL esterase lipase CPRD49-like	132	gi|557537925|gb|ESR48969.1|hypothetical protein CICLE_v10032177mg [Citrus clementina]	ESR48969	4.55198e-58	91	191.045	112	102
TCONS_00029870	Polyamine-modulated factor 1-binding	195	gi|462422855|gb|EMJ27118.1|hypothetical protein PRUPE_ppa012021mg [Prunus persica]	EMJ27118	5.82045e-82	86	252.677	193	167
TCONS_00022572	Ribosomal S24 mitochondrial	393	gi|462404914|gb|EMJ10378.1|hypothetical protein PRUPE_ppa006296mg [Prunus persica]	EMJ10378	0	79	556.599	417	332
TCONS_00036104	O-acyltransferase WSD1-like	468	gi|470108585|ref|XP_004290593.1|PREDICTED: O-acyltransferase WSD1-like [Fragaria vesca subsp. vesca]	XP_004290593	0	81	682.174	469	384
TCONS_00016000	Alpha-expansin 5	112	gi|255584815|ref|XP_002533125.1|Alpha-expansin 5 precursor, putative [Ricinus communis] >gi|223527088|gb|EEF29270.1| Alpha-expansin 5 precursor, putative [Ricinus communis]	XP_002533125	1.21192e-68	97	217.238	112	109
TCONS_00044482	glucose-induced degradation 4 homolog	212	gi|508715563|gb|EOY07460.1|Uncharacterized protein isoform 1 [Theobroma cacao]	EOY07460	1.10512e-140	94	403.675	214	202
TCONS_00023060	ribulose-phosphate 3- chloroplastic-like	200	gi|462405176|gb|EMJ10640.1|hypothetical protein PRUPE_ppa009655mg [Prunus persica] >gi|462405177|gb|EMJ10641.1| hypothetical protein PRUPE_ppa009655mg [Prunus persica] >gi|462405178|gb|EMJ10642.1| hypothetical protein PRUPE_ppa009655mg [Prunus persica]	EMJ10640	1.43747e-77	91	245.358	127	116
TCONS_00016668	receptor kinase FERONIA-like	861	gi|359488520|ref|XP_003633771.1|PREDICTED: receptor-like protein kinase FERONIA-like [Vitis vinifera]	XP_003633771	0	62	792.341	897	563
TCONS_00039220	AT3g25550 MWL2_17	266	gi|508709617|gb|EOY01514.1|Uncharacterized protein TCM_011381 [Theobroma cacao]	EOY01514	4.77128e-117	81	348.206	272	222
TCONS_00045025	Alpha-N-acetylglucosaminidase family NAGLU family isoform 1	802	gi|462415385|gb|EMJ20122.1|hypothetical protein PRUPE_ppa001555mg [Prunus persica]	EMJ20122	0	92	1389.4	783	723
TCONS_00034531	cytidine deaminase	255	gi|462397862|gb|EMJ03530.1|hypothetical protein PRUPE_ppa009163mg [Prunus persica]	EMJ03530	2.03036e-103	76	314.309	248	190
TCONS_00004476	glycogen phosphorylase 1-like	1003	gi|462410420|gb|EMJ15754.1|hypothetical protein PRUPE_ppa000587mg [Prunus persica]	EMJ15754	0	89	1670.6	1011	901
TCONS_00045589	hsp70 nucleotide exchange factor FES1	247	gi|296085572|emb|CBI29304.3|unnamed protein product [Vitis vinifera]	CBI29304	4.32045e-126	87	372.089	245	214
TCONS_00027270	ubiquinol mitochondrial-like	352	gi|462419393|gb|EMJ23656.1|hypothetical protein PRUPE_ppa008213mg [Prunus persica]	EMJ23656	0	82	522.316	350	290
TCONS_00032708	FAD-dependent urate hydroxylase-like	409	gi|470103811|ref|XP_004288322.1|PREDICTED: FAD-dependent urate hydroxylase-like [Fragaria vesca subsp. vesca]	XP_004288322	0	81	543.117	402	326
TCONS_00027317	Low affinity potassium transport system kup isoform 1	186	gi|508724917|gb|EOY16814.1|Low affinity potassium transport system protein kup isoform 1 [Theobroma cacao] >gi|508724918|gb|EOY16815.1| Low affinity potassium transport system protein kup isoform 1 [Theobroma cacao]	EOY16814	2.12302e-95	82	287.345	188	156
TCONS_00025682	hypothetical protein PRUPE_ppa008923mg	321	gi|462395846|gb|EMJ01645.1|hypothetical protein PRUPE_ppa008923mg [Prunus persica]	EMJ01645	2.12729e-142	82	416.772	324	267
TCONS_00050259	metal transporter Nramp3-like	509	gi|462400705|gb|EMJ06262.1|hypothetical protein PRUPE_ppa004490mg [Prunus persica]	EMJ06262	0	93	863.988	499	465
TCONS_00041475	BSD domain-containing family	300	gi|449434710|ref|XP_004135139.1|PREDICTED: uncharacterized protein LOC101210244 [Cucumis sativus] >gi|449478355|ref|XP_004155294.1| PREDICTED: uncharacterized protein LOC101225668 [Cucumis sativus]	XP_004135139	3.86795e-135	82	396.356	297	244
TCONS_00005133	NADH:ubiquinone oxidoreductase family	96	gi|224074879|ref|XP_002304472.1|predicted protein [Populus trichocarpa] >gi|222841904|gb|EEE79451.1| NADH:ubiquinone oxidoreductase family protein [Populus trichocarpa]	XP_002304472	3.18249e-23	89	97.4413	56	50
TCONS_00056976	reticulon B11-like	207	gi|225428904|ref|XP_002285375.1|PREDICTED: reticulon family protein-like [Vitis vinifera] >gi|296090446|emb|CBI40265.3| unnamed protein product [Vitis vinifera]	XP_002285375	1.41178e-99	86	298.901	207	179
TCONS_00020265	probable inactive purple acid phosphatase 27-like	510	gi|462417105|gb|EMJ21842.1|hypothetical protein PRUPE_ppa002700mg [Prunus persica]	EMJ21842	0	87	818.92	497	435
TCONS_00026372	branched-chain-amino-acid aminotransferase chloroplastic-like	387	gi|508723735|gb|EOY15632.1|Branched-chain-amino-acid aminotransferase [Theobroma cacao]	EOY15632	0	83	588.571	386	324
TCONS_00011069	probable carboxylesterase 12-like	319	gi|470117373|ref|XP_004294833.1|PREDICTED: probable carboxylesterase 12-like [Fragaria vesca subsp. vesca]	XP_004294833	2.64578e-141	77	413.69	317	245
TCONS_00006370	Receptor like	433	gi|508728030|gb|EOY19927.1|Receptor like protein 6, putative [Theobroma cacao]	EOY19927	2.29996e-99	61	328.946	446	275
TCONS_00015640	glucan endo-1,3-beta-glucosidase 4-like	493	gi|470117720|ref|XP_004294998.1|PREDICTED: glucan endo-1,3-beta-glucosidase 4-like [Fragaria vesca subsp. vesca]	XP_004294998	0	89	816.994	494	442
TCONS_00034532	pentatricopeptide repeat-containing At2g15690-like	495	gi|225444971|ref|XP_002279824.1|PREDICTED: pentatricopeptide repeat-containing protein At2g15690-like [Vitis vinifera]	XP_002279824	0	75	646.736	503	379
TCONS_00006265	clathrin assembly At2g25430-like	624	gi|508783866|gb|EOY31122.1|Epsin N-terminal domain-containing protein / clathrin assembly protein-related [Theobroma cacao]	EOY31122	0	87	995.342	637	556
TCONS_00010550	vacuolar sorting-associated 54-like	881	gi|462403756|gb|EMJ09313.1|hypothetical protein PRUPE_ppa000757mg [Prunus persica]	EMJ09313	0	86	1321.61	876	761
TCONS_00025032	sulfate transporter -like	145	gi|561014273|gb|ESW13134.1|hypothetical protein PHAVU_008G170800g [Phaseolus vulgaris]	ESW13134	2.76359e-80	92	260.381	145	134
TCONS_00040282	Chlororespiratory reduction isoform 1	176	gi|470122888|ref|XP_004297470.1|PREDICTED: uncharacterized protein LOC101304665 [Fragaria vesca subsp. vesca]	XP_004297470	1.23282e-47	70	163.696	161	113
TCONS_00009000	argonaute 5-like	633	gi|255565533|ref|XP_002523757.1|eukaryotic translation initiation factor 2c, putative [Ricinus communis] >gi|223537061|gb|EEF38697.1| eukaryotic translation initiation factor 2c, putative [Ricinus communis]	XP_002523757	0	78	749.584	568	445
TCONS_00036783	Major facilitator superfamily isoform 1	314	gi|224060265|ref|XP_002300113.1|predicted protein [Populus trichocarpa]	XP_002300113	4.66432e-179	91	513.457	303	277
TCONS_00010818	beta-glucosidase 12-like	524	gi|470118202|ref|XP_004295223.1|PREDICTED: beta-glucosidase 12-like [Fragaria vesca subsp. vesca]	XP_004295223	0	87	803.127	510	445
TCONS_00040182	WPP domain-interacting tail-anchored 2-like	480	gi|462422620|gb|EMJ26883.1|hypothetical protein PRUPE_ppa002890mg [Prunus persica]	EMJ26883	0	79	617.076	495	395
TCONS_00010465	uncharacterized LOC101219457	420	gi|462400963|gb|EMJ06520.1|hypothetical protein PRUPE_ppa006905mg [Prunus persica]	EMJ06520	2.39207e-132	68	397.897	449	306
TCONS_00019865	endo-1,3(4)-beta-glucanase 2-like	691	gi|356573853|ref|XP_003555070.1|PREDICTED: putative endo-1,3(4)-beta-glucanase 2-like [Glycine max]	XP_003555070	0	81	929.087	667	544
TCONS_00032635	ABC transporter F family member 5-like	576	gi|462402850|gb|EMJ08407.1|hypothetical protein PRUPE_ppa002106mg [Prunus persica]	EMJ08407	0	90	952.97	577	524
TCONS_00015411	disease resistance response 206	183	gi|147784058|emb|CAN61316.1|hypothetical protein VITISV_023979 [Vitis vinifera]	CAN61316	4.50069e-73	76	229.565	183	140
TCONS_00003431	probable inositol transporter 2-like	520	gi|462409337|gb|EMJ14671.1|hypothetical protein PRUPE_ppa023920mg [Prunus persica]	EMJ14671	0	91	865.914	520	474
TCONS_00006738	aldehyde oxidase 4-like	1241	gi|462402948|gb|EMJ08505.1|hypothetical protein PRUPE_ppa000263mg [Prunus persica]	EMJ08505	0	85	1830.84	1195	1026
TCONS_00023090	hypothetical protein PRUPE_ppa026175mg, partial	184	gi|462394802|gb|EMJ00601.1|hypothetical protein PRUPE_ppa026175mg, partial [Prunus persica]	EMJ00601	2.60757e-87	86	269.626	181	157
TCONS_00008101	HASTY 1-like	661	gi|462403773|gb|EMJ09330.1|hypothetical protein PRUPE_ppa000409mg [Prunus persica]	EMJ09330	0	90	1152.12	660	598
TCONS_00032072	probable receptor kinase At2g23200-like	462	gi|462404009|gb|EMJ09566.1|hypothetical protein PRUPE_ppa001099mg [Prunus persica]	EMJ09566	0	82	660.988	460	379
TCONS_00013412	ZINC INDUCED FACILITATOR-LIKE 1-like isoform X1	451	gi|462414394|gb|EMJ19131.1|hypothetical protein PRUPE_ppa004919mg [Prunus persica]	EMJ19131	0	84	643.269	459	390
TCONS_00022475	HIPL1 -like	612	gi|462406059|gb|EMJ11523.1|hypothetical protein PRUPE_ppa002246mg [Prunus persica]	EMJ11523	0	88	975.311	597	527
TCONS_00042403	unknown	251	gi|118484679|gb|ABK94210.1|unknown [Populus trichocarpa] >gi|550343068|gb|EEE78580.2| hypothetical protein POPTR_0003s13070g [Populus trichocarpa]	ABK94210	5.08643e-159	91	453.366	254	232
TCONS_00046690	60S ribosomal mitochondrial	157	gi|449456779|ref|XP_004146126.1|PREDICTED: uncharacterized protein LOC101212331 [Cucumis sativus] >gi|449528875|ref|XP_004171427.1| PREDICTED: uncharacterized LOC101212331 [Cucumis sativus]	XP_004146126	1.54884e-07	52	56.9954	71	37
TCONS_00022540	phosphoethanolamine n-	410	gi|255582633|ref|XP_002532097.1|phosphoethanolamine n-methyltransferase, putative [Ricinus communis] >gi|223528231|gb|EEF30287.1| phosphoethanolamine n-methyltransferase, putative [Ricinus communis]	XP_002532097	0	95	672.159	356	339
TCONS_00022386	hypothetical protein POPTR_0015s09010g	767	gi|550322352|gb|EEF06300.2|hypothetical protein POPTR_0015s09010g [Populus trichocarpa]	EEF06300	0	79	983.015	768	612
TCONS_00044616	omega-3 fatty acid desaturase	448	gi|462400817|gb|EMJ06374.1|hypothetical protein PRUPE_ppa005574mg [Prunus persica]	EMJ06374	0	85	743.036	460	393
TCONS_00045226	abscisic acid receptor PYR1-like	193	gi|470128633|ref|XP_004300241.1|PREDICTED: abscisic acid receptor PYR1-like [Fragaria vesca subsp. vesca]	XP_004300241	2.08876e-114	92	335.88	192	177
TCONS_00054545	phospholipase D beta	774	gi|325071289|gb|ADY75749.1|phospholipase D beta [Litchi chinensis]	ADY75749	0	84	1191.79	757	643
TCONS_00021243	8-hydroxyquercetin 8-O-methyltransferase	357	gi|225446491|ref|XP_002278211.1|PREDICTED: 8-hydroxyquercetin 8-O-methyltransferase [Vitis vinifera]	XP_002278211	8.01446e-147	74	431.024	358	267
TCONS_00017711	small heat shock	164	gi|350535865|ref|NP_001234217.1|small heat shock protein [Solanum lycopersicum] >gi|22530880|gb|AAM96944.1| small heat shock protein [Solanum lycopersicum] >gi|22530882|gb|AAM96945.1| small heat shock protein [Solanum lycopersicum]	NP_001234217	7.82623e-53	75	178.333	148	111
TCONS_00048292	yth domain-containing	583	gi|462421999|gb|EMJ26262.1|hypothetical protein PRUPE_ppa018635mg, partial [Prunus persica]	EMJ26262	0	79	784.252	573	455
TCONS_00017401	glutamyl-tRNA(Gln) amidotransferase subunit A-like	437	gi|470147847|ref|XP_004309489.1|PREDICTED: glutamyl-tRNA(Gln) amidotransferase subunit A-like [Fragaria vesca subsp. vesca]	XP_004309489	0	93	760.37	427	400
TCONS_00010147	heparan-alpha-glucosaminide N-acetyltransferase-like	303	gi|462400788|gb|EMJ06345.1|hypothetical protein PRUPE_ppa005302mg [Prunus persica]	EMJ06345	5.54872e-161	85	468.774	293	251
TCONS_00022334	cytochrome P450 71A1-like	508	gi|508775020|gb|EOY22276.1|Cytochrome P450 71A1 [Theobroma cacao]	EOY22276	0	79	676.781	498	394
TCONS_00010176	Photosystem II reaction center family	288	gi|557535512|gb|ESR46630.1|hypothetical protein CICLE_v10002020mg [Citrus clementina]	ESR46630	1.63493e-145	85	422.165	278	239
TCONS_00045086	sarcosine oxidase	409	gi|224142069|ref|XP_002324381.1|sarcosine oxidase [Populus trichocarpa] >gi|222865815|gb|EEF02946.1| putative sarcosine oxidase family protein [Populus trichocarpa]	XP_002324381	0	86	671.774	408	351
TCONS_00010815	beta-glucosidase 12-like	394	gi|170286899|dbj|BAG13451.1|beta-glucosidase [Rosa hybrid cultivar]	BAG13451	0	84	647.121	412	347
TCONS_00043127	tropinone reductase homolog	206	gi|297740326|emb|CBI30508.3|unnamed protein product [Vitis vinifera]	CBI30508	1.63019e-90	80	278.485	199	160
TCONS_00008185	pathogenesis-related PR-4B-like	140	gi|462401749|gb|EMJ07306.1|hypothetical protein PRUPE_ppa012991mg [Prunus persica]	EMJ07306	2.57648e-73	85	226.868	144	123
TCONS_00028940	Alpha-expansin 13	195	gi|449462354|ref|XP_004148906.1|PREDICTED: expansin-A13-like [Cucumis sativus] >gi|449484934|ref|XP_004157021.1| PREDICTED: expansin-A13-like [Cucumis sativus]	XP_004148906	2.35807e-129	95	376.326	195	187
TCONS_00035375	transmembrane 205-like	213	gi|557546728|gb|ESR57706.1|hypothetical protein CICLE_v10022218mg [Citrus clementina]	ESR57706	1.69035e-136	93	393.275	213	199
TCONS_00025660	transmembrane 18-like	126	gi|351726130|ref|NP_001237116.1|uncharacterized protein LOC100527513 [Glycine max] >gi|255632518|gb|ACU16609.1| unknown [Glycine max]	NP_001237116	1.34971e-67	88	212.616	126	111
TCONS_00017321	Small heat shock C4	145	gi|462412031|gb|EMJ17080.1|hypothetical protein PRUPE_ppa010560mg [Prunus persica]	EMJ17080	2.69664e-63	80	204.912	145	117
TCONS_00037637	asparagine--tRNA cytoplasmic 2-like	624	gi|557539416|gb|ESR50460.1|hypothetical protein CICLE_v10030945mg [Citrus clementina]	ESR50460	0	81	846.655	615	502
TCONS_00039831	cytochrome P450 734A1-like	351	gi|462418774|gb|EMJ23037.1|hypothetical protein PRUPE_ppa023692mg [Prunus persica]	EMJ23037	0	85	530.791	350	299
TCONS_00021037	cytochrome P450 71A1-like	500	gi|462405646|gb|EMJ11110.1|hypothetical protein PRUPE_ppa004377mg [Prunus persica]	EMJ11110	0	80	673.315	473	382
TCONS_00030016	aspartate and glycine-rich	280	gi|1009140516|ref|XP_015887694.1|PREDICTED: aspartate and glycine-rich protein [Ziziphus jujuba]	XP_015887694	5.51951e-133	100	387.882	204	204
TCONS_00041600	phytanoyl- dioxygenase domain-containing 1-like	283	gi|462420221|gb|EMJ24484.1|hypothetical protein PRUPE_ppa009477mg [Prunus persica]	EMJ24484	7.47852e-176	90	499.204	283	257
TCONS_00023332	YELLOW STRIPE like 5	703	gi|508717961|gb|EOY09858.1|YELLOW STRIPE like 5 [Theobroma cacao]	EOY09858	0	91	1162.13	689	628
TCONS_00050659	SPX domain-containing membrane At4g22990	400	gi|225426757|ref|XP_002282540.1|PREDICTED: SPX domain-containing membrane protein At4g22990 [Vitis vinifera] >gi|297742609|emb|CBI34758.3| unnamed protein product [Vitis vinifera]	XP_002282540	0	95	663.685	356	340
TCONS_00004739	Calcium-binding EF-hand family isoform 1	229	gi|550335631|gb|EEE91586.2|calcium-binding family protein [Populus trichocarpa]	EEE91586	1.44481e-92	76	283.108	240	184
TCONS_00015200	PREDICTED: uncharacterized protein LOC100254752	172	gi|225426477|ref|XP_002277018.1|PREDICTED: uncharacterized protein LOC100254752 [Vitis vinifera]	XP_002277018	3.20915e-48	80	164.851	135	109
TCONS_00038359	Phosphatase 2c isoform 1	459	gi|462423199|gb|EMJ27462.1|hypothetical protein PRUPE_ppa018548mg, partial [Prunus persica]	EMJ27462	1.13907e-130	86	390.193	248	215
TCONS_00048952	alpha-crystallin domain of heat shock -containing	178	gi|255569504|ref|XP_002525719.1|conserved hypothetical protein [Ricinus communis] >gi|223535019|gb|EEF36702.1| conserved hypothetical protein [Ricinus communis]	XP_002525719	1.07276e-33	64	128.257	149	96
TCONS_00008375	UDP-N-acetylglucosamine--dolichyl-phosphate N-acetylglucosaminephosphotransferase-like	422	gi|462411586|gb|EMJ16635.1|hypothetical protein PRUPE_ppa006193mg [Prunus persica]	EMJ16635	0	94	770.77	423	401
TCONS_00031913	peroxidase 10-like	182	gi|449448340|ref|XP_004141924.1|PREDICTED: peroxidase 10-like [Cucumis sativus] >gi|449521086|ref|XP_004167562.1| PREDICTED: peroxidase 10-like [Cucumis sativus]	XP_004141924	1.64223e-84	80	263.848	183	147
TCONS_00056058	ATP binding	284	gi|462410423|gb|EMJ15757.1|hypothetical protein PRUPE_ppa000742mg [Prunus persica]	EMJ15757	5.27928e-40	63	158.688	180	115
TCONS_00004080	DNA-directed RNA polymerases and III subunit RPABC2-like	143	gi|224136924|ref|XP_002322450.1|predicted protein [Populus trichocarpa] >gi|222869446|gb|EEF06577.1| DNA-directed RNA polymerase II family protein [Populus trichocarpa]	XP_002322450	1.99851e-82	92	250.366	143	132
TCONS_00050594	Nucleotide-sugar transporter family	349	gi|565463970|ref|XP_006289984.1|hypothetical protein CARUB_v10003614mg [Capsella rubella] >gi|482558690|gb|EOA22882.1| hypothetical protein CARUB_v10003614mg [Capsella rubella]	XP_006289984	0	93	622.854	349	328
TCONS_00042803	Expansin-like BETA ,EXLB1	249	gi|462405239|gb|EMJ10703.1|hypothetical protein PRUPE_ppa010376mg [Prunus persica]	EMJ10703	4.12354e-118	77	349.362	251	195
TCONS_00013437	Zinc induced facilitator-like 1 isoform 1	484	gi|508727284|gb|EOY19181.1|Zinc induced facilitator-like 1 isoform 1 [Theobroma cacao]	EOY19181	0	86	702.205	484	418
TCONS_00048855	probable disease resistance At4g27220-like	233	gi|565367601|ref|XP_006350448.1|PREDICTED: probable disease resistance protein At1g12280-like [Solanum tuberosum]	XP_006350448	3.01499e-49	64	183.341	235	151
TCONS_00030065	receptor kinase HAIKU2-like	853	gi|255537884|ref|XP_002510007.1|Receptor protein kinase CLAVATA1 precursor, putative [Ricinus communis] >gi|223550708|gb|EEF52194.1| Receptor protein kinase CLAVATA1 precursor, putative [Ricinus communis]	XP_002510007	0	85	1232.24	829	708
TCONS_00031879	ATP binding	484	gi|470102867|ref|XP_004287872.1|PREDICTED: probable mitochondrial chaperone bcs1-like [Fragaria vesca subsp. vesca]	XP_004287872	0	88	728.783	451	399
TCONS_00000670	hypothetical protein CICLE_v10016244mg	223	gi|557552302|gb|ESR62931.1|hypothetical protein CICLE_v10016244mg [Citrus clementina]	ESR62931	1.05166e-21	53	99.7525	193	104
TCONS_00046756	FAR1-RELATED SEQUENCE 11-like	743	gi|462422144|gb|EMJ26407.1|hypothetical protein PRUPE_ppa002003mg [Prunus persica]	EMJ26407	0	86	1184.47	736	634
TCONS_00053836	hypothetical protein PRUPE_ppa004927mg	474	gi|462400766|gb|EMJ06323.1|hypothetical protein PRUPE_ppa004927mg [Prunus persica]	EMJ06323	0	89	782.711	479	431
TCONS_00034836	UDP-glucose flavonoid 3-O-glucosyltransferase 3-like	476	gi|462413536|gb|EMJ18585.1|hypothetical protein PRUPE_ppa025943mg [Prunus persica]	EMJ18585	0	71	531.946	482	347
TCONS_00036249	Patched family isoform 12	371	gi|508705544|gb|EOX97440.1|Hedgehog receptor, putative isoform 4 [Theobroma cacao]	EOX97440	1.86399e-164	77	501.516	366	284
TCONS_00006733	aldehyde oxidase 4-like	1366	gi|462402948|gb|EMJ08505.1|hypothetical protein PRUPE_ppa000263mg [Prunus persica]	EMJ08505	0	85	2071.97	1357	1160
TCONS_00009639	gibberellin 20 oxidase 1-like	353	gi|462396006|gb|EMJ01805.1|hypothetical protein PRUPE_ppa007865mg [Prunus persica]	EMJ01805	0	84	530.406	353	298
TCONS_00031892	probable disease resistance At5g66900-like	353	gi|462399812|gb|EMJ05480.1|hypothetical protein PRUPE_ppa001498mg [Prunus persica]	EMJ05480	1.12666e-158	83	476.863	345	287
TCONS_00033150	beta-galactosidase 1	761	gi|462400187|gb|EMJ05855.1|hypothetical protein PRUPE_ppa001412mg [Prunus persica]	EMJ05855	0	91	1317.37	740	675
TCONS_00041053	uncharacterized LOC101206567	479	gi|462413875|gb|EMJ18924.1|hypothetical protein PRUPE_ppa005603mg [Prunus persica]	EMJ18924	0	91	760.37	448	410
TCONS_00046225	probable leucine-rich repeat receptor-like serine threonine- kinase At3g14840-like	885	gi|508721563|gb|EOY13460.1|Leucine-rich repeat transmembrane protein kinase [Theobroma cacao]	EOY13460	0	85	1348.18	888	756
TCONS_00006820	pyrophosphate-energized membrane proton pump 3-like	801	gi|508779005|gb|EOY26261.1|Inorganic H pyrophosphatase family protein isoform 1 [Theobroma cacao] >gi|508779006|gb|EOY26262.1| Inorganic H pyrophosphatase family protein isoform 1 [Theobroma cacao]	EOY26261	0	96	1482.62	801	770
TCONS_00032181	GTP-binding At2g22870-like	302	gi|557528082|gb|ESR39332.1|hypothetical protein CICLE_v10026170mg [Citrus clementina]	ESR39332	1.92104e-162	87	466.077	287	251
TCONS_00002260	thioredoxin-related family	481	gi|508720645|gb|EOY12542.1|Thioredoxin domain-containing protein, putative isoform 1 [Theobroma cacao]	EOY12542	0	92	853.588	484	448
TCONS_00015085	probable carboxylesterase 6-like	333	gi|255569153|ref|XP_002525545.1|catalytic, putative [Ricinus communis] >gi|223535124|gb|EEF36804.1| catalytic, putative [Ricinus communis]	XP_002525545	0	86	540.806	337	293
TCONS_00044518	Defective in exine formation (DEX1) isoform 1	834	gi|297740250|emb|CBI30432.3|unnamed protein product [Vitis vinifera]	CBI30432	0	88	1359.36	846	749
TCONS_00014283	expansin 2	253	gi|217384812|gb|ACK43222.1|expansin 2 [Ziziphus jujuba]	ACK43222	0	99	512.301	253	251
TCONS_00056083	Exocyst subunit exo70 family G1	678	gi|255548592|ref|XP_002515352.1|protein binding protein, putative [Ricinus communis] >gi|223545296|gb|EEF46801.1| protein binding protein, putative [Ricinus communis]	XP_002515352	0	93	1202.19	670	625
TCONS_00054851	Ca2+ H+ exchanger family	315	gi|550335904|gb|EEE92661.2|Ca2+/H+ exchanger family protein [Populus trichocarpa]	EEE92661	1.70543e-166	89	482.641	304	272
TCONS_00039298	7-dehydrocholesterol reductase-like	434	gi|462413367|gb|EMJ18416.1|hypothetical protein PRUPE_ppa004839mg [Prunus persica]	EMJ18416	0	94	833.558	434	412
TCONS_00049990	kinesin heavy	902	gi|255579037|ref|XP_002530370.1|kinesin heavy chain, putative [Ricinus communis] >gi|223530117|gb|EEF32031.1| kinesin heavy chain, putative [Ricinus communis]	XP_002530370	0	90	1472.22	892	804
TCONS_00005584	Uncharacterized protein TCM_027550	320	gi|508778882|gb|EOY26138.1|Uncharacterized protein TCM_027550 [Theobroma cacao]	EOY26138	2.79612e-113	70	349.747	315	223
TCONS_00057416	sucrose phosphate synthase	490	gi|408362897|gb|AFU56880.1|sucrose phosphate synthase [Malus domestica]	AFU56880	0	85	743.421	490	417
TCONS_00004650	pathogenesis-related 3	370	gi|222139396|gb|ACM45717.1|class V chitinase [Pyrus pyrifolia]	ACM45717	0	83	519.235	372	312
TCONS_00049592	Tyrosine kinase family isoform 2	438	gi|462406143|gb|EMJ11607.1|hypothetical protein PRUPE_ppa000689mg [Prunus persica]	EMJ11607	0	86	623.239	433	373
TCONS_00028708	beta-amyrin synthase-like	760	gi|470136001|ref|XP_004303791.1|PREDICTED: beta-amyrin synthase-like [Fragaria vesca subsp. vesca]	XP_004303791	0	83	1172.53	759	631
TCONS_00024421	exocyst complex component SEC3A-like	881	gi|508722759|gb|EOY14656.1|Exocyst complex component sec3A isoform 1 [Theobroma cacao]	EOY14656	0	94	1669.44	886	836
TCONS_00049741	probable LRR receptor-like serine threonine- kinase At4g08850-like	1038	gi|557546027|gb|ESR57005.1|hypothetical protein CICLE_v10018554mg [Citrus clementina]	ESR57005	0	77	1333.16	1040	805
TCONS_00034685	pentatricopeptide repeat-containing mitochondrial-like	412	gi|508699249|gb|EOX91145.1|Tetratricopeptide repeat (TPR)-like superfamily protein [Theobroma cacao]	EOX91145	0	86	619.387	413	358
TCONS_00012727	mitochondrial intermediate peptidase-like	243	gi|296084162|emb|CBI24550.3|unnamed protein product [Vitis vinifera]	CBI24550	6.67278e-151	94	433.335	234	220
TCONS_00001028	probable phosphatase 2C 6-like	465	gi|462400702|gb|EMJ06259.1|hypothetical protein PRUPE_ppa004458mg [Prunus persica]	EMJ06259	0	81	624.394	446	364
TCONS_00040427	GC-rich sequence DNA-binding factor 1-like	776	gi|470124617|ref|XP_004298307.1|PREDICTED: GC-rich sequence DNA-binding factor 1-like [Fragaria vesca subsp. vesca]	XP_004298307	0	83	984.171	726	605
TCONS_00033649	probable E3 ubiquitin- ligase HERC2-like	489	gi|462397683|gb|EMJ03351.1|hypothetical protein PRUPE_ppa006257mg [Prunus persica]	EMJ03351	0	87	657.136	417	364
TCONS_00002732	methionine aminopeptidase 2B	435	gi|462414487|gb|EMJ19224.1|hypothetical protein PRUPE_ppa005954mg [Prunus persica]	EMJ19224	0	94	785.793	437	411
TCONS_00048418	UDP-glycosyltransferase 73C2	490	gi|508716110|gb|EOY08007.1|UDP-glucosyl transferase 73C6 [Theobroma cacao]	EOY08007	0	82	700.279	487	402
TCONS_00003799	vacuolar cation proton exchanger 5-like	446	gi|470117495|ref|XP_004294893.1|PREDICTED: vacuolar cation/proton exchanger 5-like [Fragaria vesca subsp. vesca]	XP_004294893	0	87	706.827	433	380
TCONS_00057234	BNR Asp-box repeat family isoform 1	350	gi|557556685|gb|ESR66699.1|hypothetical protein CICLE_v10008429mg [Citrus clementina]	ESR66699	0	87	568.926	344	301
TCONS_00017745	E3 ubiquitin- ligase RGLG2-like	462	gi|225452296|ref|XP_002271885.1|PREDICTED: E3 ubiquitin-protein ligase RGLG2 [Vitis vinifera] >gi|296087586|emb|CBI34842.3| unnamed protein product [Vitis vinifera]	XP_002271885	0	87	720.694	441	384
TCONS_00025058	nitrate reductase	375	gi|508724278|gb|EOY16175.1|Nitrate reductase 2 [Theobroma cacao]	EOY16175	0	92	680.248	374	346
TCONS_00032304	CMP-sialic acid transporter 5-like	327	gi|356525475|ref|XP_003531350.1|PREDICTED: UDP-N-acetylglucosamine transporter-like [Glycine max]	XP_003531350	0	92	551.206	325	299
TCONS_00022726	F-box and wd40 domain	952	gi|359490943|ref|XP_003634188.1|PREDICTED: uncharacterized protein LOC100254135 isoform 2 [Vitis vinifera]	XP_003634188	0	92	1692.17	948	874
TCONS_00033202	ABC transporter G family member 14-like	670	gi|359474723|ref|XP_002270533.2|PREDICTED: ABC transporter G family member 14-like [Vitis vinifera] >gi|296085456|emb|CBI29188.3| unnamed protein product [Vitis vinifera]	XP_002270533	0	89	1098.96	673	599
TCONS_00009819	NT domain of poly(A) polymerase and terminal uridylyl transferase-containing isoform 1	684	gi|502096365|ref|XP_004490712.1|PREDICTED: uncharacterized protein LOC101490873 [Cicer arietinum]	XP_004490712	2.12764e-174	59	530.406	696	414
TCONS_00045224	transcription factor MYC2-like	714	gi|225427201|ref|XP_002280253.1|PREDICTED: transcription factor MYC2-like [Vitis vinifera]	XP_002280253	0	83	1006.9	717	598
TCONS_00035362	Endonuclease or glycosyl hydrolase with C2H2-type zinc finger isoform 1	538	gi|462418299|gb|EMJ22748.1|hypothetical protein PRUPE_ppa002605mg [Prunus persica]	EMJ22748	0	79	729.939	524	414
TCONS_00009541	125 kDa kinesin-related -like	1051	gi|462404068|gb|EMJ09625.1|hypothetical protein PRUPE_ppa000651mg [Prunus persica]	EMJ09625	0	95	1937.54	1052	1000
TCONS_00050062	WD40 and Beach domain-containing isoform 1	2245	gi|359492504|ref|XP_002283760.2|PREDICTED: BEACH domain-containing protein lvsC-like, partial [Vitis vinifera]	XP_002283760	0	89	3711.38	2260	2016
TCONS_00018101	PREDICTED: uncharacterized protein LOC101305114	1507	gi|470105773|ref|XP_004289254.1|PREDICTED: uncharacterized protein LOC101305114 [Fragaria vesca subsp. vesca]	XP_004289254	0	82	2192.54	1503	1247
TCONS_00032930	bifunctional fucokinase fucose pyrophosphorylase-like	688	gi|462417375|gb|EMJ22112.1|hypothetical protein PRUPE_ppa000586mg [Prunus persica]	EMJ22112	0	90	1176.77	689	621
TCONS_00001255	Transcription factor jumonji domain-containing isoform 1	871	gi|470118346|ref|XP_004295292.1|PREDICTED: uncharacterized protein LOC101304554 [Fragaria vesca subsp. vesca]	XP_004295292	0	73	1009.98	857	626
TCONS_00018460	nipped-B -like	1806	gi|508711731|gb|EOY03628.1|Pearli, putative isoform 1 [Theobroma cacao]	EOY03628	0	86	2766.1	1813	1562
TCONS_00020331	LRR and NB-ARC domains-containing disease resistance	1165	gi|508785421|gb|EOY32677.1|LRR and NB-ARC domains-containing disease resistance protein, putative [Theobroma cacao]	EOY32677	0	61	999.964	1259	773
TCONS_00015887	paired amphipathic helix Sin3-like 2-like	1347	gi|462413807|gb|EMJ18856.1|hypothetical protein PRUPE_ppa000253mg [Prunus persica]	EMJ18856	0	85	1981.84	1317	1122

## Sheet: protein2go
SeqName	Hit_Desc	GO_Group	GO_ID	Term
TCONS_00009179	phosphoglycolate phosphatase-like	C	GO:0005829	cytosol
TCONS_00009179	phosphoglycolate phosphatase-like	F	GO:0016791	phosphatase activity
TCONS_00009179	phosphoglycolate phosphatase-like	P	GO:0016311	dephosphorylation
TCONS_00038149	glycerate dehydrogenase-like	C	GO:0005829	cytosol
TCONS_00038149	glycerate dehydrogenase-like	F	GO:0008465	glycerate dehydrogenase activity
TCONS_00038149	glycerate dehydrogenase-like	F	GO:0016618	hydroxypyruvate reductase activity
TCONS_00038149	glycerate dehydrogenase-like	F	GO:0030267	glyoxylate reductase (NADP) activity
TCONS_00038149	glycerate dehydrogenase-like	F	GO:0051287	NAD binding
TCONS_00038149	glycerate dehydrogenase-like	P	GO:0055114	oxidation-reduction process
TCONS_00038149	glycerate dehydrogenase-like	P	GO:0006544	glycine metabolic process
TCONS_00038149	glycerate dehydrogenase-like	P	GO:0006563	L-serine metabolic process
TCONS_00038149	glycerate dehydrogenase-like	P	GO:0006566	threonine metabolic process
TCONS_00038149	glycerate dehydrogenase-like	P	GO:0046487	glyoxylate metabolic process
TCONS_00038149	glycerate dehydrogenase-like	P	GO:0006090	pyruvate metabolic process
TCONS_00015959	carbonic chloroplastic-like isoform 2	F	GO:0004089	carbonate dehydratase activity
TCONS_00015959	carbonic chloroplastic-like isoform 2	F	GO:0008270	zinc ion binding
TCONS_00015959	carbonic chloroplastic-like isoform 2	P	GO:0015976	carbon utilization
TCONS_00015959	carbonic chloroplastic-like isoform 2	P	GO:0006730	one-carbon metabolic process
TCONS_00015959	carbonic chloroplastic-like isoform 2	P	GO:0006807	nitrogen compound metabolic process
TCONS_00005552	Late embryogenesis abundant group 2 isoform 1	C	GO:0005794	Golgi apparatus
TCONS_00005552	Late embryogenesis abundant group 2 isoform 1	C	GO:0005829	cytosol
TCONS_00005552	Late embryogenesis abundant group 2 isoform 1	C	GO:0005886	plasma membrane
TCONS_00005552	Late embryogenesis abundant group 2 isoform 1	C	GO:0009506	plasmodesma
TCONS_00005552	Late embryogenesis abundant group 2 isoform 1	P	GO:0009269	response to desiccation
TCONS_00005552	Late embryogenesis abundant group 2 isoform 1	P	GO:0009735	response to cytokinin stimulus
TCONS_00007588	lactoylglutathione lyase-like	C	GO:0044444	cytoplasmic part
TCONS_00007588	lactoylglutathione lyase-like	F	GO:0004462	lactoylglutathione lyase activity
TCONS_00007588	lactoylglutathione lyase-like	F	GO:0046872	metal ion binding
TCONS_00007588	lactoylglutathione lyase-like	P	GO:0005975	carbohydrate metabolic process
TCONS_00007588	lactoylglutathione lyase-like	P	GO:0006090	pyruvate metabolic process
TCONS_00005662	OAS-TL4 cysteine synthase	F	GO:0004124	cysteine synthase activity
TCONS_00005662	OAS-TL4 cysteine synthase	F	GO:0016740	transferase activity
TCONS_00005662	OAS-TL4 cysteine synthase	F	GO:0030170	pyridoxal phosphate binding
TCONS_00005662	OAS-TL4 cysteine synthase	P	GO:0006535	cysteine biosynthetic process from serine
TCONS_00005662	OAS-TL4 cysteine synthase	P	GO:0008652	cellular amino acid biosynthetic process
TCONS_00005662	OAS-TL4 cysteine synthase	C	GO:0009333	cysteine synthase complex
TCONS_00013779	ribulose bisphosphate carboxylase oxygenase activase chloroplastic-like	F	GO:0005524	ATP binding
TCONS_00032999	ATP synthase CF1 beta subunit (chloroplast)	C	GO:0005886	plasma membrane
TCONS_00032999	ATP synthase CF1 beta subunit (chloroplast)	C	GO:0009535	chloroplast thylakoid membrane
TCONS_00032999	ATP synthase CF1 beta subunit (chloroplast)	C	GO:0045261	proton-transporting ATP synthase complex, catalytic core F(1)
TCONS_00032999	ATP synthase CF1 beta subunit (chloroplast)	F	GO:0005524	ATP binding
TCONS_00032999	ATP synthase CF1 beta subunit (chloroplast)	F	GO:0046933	proton-transporting ATP synthase activity, rotational mechanism
TCONS_00032999	ATP synthase CF1 beta subunit (chloroplast)	P	GO:0015986	ATP synthesis coupled proton transport
TCONS_00032999	ATP synthase CF1 beta subunit (chloroplast)	P	GO:0015991	ATP hydrolysis coupled proton transport
TCONS_00056662	fructose-bisphosphate aldolase	F	GO:0004332	fructose-bisphosphate aldolase activity
TCONS_00056662	fructose-bisphosphate aldolase	P	GO:0006096	glycolysis
TCONS_00056662	fructose-bisphosphate aldolase	P	GO:0006000	fructose metabolic process
TCONS_00056662	fructose-bisphosphate aldolase	P	GO:0006013	mannose metabolic process
TCONS_00056662	fructose-bisphosphate aldolase	P	GO:0006020	inositol metabolic process
TCONS_00056662	fructose-bisphosphate aldolase	P	GO:0006094	gluconeogenesis
TCONS_00056662	fructose-bisphosphate aldolase	P	GO:0006098	pentose-phosphate shunt
TCONS_00056662	fructose-bisphosphate aldolase	P	GO:0015976	carbon utilization
TCONS_00033991	annexin 2	C	GO:0005634	nucleus
TCONS_00033991	annexin 2	C	GO:0005829	cytosol
TCONS_00033991	annexin 2	C	GO:0009507	chloroplast
TCONS_00033991	annexin 2	C	GO:0009579	thylakoid
TCONS_00033991	annexin 2	C	GO:0009986	cell surface
TCONS_00033991	annexin 2	C	GO:0048046	apoplast
TCONS_00033991	annexin 2	F	GO:0005509	calcium ion binding
TCONS_00033991	annexin 2	F	GO:0005544	calcium-dependent phospholipid binding
TCONS_00033991	annexin 2	P	GO:0009408	response to heat
TCONS_00033991	annexin 2	P	GO:0009409	response to cold
TCONS_00033991	annexin 2	P	GO:0009414	response to water deprivation
TCONS_00033991	annexin 2	P	GO:0009651	response to salt stress
TCONS_00033991	annexin 2	P	GO:0015774	polysaccharide transport
TCONS_00020376	phosphoglycerate chloroplastic-like	F	GO:0004618	phosphoglycerate kinase activity
TCONS_00020376	phosphoglycerate chloroplastic-like	F	GO:0005524	ATP binding
TCONS_00020376	phosphoglycerate chloroplastic-like	P	GO:0006096	glycolysis
TCONS_00020376	phosphoglycerate chloroplastic-like	P	GO:0006094	gluconeogenesis
TCONS_00020376	phosphoglycerate chloroplastic-like	P	GO:0015976	carbon utilization
TCONS_00040401	Ribulose bisphosphate carboxylase small chloroplast	C	GO:0009536	plastid
TCONS_00040401	Ribulose bisphosphate carboxylase small chloroplast	F	GO:0016491	oxidoreductase activity
TCONS_00040401	Ribulose bisphosphate carboxylase small chloroplast	F	GO:0016829	lyase activity
TCONS_00040401	Ribulose bisphosphate carboxylase small chloroplast	P	GO:0009058	biosynthetic process
TCONS_00040401	Ribulose bisphosphate carboxylase small chloroplast	P	GO:0015977	carbon fixation
TCONS_00040401	Ribulose bisphosphate carboxylase small chloroplast	P	GO:0015979	photosynthesis
TCONS_00004717	non-functional NADPH-dependent codeinone reductase 2-like	F	GO:0047036	codeinone reductase (NADPH) activity
TCONS_00004717	non-functional NADPH-dependent codeinone reductase 2-like	P	GO:0055114	oxidation-reduction process
TCONS_00004717	non-functional NADPH-dependent codeinone reductase 2-like	P	GO:0009821	alkaloid biosynthetic process
TCONS_00031948	O2 evolving complex 33kD family	C	GO:0009654	oxygen evolving complex
TCONS_00031948	O2 evolving complex 33kD family	C	GO:0016021	integral to membrane
TCONS_00031948	O2 evolving complex 33kD family	C	GO:0019898	extrinsic to membrane
TCONS_00031948	O2 evolving complex 33kD family	F	GO:0005509	calcium ion binding
TCONS_00031948	O2 evolving complex 33kD family	P	GO:0042549	photosystem II stabilization
TCONS_00054184	20 kDa chloroplastic-like	C	GO:0005759	mitochondrial matrix
TCONS_00054184	20 kDa chloroplastic-like	C	GO:0009579	thylakoid
TCONS_00054184	20 kDa chloroplastic-like	C	GO:0044434	chloroplast part
TCONS_00054184	20 kDa chloroplastic-like	F	GO:0005524	ATP binding
TCONS_00054184	20 kDa chloroplastic-like	F	GO:0046914	transition metal ion binding
TCONS_00054184	20 kDa chloroplastic-like	F	GO:0051082	unfolded protein binding
TCONS_00054184	20 kDa chloroplastic-like	F	GO:0051087	chaperone binding
TCONS_00054184	20 kDa chloroplastic-like	P	GO:0006986	response to unfolded protein
TCONS_00054184	20 kDa chloroplastic-like	P	GO:0051085	chaperone mediated protein folding requiring cofactor
TCONS_00054184	20 kDa chloroplastic-like	P	GO:1901671	positive regulation of superoxide dismutase activity
TCONS_00055463	adenylate kinase B-like	C	GO:0005737	cytoplasm
TCONS_00055463	adenylate kinase B-like	F	GO:0004017	adenylate kinase activity
TCONS_00055463	adenylate kinase B-like	F	GO:0005524	ATP binding
TCONS_00055463	adenylate kinase B-like	F	GO:0046899	nucleoside triphosphate adenylate kinase activity
TCONS_00055463	adenylate kinase B-like	P	GO:0046939	nucleotide phosphorylation
TCONS_00055463	adenylate kinase B-like	P	GO:0006144	purine nucleobase metabolic process
TCONS_00055463	adenylate kinase B-like	P	GO:0046034	ATP metabolic process
TCONS_00055463	adenylate kinase B-like	P	GO:0006206	pyrimidine nucleobase metabolic process
TCONS_00050112	Phosphoribulokinase family	C	GO:0005829	cytosol
TCONS_00050112	Phosphoribulokinase family	C	GO:0009507	chloroplast
TCONS_00050112	Phosphoribulokinase family	F	GO:0004849	uridine kinase activity
TCONS_00050112	Phosphoribulokinase family	F	GO:0005524	ATP binding
TCONS_00050112	Phosphoribulokinase family	F	GO:0008974	phosphoribulokinase activity
TCONS_00050112	Phosphoribulokinase family	P	GO:0005975	carbohydrate metabolic process
TCONS_00050112	Phosphoribulokinase family	P	GO:0006206	pyrimidine nucleobase metabolic process
TCONS_00050112	Phosphoribulokinase family	P	GO:0006222	UMP biosynthetic process
TCONS_00050112	Phosphoribulokinase family	P	GO:0016310	phosphorylation
TCONS_00050112	Phosphoribulokinase family	P	GO:0043097	pyrimidine nucleoside salvage
TCONS_00050112	Phosphoribulokinase family	P	GO:0015976	carbon utilization
TCONS_00023058	ribulose-phosphate 3- chloroplastic-like	C	GO:0005829	cytosol
TCONS_00023058	ribulose-phosphate 3- chloroplastic-like	F	GO:0004750	ribulose-phosphate 3-epimerase activity
TCONS_00023058	ribulose-phosphate 3- chloroplastic-like	F	GO:0046872	metal ion binding
TCONS_00023058	ribulose-phosphate 3- chloroplastic-like	P	GO:0009052	pentose-phosphate shunt, non-oxidative branch
TCONS_00023058	ribulose-phosphate 3- chloroplastic-like	P	GO:0019323	pentose catabolic process
TCONS_00023058	ribulose-phosphate 3- chloroplastic-like	P	GO:0044262	cellular carbohydrate metabolic process
TCONS_00023058	ribulose-phosphate 3- chloroplastic-like	P	GO:0015976	carbon utilization
TCONS_00037598	quinone-oxidoreductase chloroplastic-like	C	GO:0016020	membrane
TCONS_00037598	quinone-oxidoreductase chloroplastic-like	C	GO:0044434	chloroplast part
TCONS_00037598	quinone-oxidoreductase chloroplastic-like	F	GO:0008270	zinc ion binding
TCONS_00037598	quinone-oxidoreductase chloroplastic-like	F	GO:0016491	oxidoreductase activity
TCONS_00037598	quinone-oxidoreductase chloroplastic-like	P	GO:0055114	oxidation-reduction process
TCONS_00024442	aspartate aminotransferase 2 family	C	GO:0005739	mitochondrion
TCONS_00024442	aspartate aminotransferase 2 family	C	GO:0009570	chloroplast stroma
TCONS_00024442	aspartate aminotransferase 2 family	C	GO:0009941	chloroplast envelope
TCONS_00024442	aspartate aminotransferase 2 family	C	GO:0010319	stromule
TCONS_00024442	aspartate aminotransferase 2 family	C	GO:0048046	apoplast
TCONS_00024442	aspartate aminotransferase 2 family	F	GO:0004069	L-aspartate:2-oxoglutarate aminotransferase activity
TCONS_00024442	aspartate aminotransferase 2 family	F	GO:0030170	pyridoxal phosphate binding
TCONS_00024442	aspartate aminotransferase 2 family	F	GO:0042802	identical protein binding
TCONS_00024442	aspartate aminotransferase 2 family	F	GO:0080130	L-phenylalanine:2-oxoglutarate aminotransferase activity
TCONS_00024442	aspartate aminotransferase 2 family	P	GO:0000162	tryptophan biosynthetic process
TCONS_00024442	aspartate aminotransferase 2 family	P	GO:0006107	oxaloacetate metabolic process
TCONS_00024442	aspartate aminotransferase 2 family	P	GO:0006522	alanine metabolic process
TCONS_00024442	aspartate aminotransferase 2 family	P	GO:0006525	arginine metabolic process
TCONS_00024442	aspartate aminotransferase 2 family	P	GO:0006531	aspartate metabolic process
TCONS_00024442	aspartate aminotransferase 2 family	P	GO:0006534	cysteine metabolic process
TCONS_00024442	aspartate aminotransferase 2 family	P	GO:0006536	glutamate metabolic process
TCONS_00024442	aspartate aminotransferase 2 family	P	GO:0006560	proline metabolic process
TCONS_00024442	aspartate aminotransferase 2 family	P	GO:0006571	tyrosine biosynthetic process
TCONS_00024442	aspartate aminotransferase 2 family	P	GO:0009094	L-phenylalanine biosynthetic process
TCONS_00024442	aspartate aminotransferase 2 family	P	GO:0009821	alkaloid biosynthetic process
TCONS_00024442	aspartate aminotransferase 2 family	P	GO:0015976	carbon utilization
TCONS_00014161	chlorophyll a-b binding chloroplastic-like	C	GO:0009522	photosystem I
TCONS_00014161	chlorophyll a-b binding chloroplastic-like	C	GO:0009535	chloroplast thylakoid membrane
TCONS_00014161	chlorophyll a-b binding chloroplastic-like	C	GO:0009941	chloroplast envelope
TCONS_00014161	chlorophyll a-b binding chloroplastic-like	C	GO:0010287	plastoglobule
TCONS_00014161	chlorophyll a-b binding chloroplastic-like	C	GO:0016021	integral to membrane
TCONS_00014161	chlorophyll a-b binding chloroplastic-like	F	GO:0016168	chlorophyll binding
TCONS_00014161	chlorophyll a-b binding chloroplastic-like	F	GO:0031409	pigment binding
TCONS_00014161	chlorophyll a-b binding chloroplastic-like	F	GO:0046872	metal ion binding
TCONS_00014161	chlorophyll a-b binding chloroplastic-like	P	GO:0009416	response to light stimulus
TCONS_00014161	chlorophyll a-b binding chloroplastic-like	P	GO:0009768	photosynthesis, light harvesting in photosystem I
TCONS_00014161	chlorophyll a-b binding chloroplastic-like	P	GO:0018298	protein-chromophore linkage
TCONS_00018219	isocitrate dehydrogenase family	F	GO:0000287	magnesium ion binding
TCONS_00018219	isocitrate dehydrogenase family	F	GO:0004450	isocitrate dehydrogenase (NADP+) activity
TCONS_00018219	isocitrate dehydrogenase family	F	GO:0051287	NAD binding
TCONS_00018219	isocitrate dehydrogenase family	P	GO:0006102	isocitrate metabolic process
TCONS_00018219	isocitrate dehydrogenase family	P	GO:0006749	glutathione metabolic process
TCONS_00018219	isocitrate dehydrogenase family	P	GO:0019643	reductive tricarboxylic acid cycle
TCONS_00007562	manganese superoxide dismutase	C	GO:0005759	mitochondrial matrix
TCONS_00007562	manganese superoxide dismutase	F	GO:0004784	superoxide dismutase activity
TCONS_00007562	manganese superoxide dismutase	F	GO:0046872	metal ion binding
TCONS_00007562	manganese superoxide dismutase	P	GO:0019430	removal of superoxide radicals
TCONS_00007562	manganese superoxide dismutase	P	GO:0055114	oxidation-reduction process
TCONS_00044504	Adenine nucleotide alpha hydrolases-like superfamily isoform 1	P	GO:0006950	response to stress
TCONS_00028171	PREDICTED: fructokinase-2-like	F	GO:0004747	ribokinase activity
TCONS_00028171	PREDICTED: fructokinase-2-like	P	GO:0006014	D-ribose metabolic process
TCONS_00028171	PREDICTED: fructokinase-2-like	P	GO:0046835	carbohydrate phosphorylation
TCONS_00028171	PREDICTED: fructokinase-2-like	P	GO:0006098	pentose-phosphate shunt
TCONS_00041220	quinone oxidoreductase chloroplastic-like	C	GO:0009526	plastid envelope
TCONS_00041220	quinone oxidoreductase chloroplastic-like	C	GO:0044434	chloroplast part
TCONS_00041220	quinone oxidoreductase chloroplastic-like	F	GO:0008270	zinc ion binding
TCONS_00041220	quinone oxidoreductase chloroplastic-like	F	GO:0016628	oxidoreductase activity, acting on the CH-CH group of donors, NAD or NADP as acceptor
TCONS_00041220	quinone oxidoreductase chloroplastic-like	P	GO:0055114	oxidation-reduction process
TCONS_00014492	quinone oxidoreductase 1-like	C	GO:0005829	cytosol
TCONS_00014492	quinone oxidoreductase 1-like	F	GO:0008270	zinc ion binding
TCONS_00014492	quinone oxidoreductase 1-like	F	GO:0016491	oxidoreductase activity
TCONS_00014492	quinone oxidoreductase 1-like	P	GO:0055114	oxidation-reduction process
TCONS_00019090	ADP-glucose pyrophosphorylase small subunit	C	GO:0009507	chloroplast
TCONS_00019090	ADP-glucose pyrophosphorylase small subunit	F	GO:0005524	ATP binding
TCONS_00019090	ADP-glucose pyrophosphorylase small subunit	F	GO:0008878	glucose-1-phosphate adenylyltransferase activity
TCONS_00019090	ADP-glucose pyrophosphorylase small subunit	P	GO:0005978	glycogen biosynthetic process
TCONS_00019090	ADP-glucose pyrophosphorylase small subunit	P	GO:0019252	starch biosynthetic process
TCONS_00019090	ADP-glucose pyrophosphorylase small subunit	P	GO:0005985	sucrose metabolic process
TCONS_00027431	fructose-1,6- cytosolic-like	C	GO:0016021	integral to membrane
TCONS_00027431	fructose-1,6- cytosolic-like	F	GO:0032440	2-alkenal reductase [NAD(P)] activity
TCONS_00027431	fructose-1,6- cytosolic-like	F	GO:0042132	fructose 1,6-bisphosphate 1-phosphatase activity
TCONS_00027431	fructose-1,6- cytosolic-like	P	GO:0006001	fructose catabolic process
TCONS_00027431	fructose-1,6- cytosolic-like	P	GO:0016311	dephosphorylation
TCONS_00027431	fructose-1,6- cytosolic-like	P	GO:0055114	oxidation-reduction process
TCONS_00027431	fructose-1,6- cytosolic-like	P	GO:0006013	mannose metabolic process
TCONS_00027431	fructose-1,6- cytosolic-like	P	GO:0006094	gluconeogenesis
TCONS_00027431	fructose-1,6- cytosolic-like	P	GO:0006096	glycolysis
TCONS_00027431	fructose-1,6- cytosolic-like	P	GO:0006098	pentose-phosphate shunt
TCONS_00027431	fructose-1,6- cytosolic-like	P	GO:0015976	carbon utilization
TCONS_00023978	dehydrin	P	GO:0006950	response to stress
TCONS_00023978	dehydrin	P	GO:0009415	response to water stimulus
TCONS_00016573	dehydroascorbate reductase	C	GO:0009507	chloroplast
TCONS_00016573	dehydroascorbate reductase	F	GO:0004364	glutathione transferase activity
TCONS_00016573	dehydroascorbate reductase	F	GO:0005515	protein binding
TCONS_00016573	dehydroascorbate reductase	P	GO:0006749	glutathione metabolic process
TCONS_00016573	dehydroascorbate reductase	P	GO:0006803	glutathione conjugation reaction
TCONS_00023890	glyceraldehyde-3-phosphate dehydrogenase chloroplastic-like	C	GO:0009507	chloroplast
TCONS_00023890	glyceraldehyde-3-phosphate dehydrogenase chloroplastic-like	F	GO:0016620	oxidoreductase activity, acting on the aldehyde or oxo group of donors, NAD or NADP as acceptor
TCONS_00023890	glyceraldehyde-3-phosphate dehydrogenase chloroplastic-like	F	GO:0050661	NADP binding
TCONS_00023890	glyceraldehyde-3-phosphate dehydrogenase chloroplastic-like	F	GO:0051287	NAD binding
TCONS_00023890	glyceraldehyde-3-phosphate dehydrogenase chloroplastic-like	P	GO:0006006	glucose metabolic process
TCONS_00023890	glyceraldehyde-3-phosphate dehydrogenase chloroplastic-like	P	GO:0055114	oxidation-reduction process
TCONS_00024224	glycine dehydrogenase [decarboxylating] mitochondrial-like	C	GO:0005739	mitochondrion
TCONS_00024224	glycine dehydrogenase [decarboxylating] mitochondrial-like	C	GO:0005829	cytosol
TCONS_00024224	glycine dehydrogenase [decarboxylating] mitochondrial-like	C	GO:0005960	glycine cleavage complex
TCONS_00024224	glycine dehydrogenase [decarboxylating] mitochondrial-like	F	GO:0004375	glycine dehydrogenase (decarboxylating) activity
TCONS_00024224	glycine dehydrogenase [decarboxylating] mitochondrial-like	F	GO:0016594	glycine binding
TCONS_00024224	glycine dehydrogenase [decarboxylating] mitochondrial-like	P	GO:0019464	glycine decarboxylation via glycine cleavage system
TCONS_00024224	glycine dehydrogenase [decarboxylating] mitochondrial-like	P	GO:0055114	oxidation-reduction process
TCONS_00024224	glycine dehydrogenase [decarboxylating] mitochondrial-like	P	GO:0006563	L-serine metabolic process
TCONS_00024224	glycine dehydrogenase [decarboxylating] mitochondrial-like	P	GO:0006566	threonine metabolic process
TCONS_00053536	quinone oxidoreductase 1-like	C	GO:0005829	cytosol
TCONS_00053536	quinone oxidoreductase 1-like	F	GO:0008270	zinc ion binding
TCONS_00053536	quinone oxidoreductase 1-like	F	GO:0016491	oxidoreductase activity
TCONS_00053536	quinone oxidoreductase 1-like	P	GO:0055114	oxidation-reduction process
TCONS_00015276	zeatin O-glucosyltransferase-like	F	GO:0016758	transferase activity, transferring hexosyl groups
TCONS_00015276	zeatin O-glucosyltransferase-like	P	GO:0008152	metabolic process
TCONS_00032828	transketolase family	F	GO:0004802	transketolase activity
TCONS_00032828	transketolase family	P	GO:0006098	pentose-phosphate shunt
TCONS_00032828	transketolase family	P	GO:0015976	carbon utilization
TCONS_00018958	photosystem II oxygen-evolving complex 2 precursor	C	GO:0009507	chloroplast
TCONS_00018958	photosystem II oxygen-evolving complex 2 precursor	C	GO:0009654	oxygen evolving complex
TCONS_00018958	photosystem II oxygen-evolving complex 2 precursor	C	GO:0019898	extrinsic to membrane
TCONS_00018958	photosystem II oxygen-evolving complex 2 precursor	F	GO:0005509	calcium ion binding
TCONS_00018958	photosystem II oxygen-evolving complex 2 precursor	F	GO:0016491	oxidoreductase activity
TCONS_00018958	photosystem II oxygen-evolving complex 2 precursor	P	GO:0015979	photosynthesis
TCONS_00049172	ferredoxin-dependent glutamate synthase chloroplastic	C	GO:0005737	cytoplasm
TCONS_00049172	ferredoxin-dependent glutamate synthase chloroplastic	F	GO:0016041	glutamate synthase (ferredoxin) activity
TCONS_00049172	ferredoxin-dependent glutamate synthase chloroplastic	P	GO:0006537	glutamate biosynthetic process
TCONS_00049172	ferredoxin-dependent glutamate synthase chloroplastic	P	GO:0019676	ammonia assimilation cycle
TCONS_00049172	ferredoxin-dependent glutamate synthase chloroplastic	P	GO:0055114	oxidation-reduction process
TCONS_00001344	Oxygen-evolving enhancer 3-1	C	GO:0009654	oxygen evolving complex
TCONS_00001344	Oxygen-evolving enhancer 3-1	C	GO:0019898	extrinsic to membrane
TCONS_00001344	Oxygen-evolving enhancer 3-1	F	GO:0005509	calcium ion binding
TCONS_00001344	Oxygen-evolving enhancer 3-1	P	GO:0015979	photosynthesis
TCONS_00007790	chloroplast stem-loop binding of 41 kDa chloroplastic-like	F	GO:0003824	catalytic activity
TCONS_00007790	chloroplast stem-loop binding of 41 kDa chloroplastic-like	F	GO:0050662	coenzyme binding
TCONS_00005757	phospholipase D	C	GO:0005773	vacuole
TCONS_00005757	phospholipase D	C	GO:0005783	endoplasmic reticulum
TCONS_00005757	phospholipase D	C	GO:0005886	plasma membrane
TCONS_00005757	phospholipase D	C	GO:0009536	plastid
TCONS_00005757	phospholipase D	F	GO:0004630	phospholipase D activity
TCONS_00005757	phospholipase D	F	GO:0005509	calcium ion binding
TCONS_00005757	phospholipase D	F	GO:0005515	protein binding
TCONS_00005757	phospholipase D	F	GO:0070290	NAPE-specific phospholipase D activity
TCONS_00005757	phospholipase D	P	GO:0046470	phosphatidylcholine metabolic process
TCONS_00005757	phospholipase D	P	GO:0009395	phospholipid catabolic process
TCONS_00044716	lipid transfer	F	GO:0008289	lipid binding
TCONS_00044716	lipid transfer	P	GO:0006869	lipid transport
TCONS_00019580	50S ribosomal L12-A	C	GO:0009295	nucleoid
TCONS_00019580	50S ribosomal L12-A	C	GO:0009506	plasmodesma
TCONS_00019580	50S ribosomal L12-A	C	GO:0009535	chloroplast thylakoid membrane
TCONS_00019580	50S ribosomal L12-A	C	GO:0009570	chloroplast stroma
TCONS_00019580	50S ribosomal L12-A	C	GO:0009941	chloroplast envelope
TCONS_00019580	50S ribosomal L12-A	C	GO:0015934	large ribosomal subunit
TCONS_00019580	50S ribosomal L12-A	F	GO:0003735	structural constituent of ribosome
TCONS_00019580	50S ribosomal L12-A	P	GO:0006412	translation
TCONS_00019580	50S ribosomal L12-A	P	GO:0009735	response to cytokinin stimulus
TCONS_00019580	50S ribosomal L12-A	P	GO:0042742	defense response to bacterium
TCONS_00019580	50S ribosomal L12-A	P	GO:0042254	ribosome biogenesis
TCONS_00045723	probable lactoylglutathione chloroplast-like	C	GO:0009570	chloroplast stroma
TCONS_00045723	probable lactoylglutathione chloroplast-like	C	GO:0010319	stromule
TCONS_00045723	probable lactoylglutathione chloroplast-like	C	GO:0031977	thylakoid lumen
TCONS_00045723	probable lactoylglutathione chloroplast-like	F	GO:0004462	lactoylglutathione lyase activity
TCONS_00045723	probable lactoylglutathione chloroplast-like	F	GO:0046872	metal ion binding
TCONS_00045723	probable lactoylglutathione chloroplast-like	P	GO:0005975	carbohydrate metabolic process
TCONS_00045723	probable lactoylglutathione chloroplast-like	P	GO:0006090	pyruvate metabolic process
TCONS_00015922	peptidyl-prolyl cis-trans isomerase chloroplastic-like	F	GO:0003755	peptidyl-prolyl cis-trans isomerase activity
TCONS_00015922	peptidyl-prolyl cis-trans isomerase chloroplastic-like	P	GO:0000413	protein peptidyl-prolyl isomerization
TCONS_00015922	peptidyl-prolyl cis-trans isomerase chloroplastic-like	P	GO:0006457	protein folding
TCONS_00038719	ATP synthase CF0 subunit I	C	GO:0005886	plasma membrane
TCONS_00038719	ATP synthase CF0 subunit I	C	GO:0009535	chloroplast thylakoid membrane
TCONS_00038719	ATP synthase CF0 subunit I	C	GO:0016021	integral to membrane
TCONS_00038719	ATP synthase CF0 subunit I	C	GO:0045263	proton-transporting ATP synthase complex, coupling factor F(o)
TCONS_00038719	ATP synthase CF0 subunit I	F	GO:0046933	proton-transporting ATP synthase activity, rotational mechanism
TCONS_00038719	ATP synthase CF0 subunit I	P	GO:0015986	ATP synthesis coupled proton transport
TCONS_00009074	Glycine cleavage T- family isoform 1	F	GO:0004047	aminomethyltransferase activity
TCONS_00009074	Glycine cleavage T- family isoform 1	F	GO:0008483	transaminase activity
TCONS_00009074	Glycine cleavage T- family isoform 1	P	GO:0006546	glycine catabolic process
TCONS_00009074	Glycine cleavage T- family isoform 1	P	GO:0032259	methylation
TCONS_00009074	Glycine cleavage T- family isoform 1	P	GO:0006563	L-serine metabolic process
TCONS_00009074	Glycine cleavage T- family isoform 1	P	GO:0006566	threonine metabolic process
TCONS_00028359	serine hydroxymethyltransferase 1-like	C	GO:0005829	cytosol
TCONS_00028359	serine hydroxymethyltransferase 1-like	C	GO:0005886	plasma membrane
TCONS_00028359	serine hydroxymethyltransferase 1-like	C	GO:0009506	plasmodesma
TCONS_00028359	serine hydroxymethyltransferase 1-like	F	GO:0004372	glycine hydroxymethyltransferase activity
TCONS_00028359	serine hydroxymethyltransferase 1-like	F	GO:0008168	methyltransferase activity
TCONS_00028359	serine hydroxymethyltransferase 1-like	F	GO:0030170	pyridoxal phosphate binding
TCONS_00028359	serine hydroxymethyltransferase 1-like	P	GO:0006544	glycine metabolic process
TCONS_00028359	serine hydroxymethyltransferase 1-like	P	GO:0006563	L-serine metabolic process
TCONS_00028359	serine hydroxymethyltransferase 1-like	P	GO:0032259	methylation
TCONS_00028359	serine hydroxymethyltransferase 1-like	P	GO:0035999	tetrahydrofolate interconversion
TCONS_00049622	Phosphoenolpyruvate carboxylase family isoform 2	C	GO:0009507	chloroplast
TCONS_00049622	Phosphoenolpyruvate carboxylase family isoform 2	F	GO:0046912	transferase activity, transferring acyl groups, acyl groups converted into alkyl on transfer
TCONS_00049622	Phosphoenolpyruvate carboxylase family isoform 2	P	GO:0006097	glyoxylate cycle
TCONS_00044409	notum homolog	F	GO:0016787	hydrolase activity
TCONS_00036795	AT3g26650 MLJ15_5	C	GO:0005829	cytosol
TCONS_00036795	AT3g26650 MLJ15_5	C	GO:0009535	chloroplast thylakoid membrane
TCONS_00036795	AT3g26650 MLJ15_5	C	GO:0009570	chloroplast stroma
TCONS_00036795	AT3g26650 MLJ15_5	C	GO:0010319	stromule
TCONS_00036795	AT3g26650 MLJ15_5	C	GO:0031969	chloroplast membrane
TCONS_00036795	AT3g26650 MLJ15_5	C	GO:0048046	apoplast
TCONS_00036795	AT3g26650 MLJ15_5	F	GO:0005515	protein binding
TCONS_00036795	AT3g26650 MLJ15_5	F	GO:0047100	glyceraldehyde-3-phosphate dehydrogenase (NADP+) (phosphorylating) activity
TCONS_00036795	AT3g26650 MLJ15_5	F	GO:0050661	NADP binding
TCONS_00036795	AT3g26650 MLJ15_5	F	GO:0051287	NAD binding
TCONS_00036795	AT3g26650 MLJ15_5	P	GO:0006006	glucose metabolic process
TCONS_00036795	AT3g26650 MLJ15_5	P	GO:0006096	glycolysis
TCONS_00036795	AT3g26650 MLJ15_5	P	GO:0009409	response to cold
TCONS_00036795	AT3g26650 MLJ15_5	P	GO:0009416	response to light stimulus
TCONS_00036795	AT3g26650 MLJ15_5	P	GO:0009744	response to sucrose stimulus
TCONS_00036795	AT3g26650 MLJ15_5	P	GO:0019253	reductive pentose-phosphate cycle
TCONS_00036795	AT3g26650 MLJ15_5	P	GO:0055114	oxidation-reduction process
TCONS_00036795	AT3g26650 MLJ15_5	P	GO:0015976	carbon utilization
TCONS_00031680	ferredoxin--NADP leaf chloroplastic-like isoform 1	C	GO:0009535	chloroplast thylakoid membrane
TCONS_00031680	ferredoxin--NADP leaf chloroplastic-like isoform 1	C	GO:0009570	chloroplast stroma
TCONS_00031680	ferredoxin--NADP leaf chloroplastic-like isoform 1	C	GO:0009941	chloroplast envelope
TCONS_00031680	ferredoxin--NADP leaf chloroplastic-like isoform 1	C	GO:0031977	thylakoid lumen
TCONS_00031680	ferredoxin--NADP leaf chloroplastic-like isoform 1	C	GO:0048046	apoplast
TCONS_00031680	ferredoxin--NADP leaf chloroplastic-like isoform 1	F	GO:0000166	nucleotide binding
TCONS_00031680	ferredoxin--NADP leaf chloroplastic-like isoform 1	F	GO:0004324	ferredoxin-NADP+ reductase activity
TCONS_00031680	ferredoxin--NADP leaf chloroplastic-like isoform 1	F	GO:0008266	poly(U) RNA binding
TCONS_00031680	ferredoxin--NADP leaf chloroplastic-like isoform 1	F	GO:0045156	electron transporter, transferring electrons within the cyclic electron transport pathway of photosynthesis activity
TCONS_00031680	ferredoxin--NADP leaf chloroplastic-like isoform 1	F	GO:0045157	electron transporter, transferring electrons within the noncyclic electron transport pathway of photosynthesis activity
TCONS_00031680	ferredoxin--NADP leaf chloroplastic-like isoform 1	P	GO:0009767	photosynthetic electron transport chain
TCONS_00031680	ferredoxin--NADP leaf chloroplastic-like isoform 1	P	GO:0006118	electron transport
TCONS_00007820	GTP-binding SAR1A-like	C	GO:0005783	endoplasmic reticulum
TCONS_00007820	GTP-binding SAR1A-like	C	GO:0005794	Golgi apparatus
TCONS_00007820	GTP-binding SAR1A-like	C	GO:0005886	plasma membrane
TCONS_00007820	GTP-binding SAR1A-like	F	GO:0005525	GTP binding
TCONS_00007820	GTP-binding SAR1A-like	P	GO:0006886	intracellular protein transport
TCONS_00007820	GTP-binding SAR1A-like	P	GO:0016192	vesicle-mediated transport
TCONS_00037645	Early tobacco anther	F	GO:0003824	catalytic activity
TCONS_00047759	Glutamate dehydrogenase 1 isoform 1	F	GO:0016639	oxidoreductase activity, acting on the CH-NH2 group of donors, NAD or NADP as acceptor
TCONS_00047759	Glutamate dehydrogenase 1 isoform 1	P	GO:0006520	cellular amino acid metabolic process
TCONS_00047759	Glutamate dehydrogenase 1 isoform 1	P	GO:0055114	oxidation-reduction process
TCONS_00047759	Glutamate dehydrogenase 1 isoform 1	P	GO:0006118	electron transport
TCONS_00028927	glucose-1-phosphate adenylyltransferase large subunit chloroplastic-like	C	GO:0009536	plastid
TCONS_00028927	glucose-1-phosphate adenylyltransferase large subunit chloroplastic-like	F	GO:0000166	nucleotide binding
TCONS_00028927	glucose-1-phosphate adenylyltransferase large subunit chloroplastic-like	F	GO:0008878	glucose-1-phosphate adenylyltransferase activity
TCONS_00028927	glucose-1-phosphate adenylyltransferase large subunit chloroplastic-like	P	GO:0005978	glycogen biosynthetic process
TCONS_00028927	glucose-1-phosphate adenylyltransferase large subunit chloroplastic-like	P	GO:0005982	starch metabolic process
TCONS_00028927	glucose-1-phosphate adenylyltransferase large subunit chloroplastic-like	P	GO:0005985	sucrose metabolic process
TCONS_00014438	clp protease-related chloroplastic-like	C	GO:0009532	plastid stroma
TCONS_00014438	clp protease-related chloroplastic-like	C	GO:0044434	chloroplast part
TCONS_00042650	Monodehydroascorbate reductase family	C	GO:0005739	mitochondrion
TCONS_00042650	Monodehydroascorbate reductase family	C	GO:0009570	chloroplast stroma
TCONS_00042650	Monodehydroascorbate reductase family	C	GO:0010319	stromule
TCONS_00042650	Monodehydroascorbate reductase family	F	GO:0005524	ATP binding
TCONS_00042650	Monodehydroascorbate reductase family	F	GO:0016491	oxidoreductase activity
TCONS_00042650	Monodehydroascorbate reductase family	F	GO:0050660	flavin adenine dinucleotide binding
TCONS_00042650	Monodehydroascorbate reductase family	P	GO:0055114	oxidation-reduction process
TCONS_00056861	tubulin beta-1 chain	C	GO:0005737	cytoplasm
TCONS_00056861	tubulin beta-1 chain	C	GO:0005874	microtubule
TCONS_00056861	tubulin beta-1 chain	F	GO:0003924	GTPase activity
TCONS_00056861	tubulin beta-1 chain	F	GO:0005200	structural constituent of cytoskeleton
TCONS_00056861	tubulin beta-1 chain	F	GO:0005525	GTP binding
TCONS_00056861	tubulin beta-1 chain	P	GO:0007017	microtubule-based process
TCONS_00015008	caffeic acid O-methyltransferase	F	GO:0046983	protein dimerization activity
TCONS_00015008	caffeic acid O-methyltransferase	F	GO:0047763	caffeate O-methyltransferase activity
TCONS_00015008	caffeic acid O-methyltransferase	P	GO:0009809	lignin biosynthetic process
TCONS_00015008	caffeic acid O-methyltransferase	P	GO:0032259	methylation
TCONS_00015008	caffeic acid O-methyltransferase	P	GO:0009805	coumarin biosynthetic process
TCONS_00015008	caffeic acid O-methyltransferase	P	GO:0009811	stilbene biosynthetic process
TCONS_00040496	hypothetical protein PRUPE_ppa009044mg	F	GO:0016491	oxidoreductase activity
TCONS_00040496	hypothetical protein PRUPE_ppa009044mg	P	GO:0055114	oxidation-reduction process
TCONS_00000441	14-3-3 D-like	F	GO:0019904	protein domain specific binding
TCONS_00043502	cationic peroxidase 1-like	F	GO:0004601	peroxidase activity
TCONS_00043502	cationic peroxidase 1-like	F	GO:0020037	heme binding
TCONS_00043502	cationic peroxidase 1-like	P	GO:0006979	response to oxidative stress
TCONS_00043502	cationic peroxidase 1-like	P	GO:0009987	cellular process
TCONS_00043502	cationic peroxidase 1-like	P	GO:0055114	oxidation-reduction process
TCONS_00043502	cationic peroxidase 1-like	P	GO:0006804	peroxidase reaction
TCONS_00044831	probable plastid-lipid-associated chloroplastic-like	C	GO:0009507	chloroplast
TCONS_00025261	L-ascorbate peroxidase	C	GO:0005576	extracellular region
TCONS_00025261	L-ascorbate peroxidase	C	GO:0005829	cytosol
TCONS_00025261	L-ascorbate peroxidase	F	GO:0016688	L-ascorbate peroxidase activity
TCONS_00025261	L-ascorbate peroxidase	F	GO:0020037	heme binding
TCONS_00025261	L-ascorbate peroxidase	P	GO:0006979	response to oxidative stress
TCONS_00025261	L-ascorbate peroxidase	P	GO:0009845	seed germination
TCONS_00025261	L-ascorbate peroxidase	P	GO:0010431	seed maturation
TCONS_00025261	L-ascorbate peroxidase	P	GO:0055114	oxidation-reduction process
TCONS_00025261	L-ascorbate peroxidase	N	GO:0098869
TCONS_00025261	L-ascorbate peroxidase	P	GO:0006804	peroxidase reaction
TCONS_00025261	L-ascorbate peroxidase	P	GO:0019852	L-ascorbic acid metabolic process
TCONS_00055596	2-C-methyl-D-erythritol 4-phosphate chloroplastic-like	C	GO:0009570	chloroplast stroma
TCONS_00055596	2-C-methyl-D-erythritol 4-phosphate chloroplastic-like	F	GO:0050518	2-C-methyl-D-erythritol 4-phosphate cytidylyltransferase activity
TCONS_00055596	2-C-methyl-D-erythritol 4-phosphate chloroplastic-like	P	GO:0008299	isoprenoid biosynthetic process
TCONS_00055596	2-C-methyl-D-erythritol 4-phosphate chloroplastic-like	P	GO:0006694	steroid biosynthetic process
TCONS_00029275	Rubredoxin-like superfamily	C	GO:0016021	integral to membrane
TCONS_00029275	Rubredoxin-like superfamily	F	GO:0005506	iron ion binding
TCONS_00037371	glutathione S-transferase	C	GO:0009507	chloroplast
TCONS_00037371	glutathione S-transferase	C	GO:0044435	plastid part
TCONS_00037371	glutathione S-transferase	F	GO:0004364	glutathione transferase activity
TCONS_00037371	glutathione S-transferase	F	GO:0005515	protein binding
TCONS_00037371	glutathione S-transferase	P	GO:0006749	glutathione metabolic process
TCONS_00037371	glutathione S-transferase	P	GO:0006803	glutathione conjugation reaction
TCONS_00055105	methylthioribose kinase-like	F	GO:0046522	S-methyl-5-thioribose kinase activity
TCONS_00055105	methylthioribose kinase-like	P	GO:0009086	methionine biosynthetic process
TCONS_00055105	methylthioribose kinase-like	P	GO:0016310	phosphorylation
TCONS_00052666	granule-bound starch synthase	C	GO:0009536	plastid
TCONS_00052666	granule-bound starch synthase	F	GO:0004373	glycogen (starch) synthase activity
TCONS_00052666	granule-bound starch synthase	P	GO:0005982	starch metabolic process
TCONS_00052666	granule-bound starch synthase	P	GO:0005985	sucrose metabolic process
TCONS_00054352	peroxidase precursor	F	GO:0004601	peroxidase activity
TCONS_00054352	peroxidase precursor	F	GO:0020037	heme binding
TCONS_00054352	peroxidase precursor	P	GO:0006979	response to oxidative stress
TCONS_00054352	peroxidase precursor	P	GO:0009987	cellular process
TCONS_00054352	peroxidase precursor	P	GO:0055114	oxidation-reduction process
TCONS_00054352	peroxidase precursor	P	GO:0006804	peroxidase reaction
TCONS_00055741	acid phosphatase	C	GO:0005576	extracellular region
TCONS_00055741	acid phosphatase	C	GO:0005773	vacuole
TCONS_00055741	acid phosphatase	C	GO:0005829	cytosol
TCONS_00055741	acid phosphatase	C	GO:0009505	plant-type cell wall
TCONS_00055741	acid phosphatase	F	GO:0003993	acid phosphatase activity
TCONS_00055741	acid phosphatase	F	GO:0004601	peroxidase activity
TCONS_00055741	acid phosphatase	F	GO:0004722	protein serine/threonine phosphatase activity
TCONS_00055741	acid phosphatase	F	GO:0046872	metal ion binding
TCONS_00055741	acid phosphatase	P	GO:0042744	hydrogen peroxide catabolic process
TCONS_00055741	acid phosphatase	P	GO:0055062	phosphate ion homeostasis
TCONS_00055741	acid phosphatase	P	GO:0055114	oxidation-reduction process
TCONS_00055741	acid phosphatase	P	GO:0006771	riboflavin metabolic process
TCONS_00055741	acid phosphatase	P	GO:0019497	hexachlorocyclohexane metabolic process
TCONS_00055741	acid phosphatase	P	GO:0006804	peroxidase reaction
TCONS_00055741	acid phosphatase	P	GO:0006979	response to oxidative stress
TCONS_00055741	acid phosphatase	P	GO:0006470	protein dephosphorylation
TCONS_00055741	acid phosphatase	C	GO:0008287	protein serine/threonine phosphatase complex
TCONS_00008618	linoleate 13S-lipoxygenase 2- chloroplastic-like	F	GO:0005515	protein binding
TCONS_00008618	linoleate 13S-lipoxygenase 2- chloroplastic-like	F	GO:0016702	oxidoreductase activity, acting on single donors with incorporation of molecular oxygen, incorporation of two atoms of oxygen
TCONS_00008618	linoleate 13S-lipoxygenase 2- chloroplastic-like	F	GO:0046872	metal ion binding
TCONS_00008618	linoleate 13S-lipoxygenase 2- chloroplastic-like	P	GO:0046394	carboxylic acid biosynthetic process
TCONS_00008618	linoleate 13S-lipoxygenase 2- chloroplastic-like	P	GO:0055114	oxidation-reduction process
TCONS_00009593	presequence protease chloroplastic mitochondrial-like	F	GO:0004222	metalloendopeptidase activity
TCONS_00009593	presequence protease chloroplastic mitochondrial-like	F	GO:0008270	zinc ion binding
TCONS_00009593	presequence protease chloroplastic mitochondrial-like	P	GO:0016485	protein processing
TCONS_00009595	probable carboxylesterase 12-like	F	GO:0052689	carboxylic ester hydrolase activity
TCONS_00009595	probable carboxylesterase 12-like	P	GO:0008152	metabolic process
TCONS_00036509	triosephosphate chloroplastic-like	C	GO:0005829	cytosol
TCONS_00036509	triosephosphate chloroplastic-like	C	GO:0009536	plastid
TCONS_00036509	triosephosphate chloroplastic-like	F	GO:0004807	triose-phosphate isomerase activity
TCONS_00036509	triosephosphate chloroplastic-like	P	GO:0006094	gluconeogenesis
TCONS_00036509	triosephosphate chloroplastic-like	P	GO:0006096	glycolysis
TCONS_00036509	triosephosphate chloroplastic-like	P	GO:0019563	glycerol catabolic process
TCONS_00036509	triosephosphate chloroplastic-like	P	GO:0046166	glyceraldehyde-3-phosphate biosynthetic process
TCONS_00036509	triosephosphate chloroplastic-like	P	GO:0006000	fructose metabolic process
TCONS_00036509	triosephosphate chloroplastic-like	P	GO:0006013	mannose metabolic process
TCONS_00036509	triosephosphate chloroplastic-like	P	GO:0006020	inositol metabolic process
TCONS_00036509	triosephosphate chloroplastic-like	P	GO:0015976	carbon utilization
TCONS_00036509	triosephosphate chloroplastic-like	P	GO:0046486	glycerolipid metabolic process
TCONS_00018267	unknown	C	GO:0009507	chloroplast
TCONS_00018267	unknown	C	GO:0009579	thylakoid
TCONS_00013806	psbP chloroplastic-like	C	GO:0009654	oxygen evolving complex
TCONS_00013806	psbP chloroplastic-like	C	GO:0019898	extrinsic to membrane
TCONS_00013806	psbP chloroplastic-like	F	GO:0005509	calcium ion binding
TCONS_00013806	psbP chloroplastic-like	P	GO:0015979	photosynthesis
TCONS_00037451	ribosome-recycling chloroplastic-like	C	GO:0009507	chloroplast
TCONS_00037451	ribosome-recycling chloroplastic-like	F	GO:0043023	ribosomal large subunit binding
TCONS_00037451	ribosome-recycling chloroplastic-like	P	GO:0002184	cytoplasmic translational termination
TCONS_00037451	ribosome-recycling chloroplastic-like	P	GO:0032544	plastid translation
TCONS_00054539	hydroxymethylglutaryl- synthase	F	GO:0004421	hydroxymethylglutaryl-CoA synthase activity
TCONS_00054539	hydroxymethylglutaryl- synthase	P	GO:0008299	isoprenoid biosynthetic process
TCONS_00054539	hydroxymethylglutaryl- synthase	P	GO:0006084	acetyl-CoA metabolic process
TCONS_00054539	hydroxymethylglutaryl- synthase	P	GO:0006550	isoleucine catabolic process
TCONS_00054539	hydroxymethylglutaryl- synthase	P	GO:0006552	leucine catabolic process
TCONS_00054539	hydroxymethylglutaryl- synthase	P	GO:0006574	valine catabolic process
TCONS_00054539	hydroxymethylglutaryl- synthase	P	GO:0046950	cellular ketone body metabolic process
TCONS_00001102	ATP-dependent Clp protease proteolytic subunit chloroplastic-like	F	GO:0004252	serine-type endopeptidase activity
TCONS_00001102	ATP-dependent Clp protease proteolytic subunit chloroplastic-like	P	GO:0006508	proteolysis
TCONS_00032844	hydroxyproline-rich glyco	C	GO:0009507	chloroplast
TCONS_00032844	hydroxyproline-rich glyco	P	GO:0008152	metabolic process
TCONS_00008762	tubulin beta-4 chain	C	GO:0005737	cytoplasm
TCONS_00008762	tubulin beta-4 chain	C	GO:0005874	microtubule
TCONS_00008762	tubulin beta-4 chain	F	GO:0003924	GTPase activity
TCONS_00008762	tubulin beta-4 chain	F	GO:0005200	structural constituent of cytoskeleton
TCONS_00008762	tubulin beta-4 chain	F	GO:0005525	GTP binding
TCONS_00008762	tubulin beta-4 chain	P	GO:0007018	microtubule-based movement
TCONS_00057858	glutathione S-transferase U9-like	F	GO:0005515	protein binding
TCONS_00057858	glutathione S-transferase U9-like	F	GO:0016740	transferase activity
TCONS_00001438	thioredoxin chloroplastic-like	C	GO:0044434	chloroplast part
TCONS_00001438	thioredoxin chloroplastic-like	F	GO:0015035	protein disulfide oxidoreductase activity
TCONS_00001438	thioredoxin chloroplastic-like	F	GO:0016671	oxidoreductase activity, acting on a sulfur group of donors, disulfide as acceptor
TCONS_00001438	thioredoxin chloroplastic-like	P	GO:0000103	sulfate assimilation
TCONS_00001438	thioredoxin chloroplastic-like	P	GO:0006457	protein folding
TCONS_00001438	thioredoxin chloroplastic-like	P	GO:0006662	glycerol ether metabolic process
TCONS_00001438	thioredoxin chloroplastic-like	P	GO:0034599	cellular response to oxidative stress
TCONS_00001438	thioredoxin chloroplastic-like	P	GO:0045454	cell redox homeostasis
TCONS_00001438	thioredoxin chloroplastic-like	P	GO:0055114	oxidation-reduction process
TCONS_00001438	thioredoxin chloroplastic-like	P	GO:0006118	electron transport
TCONS_00000721	(R)-mandelonitrile lyase 2-like	F	GO:0016614	oxidoreductase activity, acting on CH-OH group of donors
TCONS_00000721	(R)-mandelonitrile lyase 2-like	F	GO:0050660	flavin adenine dinucleotide binding
TCONS_00000721	(R)-mandelonitrile lyase 2-like	P	GO:0055114	oxidation-reduction process
TCONS_00046309	tubulin alpha	C	GO:0005737	cytoplasm
TCONS_00046309	tubulin alpha	C	GO:0005874	microtubule
TCONS_00046309	tubulin alpha	F	GO:0003924	GTPase activity
TCONS_00046309	tubulin alpha	F	GO:0005200	structural constituent of cytoskeleton
TCONS_00046309	tubulin alpha	F	GO:0005525	GTP binding
TCONS_00046309	tubulin alpha	P	GO:0007017	microtubule-based process
TCONS_00005744	Methyl-CPG-binding domain 10	C	GO:0005634	nucleus
TCONS_00005744	Methyl-CPG-binding domain 10	F	GO:0003677	DNA binding
TCONS_00034045	oxidoreductase GLYR1-like	C	GO:0009507	chloroplast
TCONS_00034045	oxidoreductase GLYR1-like	F	GO:0004616	phosphogluconate dehydrogenase (decarboxylating) activity
TCONS_00034045	oxidoreductase GLYR1-like	F	GO:0051287	NAD binding
TCONS_00034045	oxidoreductase GLYR1-like	P	GO:0055114	oxidation-reduction process
TCONS_00034045	oxidoreductase GLYR1-like	P	GO:0006098	pentose-phosphate shunt
TCONS_00034045	oxidoreductase GLYR1-like	P	GO:0019521	D-gluconate metabolic process
TCONS_00029417	thylakoid lumenal kDa chloroplastic-like	C	GO:0016020	membrane
TCONS_00014084	sedoheptulose-1,7- chloroplastic-like	F	GO:0042132	fructose 1,6-bisphosphate 1-phosphatase activity
TCONS_00014084	sedoheptulose-1,7- chloroplastic-like	P	GO:0016311	dephosphorylation
TCONS_00014084	sedoheptulose-1,7- chloroplastic-like	P	GO:0006000	fructose metabolic process
TCONS_00014084	sedoheptulose-1,7- chloroplastic-like	P	GO:0006013	mannose metabolic process
TCONS_00014084	sedoheptulose-1,7- chloroplastic-like	P	GO:0006094	gluconeogenesis
TCONS_00014084	sedoheptulose-1,7- chloroplastic-like	P	GO:0006096	glycolysis
TCONS_00014084	sedoheptulose-1,7- chloroplastic-like	P	GO:0006098	pentose-phosphate shunt
TCONS_00014084	sedoheptulose-1,7- chloroplastic-like	P	GO:0015976	carbon utilization
TCONS_00045738	Elongation factor Ts isoform 2	F	GO:0003746	translation elongation factor activity
TCONS_00045738	Elongation factor Ts isoform 2	F	GO:0005515	protein binding
TCONS_00045738	Elongation factor Ts isoform 2	C	GO:0005840	ribosome
TCONS_00045738	Elongation factor Ts isoform 2	P	GO:0006448	regulation of translational elongation
TCONS_00024732	aspartate chloroplastic-like	F	GO:0004069	L-aspartate:2-oxoglutarate aminotransferase activity
TCONS_00024732	aspartate chloroplastic-like	F	GO:0030170	pyridoxal phosphate binding
TCONS_00024732	aspartate chloroplastic-like	F	GO:0042802	identical protein binding
TCONS_00024732	aspartate chloroplastic-like	F	GO:0080130	L-phenylalanine:2-oxoglutarate aminotransferase activity
TCONS_00024732	aspartate chloroplastic-like	P	GO:0000162	tryptophan biosynthetic process
TCONS_00024732	aspartate chloroplastic-like	P	GO:0006107	oxaloacetate metabolic process
TCONS_00024732	aspartate chloroplastic-like	P	GO:0006522	alanine metabolic process
TCONS_00024732	aspartate chloroplastic-like	P	GO:0006525	arginine metabolic process
TCONS_00024732	aspartate chloroplastic-like	P	GO:0006531	aspartate metabolic process
TCONS_00024732	aspartate chloroplastic-like	P	GO:0006534	cysteine metabolic process
TCONS_00024732	aspartate chloroplastic-like	P	GO:0006536	glutamate metabolic process
TCONS_00024732	aspartate chloroplastic-like	P	GO:0006560	proline metabolic process
TCONS_00024732	aspartate chloroplastic-like	P	GO:0006571	tyrosine biosynthetic process
TCONS_00024732	aspartate chloroplastic-like	P	GO:0009094	L-phenylalanine biosynthetic process
TCONS_00024732	aspartate chloroplastic-like	P	GO:0009821	alkaloid biosynthetic process
TCONS_00024732	aspartate chloroplastic-like	P	GO:0015976	carbon utilization
TCONS_00052769	L-gulonolactone oxidase-like	F	GO:0016614	oxidoreductase activity, acting on CH-OH group of donors
TCONS_00052769	L-gulonolactone oxidase-like	F	GO:0050660	flavin adenine dinucleotide binding
TCONS_00052769	L-gulonolactone oxidase-like	P	GO:0055114	oxidation-reduction process
TCONS_00052403	trigger factor-like	P	GO:0006457	protein folding
TCONS_00052403	trigger factor-like	P	GO:0015031	protein transport
TCONS_00027390	alcohol dehydrogenase	F	GO:0004022	alcohol dehydrogenase (NAD) activity
TCONS_00027390	alcohol dehydrogenase	F	GO:0008270	zinc ion binding
TCONS_00027390	alcohol dehydrogenase	F	GO:0051903	S-(hydroxymethyl)glutathione dehydrogenase activity
TCONS_00027390	alcohol dehydrogenase	P	GO:0055114	oxidation-reduction process
TCONS_00002662	MAR-binding filament 1-1-like	C	GO:0009536	plastid
TCONS_00057993	31 kDa chloroplastic-like	C	GO:0019013	viral nucleocapsid
TCONS_00057993	31 kDa chloroplastic-like	C	GO:0030529	ribonucleoprotein complex
TCONS_00057993	31 kDa chloroplastic-like	F	GO:0000166	nucleotide binding
TCONS_00057993	31 kDa chloroplastic-like	F	GO:0003676	nucleic acid binding
TCONS_00047400	2-cys peroxiredoxin	F	GO:0051920	peroxiredoxin activity
TCONS_00047400	2-cys peroxiredoxin	P	GO:0045454	cell redox homeostasis
TCONS_00047400	2-cys peroxiredoxin	P	GO:0055114	oxidation-reduction process
TCONS_00036560	chlorophyll A B binding	C	GO:0009535	chloroplast thylakoid membrane
TCONS_00036560	chlorophyll A B binding	C	GO:0009941	chloroplast envelope
TCONS_00036560	chlorophyll A B binding	C	GO:0010287	plastoglobule
TCONS_00036560	chlorophyll A B binding	C	GO:0016021	integral to membrane
TCONS_00036560	chlorophyll A B binding	F	GO:0016168	chlorophyll binding
TCONS_00036560	chlorophyll A B binding	F	GO:0031409	pigment binding
TCONS_00036560	chlorophyll A B binding	P	GO:0009416	response to light stimulus
TCONS_00036560	chlorophyll A B binding	P	GO:0009768	photosynthesis, light harvesting in photosystem I
TCONS_00036560	chlorophyll A B binding	P	GO:0018298	protein-chromophore linkage
TCONS_00000353	30S ribosomal chloroplastic-like	C	GO:0044434	chloroplast part
TCONS_00000353	30S ribosomal chloroplastic-like	F	GO:0000166	nucleotide binding
TCONS_00000353	30S ribosomal chloroplastic-like	F	GO:0003676	nucleic acid binding
TCONS_00025247	ATP synthase subunit b chloroplastic-like	C	GO:0009579	thylakoid
TCONS_00025247	ATP synthase subunit b chloroplastic-like	C	GO:0044425	membrane part
TCONS_00025247	ATP synthase subunit b chloroplastic-like	C	GO:0044434	chloroplast part
TCONS_00025247	ATP synthase subunit b chloroplastic-like	P	GO:0015992	proton transport
TCONS_00035385	thioredoxin family	C	GO:0005774	vacuolar membrane
TCONS_00035385	thioredoxin family	C	GO:0005783	endoplasmic reticulum
TCONS_00035385	thioredoxin family	C	GO:0009505	plant-type cell wall
TCONS_00035385	thioredoxin family	F	GO:0003756	protein disulfide isomerase activity
TCONS_00035385	thioredoxin family	P	GO:0006457	protein folding
TCONS_00035385	thioredoxin family	P	GO:0009553	embryo sac development
TCONS_00035385	thioredoxin family	P	GO:0009567	double fertilization forming a zygote and endosperm
TCONS_00035385	thioredoxin family	P	GO:0009793	embryo development ending in seed dormancy
TCONS_00035385	thioredoxin family	P	GO:0034976	response to endoplasmic reticulum stress
TCONS_00035385	thioredoxin family	P	GO:0045454	cell redox homeostasis
TCONS_00035385	thioredoxin family	P	GO:0048868	pollen tube development
TCONS_00027446	peroxidase 12-like	C	GO:0009505	plant-type cell wall
TCONS_00027446	peroxidase 12-like	F	GO:0004601	peroxidase activity
TCONS_00027446	peroxidase 12-like	F	GO:0020037	heme binding
TCONS_00027446	peroxidase 12-like	P	GO:0006979	response to oxidative stress
TCONS_00027446	peroxidase 12-like	P	GO:0009664	plant-type cell wall organization
TCONS_00027446	peroxidase 12-like	P	GO:0055114	oxidation-reduction process
TCONS_00027446	peroxidase 12-like	P	GO:0006804	peroxidase reaction
TCONS_00023626	clp protease proteolytic subunit (chloroplast)	C	GO:0009570	chloroplast stroma
TCONS_00023626	clp protease proteolytic subunit (chloroplast)	F	GO:0004252	serine-type endopeptidase activity
TCONS_00023626	clp protease proteolytic subunit (chloroplast)	P	GO:0006508	proteolysis
TCONS_00025524	12-oxophytodienoate reductase 2	C	GO:0005622	intracellular
TCONS_00025524	12-oxophytodienoate reductase 2	F	GO:0003959	NADPH dehydrogenase activity
TCONS_00025524	12-oxophytodienoate reductase 2	F	GO:0010181	FMN binding
TCONS_00025524	12-oxophytodienoate reductase 2	P	GO:0055114	oxidation-reduction process
TCONS_00025524	12-oxophytodienoate reductase 2	P	GO:0006118	electron transport
TCONS_00012721	21 kDa -like	F	GO:0004857	enzyme inhibitor activity
TCONS_00002097	cytochrome b6-f complex iron-sulfur chloroplastic-like	C	GO:0016021	integral to membrane
TCONS_00002097	cytochrome b6-f complex iron-sulfur chloroplastic-like	C	GO:0042651	thylakoid membrane
TCONS_00002097	cytochrome b6-f complex iron-sulfur chloroplastic-like	F	GO:0009496	plastoquinol--plastocyanin reductase activity
TCONS_00002097	cytochrome b6-f complex iron-sulfur chloroplastic-like	F	GO:0045158	electron transporter, transferring electrons within cytochrome b6/f complex of photosystem II activity
TCONS_00002097	cytochrome b6-f complex iron-sulfur chloroplastic-like	F	GO:0046872	metal ion binding
TCONS_00002097	cytochrome b6-f complex iron-sulfur chloroplastic-like	F	GO:0051537	2 iron, 2 sulfur cluster binding
TCONS_00002097	cytochrome b6-f complex iron-sulfur chloroplastic-like	P	GO:0015979	photosynthesis
TCONS_00002097	cytochrome b6-f complex iron-sulfur chloroplastic-like	P	GO:0055114	oxidation-reduction process
TCONS_00002097	cytochrome b6-f complex iron-sulfur chloroplastic-like	P	GO:0006118	electron transport
TCONS_00002097	cytochrome b6-f complex iron-sulfur chloroplastic-like	C	GO:0009512	cytochrome b6f complex
TCONS_00020189	ADP,ATP carrier mitochondrial-like	C	GO:0005618	cell wall
TCONS_00020189	ADP,ATP carrier mitochondrial-like	C	GO:0005730	nucleolus
TCONS_00020189	ADP,ATP carrier mitochondrial-like	C	GO:0005743	mitochondrial inner membrane
TCONS_00020189	ADP,ATP carrier mitochondrial-like	C	GO:0005774	vacuolar membrane
TCONS_00020189	ADP,ATP carrier mitochondrial-like	C	GO:0005886	plasma membrane
TCONS_00020189	ADP,ATP carrier mitochondrial-like	C	GO:0009941	chloroplast envelope
TCONS_00020189	ADP,ATP carrier mitochondrial-like	C	GO:0016021	integral to membrane
TCONS_00020189	ADP,ATP carrier mitochondrial-like	F	GO:0003735	structural constituent of ribosome
TCONS_00020189	ADP,ATP carrier mitochondrial-like	F	GO:0005471	ATP:ADP antiporter activity
TCONS_00020189	ADP,ATP carrier mitochondrial-like	F	GO:0005507	copper ion binding
TCONS_00020189	ADP,ATP carrier mitochondrial-like	P	GO:0006412	translation
TCONS_00020189	ADP,ATP carrier mitochondrial-like	P	GO:0015866	ADP transport
TCONS_00020189	ADP,ATP carrier mitochondrial-like	P	GO:0015867	ATP transport
TCONS_00020189	ADP,ATP carrier mitochondrial-like	P	GO:0055085	transmembrane transport
TCONS_00020189	ADP,ATP carrier mitochondrial-like	C	GO:0005840	ribosome
TCONS_00020189	ADP,ATP carrier mitochondrial-like	P	GO:0042254	ribosome biogenesis
TCONS_00040608	glycine--tRNA ligase mitochondrial-like	F	GO:0004820	glycine-tRNA ligase activity
TCONS_00040608	glycine--tRNA ligase mitochondrial-like	F	GO:0005524	ATP binding
TCONS_00040608	glycine--tRNA ligase mitochondrial-like	P	GO:0006426	glycyl-tRNA aminoacylation
TCONS_00040608	glycine--tRNA ligase mitochondrial-like	P	GO:0006544	glycine metabolic process
TCONS_00040608	glycine--tRNA ligase mitochondrial-like	P	GO:0006563	L-serine metabolic process
TCONS_00040608	glycine--tRNA ligase mitochondrial-like	P	GO:0006566	threonine metabolic process
TCONS_00040608	glycine--tRNA ligase mitochondrial-like	C	GO:0009345	glycine-tRNA ligase complex
TCONS_00054355	Co-chaperone family	C	GO:0005739	mitochondrion
TCONS_00054355	Co-chaperone family	C	GO:0009507	chloroplast
TCONS_00054355	Co-chaperone family	C	GO:0044446	intracellular organelle part
TCONS_00054355	Co-chaperone family	F	GO:0000774	adenyl-nucleotide exchange factor activity
TCONS_00054355	Co-chaperone family	F	GO:0042803	protein homodimerization activity
TCONS_00054355	Co-chaperone family	F	GO:0051087	chaperone binding
TCONS_00054355	Co-chaperone family	P	GO:0006457	protein folding
TCONS_00052547	thylakoid lumenal chloroplastic-like	C	GO:0009534	chloroplast thylakoid
TCONS_00046048	stress-related ozone-induced family	C	GO:0016020	membrane
TCONS_00039321	amino acid binding	C	GO:0009535	chloroplast thylakoid membrane
TCONS_00039321	amino acid binding	C	GO:0009570	chloroplast stroma
TCONS_00039321	amino acid binding	C	GO:0009941	chloroplast envelope
TCONS_00039321	amino acid binding	C	GO:0010319	stromule
TCONS_00039321	amino acid binding	F	GO:0016597	amino acid binding
TCONS_00039321	amino acid binding	P	GO:0008152	metabolic process
TCONS_00039321	amino acid binding	P	GO:0009735	response to cytokinin stimulus
TCONS_00014264	peroxidase 2	F	GO:0004601	peroxidase activity
TCONS_00014264	peroxidase 2	F	GO:0020037	heme binding
TCONS_00014264	peroxidase 2	P	GO:0006979	response to oxidative stress
TCONS_00014264	peroxidase 2	P	GO:0009987	cellular process
TCONS_00014264	peroxidase 2	P	GO:0055114	oxidation-reduction process
TCONS_00014264	peroxidase 2	P	GO:0006804	peroxidase reaction
TCONS_00008259	cysteine synthase-like	F	GO:0004124	cysteine synthase activity
TCONS_00008259	cysteine synthase-like	F	GO:0016740	transferase activity
TCONS_00008259	cysteine synthase-like	P	GO:0006535	cysteine biosynthetic process from serine
TCONS_00008259	cysteine synthase-like	C	GO:0009333	cysteine synthase complex
TCONS_00003014	ferredoxin--NADP root chloroplastic-like	C	GO:0009507	chloroplast
TCONS_00003014	ferredoxin--NADP root chloroplastic-like	F	GO:0004324	ferredoxin-NADP+ reductase activity
TCONS_00003014	ferredoxin--NADP root chloroplastic-like	P	GO:0015979	photosynthesis
TCONS_00003014	ferredoxin--NADP root chloroplastic-like	P	GO:0055114	oxidation-reduction process
TCONS_00003014	ferredoxin--NADP root chloroplastic-like	P	GO:0006118	electron transport
TCONS_00033106	L-gulonolactone oxidase-like	C	GO:0016020	membrane
TCONS_00033106	L-gulonolactone oxidase-like	F	GO:0003885	D-arabinono-1,4-lactone oxidase activity
TCONS_00033106	L-gulonolactone oxidase-like	F	GO:0050660	flavin adenine dinucleotide binding
TCONS_00033106	L-gulonolactone oxidase-like	P	GO:0055114	oxidation-reduction process
TCONS_00023185	transcription factor Pur-alpha 1-like	C	GO:0005737	cytoplasm
TCONS_00033847	phosphoenolpyruvate carboxykinase [ATP]-like	C	GO:0005829	cytosol
TCONS_00033847	phosphoenolpyruvate carboxykinase [ATP]-like	F	GO:0004612	phosphoenolpyruvate carboxykinase (ATP) activity
TCONS_00033847	phosphoenolpyruvate carboxykinase [ATP]-like	F	GO:0005524	ATP binding
TCONS_00033847	phosphoenolpyruvate carboxykinase [ATP]-like	P	GO:0006094	gluconeogenesis
TCONS_00033847	phosphoenolpyruvate carboxykinase [ATP]-like	P	GO:0006099	tricarboxylic acid cycle
TCONS_00033847	phosphoenolpyruvate carboxykinase [ATP]-like	P	GO:0015976	carbon utilization
TCONS_00048014	Uncharacterized protein TCM_005310	C	GO:0000323	lytic vacuole
TCONS_00048014	Uncharacterized protein TCM_005310	C	GO:0005768	endosome
TCONS_00048014	Uncharacterized protein TCM_005310	C	GO:0009570	chloroplast stroma
TCONS_00048014	Uncharacterized protein TCM_005310	F	GO:0000149	SNARE binding
TCONS_00048014	Uncharacterized protein TCM_005310	P	GO:0035493	SNARE complex assembly
TCONS_00048014	Uncharacterized protein TCM_005310	P	GO:0060627	regulation of vesicle-mediated transport
TCONS_00046206	epidermis-specific secreted glyco EP1-like	P	GO:0048544	recognition of pollen
TCONS_00007490	4-hydroxy-3-methylbut-2-enyl diphosphate synthase isoform 1	C	GO:0009570	chloroplast stroma
TCONS_00007490	4-hydroxy-3-methylbut-2-enyl diphosphate synthase isoform 1	C	GO:0009941	chloroplast envelope
TCONS_00007490	4-hydroxy-3-methylbut-2-enyl diphosphate synthase isoform 1	F	GO:0005506	iron ion binding
TCONS_00007490	4-hydroxy-3-methylbut-2-enyl diphosphate synthase isoform 1	F	GO:0046429	4-hydroxy-3-methylbut-2-en-1-yl diphosphate synthase activity
TCONS_00007490	4-hydroxy-3-methylbut-2-enyl diphosphate synthase isoform 1	F	GO:0051539	4 iron, 4 sulfur cluster binding
TCONS_00007490	4-hydroxy-3-methylbut-2-enyl diphosphate synthase isoform 1	P	GO:0009617	response to bacterium
TCONS_00007490	4-hydroxy-3-methylbut-2-enyl diphosphate synthase isoform 1	P	GO:0009862	systemic acquired resistance, salicylic acid mediated signaling pathway
TCONS_00007490	4-hydroxy-3-methylbut-2-enyl diphosphate synthase isoform 1	P	GO:0016114	terpenoid biosynthetic process
TCONS_00007490	4-hydroxy-3-methylbut-2-enyl diphosphate synthase isoform 1	P	GO:0019288	isopentenyl diphosphate biosynthetic process, methylerythritol 4-phosphate pathway
TCONS_00007490	4-hydroxy-3-methylbut-2-enyl diphosphate synthase isoform 1	P	GO:0055114	oxidation-reduction process
TCONS_00037719	soluble inorganic pyrophosphatase chloroplastic-like	C	GO:0005737	cytoplasm
TCONS_00037719	soluble inorganic pyrophosphatase chloroplastic-like	F	GO:0000287	magnesium ion binding
TCONS_00037719	soluble inorganic pyrophosphatase chloroplastic-like	F	GO:0004427	inorganic diphosphatase activity
TCONS_00037719	soluble inorganic pyrophosphatase chloroplastic-like	P	GO:0006119	oxidative phosphorylation
TCONS_00004496	14 kDa zinc-binding -like	C	GO:0005739	mitochondrion
TCONS_00004496	14 kDa zinc-binding -like	F	GO:0003824	catalytic activity
TCONS_00041198	probable nucleoredoxin 1-like	C	GO:0005623	cell
TCONS_00041198	probable nucleoredoxin 1-like	F	GO:0047134	protein-disulfide reductase activity
TCONS_00041198	probable nucleoredoxin 1-like	P	GO:0045454	cell redox homeostasis
TCONS_00041198	probable nucleoredoxin 1-like	P	GO:0055114	oxidation-reduction process
TCONS_00025891	ASPARTIC PROTEASE IN GUARD CELL 2-like	F	GO:0004190	aspartic-type endopeptidase activity
TCONS_00025891	ASPARTIC PROTEASE IN GUARD CELL 2-like	P	GO:0006508	proteolysis
TCONS_00041112	aldehyde dehydrogenase family 2 member mitochondrial-like	F	GO:0004029	aldehyde dehydrogenase (NAD) activity
TCONS_00041112	aldehyde dehydrogenase family 2 member mitochondrial-like	P	GO:0055114	oxidation-reduction process
TCONS_00041112	aldehyde dehydrogenase family 2 member mitochondrial-like	P	GO:0006094	gluconeogenesis
TCONS_00041112	aldehyde dehydrogenase family 2 member mitochondrial-like	P	GO:0006096	glycolysis
TCONS_00041112	aldehyde dehydrogenase family 2 member mitochondrial-like	P	GO:0006525	arginine metabolic process
TCONS_00041112	aldehyde dehydrogenase family 2 member mitochondrial-like	P	GO:0006547	histidine metabolic process
TCONS_00041112	aldehyde dehydrogenase family 2 member mitochondrial-like	P	GO:0006550	isoleucine catabolic process
TCONS_00041112	aldehyde dehydrogenase family 2 member mitochondrial-like	P	GO:0006552	leucine catabolic process
TCONS_00041112	aldehyde dehydrogenase family 2 member mitochondrial-like	P	GO:0006554	lysine catabolic process
TCONS_00041112	aldehyde dehydrogenase family 2 member mitochondrial-like	P	GO:0006560	proline metabolic process
TCONS_00041112	aldehyde dehydrogenase family 2 member mitochondrial-like	P	GO:0006568	tryptophan metabolic process
TCONS_00041112	aldehyde dehydrogenase family 2 member mitochondrial-like	P	GO:0006574	valine catabolic process
TCONS_00041112	aldehyde dehydrogenase family 2 member mitochondrial-like	P	GO:0006631	fatty acid metabolic process
TCONS_00041112	aldehyde dehydrogenase family 2 member mitochondrial-like	P	GO:0006699	bile acid biosynthetic process
TCONS_00041112	aldehyde dehydrogenase family 2 member mitochondrial-like	P	GO:0019260	1,2-dichloroethane catabolic process
TCONS_00041112	aldehyde dehydrogenase family 2 member mitochondrial-like	P	GO:0019482	beta-alanine metabolic process
TCONS_00041112	aldehyde dehydrogenase family 2 member mitochondrial-like	P	GO:0019852	L-ascorbic acid metabolic process
TCONS_00041112	aldehyde dehydrogenase family 2 member mitochondrial-like	P	GO:0046251	limonene catabolic process
TCONS_00041112	aldehyde dehydrogenase family 2 member mitochondrial-like	P	GO:0046486	glycerolipid metabolic process
TCONS_00055249	phospholipase A1-IIgamma-like	F	GO:0008970	phosphatidylcholine 1-acylhydrolase activity
TCONS_00055249	phospholipase A1-IIgamma-like	P	GO:0009395	phospholipid catabolic process
TCONS_00055249	phospholipase A1-IIgamma-like	P	GO:0046486	glycerolipid metabolic process
TCONS_00051983	thioredoxin M- chloroplastic-like	C	GO:0005623	cell
TCONS_00051983	thioredoxin M- chloroplastic-like	F	GO:0015035	protein disulfide oxidoreductase activity
TCONS_00051983	thioredoxin M- chloroplastic-like	P	GO:0006662	glycerol ether metabolic process
TCONS_00051983	thioredoxin M- chloroplastic-like	P	GO:0045454	cell redox homeostasis
TCONS_00051983	thioredoxin M- chloroplastic-like	P	GO:0006118	electron transport
TCONS_00023850	probable phosphatase 2C 60-like	F	GO:0004722	protein serine/threonine phosphatase activity
TCONS_00023850	probable phosphatase 2C 60-like	F	GO:0046872	metal ion binding
TCONS_00023850	probable phosphatase 2C 60-like	P	GO:0006470	protein dephosphorylation
TCONS_00023850	probable phosphatase 2C 60-like	C	GO:0008287	protein serine/threonine phosphatase complex
TCONS_00003421	glycolate oxidase	F	GO:0010181	FMN binding
TCONS_00003421	glycolate oxidase	F	GO:0016491	oxidoreductase activity
TCONS_00003421	glycolate oxidase	P	GO:0055114	oxidation-reduction process
TCONS_00024971	Acylamino-acid-releasing isoform 1	F	GO:0008236	serine-type peptidase activity
TCONS_00024971	Acylamino-acid-releasing isoform 1	P	GO:0006508	proteolysis
TCONS_00056360	phospholipid hydroperoxide glutathione peroxidase chloroplastic-like	F	GO:0004602	glutathione peroxidase activity
TCONS_00056360	phospholipid hydroperoxide glutathione peroxidase chloroplastic-like	P	GO:0006979	response to oxidative stress
TCONS_00056360	phospholipid hydroperoxide glutathione peroxidase chloroplastic-like	P	GO:0055114	oxidation-reduction process
TCONS_00056360	phospholipid hydroperoxide glutathione peroxidase chloroplastic-like	P	GO:0006749	glutathione metabolic process
TCONS_00056360	phospholipid hydroperoxide glutathione peroxidase chloroplastic-like	P	GO:0006804	peroxidase reaction
TCONS_00000660	NAD(P)-binding Rossmann-fold superfamily	C	GO:0016020	membrane
TCONS_00021908	Peptidyl-prolyl cis-trans isomerase isoform 1	F	GO:0003755	peptidyl-prolyl cis-trans isomerase activity
TCONS_00021908	Peptidyl-prolyl cis-trans isomerase isoform 1	P	GO:0000413	protein peptidyl-prolyl isomerization
TCONS_00021908	Peptidyl-prolyl cis-trans isomerase isoform 1	P	GO:0006457	protein folding
TCONS_00025722	thioredoxin m(mitochondrial)-	C	GO:0005737	cytoplasm
TCONS_00025722	thioredoxin m(mitochondrial)-	F	GO:0015035	protein disulfide oxidoreductase activity
TCONS_00025722	thioredoxin m(mitochondrial)-	F	GO:0016671	oxidoreductase activity, acting on a sulfur group of donors, disulfide as acceptor
TCONS_00025722	thioredoxin m(mitochondrial)-	P	GO:0000103	sulfate assimilation
TCONS_00025722	thioredoxin m(mitochondrial)-	P	GO:0006457	protein folding
TCONS_00025722	thioredoxin m(mitochondrial)-	P	GO:0006662	glycerol ether metabolic process
TCONS_00025722	thioredoxin m(mitochondrial)-	P	GO:0034599	cellular response to oxidative stress
TCONS_00025722	thioredoxin m(mitochondrial)-	P	GO:0045454	cell redox homeostasis
TCONS_00025722	thioredoxin m(mitochondrial)-	P	GO:0055114	oxidation-reduction process
TCONS_00025722	thioredoxin m(mitochondrial)-	P	GO:0006118	electron transport
TCONS_00031160	granule-bound starch synthase	C	GO:0009536	plastid
TCONS_00031160	granule-bound starch synthase	F	GO:0004373	glycogen (starch) synthase activity
TCONS_00031160	granule-bound starch synthase	P	GO:0005982	starch metabolic process
TCONS_00031160	granule-bound starch synthase	P	GO:0005985	sucrose metabolic process
TCONS_00035812	fatty acid amide hydrolase-like	C	GO:0005773	vacuole
TCONS_00035812	fatty acid amide hydrolase-like	C	GO:0012505	endomembrane system
TCONS_00035812	fatty acid amide hydrolase-like	C	GO:0016020	membrane
TCONS_00035812	fatty acid amide hydrolase-like	F	GO:0016811	hydrolase activity, acting on carbon-nitrogen (but not peptide) bonds, in linear amides
TCONS_00035812	fatty acid amide hydrolase-like	F	GO:0016884	carbon-nitrogen ligase activity, with glutamine as amido-N-donor
TCONS_00035812	fatty acid amide hydrolase-like	P	GO:0006807	nitrogen compound metabolic process
TCONS_00034441	polygalacturonase QRT3-like	C	GO:0016020	membrane
TCONS_00032095	Peroxidase 73	F	GO:0004601	peroxidase activity
TCONS_00032095	Peroxidase 73	F	GO:0020037	heme binding
TCONS_00032095	Peroxidase 73	P	GO:0006979	response to oxidative stress
TCONS_00032095	Peroxidase 73	P	GO:0009987	cellular process
TCONS_00032095	Peroxidase 73	P	GO:0055114	oxidation-reduction process
TCONS_00032095	Peroxidase 73	P	GO:0006804	peroxidase reaction
TCONS_00056498	probable NAD(P)H-dependent oxidoreductase 1	F	GO:0016491	oxidoreductase activity
TCONS_00056498	probable NAD(P)H-dependent oxidoreductase 1	F	GO:0016746	transferase activity, transferring acyl groups
TCONS_00056498	probable NAD(P)H-dependent oxidoreductase 1	P	GO:0055114	oxidation-reduction process
TCONS_00024695	Glyoxalase Bleomycin resistance Dioxygenase superfamily isoform 1	C	GO:0009507	chloroplast
TCONS_00024695	Glyoxalase Bleomycin resistance Dioxygenase superfamily isoform 1	C	GO:0009579	thylakoid
TCONS_00024695	Glyoxalase Bleomycin resistance Dioxygenase superfamily isoform 1	C	GO:0044435	plastid part
TCONS_00024695	Glyoxalase Bleomycin resistance Dioxygenase superfamily isoform 1	F	GO:0004462	lactoylglutathione lyase activity
TCONS_00024695	Glyoxalase Bleomycin resistance Dioxygenase superfamily isoform 1	F	GO:0046872	metal ion binding
TCONS_00024695	Glyoxalase Bleomycin resistance Dioxygenase superfamily isoform 1	P	GO:0005975	carbohydrate metabolic process
TCONS_00024695	Glyoxalase Bleomycin resistance Dioxygenase superfamily isoform 1	P	GO:0006090	pyruvate metabolic process
TCONS_00049338	4-hydroxy-3-methylbut-2-enyl diphosphate reductase-like	F	GO:0046872	metal ion binding
TCONS_00049338	4-hydroxy-3-methylbut-2-enyl diphosphate reductase-like	F	GO:0051745	4-hydroxy-3-methylbut-2-en-1-yl diphosphate reductase activity
TCONS_00049338	4-hydroxy-3-methylbut-2-enyl diphosphate reductase-like	P	GO:0019288	isopentenyl diphosphate biosynthetic process, methylerythritol 4-phosphate pathway
TCONS_00049338	4-hydroxy-3-methylbut-2-enyl diphosphate reductase-like	P	GO:0050992	dimethylallyl diphosphate biosynthetic process
TCONS_00049338	4-hydroxy-3-methylbut-2-enyl diphosphate reductase-like	P	GO:0055114	oxidation-reduction process
TCONS_00034109	chaperone -like	F	GO:0005524	ATP binding
TCONS_00034109	chaperone -like	F	GO:0031072	heat shock protein binding
TCONS_00034109	chaperone -like	F	GO:0046872	metal ion binding
TCONS_00034109	chaperone -like	F	GO:0051082	unfolded protein binding
TCONS_00034109	chaperone -like	P	GO:0006457	protein folding
TCONS_00034109	chaperone -like	P	GO:0009408	response to heat
TCONS_00008456	regulator of ribonuclease 2-like	F	GO:0008168	methyltransferase activity
TCONS_00008456	regulator of ribonuclease 2-like	F	GO:0008428	ribonuclease inhibitor activity
TCONS_00008456	regulator of ribonuclease 2-like	F	GO:0008948	oxaloacetate decarboxylase activity
TCONS_00008456	regulator of ribonuclease 2-like	F	GO:0046872	metal ion binding
TCONS_00008456	regulator of ribonuclease 2-like	F	GO:0047443	4-hydroxy-4-methyl-2-oxoglutarate aldolase activity
TCONS_00008456	regulator of ribonuclease 2-like	P	GO:0032259	methylation
TCONS_00008456	regulator of ribonuclease 2-like	P	GO:0043086	negative regulation of catalytic activity
TCONS_00008456	regulator of ribonuclease 2-like	P	GO:0051252	regulation of RNA metabolic process
TCONS_00008456	regulator of ribonuclease 2-like	P	GO:0006090	pyruvate metabolic process
TCONS_00008456	regulator of ribonuclease 2-like	P	GO:0006525	arginine metabolic process
TCONS_00008456	regulator of ribonuclease 2-like	P	GO:0006560	proline metabolic process
TCONS_00008456	regulator of ribonuclease 2-like	P	GO:0018874	benzoate metabolic process
TCONS_00019903	thylakoid lumenal chloroplastic-like	P	GO:0010207	photosystem II assembly
TCONS_00026841	NAD(P)H-quinone oxidoreductase subunit chloroplastic-like	C	GO:0009507	chloroplast
TCONS_00026841	NAD(P)H-quinone oxidoreductase subunit chloroplastic-like	C	GO:0009579	thylakoid
TCONS_00026841	NAD(P)H-quinone oxidoreductase subunit chloroplastic-like	C	GO:0016020	membrane
TCONS_00026841	NAD(P)H-quinone oxidoreductase subunit chloroplastic-like	F	GO:0016655	oxidoreductase activity, acting on NAD(P)H, quinone or similar compound as acceptor
TCONS_00026841	NAD(P)H-quinone oxidoreductase subunit chloroplastic-like	P	GO:0055114	oxidation-reduction process
TCONS_00026841	NAD(P)H-quinone oxidoreductase subunit chloroplastic-like	P	GO:0006118	electron transport
TCONS_00017054	cytochrome b6-f complex iron-sulfur chloroplastic-like	C	GO:0042651	thylakoid membrane
TCONS_00017054	cytochrome b6-f complex iron-sulfur chloroplastic-like	F	GO:0009496	plastoquinol--plastocyanin reductase activity
TCONS_00017054	cytochrome b6-f complex iron-sulfur chloroplastic-like	F	GO:0051537	2 iron, 2 sulfur cluster binding
TCONS_00017054	cytochrome b6-f complex iron-sulfur chloroplastic-like	P	GO:0055114	oxidation-reduction process
TCONS_00017054	cytochrome b6-f complex iron-sulfur chloroplastic-like	P	GO:0006118	electron transport
TCONS_00017054	cytochrome b6-f complex iron-sulfur chloroplastic-like	C	GO:0009512	cytochrome b6f complex
TCONS_00041865	glutamine synthetase	C	GO:0005737	cytoplasm
TCONS_00041865	glutamine synthetase	F	GO:0004356	glutamate-ammonia ligase activity
TCONS_00041865	glutamine synthetase	F	GO:0005524	ATP binding
TCONS_00041865	glutamine synthetase	P	GO:0006542	glutamine biosynthetic process
TCONS_00041865	glutamine synthetase	P	GO:0009399	nitrogen fixation
TCONS_00041865	glutamine synthetase	P	GO:0009252	peptidoglycan biosynthetic process
TCONS_00056430	serine-threonine plant-	F	GO:0003824	catalytic activity
TCONS_00056430	serine-threonine plant-	F	GO:0005515	protein binding
TCONS_00048184	bifunctional epoxide hydrolase 2-like	F	GO:0003824	catalytic activity
TCONS_00034177	alanine--glyoxylate aminotransferase 2 homolog mitochondrial-like	C	GO:0005739	mitochondrion
TCONS_00034177	alanine--glyoxylate aminotransferase 2 homolog mitochondrial-like	C	GO:0005774	vacuolar membrane
TCONS_00034177	alanine--glyoxylate aminotransferase 2 homolog mitochondrial-like	F	GO:0008270	zinc ion binding
TCONS_00034177	alanine--glyoxylate aminotransferase 2 homolog mitochondrial-like	F	GO:0008453	alanine-glyoxylate transaminase activity
TCONS_00034177	alanine--glyoxylate aminotransferase 2 homolog mitochondrial-like	F	GO:0030170	pyridoxal phosphate binding
TCONS_00034177	alanine--glyoxylate aminotransferase 2 homolog mitochondrial-like	F	GO:0042802	identical protein binding
TCONS_00034177	alanine--glyoxylate aminotransferase 2 homolog mitochondrial-like	P	GO:0019544	arginine catabolic process to glutamate
TCONS_00034177	alanine--glyoxylate aminotransferase 2 homolog mitochondrial-like	P	GO:0006522	alanine metabolic process
TCONS_00034177	alanine--glyoxylate aminotransferase 2 homolog mitochondrial-like	P	GO:0006531	aspartate metabolic process
TCONS_00034177	alanine--glyoxylate aminotransferase 2 homolog mitochondrial-like	P	GO:0006544	glycine metabolic process
TCONS_00034177	alanine--glyoxylate aminotransferase 2 homolog mitochondrial-like	P	GO:0006563	L-serine metabolic process
TCONS_00034177	alanine--glyoxylate aminotransferase 2 homolog mitochondrial-like	P	GO:0006566	threonine metabolic process
TCONS_00033097	L-gulonolactone oxidase-like	F	GO:0016614	oxidoreductase activity, acting on CH-OH group of donors
TCONS_00042388	hypothetical protein PRUPE_ppa010487mg	C	GO:0009507	chloroplast
TCONS_00008498	60S ribosomal L38-like	C	GO:0022625	cytosolic large ribosomal subunit
TCONS_00008498	60S ribosomal L38-like	F	GO:0003723	RNA binding
TCONS_00008498	60S ribosomal L38-like	F	GO:0003735	structural constituent of ribosome
TCONS_00008498	60S ribosomal L38-like	P	GO:0006412	translation
TCONS_00008498	60S ribosomal L38-like	P	GO:0022618	ribonucleoprotein complex assembly
TCONS_00008498	60S ribosomal L38-like	P	GO:0042254	ribosome biogenesis
TCONS_00037212	translocase subunit chloroplastic-like	C	GO:0005622	intracellular
TCONS_00037212	translocase subunit chloroplastic-like	C	GO:0016020	membrane
TCONS_00037212	translocase subunit chloroplastic-like	F	GO:0005524	ATP binding
TCONS_00037212	translocase subunit chloroplastic-like	P	GO:0006605	protein targeting
TCONS_00037212	translocase subunit chloroplastic-like	P	GO:0017038	protein import
TCONS_00032503	NADH dehydrogenase chloroplastic mitochondrial-like	C	GO:0009507	chloroplast
TCONS_00032503	NADH dehydrogenase chloroplastic mitochondrial-like	F	GO:0016491	oxidoreductase activity
TCONS_00032503	NADH dehydrogenase chloroplastic mitochondrial-like	P	GO:0055114	oxidation-reduction process
TCONS_00018218	glutamate decarboxylase 1 family	F	GO:0004351	glutamate decarboxylase activity
TCONS_00018218	glutamate decarboxylase 1 family	F	GO:0030170	pyridoxal phosphate binding
TCONS_00018218	glutamate decarboxylase 1 family	P	GO:0006536	glutamate metabolic process
TCONS_00018218	glutamate decarboxylase 1 family	P	GO:0006522	alanine metabolic process
TCONS_00018218	glutamate decarboxylase 1 family	P	GO:0006531	aspartate metabolic process
TCONS_00018218	glutamate decarboxylase 1 family	P	GO:0019482	beta-alanine metabolic process
TCONS_00018218	glutamate decarboxylase 1 family	P	GO:0019530	taurine metabolic process
TCONS_00016784	uncharacterized oxidoreductase chloroplastic-like	C	GO:0044434	chloroplast part
TCONS_00016784	uncharacterized oxidoreductase chloroplastic-like	F	GO:0016491	oxidoreductase activity
TCONS_00016784	uncharacterized oxidoreductase chloroplastic-like	P	GO:0055114	oxidation-reduction process
TCONS_00044766	macrophage migration inhibitory factor homolog isoform 2	C	GO:0009507	chloroplast
TCONS_00044766	macrophage migration inhibitory factor homolog isoform 2	C	GO:0016021	integral to membrane
TCONS_00033351	FKBP-like peptidyl-prolyl cis-trans isomerase family isoform 1	C	GO:0005789	endoplasmic reticulum membrane
TCONS_00033351	FKBP-like peptidyl-prolyl cis-trans isomerase family isoform 1	C	GO:0009579	thylakoid
TCONS_00033351	FKBP-like peptidyl-prolyl cis-trans isomerase family isoform 1	F	GO:0003755	peptidyl-prolyl cis-trans isomerase activity
TCONS_00033351	FKBP-like peptidyl-prolyl cis-trans isomerase family isoform 1	F	GO:0005528	FK506 binding
TCONS_00033351	FKBP-like peptidyl-prolyl cis-trans isomerase family isoform 1	P	GO:0044237	cellular metabolic process
TCONS_00033351	FKBP-like peptidyl-prolyl cis-trans isomerase family isoform 1	P	GO:0061077	chaperone-mediated protein folding
TCONS_00003978	ATP synthase gamma chloroplastic-like	C	GO:0045261	proton-transporting ATP synthase complex, catalytic core F(1)
TCONS_00003978	ATP synthase gamma chloroplastic-like	F	GO:0046933	proton-transporting ATP synthase activity, rotational mechanism
TCONS_00003978	ATP synthase gamma chloroplastic-like	F	GO:0046961	proton-transporting ATPase activity, rotational mechanism
TCONS_00003978	ATP synthase gamma chloroplastic-like	P	GO:0015986	ATP synthesis coupled proton transport
TCONS_00003978	ATP synthase gamma chloroplastic-like	P	GO:0006119	oxidative phosphorylation
TCONS_00042416	Glutathione peroxidase 6	C	GO:0005739	mitochondrion
TCONS_00042416	Glutathione peroxidase 6	C	GO:0005829	cytosol
TCONS_00042416	Glutathione peroxidase 6	C	GO:0005886	plasma membrane
TCONS_00042416	Glutathione peroxidase 6	C	GO:0009507	chloroplast
TCONS_00042416	Glutathione peroxidase 6	C	GO:0048046	apoplast
TCONS_00042416	Glutathione peroxidase 6	F	GO:0004602	glutathione peroxidase activity
TCONS_00042416	Glutathione peroxidase 6	P	GO:0006979	response to oxidative stress
TCONS_00042416	Glutathione peroxidase 6	P	GO:0009651	response to salt stress
TCONS_00042416	Glutathione peroxidase 6	P	GO:0046686	response to cadmium ion
TCONS_00042416	Glutathione peroxidase 6	P	GO:0055114	oxidation-reduction process
TCONS_00042416	Glutathione peroxidase 6	N	GO:0098869
TCONS_00042416	Glutathione peroxidase 6	P	GO:0006749	glutathione metabolic process
TCONS_00042416	Glutathione peroxidase 6	P	GO:0006804	peroxidase reaction
TCONS_00039095	Disease resistance response like	F	GO:0042349	guiding stereospecific synthesis activity
TCONS_00039095	Disease resistance response like	P	GO:0009699	phenylpropanoid biosynthetic process
TCONS_00043507	NADH-plastoquinone oxidoreductase subunit I	C	GO:0005886	plasma membrane
TCONS_00043507	NADH-plastoquinone oxidoreductase subunit I	C	GO:0009535	chloroplast thylakoid membrane
TCONS_00043507	NADH-plastoquinone oxidoreductase subunit I	F	GO:0005506	iron ion binding
TCONS_00043507	NADH-plastoquinone oxidoreductase subunit I	F	GO:0008137	NADH dehydrogenase (ubiquinone) activity
TCONS_00043507	NADH-plastoquinone oxidoreductase subunit I	F	GO:0048038	quinone binding
TCONS_00043507	NADH-plastoquinone oxidoreductase subunit I	F	GO:0051539	4 iron, 4 sulfur cluster binding
TCONS_00043507	NADH-plastoquinone oxidoreductase subunit I	P	GO:0019684	photosynthesis, light reaction
TCONS_00043507	NADH-plastoquinone oxidoreductase subunit I	P	GO:0006120	mitochondrial electron transport, NADH to ubiquinone
TCONS_00043507	NADH-plastoquinone oxidoreductase subunit I	P	GO:0006744	ubiquinone biosynthetic process
TCONS_00043507	NADH-plastoquinone oxidoreductase subunit I	P	GO:0006814	sodium ion transport
TCONS_00043507	NADH-plastoquinone oxidoreductase subunit I	P	GO:0015992	proton transport
TCONS_00010363	superoxide dismutase	C	GO:0005737	cytoplasm
TCONS_00010363	superoxide dismutase	F	GO:0004784	superoxide dismutase activity
TCONS_00010363	superoxide dismutase	F	GO:0005507	copper ion binding
TCONS_00010363	superoxide dismutase	F	GO:0008270	zinc ion binding
TCONS_00010363	superoxide dismutase	P	GO:0019430	removal of superoxide radicals
TCONS_00010363	superoxide dismutase	P	GO:0055114	oxidation-reduction process
TCONS_00047228	O-diphenol-O-methyl transferase	C	GO:0005829	cytosol
TCONS_00047228	O-diphenol-O-methyl transferase	F	GO:0008171	O-methyltransferase activity
TCONS_00047228	O-diphenol-O-methyl transferase	F	GO:0008757	S-adenosylmethionine-dependent methyltransferase activity
TCONS_00047228	O-diphenol-O-methyl transferase	P	GO:0019438	aromatic compound biosynthetic process
TCONS_00019303	1-aminocyclopropane-1-carboxylate oxidase	F	GO:0009815	1-aminocyclopropane-1-carboxylate oxidase activity
TCONS_00019303	1-aminocyclopropane-1-carboxylate oxidase	F	GO:0031418	L-ascorbic acid binding
TCONS_00019303	1-aminocyclopropane-1-carboxylate oxidase	F	GO:0046872	metal ion binding
TCONS_00019303	1-aminocyclopropane-1-carboxylate oxidase	P	GO:0009693	ethylene biosynthetic process
TCONS_00019303	1-aminocyclopropane-1-carboxylate oxidase	P	GO:0009835	fruit ripening
TCONS_00019303	1-aminocyclopropane-1-carboxylate oxidase	P	GO:0055114	oxidation-reduction process
TCONS_00009732	disulfide isomerase-like 1-4-like	C	GO:0005783	endoplasmic reticulum
TCONS_00009732	disulfide isomerase-like 1-4-like	F	GO:0003756	protein disulfide isomerase activity
TCONS_00009732	disulfide isomerase-like 1-4-like	F	GO:0016740	transferase activity
TCONS_00009732	disulfide isomerase-like 1-4-like	P	GO:0006457	protein folding
TCONS_00009732	disulfide isomerase-like 1-4-like	P	GO:0034976	response to endoplasmic reticulum stress
TCONS_00009732	disulfide isomerase-like 1-4-like	P	GO:0045454	cell redox homeostasis
TCONS_00056650	tocopherol cyclase	C	GO:0044434	chloroplast part
TCONS_00056650	tocopherol cyclase	F	GO:0009976	tocopherol cyclase activity
TCONS_00056650	tocopherol cyclase	P	GO:0044255	cellular lipid metabolic process
TCONS_00056650	tocopherol cyclase	P	GO:0044281	small molecule metabolic process
TCONS_00056650	tocopherol cyclase	P	GO:0046483	heterocycle metabolic process
TCONS_00056650	tocopherol cyclase	P	GO:1901360	organic cyclic compound metabolic process
TCONS_00043193	chlorophyll A B binding	C	GO:0009522	photosystem I
TCONS_00043193	chlorophyll A B binding	C	GO:0009535	chloroplast thylakoid membrane
TCONS_00043193	chlorophyll A B binding	C	GO:0009941	chloroplast envelope
TCONS_00043193	chlorophyll A B binding	C	GO:0010287	plastoglobule
TCONS_00043193	chlorophyll A B binding	C	GO:0016021	integral to membrane
TCONS_00043193	chlorophyll A B binding	F	GO:0016168	chlorophyll binding
TCONS_00043193	chlorophyll A B binding	F	GO:0031409	pigment binding
TCONS_00043193	chlorophyll A B binding	F	GO:0046872	metal ion binding
TCONS_00043193	chlorophyll A B binding	P	GO:0009416	response to light stimulus
TCONS_00043193	chlorophyll A B binding	P	GO:0009768	photosynthesis, light harvesting in photosystem I
TCONS_00043193	chlorophyll A B binding	P	GO:0018298	protein-chromophore linkage
TCONS_00032164	xyloglucan endotransglucosylase hydrolase	C	GO:0005618	cell wall
TCONS_00032164	xyloglucan endotransglucosylase hydrolase	C	GO:0048046	apoplast
TCONS_00032164	xyloglucan endotransglucosylase hydrolase	F	GO:0004553	hydrolase activity, hydrolyzing O-glycosyl compounds
TCONS_00032164	xyloglucan endotransglucosylase hydrolase	F	GO:0016762	xyloglucan:xyloglucosyl transferase activity
TCONS_00032164	xyloglucan endotransglucosylase hydrolase	P	GO:0010411	xyloglucan metabolic process
TCONS_00032164	xyloglucan endotransglucosylase hydrolase	P	GO:0042546	cell wall biogenesis
TCONS_00032164	xyloglucan endotransglucosylase hydrolase	P	GO:0071555	cell wall organization
TCONS_00032327	50S ribosomal chloroplastic-like	C	GO:0022625	cytosolic large ribosomal subunit
TCONS_00032327	50S ribosomal chloroplastic-like	F	GO:0003735	structural constituent of ribosome
TCONS_00032327	50S ribosomal chloroplastic-like	P	GO:0006412	translation
TCONS_00032327	50S ribosomal chloroplastic-like	P	GO:0042254	ribosome biogenesis
TCONS_00032249	probable mannitol dehydrogenase-like	F	GO:0008270	zinc ion binding
TCONS_00032249	probable mannitol dehydrogenase-like	F	GO:0016491	oxidoreductase activity
TCONS_00032249	probable mannitol dehydrogenase-like	P	GO:0055114	oxidation-reduction process
TCONS_00027603	allene oxide synthase	C	GO:0009535	chloroplast thylakoid membrane
TCONS_00027603	allene oxide synthase	C	GO:0009941	chloroplast envelope
TCONS_00027603	allene oxide synthase	F	GO:0004497	monooxygenase activity
TCONS_00027603	allene oxide synthase	F	GO:0005506	iron ion binding
TCONS_00027603	allene oxide synthase	F	GO:0016705	oxidoreductase activity, acting on paired donors, with incorporation or reduction of molecular oxygen
TCONS_00027603	allene oxide synthase	F	GO:0016836	hydro-lyase activity
TCONS_00027603	allene oxide synthase	F	GO:0020037	heme binding
TCONS_00027603	allene oxide synthase	P	GO:0006952	defense response
TCONS_00027603	allene oxide synthase	P	GO:0009695	jasmonic acid biosynthetic process
TCONS_00027603	allene oxide synthase	P	GO:0016125	sterol metabolic process
TCONS_00027603	allene oxide synthase	P	GO:0055114	oxidation-reduction process
TCONS_00044199	uncharacterized LOC101214026	C	GO:0009570	chloroplast stroma
TCONS_00050563	uncharacterized LOC101221290	C	GO:0016021	integral to membrane
TCONS_00056388	nascent polypeptide-associated complex subunit alpha 2-like	C	GO:0005829	cytosol
TCONS_00031770	CBS domain-containing chloroplastic-like	C	GO:0009507	chloroplast
TCONS_00031770	CBS domain-containing chloroplastic-like	P	GO:0045454	cell redox homeostasis
TCONS_00025519	12-oxophytodienoate reductase 2	C	GO:0005622	intracellular
TCONS_00025519	12-oxophytodienoate reductase 2	F	GO:0003959	NADPH dehydrogenase activity
TCONS_00025519	12-oxophytodienoate reductase 2	F	GO:0010181	FMN binding
TCONS_00025519	12-oxophytodienoate reductase 2	P	GO:0055114	oxidation-reduction process
TCONS_00025519	12-oxophytodienoate reductase 2	P	GO:0006118	electron transport
TCONS_00008524	ATP phosphoribosyltransferase-like	C	GO:0009570	chloroplast stroma
TCONS_00008524	ATP phosphoribosyltransferase-like	F	GO:0000287	magnesium ion binding
TCONS_00008524	ATP phosphoribosyltransferase-like	F	GO:0003879	ATP phosphoribosyltransferase activity
TCONS_00008524	ATP phosphoribosyltransferase-like	P	GO:0000105	histidine biosynthetic process
TCONS_00044356	glycine cleavage system H mitochondrial-like	C	GO:0005960	glycine cleavage complex
TCONS_00044356	glycine cleavage system H mitochondrial-like	P	GO:0019464	glycine decarboxylation via glycine cleavage system
TCONS_00017273	Trichome birefringence-like 39	C	GO:0005794	Golgi apparatus
TCONS_00017273	Trichome birefringence-like 39	F	GO:0016413	O-acetyltransferase activity
TCONS_00017273	Trichome birefringence-like 39	P	GO:0071554	cell wall organization or biogenesis
TCONS_00017273	Trichome birefringence-like 39	P	GO:0042967	acyl-carrier-protein biosynthetic process
TCONS_00022273	31 kDa chloroplastic	F	GO:0000166	nucleotide binding
TCONS_00022273	31 kDa chloroplastic	F	GO:0003676	nucleic acid binding
TCONS_00048732	lysosomal beta glucosidase-like	F	GO:0008422	beta-glucosidase activity
TCONS_00048732	lysosomal beta glucosidase-like	P	GO:0009251	glucan catabolic process
TCONS_00050730	thylakoid lumenal kDa chloroplastic-like	C	GO:0009534	chloroplast thylakoid
TCONS_00050730	thylakoid lumenal kDa chloroplastic-like	C	GO:0044436	thylakoid part
TCONS_00035659	Uncharacterized protein isoform 1	C	GO:0044424	intracellular part
TCONS_00018024	nucleosome chromatin assembly factor group	C	GO:0005634	nucleus
TCONS_00018024	nucleosome chromatin assembly factor group	P	GO:0006334	nucleosome assembly
TCONS_00037762	epimerase family slr1223-like	C	GO:0009507	chloroplast
TCONS_00037762	epimerase family slr1223-like	F	GO:0003824	catalytic activity
TCONS_00037762	epimerase family slr1223-like	F	GO:0050662	coenzyme binding
TCONS_00017322	Ketol-acid reductoisomerase	C	GO:0005618	cell wall
TCONS_00017322	Ketol-acid reductoisomerase	C	GO:0005739	mitochondrion
TCONS_00017322	Ketol-acid reductoisomerase	C	GO:0009570	chloroplast stroma
TCONS_00017322	Ketol-acid reductoisomerase	C	GO:0009941	chloroplast envelope
TCONS_00017322	Ketol-acid reductoisomerase	C	GO:0048046	apoplast
TCONS_00017322	Ketol-acid reductoisomerase	F	GO:0004455	ketol-acid reductoisomerase activity
TCONS_00017322	Ketol-acid reductoisomerase	F	GO:0005507	copper ion binding
TCONS_00017322	Ketol-acid reductoisomerase	P	GO:0009097	isoleucine biosynthetic process
TCONS_00017322	Ketol-acid reductoisomerase	P	GO:0009099	valine biosynthetic process
TCONS_00017322	Ketol-acid reductoisomerase	P	GO:0055114	oxidation-reduction process
TCONS_00017322	Ketol-acid reductoisomerase	P	GO:0009098	leucine biosynthetic process
TCONS_00017322	Ketol-acid reductoisomerase	P	GO:0015940	pantothenate biosynthetic process
TCONS_00007650	Dihydroflavonol 4-reductase	F	GO:0016491	oxidoreductase activity
TCONS_00007650	Dihydroflavonol 4-reductase	F	GO:0050662	coenzyme binding
TCONS_00045083	osmotin I	P	GO:0009817	defense response to fungus, incompatible interaction
TCONS_00033103	L-gulonolactone oxidase-like	C	GO:0016020	membrane
TCONS_00033103	L-gulonolactone oxidase-like	F	GO:0003885	D-arabinono-1,4-lactone oxidase activity
TCONS_00033103	L-gulonolactone oxidase-like	F	GO:0050660	flavin adenine dinucleotide binding
TCONS_00033103	L-gulonolactone oxidase-like	P	GO:0055114	oxidation-reduction process
TCONS_00020188	thylakoid lumenal 19 kDa chloroplastic-like	C	GO:0009654	oxygen evolving complex
TCONS_00020188	thylakoid lumenal 19 kDa chloroplastic-like	C	GO:0019898	extrinsic to membrane
TCONS_00020188	thylakoid lumenal 19 kDa chloroplastic-like	F	GO:0005509	calcium ion binding
TCONS_00020188	thylakoid lumenal 19 kDa chloroplastic-like	P	GO:0015979	photosynthesis
TCONS_00035016	glutathione reductase	F	GO:0004362	glutathione-disulfide reductase activity
TCONS_00035016	glutathione reductase	F	GO:0050660	flavin adenine dinucleotide binding
TCONS_00035016	glutathione reductase	F	GO:0050661	NADP binding
TCONS_00035016	glutathione reductase	P	GO:0006749	glutathione metabolic process
TCONS_00035016	glutathione reductase	P	GO:0045454	cell redox homeostasis
TCONS_00035016	glutathione reductase	P	GO:0055114	oxidation-reduction process
TCONS_00035016	glutathione reductase	P	GO:0006094	gluconeogenesis
TCONS_00035016	glutathione reductase	P	GO:0006118	electron transport
TCONS_00013347	uridine 5 -monophosphate synthase-like	C	GO:0005829	cytosol
TCONS_00013347	uridine 5 -monophosphate synthase-like	F	GO:0004588	orotate phosphoribosyltransferase activity
TCONS_00013347	uridine 5 -monophosphate synthase-like	F	GO:0004590	orotidine-5'-phosphate decarboxylase activity
TCONS_00013347	uridine 5 -monophosphate synthase-like	P	GO:0006207	'de novo' pyrimidine nucleobase biosynthetic process
TCONS_00013347	uridine 5 -monophosphate synthase-like	P	GO:0044205	'de novo' UMP biosynthetic process
TCONS_00010460	Patatin group A-3	C	GO:0005737	cytoplasm
TCONS_00010460	Patatin group A-3	C	GO:0016020	membrane
TCONS_00010460	Patatin group A-3	F	GO:0016298	lipase activity
TCONS_00010460	Patatin group A-3	P	GO:0009626	plant-type hypersensitive response
TCONS_00010460	Patatin group A-3	P	GO:0031408	oxylipin biosynthetic process
TCONS_00010460	Patatin group A-3	P	GO:0046686	response to cadmium ion
TCONS_00010460	Patatin group A-3	P	GO:0051607	defense response to virus
TCONS_00010460	Patatin group A-3	P	GO:0071456	cellular response to hypoxia
TCONS_00010460	Patatin group A-3	P	GO:0016042	lipid catabolic process
TCONS_00005648	D-glycerate 3- chloroplastic-like	C	GO:0044434	chloroplast part
TCONS_00005648	D-glycerate 3- chloroplastic-like	F	GO:0000166	nucleotide binding
TCONS_00005648	D-glycerate 3- chloroplastic-like	F	GO:0016301	kinase activity
TCONS_00005648	D-glycerate 3- chloroplastic-like	P	GO:0044237	cellular metabolic process
TCONS_00039085	glycine-rich 2-like	F	GO:0003677	DNA binding
TCONS_00039085	glycine-rich 2-like	F	GO:0008270	zinc ion binding
TCONS_00039085	glycine-rich 2-like	P	GO:0006355	regulation of transcription, DNA-dependent
TCONS_00026217	Serine protease inhibitor (SERPIN) family	C	GO:0005615	extracellular space
TCONS_00026217	Serine protease inhibitor (SERPIN) family	F	GO:0003824	catalytic activity
TCONS_00026217	Serine protease inhibitor (SERPIN) family	F	GO:0004867	serine-type endopeptidase inhibitor activity
TCONS_00046931	Ketol-acid reductoisomerase	C	GO:0005618	cell wall
TCONS_00046931	Ketol-acid reductoisomerase	C	GO:0005739	mitochondrion
TCONS_00046931	Ketol-acid reductoisomerase	C	GO:0005829	cytosol
TCONS_00046931	Ketol-acid reductoisomerase	C	GO:0009570	chloroplast stroma
TCONS_00046931	Ketol-acid reductoisomerase	C	GO:0009941	chloroplast envelope
TCONS_00046931	Ketol-acid reductoisomerase	C	GO:0048046	apoplast
TCONS_00046931	Ketol-acid reductoisomerase	F	GO:0004455	ketol-acid reductoisomerase activity
TCONS_00046931	Ketol-acid reductoisomerase	F	GO:0005507	copper ion binding
TCONS_00046931	Ketol-acid reductoisomerase	F	GO:0016853	isomerase activity
TCONS_00046931	Ketol-acid reductoisomerase	P	GO:0009097	isoleucine biosynthetic process
TCONS_00046931	Ketol-acid reductoisomerase	P	GO:0009099	valine biosynthetic process
TCONS_00046931	Ketol-acid reductoisomerase	P	GO:0046686	response to cadmium ion
TCONS_00046931	Ketol-acid reductoisomerase	P	GO:0055114	oxidation-reduction process
TCONS_00046931	Ketol-acid reductoisomerase	P	GO:0009098	leucine biosynthetic process
TCONS_00046931	Ketol-acid reductoisomerase	P	GO:0015940	pantothenate biosynthetic process
TCONS_00047244	peptidyl-prolyl cis-trans isomerase FKBP16- chloroplastic-like	C	GO:0005789	endoplasmic reticulum membrane
TCONS_00047244	peptidyl-prolyl cis-trans isomerase FKBP16- chloroplastic-like	C	GO:0009534	chloroplast thylakoid
TCONS_00047244	peptidyl-prolyl cis-trans isomerase FKBP16- chloroplastic-like	F	GO:0003755	peptidyl-prolyl cis-trans isomerase activity
TCONS_00047244	peptidyl-prolyl cis-trans isomerase FKBP16- chloroplastic-like	F	GO:0005528	FK506 binding
TCONS_00047244	peptidyl-prolyl cis-trans isomerase FKBP16- chloroplastic-like	P	GO:0061077	chaperone-mediated protein folding
TCONS_00010307	UPF0603 chloroplastic-like	C	GO:0009534	chloroplast thylakoid
TCONS_00010307	UPF0603 chloroplastic-like	C	GO:0016020	membrane
TCONS_00010307	UPF0603 chloroplastic-like	C	GO:0044436	thylakoid part
TCONS_00010307	UPF0603 chloroplastic-like	P	GO:0044237	cellular metabolic process
TCONS_00017742	PREDICTED: uncharacterized protein LOC101309189	C	GO:0005737	cytoplasm
TCONS_00017742	PREDICTED: uncharacterized protein LOC101309189	F	GO:0008757	S-adenosylmethionine-dependent methyltransferase activity
TCONS_00017742	PREDICTED: uncharacterized protein LOC101309189	P	GO:0032259	methylation
TCONS_00006507	adenylate cyclase	F	GO:0050355	triphosphatase activity
TCONS_00006507	adenylate cyclase	P	GO:0048364	root development
TCONS_00012232	Phosphoglucosamine mutase	C	GO:0005829	cytosol
TCONS_00012232	Phosphoglucosamine mutase	F	GO:0004615	phosphomannomutase activity
TCONS_00012232	Phosphoglucosamine mutase	P	GO:0006000	fructose metabolic process
TCONS_00012232	Phosphoglucosamine mutase	P	GO:0006013	mannose metabolic process
TCONS_00049618	Phosphoenolpyruvate carboxylase family isoform 2	C	GO:0009507	chloroplast
TCONS_00049618	Phosphoenolpyruvate carboxylase family isoform 2	F	GO:0046912	transferase activity, transferring acyl groups, acyl groups converted into alkyl on transfer
TCONS_00049618	Phosphoenolpyruvate carboxylase family isoform 2	P	GO:0006097	glyoxylate cycle
TCONS_00038007	Ferredoxin-nitrite reductase	C	GO:0009507	chloroplast
TCONS_00038007	Ferredoxin-nitrite reductase	F	GO:0016491	oxidoreductase activity
TCONS_00038007	Ferredoxin-nitrite reductase	F	GO:0020037	heme binding
TCONS_00038007	Ferredoxin-nitrite reductase	F	GO:0051536	iron-sulfur cluster binding
TCONS_00038007	Ferredoxin-nitrite reductase	P	GO:0055114	oxidation-reduction process
TCONS_00025798	Photosystem II reaction center family isoform 1	C	GO:0009654	oxygen evolving complex
TCONS_00025798	Photosystem II reaction center family isoform 1	C	GO:0019898	extrinsic to membrane
TCONS_00025798	Photosystem II reaction center family isoform 1	F	GO:0005509	calcium ion binding
TCONS_00025798	Photosystem II reaction center family isoform 1	P	GO:0015979	photosynthesis
TCONS_00007949	translationally controlled tumor	C	GO:0005737	cytoplasm
TCONS_00007769	DEAD-box ATP-dependent RNA helicase chloroplastic-like	C	GO:0005634	nucleus
TCONS_00007769	DEAD-box ATP-dependent RNA helicase chloroplastic-like	C	GO:0044434	chloroplast part
TCONS_00007769	DEAD-box ATP-dependent RNA helicase chloroplastic-like	F	GO:0003723	RNA binding
TCONS_00007769	DEAD-box ATP-dependent RNA helicase chloroplastic-like	F	GO:0004004	ATP-dependent RNA helicase activity
TCONS_00007769	DEAD-box ATP-dependent RNA helicase chloroplastic-like	F	GO:0005524	ATP binding
TCONS_00007769	DEAD-box ATP-dependent RNA helicase chloroplastic-like	F	GO:0008270	zinc ion binding
TCONS_00007769	DEAD-box ATP-dependent RNA helicase chloroplastic-like	P	GO:0010501	RNA secondary structure unwinding
TCONS_00015295	leukotriene A-4 hydrolase homolog	C	GO:0005737	cytoplasm
TCONS_00015295	leukotriene A-4 hydrolase homolog	C	GO:0005886	plasma membrane
TCONS_00015295	leukotriene A-4 hydrolase homolog	F	GO:0008270	zinc ion binding
TCONS_00015295	leukotriene A-4 hydrolase homolog	F	GO:0042277	peptide binding
TCONS_00015295	leukotriene A-4 hydrolase homolog	F	GO:0070006	metalloaminopeptidase activity
TCONS_00015295	leukotriene A-4 hydrolase homolog	P	GO:0006508	proteolysis
TCONS_00015295	leukotriene A-4 hydrolase homolog	P	GO:0043171	peptide catabolic process
TCONS_00025083	cold shock	F	GO:0003677	DNA binding
TCONS_00025083	cold shock	F	GO:0008270	zinc ion binding
TCONS_00025083	cold shock	P	GO:0006355	regulation of transcription, DNA-dependent
TCONS_00033769	dolichyl-diphosphooligosaccharide-- glycosyltransferase 48 kDa subunit-like	C	GO:0005773	vacuole
TCONS_00033769	dolichyl-diphosphooligosaccharide-- glycosyltransferase 48 kDa subunit-like	C	GO:0005789	endoplasmic reticulum membrane
TCONS_00033769	dolichyl-diphosphooligosaccharide-- glycosyltransferase 48 kDa subunit-like	F	GO:0016740	transferase activity
TCONS_00033769	dolichyl-diphosphooligosaccharide-- glycosyltransferase 48 kDa subunit-like	P	GO:0016043	cellular component organization
TCONS_00033769	dolichyl-diphosphooligosaccharide-- glycosyltransferase 48 kDa subunit-like	P	GO:0018279	protein N-linked glycosylation via asparagine
TCONS_00002245	LHCP TRANSLOCATION DEFECT-like	C	GO:0009507	chloroplast
TCONS_00052532	thioredoxin chloroplastic-like	C	GO:0009507	chloroplast
TCONS_00052532	thioredoxin chloroplastic-like	F	GO:0015035	protein disulfide oxidoreductase activity
TCONS_00052532	thioredoxin chloroplastic-like	F	GO:0016671	oxidoreductase activity, acting on a sulfur group of donors, disulfide as acceptor
TCONS_00052532	thioredoxin chloroplastic-like	P	GO:0000103	sulfate assimilation
TCONS_00052532	thioredoxin chloroplastic-like	P	GO:0006457	protein folding
TCONS_00052532	thioredoxin chloroplastic-like	P	GO:0006662	glycerol ether metabolic process
TCONS_00052532	thioredoxin chloroplastic-like	P	GO:0034599	cellular response to oxidative stress
TCONS_00052532	thioredoxin chloroplastic-like	P	GO:0045454	cell redox homeostasis
TCONS_00052532	thioredoxin chloroplastic-like	P	GO:0055114	oxidation-reduction process
TCONS_00052532	thioredoxin chloroplastic-like	P	GO:0006118	electron transport
TCONS_00038347	riboflavin biosynthesis chloroplastic-like	C	GO:0009570	chloroplast stroma
TCONS_00038347	riboflavin biosynthesis chloroplastic-like	C	GO:0016021	integral to membrane
TCONS_00038347	riboflavin biosynthesis chloroplastic-like	F	GO:0003935	GTP cyclohydrolase II activity
TCONS_00038347	riboflavin biosynthesis chloroplastic-like	F	GO:0008686	3,4-dihydroxy-2-butanone-4-phosphate synthase activity
TCONS_00038347	riboflavin biosynthesis chloroplastic-like	P	GO:0009231	riboflavin biosynthetic process
TCONS_00056658	uridine cytidine kinase	C	GO:0005829	cytosol
TCONS_00056658	uridine cytidine kinase	F	GO:0004849	uridine kinase activity
TCONS_00056658	uridine cytidine kinase	F	GO:0005524	ATP binding
TCONS_00056658	uridine cytidine kinase	F	GO:0016757	transferase activity, transferring glycosyl groups
TCONS_00056658	uridine cytidine kinase	P	GO:0006206	pyrimidine nucleobase metabolic process
TCONS_00056658	uridine cytidine kinase	P	GO:0016310	phosphorylation
TCONS_00056658	uridine cytidine kinase	P	GO:0044206	UMP salvage
TCONS_00056658	uridine cytidine kinase	P	GO:0044211	CTP salvage
TCONS_00037930	kynurenine formamidase-like	C	GO:0016023	cytoplasmic membrane-bounded vesicle
TCONS_00037930	kynurenine formamidase-like	F	GO:0004061	arylformamidase activity
TCONS_00037930	kynurenine formamidase-like	P	GO:0019441	tryptophan catabolic process to kynurenine
TCONS_00037930	kynurenine formamidase-like	P	GO:0046487	glyoxylate metabolic process
TCONS_00031752	hypothetical protein PRUPE_ppa008139mg	C	GO:0005739	mitochondrion
TCONS_00009657	gibberellin 20 oxidase 1-like	F	GO:0051213	dioxygenase activity
TCONS_00009657	gibberellin 20 oxidase 1-like	P	GO:0055114	oxidation-reduction process
TCONS_00002079	peptidyl-prolyl cis-trans isomerase chloroplastic-like	C	GO:0005634	nucleus
TCONS_00002079	peptidyl-prolyl cis-trans isomerase chloroplastic-like	C	GO:0009534	chloroplast thylakoid
TCONS_00002079	peptidyl-prolyl cis-trans isomerase chloroplastic-like	C	GO:0044436	thylakoid part
TCONS_00002079	peptidyl-prolyl cis-trans isomerase chloroplastic-like	F	GO:0003755	peptidyl-prolyl cis-trans isomerase activity
TCONS_00002079	peptidyl-prolyl cis-trans isomerase chloroplastic-like	F	GO:0034450	ubiquitin-ubiquitin ligase activity
TCONS_00002079	peptidyl-prolyl cis-trans isomerase chloroplastic-like	P	GO:0000209	protein polyubiquitination
TCONS_00002079	peptidyl-prolyl cis-trans isomerase chloroplastic-like	P	GO:0000413	protein peptidyl-prolyl isomerization
TCONS_00002079	peptidyl-prolyl cis-trans isomerase chloroplastic-like	P	GO:0006457	protein folding
TCONS_00013306	rubredoxin family	C	GO:0016020	membrane
TCONS_00013306	rubredoxin family	F	GO:0005506	iron ion binding
TCONS_00013306	rubredoxin family	F	GO:0005515	protein binding
TCONS_00008628	Lipoxygenase isoform 1	F	GO:0005515	protein binding
TCONS_00008628	Lipoxygenase isoform 1	F	GO:0016702	oxidoreductase activity, acting on single donors with incorporation of molecular oxygen, incorporation of two atoms of oxygen
TCONS_00008628	Lipoxygenase isoform 1	F	GO:0046872	metal ion binding
TCONS_00008628	Lipoxygenase isoform 1	P	GO:0046394	carboxylic acid biosynthetic process
TCONS_00008628	Lipoxygenase isoform 1	P	GO:0055114	oxidation-reduction process
TCONS_00022649	QUARTET 3 family	C	GO:0016021	integral to membrane
TCONS_00022649	QUARTET 3 family	F	GO:0016829	lyase activity
TCONS_00053786	Uro-adherence factor A	C	GO:0016020	membrane
TCONS_00031219	Aldehyde dehydrogenase family 7 member A1	F	GO:0004029	aldehyde dehydrogenase (NAD) activity
TCONS_00031219	Aldehyde dehydrogenase family 7 member A1	P	GO:0006081	cellular aldehyde metabolic process
TCONS_00031219	Aldehyde dehydrogenase family 7 member A1	P	GO:0055114	oxidation-reduction process
TCONS_00031219	Aldehyde dehydrogenase family 7 member A1	P	GO:0006094	gluconeogenesis
TCONS_00031219	Aldehyde dehydrogenase family 7 member A1	P	GO:0006096	glycolysis
TCONS_00031219	Aldehyde dehydrogenase family 7 member A1	P	GO:0006525	arginine metabolic process
TCONS_00031219	Aldehyde dehydrogenase family 7 member A1	P	GO:0006547	histidine metabolic process
TCONS_00031219	Aldehyde dehydrogenase family 7 member A1	P	GO:0006550	isoleucine catabolic process
TCONS_00031219	Aldehyde dehydrogenase family 7 member A1	P	GO:0006552	leucine catabolic process
TCONS_00031219	Aldehyde dehydrogenase family 7 member A1	P	GO:0006554	lysine catabolic process
TCONS_00031219	Aldehyde dehydrogenase family 7 member A1	P	GO:0006560	proline metabolic process
TCONS_00031219	Aldehyde dehydrogenase family 7 member A1	P	GO:0006568	tryptophan metabolic process
TCONS_00031219	Aldehyde dehydrogenase family 7 member A1	P	GO:0006574	valine catabolic process
TCONS_00031219	Aldehyde dehydrogenase family 7 member A1	P	GO:0006631	fatty acid metabolic process
TCONS_00031219	Aldehyde dehydrogenase family 7 member A1	P	GO:0006699	bile acid biosynthetic process
TCONS_00031219	Aldehyde dehydrogenase family 7 member A1	P	GO:0019260	1,2-dichloroethane catabolic process
TCONS_00031219	Aldehyde dehydrogenase family 7 member A1	P	GO:0019482	beta-alanine metabolic process
TCONS_00031219	Aldehyde dehydrogenase family 7 member A1	P	GO:0019852	L-ascorbic acid metabolic process
TCONS_00031219	Aldehyde dehydrogenase family 7 member A1	P	GO:0046251	limonene catabolic process
TCONS_00031219	Aldehyde dehydrogenase family 7 member A1	P	GO:0046486	glycerolipid metabolic process
TCONS_00006650	Phosphoglycerate bisphosphoglycerate mutase family isoform 1	C	GO:0005829	cytosol
TCONS_00006650	Phosphoglycerate bisphosphoglycerate mutase family isoform 1	F	GO:0016791	phosphatase activity
TCONS_00006650	Phosphoglycerate bisphosphoglycerate mutase family isoform 1	F	GO:0016853	isomerase activity
TCONS_00006650	Phosphoglycerate bisphosphoglycerate mutase family isoform 1	P	GO:0008152	metabolic process
TCONS_00041582	probable pectinesterase pectinesterase inhibitor 6-like	C	GO:0005618	cell wall
TCONS_00041582	probable pectinesterase pectinesterase inhibitor 6-like	F	GO:0004857	enzyme inhibitor activity
TCONS_00041582	probable pectinesterase pectinesterase inhibitor 6-like	F	GO:0030599	pectinesterase activity
TCONS_00041582	probable pectinesterase pectinesterase inhibitor 6-like	P	GO:0042545	cell wall modification
TCONS_00041582	probable pectinesterase pectinesterase inhibitor 6-like	P	GO:0005982	starch metabolic process
TCONS_00041582	probable pectinesterase pectinesterase inhibitor 6-like	P	GO:0005985	sucrose metabolic process
TCONS_00030498	Desacetoxyvindoline 4-	F	GO:0016491	oxidoreductase activity
TCONS_00030498	Desacetoxyvindoline 4-	P	GO:0055114	oxidation-reduction process
TCONS_00025457	phosphoenolpyruvate carboxykinase [ATP]-like	C	GO:0005829	cytosol
TCONS_00025457	phosphoenolpyruvate carboxykinase [ATP]-like	F	GO:0004612	phosphoenolpyruvate carboxykinase (ATP) activity
TCONS_00025457	phosphoenolpyruvate carboxykinase [ATP]-like	F	GO:0005524	ATP binding
TCONS_00025457	phosphoenolpyruvate carboxykinase [ATP]-like	F	GO:0016301	kinase activity
TCONS_00025457	phosphoenolpyruvate carboxykinase [ATP]-like	P	GO:0006094	gluconeogenesis
TCONS_00025457	phosphoenolpyruvate carboxykinase [ATP]-like	P	GO:0016310	phosphorylation
TCONS_00025457	phosphoenolpyruvate carboxykinase [ATP]-like	P	GO:0006099	tricarboxylic acid cycle
TCONS_00025457	phosphoenolpyruvate carboxykinase [ATP]-like	P	GO:0015976	carbon utilization
TCONS_00002130	chlorophyll a-b binding chloroplastic-like	C	GO:0009522	photosystem I
TCONS_00002130	chlorophyll a-b binding chloroplastic-like	C	GO:0009535	chloroplast thylakoid membrane
TCONS_00002130	chlorophyll a-b binding chloroplastic-like	C	GO:0009941	chloroplast envelope
TCONS_00002130	chlorophyll a-b binding chloroplastic-like	C	GO:0010287	plastoglobule
TCONS_00002130	chlorophyll a-b binding chloroplastic-like	C	GO:0016021	integral to membrane
TCONS_00002130	chlorophyll a-b binding chloroplastic-like	F	GO:0005198	structural molecule activity
TCONS_00002130	chlorophyll a-b binding chloroplastic-like	F	GO:0016168	chlorophyll binding
TCONS_00002130	chlorophyll a-b binding chloroplastic-like	F	GO:0031409	pigment binding
TCONS_00002130	chlorophyll a-b binding chloroplastic-like	F	GO:0046872	metal ion binding
TCONS_00002130	chlorophyll a-b binding chloroplastic-like	P	GO:0009416	response to light stimulus
TCONS_00002130	chlorophyll a-b binding chloroplastic-like	P	GO:0009768	photosynthesis, light harvesting in photosystem I
TCONS_00002130	chlorophyll a-b binding chloroplastic-like	P	GO:0018298	protein-chromophore linkage
TCONS_00004582	29 kDa ribonucleo	C	GO:0009536	plastid
TCONS_00004582	29 kDa ribonucleo	F	GO:0000166	nucleotide binding
TCONS_00004582	29 kDa ribonucleo	F	GO:0003676	nucleic acid binding
TCONS_00026046	UDP-sulfoquinovose chloroplastic-like	C	GO:0009507	chloroplast
TCONS_00026046	UDP-sulfoquinovose chloroplastic-like	F	GO:0016787	hydrolase activity
TCONS_00026046	UDP-sulfoquinovose chloroplastic-like	F	GO:0050662	coenzyme binding
TCONS_00014501	Phosphoglucomutase family	C	GO:0005829	cytosol
TCONS_00014501	Phosphoglucomutase family	C	GO:0009570	chloroplast stroma
TCONS_00014501	Phosphoglucomutase family	C	GO:0009941	chloroplast envelope
TCONS_00014501	Phosphoglucomutase family	C	GO:0010319	stromule
TCONS_00014501	Phosphoglucomutase family	C	GO:0016021	integral to membrane
TCONS_00014501	Phosphoglucomutase family	C	GO:0048046	apoplast
TCONS_00014501	Phosphoglucomutase family	F	GO:0000287	magnesium ion binding
TCONS_00014501	Phosphoglucomutase family	F	GO:0004614	phosphoglucomutase activity
TCONS_00014501	Phosphoglucomutase family	P	GO:0005978	glycogen biosynthetic process
TCONS_00014501	Phosphoglucomutase family	P	GO:0009590	detection of gravity
TCONS_00014501	Phosphoglucomutase family	P	GO:0019252	starch biosynthetic process
TCONS_00014501	Phosphoglucomutase family	P	GO:0019388	galactose catabolic process
TCONS_00014501	Phosphoglucomutase family	P	GO:0005985	sucrose metabolic process
TCONS_00014501	Phosphoglucomutase family	P	GO:0006094	gluconeogenesis
TCONS_00014501	Phosphoglucomutase family	P	GO:0006096	glycolysis
TCONS_00014501	Phosphoglucomutase family	P	GO:0006098	pentose-phosphate shunt
TCONS_00014501	Phosphoglucomutase family	P	GO:0019872	streptomycin biosynthetic process
TCONS_00012698	solanesyl diphosphate	F	GO:0016765	transferase activity, transferring alkyl or aryl (other than methyl) groups
TCONS_00012698	solanesyl diphosphate	P	GO:0008299	isoprenoid biosynthetic process
TCONS_00012698	solanesyl diphosphate	P	GO:0015979	photosynthesis
TCONS_00014361	superoxide dismutase [Fe] chloroplastic-like	C	GO:0044434	chloroplast part
TCONS_00014361	superoxide dismutase [Fe] chloroplastic-like	F	GO:0004784	superoxide dismutase activity
TCONS_00014361	superoxide dismutase [Fe] chloroplastic-like	F	GO:0046872	metal ion binding
TCONS_00014361	superoxide dismutase [Fe] chloroplastic-like	P	GO:0019430	removal of superoxide radicals
TCONS_00014361	superoxide dismutase [Fe] chloroplastic-like	P	GO:0055114	oxidation-reduction process
TCONS_00026820	acetyltransferase At1g77540-like	F	GO:0016746	transferase activity, transferring acyl groups
TCONS_00005088	imidazole glycerol phosphate synthase chloroplastic-like	C	GO:0009570	chloroplast stroma
TCONS_00005088	imidazole glycerol phosphate synthase chloroplastic-like	F	GO:0000107	imidazoleglycerol-phosphate synthase activity
TCONS_00005088	imidazole glycerol phosphate synthase chloroplastic-like	F	GO:0016833	oxo-acid-lyase activity
TCONS_00005088	imidazole glycerol phosphate synthase chloroplastic-like	F	GO:0016853	isomerase activity
TCONS_00005088	imidazole glycerol phosphate synthase chloroplastic-like	P	GO:0000105	histidine biosynthetic process
TCONS_00005088	imidazole glycerol phosphate synthase chloroplastic-like	C	GO:0009382	imidazoleglycerol-phosphate synthase complex
TCONS_00024841	uncharacterized aarF domain-containing kinase chloroplastic-like	F	GO:0004672	protein kinase activity
TCONS_00024841	uncharacterized aarF domain-containing kinase chloroplastic-like	F	GO:0005524	ATP binding
TCONS_00024841	uncharacterized aarF domain-containing kinase chloroplastic-like	P	GO:0006468	protein phosphorylation
TCONS_00054720	dnaJ homolog subfamily B member 13-like isoform 1	F	GO:0051082	unfolded protein binding
TCONS_00054720	dnaJ homolog subfamily B member 13-like isoform 1	P	GO:0006457	protein folding
TCONS_00032450	Haloacid dehalogenase-like hydrolase superfamily isoform 1	C	GO:0044434	chloroplast part
TCONS_00032450	Haloacid dehalogenase-like hydrolase superfamily isoform 1	F	GO:0016787	hydrolase activity
TCONS_00032450	Haloacid dehalogenase-like hydrolase superfamily isoform 1	P	GO:0008152	metabolic process
TCONS_00029808	brassinosteroid-regulated BRU1-like	C	GO:0005618	cell wall
TCONS_00029808	brassinosteroid-regulated BRU1-like	C	GO:0016020	membrane
TCONS_00029808	brassinosteroid-regulated BRU1-like	C	GO:0048046	apoplast
TCONS_00029808	brassinosteroid-regulated BRU1-like	F	GO:0004553	hydrolase activity, hydrolyzing O-glycosyl compounds
TCONS_00029808	brassinosteroid-regulated BRU1-like	F	GO:0016762	xyloglucan:xyloglucosyl transferase activity
TCONS_00029808	brassinosteroid-regulated BRU1-like	P	GO:0010411	xyloglucan metabolic process
TCONS_00029808	brassinosteroid-regulated BRU1-like	P	GO:0042546	cell wall biogenesis
TCONS_00029808	brassinosteroid-regulated BRU1-like	P	GO:0071555	cell wall organization
TCONS_00030189	uncharacterized LOC101214199 isoform 1	C	GO:0016021	integral to membrane
TCONS_00030189	uncharacterized LOC101214199 isoform 1	F	GO:0005515	protein binding
TCONS_00052768	D-arabinono-1,4-lactone oxidase family	C	GO:0005576	extracellular region
TCONS_00052768	D-arabinono-1,4-lactone oxidase family	C	GO:0016020	membrane
TCONS_00052768	D-arabinono-1,4-lactone oxidase family	F	GO:0003885	D-arabinono-1,4-lactone oxidase activity
TCONS_00052768	D-arabinono-1,4-lactone oxidase family	P	GO:0055114	oxidation-reduction process
TCONS_00007094	dehydrodolichyl diphosphate synthase 2-like	C	GO:0009507	chloroplast
TCONS_00007094	dehydrodolichyl diphosphate synthase 2-like	F	GO:0016765	transferase activity, transferring alkyl or aryl (other than methyl) groups
TCONS_00007640	probable phosphatase 2C 26-like	F	GO:0003824	catalytic activity
TCONS_00041254	glutathione S-transferase U17	C	GO:0005737	cytoplasm
TCONS_00041254	glutathione S-transferase U17	F	GO:0004364	glutathione transferase activity
TCONS_00041254	glutathione S-transferase U17	F	GO:0005515	protein binding
TCONS_00041254	glutathione S-transferase U17	P	GO:0006749	glutathione metabolic process
TCONS_00041254	glutathione S-transferase U17	P	GO:0009407	toxin catabolic process
TCONS_00041254	glutathione S-transferase U17	P	GO:0006803	glutathione conjugation reaction
TCONS_00028053	alpha-galactosidase alpha-n-	C	GO:0009505	plant-type cell wall
TCONS_00028053	alpha-galactosidase alpha-n-	C	GO:0016020	membrane
TCONS_00028053	alpha-galactosidase alpha-n-	C	GO:0048046	apoplast
TCONS_00028053	alpha-galactosidase alpha-n-	F	GO:0052692	raffinose alpha-galactosidase activity
TCONS_00028053	alpha-galactosidase alpha-n-	P	GO:0005975	carbohydrate metabolic process
TCONS_00020442	Thylakoid lumenal kDa chloroplast	C	GO:0009579	thylakoid
TCONS_00024789	31 kDa chloroplastic-like	C	GO:0009507	chloroplast
TCONS_00024789	31 kDa chloroplastic-like	F	GO:0000166	nucleotide binding
TCONS_00024789	31 kDa chloroplastic-like	F	GO:0003676	nucleic acid binding
TCONS_00021204	enolase chloroplastic-like	C	GO:0000015	phosphopyruvate hydratase complex
TCONS_00021204	enolase chloroplastic-like	C	GO:0009570	chloroplast stroma
TCONS_00021204	enolase chloroplastic-like	F	GO:0000287	magnesium ion binding
TCONS_00021204	enolase chloroplastic-like	F	GO:0004634	phosphopyruvate hydratase activity
TCONS_00021204	enolase chloroplastic-like	P	GO:0006096	glycolysis
TCONS_00021204	enolase chloroplastic-like	P	GO:0009735	response to cytokinin stimulus
TCONS_00021204	enolase chloroplastic-like	P	GO:0010090	trichome morphogenesis
TCONS_00021204	enolase chloroplastic-like	P	GO:0000162	tryptophan biosynthetic process
TCONS_00021204	enolase chloroplastic-like	P	GO:0006094	gluconeogenesis
TCONS_00021204	enolase chloroplastic-like	P	GO:0006571	tyrosine biosynthetic process
TCONS_00021204	enolase chloroplastic-like	P	GO:0009094	L-phenylalanine biosynthetic process
TCONS_00047772	copper zinc superoxide dismutase 3 family	C	GO:0005737	cytoplasm
TCONS_00047772	copper zinc superoxide dismutase 3 family	F	GO:0004784	superoxide dismutase activity
TCONS_00047772	copper zinc superoxide dismutase 3 family	F	GO:0005507	copper ion binding
TCONS_00047772	copper zinc superoxide dismutase 3 family	F	GO:0008270	zinc ion binding
TCONS_00047772	copper zinc superoxide dismutase 3 family	P	GO:0019430	removal of superoxide radicals
TCONS_00047772	copper zinc superoxide dismutase 3 family	P	GO:0055114	oxidation-reduction process
TCONS_00003964	5 -adenylylsulfate reductase chloroplastic-like	F	GO:0016671	oxidoreductase activity, acting on a sulfur group of donors, disulfide as acceptor
TCONS_00003964	5 -adenylylsulfate reductase chloroplastic-like	P	GO:0019419	sulfate reduction
TCONS_00003964	5 -adenylylsulfate reductase chloroplastic-like	P	GO:0045454	cell redox homeostasis
TCONS_00013702	Aldolase superfamily	F	GO:0004332	fructose-bisphosphate aldolase activity
TCONS_00013702	Aldolase superfamily	P	GO:0006096	glycolysis
TCONS_00013702	Aldolase superfamily	P	GO:0006000	fructose metabolic process
TCONS_00013702	Aldolase superfamily	P	GO:0006013	mannose metabolic process
TCONS_00013702	Aldolase superfamily	P	GO:0006020	inositol metabolic process
TCONS_00013702	Aldolase superfamily	P	GO:0006094	gluconeogenesis
TCONS_00013702	Aldolase superfamily	P	GO:0006098	pentose-phosphate shunt
TCONS_00013702	Aldolase superfamily	P	GO:0015976	carbon utilization
TCONS_00011367	beta-1,3-glucanase	F	GO:0004553	hydrolase activity, hydrolyzing O-glycosyl compounds
TCONS_00011367	beta-1,3-glucanase	P	GO:0005975	carbohydrate metabolic process
TCONS_00010160	protease complex subunit 3	C	GO:0005739	mitochondrion
TCONS_00010160	protease complex subunit 3	C	GO:0009570	chloroplast stroma
TCONS_00010160	protease complex subunit 3	C	GO:0009579	thylakoid
TCONS_00010160	protease complex subunit 3	C	GO:0009941	chloroplast envelope
TCONS_00010160	protease complex subunit 3	F	GO:0004252	serine-type endopeptidase activity
TCONS_00010160	protease complex subunit 3	P	GO:0006508	proteolysis
TCONS_00036102	40S ribosomal S29-like	C	GO:0005634	nucleus
TCONS_00036102	40S ribosomal S29-like	C	GO:0022627	cytosolic small ribosomal subunit
TCONS_00036102	40S ribosomal S29-like	F	GO:0003677	DNA binding
TCONS_00036102	40S ribosomal S29-like	F	GO:0003723	RNA binding
TCONS_00036102	40S ribosomal S29-like	F	GO:0003735	structural constituent of ribosome
TCONS_00036102	40S ribosomal S29-like	F	GO:0008270	zinc ion binding
TCONS_00036102	40S ribosomal S29-like	P	GO:0006412	translation
TCONS_00036102	40S ribosomal S29-like	P	GO:0042254	ribosome biogenesis
TCONS_00046747	alpha-L-arabinofuranosidase beta-D-xylosidase	C	GO:0009505	plant-type cell wall
TCONS_00046747	alpha-L-arabinofuranosidase beta-D-xylosidase	C	GO:0016020	membrane
TCONS_00046747	alpha-L-arabinofuranosidase beta-D-xylosidase	F	GO:0009044	xylan 1,4-beta-xylosidase activity
TCONS_00046747	alpha-L-arabinofuranosidase beta-D-xylosidase	F	GO:0046556	alpha-N-arabinofuranosidase activity
TCONS_00046747	alpha-L-arabinofuranosidase beta-D-xylosidase	P	GO:0031222	arabinan catabolic process
TCONS_00046747	alpha-L-arabinofuranosidase beta-D-xylosidase	P	GO:0045493	xylan catabolic process
TCONS_00046747	alpha-L-arabinofuranosidase beta-D-xylosidase	P	GO:0005982	starch metabolic process
TCONS_00046747	alpha-L-arabinofuranosidase beta-D-xylosidase	P	GO:0005985	sucrose metabolic process
TCONS_00046747	alpha-L-arabinofuranosidase beta-D-xylosidase	P	GO:0009117	nucleotide metabolic process
TCONS_00025100	DPP6 N-terminal domain	F	GO:0005515	protein binding
TCONS_00018852	uv excision repair	C	GO:0005634	nucleus
TCONS_00018852	uv excision repair	C	GO:0005737	cytoplasm
TCONS_00018852	uv excision repair	F	GO:0003684	damaged DNA binding
TCONS_00018852	uv excision repair	F	GO:0043130	ubiquitin binding
TCONS_00018852	uv excision repair	P	GO:0006289	nucleotide-excision repair
TCONS_00018852	uv excision repair	P	GO:0043161	proteasomal ubiquitin-dependent protein catabolic process
TCONS_00019980	Malonyl- isoflavone 7-O-glucoside-6 -O-malonyltransferase	F	GO:0016747	transferase activity, transferring acyl groups other than amino-acyl groups
TCONS_00027905	phosphatase 2C 57	F	GO:0004722	protein serine/threonine phosphatase activity
TCONS_00027905	phosphatase 2C 57	F	GO:0046872	metal ion binding
TCONS_00027905	phosphatase 2C 57	P	GO:0006470	protein dephosphorylation
TCONS_00027905	phosphatase 2C 57	C	GO:0008287	protein serine/threonine phosphatase complex
TCONS_00042417	glutathione peroxidase	C	GO:0005634	nucleus
TCONS_00042417	glutathione peroxidase	C	GO:0005829	cytosol
TCONS_00042417	glutathione peroxidase	F	GO:0004602	glutathione peroxidase activity
TCONS_00042417	glutathione peroxidase	F	GO:0046872	metal ion binding
TCONS_00042417	glutathione peroxidase	P	GO:0006979	response to oxidative stress
TCONS_00042417	glutathione peroxidase	P	GO:0055114	oxidation-reduction process
TCONS_00042417	glutathione peroxidase	N	GO:0098869
TCONS_00042417	glutathione peroxidase	P	GO:0006749	glutathione metabolic process
TCONS_00042417	glutathione peroxidase	P	GO:0006804	peroxidase reaction
TCONS_00038681	shikimate chloroplastic-like	C	GO:0009507	chloroplast
TCONS_00038681	shikimate chloroplastic-like	F	GO:0000287	magnesium ion binding
TCONS_00038681	shikimate chloroplastic-like	F	GO:0004765	shikimate kinase activity
TCONS_00038681	shikimate chloroplastic-like	P	GO:0009657	plastid organization
TCONS_00038681	shikimate chloroplastic-like	P	GO:0019632	shikimate metabolic process
TCONS_00038681	shikimate chloroplastic-like	P	GO:0000162	tryptophan biosynthetic process
TCONS_00038681	shikimate chloroplastic-like	P	GO:0006571	tyrosine biosynthetic process
TCONS_00038681	shikimate chloroplastic-like	P	GO:0009094	L-phenylalanine biosynthetic process
TCONS_00000976	probable galactinol--sucrose galactosyltransferase 2-like	F	GO:0016740	transferase activity
TCONS_00033858	malate glyoxysomal-like	C	GO:0009514	glyoxysome
TCONS_00033858	malate glyoxysomal-like	F	GO:0030060	L-malate dehydrogenase activity
TCONS_00033858	malate glyoxysomal-like	P	GO:0006097	glyoxylate cycle
TCONS_00033858	malate glyoxysomal-like	P	GO:0006108	malate metabolic process
TCONS_00033858	malate glyoxysomal-like	P	GO:0006090	pyruvate metabolic process
TCONS_00033858	malate glyoxysomal-like	P	GO:0019643	reductive tricarboxylic acid cycle
TCONS_00043516	NAD(P)-binding Rossmann-fold superfamily isoform 1	C	GO:0009507	chloroplast
TCONS_00043516	NAD(P)-binding Rossmann-fold superfamily isoform 1	F	GO:0003954	NADH dehydrogenase activity
TCONS_00043516	NAD(P)-binding Rossmann-fold superfamily isoform 1	P	GO:1901006	ubiquinone-6 biosynthetic process
TCONS_00043516	NAD(P)-binding Rossmann-fold superfamily isoform 1	P	GO:0006118	electron transport
TCONS_00046972	NADPH-dependent thioredoxin reductase 3-like	C	GO:0009507	chloroplast
TCONS_00046972	NADPH-dependent thioredoxin reductase 3-like	F	GO:0004791	thioredoxin-disulfide reductase activity
TCONS_00046972	NADPH-dependent thioredoxin reductase 3-like	P	GO:0019430	removal of superoxide radicals
TCONS_00046972	NADPH-dependent thioredoxin reductase 3-like	P	GO:0031326	regulation of cellular biosynthetic process
TCONS_00046972	NADPH-dependent thioredoxin reductase 3-like	P	GO:0045454	cell redox homeostasis
TCONS_00046972	NADPH-dependent thioredoxin reductase 3-like	P	GO:0055114	oxidation-reduction process
TCONS_00046972	NADPH-dependent thioredoxin reductase 3-like	P	GO:0006118	electron transport
TCONS_00046972	NADPH-dependent thioredoxin reductase 3-like	P	GO:0006206	pyrimidine nucleobase metabolic process
TCONS_00030928	CXE carboxylesterase	F	GO:0033987	2-hydroxyisoflavanone dehydratase activity
TCONS_00030928	CXE carboxylesterase	F	GO:0052689	carboxylic ester hydrolase activity
TCONS_00030928	CXE carboxylesterase	P	GO:0009717	isoflavonoid biosynthetic process
TCONS_00018719	sorting nexin	C	GO:0005771	multivesicular body
TCONS_00018719	sorting nexin	C	GO:0005829	cytosol
TCONS_00018719	sorting nexin	C	GO:0019898	extrinsic to membrane
TCONS_00018719	sorting nexin	C	GO:0030904	retromer complex
TCONS_00018719	sorting nexin	F	GO:0035091	phosphatidylinositol binding
TCONS_00018719	sorting nexin	P	GO:0006623	protein targeting to vacuole
TCONS_00018719	sorting nexin	P	GO:0006896	Golgi to vacuole transport
TCONS_00018719	sorting nexin	P	GO:0006897	endocytosis
TCONS_00018719	sorting nexin	P	GO:0009958	positive gravitropism
TCONS_00018719	sorting nexin	P	GO:0010252	auxin homeostasis
TCONS_00018719	sorting nexin	P	GO:0016050	vesicle organization
TCONS_00018719	sorting nexin	P	GO:0048364	root development
TCONS_00010745	prolycopene chloroplastic-like	C	GO:0009507	chloroplast
TCONS_00010745	prolycopene chloroplastic-like	F	GO:0016491	oxidoreductase activity
TCONS_00010745	prolycopene chloroplastic-like	P	GO:0055114	oxidation-reduction process
TCONS_00037980	methylthioribose kinase-like	F	GO:0046522	S-methyl-5-thioribose kinase activity
TCONS_00037980	methylthioribose kinase-like	P	GO:0009086	methionine biosynthetic process
TCONS_00020511	nucleoside diphosphate kinase chloroplastic-like	C	GO:0044434	chloroplast part
TCONS_00020511	nucleoside diphosphate kinase chloroplastic-like	F	GO:0000166	nucleotide binding
TCONS_00020511	nucleoside diphosphate kinase chloroplastic-like	F	GO:0004550	nucleoside diphosphate kinase activity
TCONS_00020511	nucleoside diphosphate kinase chloroplastic-like	P	GO:0006165	nucleoside diphosphate phosphorylation
TCONS_00020511	nucleoside diphosphate kinase chloroplastic-like	P	GO:0006183	GTP biosynthetic process
TCONS_00020511	nucleoside diphosphate kinase chloroplastic-like	P	GO:0006228	UTP biosynthetic process
TCONS_00020511	nucleoside diphosphate kinase chloroplastic-like	P	GO:0006241	CTP biosynthetic process
TCONS_00020511	nucleoside diphosphate kinase chloroplastic-like	P	GO:0007165	signal transduction
TCONS_00020511	nucleoside diphosphate kinase chloroplastic-like	P	GO:0042221	response to chemical stimulus
TCONS_00020511	nucleoside diphosphate kinase chloroplastic-like	P	GO:0006144	purine nucleobase metabolic process
TCONS_00020511	nucleoside diphosphate kinase chloroplastic-like	P	GO:0006206	pyrimidine nucleobase metabolic process
TCONS_00009366	tropinone reductase homolog At1g07440-like	F	GO:0016491	oxidoreductase activity
TCONS_00037825	ATP-dependent Clp protease proteolytic subunit-related chloroplastic-like	C	GO:0009570	chloroplast stroma
TCONS_00037825	ATP-dependent Clp protease proteolytic subunit-related chloroplastic-like	F	GO:0008233	peptidase activity
TCONS_00007292	triosephosphate cytosolic-like	C	GO:0005618	cell wall
TCONS_00007292	triosephosphate cytosolic-like	C	GO:0005739	mitochondrion
TCONS_00007292	triosephosphate cytosolic-like	C	GO:0005774	vacuolar membrane
TCONS_00007292	triosephosphate cytosolic-like	C	GO:0005829	cytosol
TCONS_00007292	triosephosphate cytosolic-like	C	GO:0005886	plasma membrane
TCONS_00007292	triosephosphate cytosolic-like	C	GO:0009506	plasmodesma
TCONS_00007292	triosephosphate cytosolic-like	C	GO:0009570	chloroplast stroma
TCONS_00007292	triosephosphate cytosolic-like	C	GO:0048046	apoplast
TCONS_00007292	triosephosphate cytosolic-like	F	GO:0004807	triose-phosphate isomerase activity
TCONS_00007292	triosephosphate cytosolic-like	F	GO:0005507	copper ion binding
TCONS_00007292	triosephosphate cytosolic-like	P	GO:0006094	gluconeogenesis
TCONS_00007292	triosephosphate cytosolic-like	P	GO:0006096	glycolysis
TCONS_00007292	triosephosphate cytosolic-like	P	GO:0009735	response to cytokinin stimulus
TCONS_00007292	triosephosphate cytosolic-like	P	GO:0019563	glycerol catabolic process
TCONS_00007292	triosephosphate cytosolic-like	P	GO:0046166	glyceraldehyde-3-phosphate biosynthetic process
TCONS_00007292	triosephosphate cytosolic-like	P	GO:0006000	fructose metabolic process
TCONS_00007292	triosephosphate cytosolic-like	P	GO:0006013	mannose metabolic process
TCONS_00007292	triosephosphate cytosolic-like	P	GO:0006020	inositol metabolic process
TCONS_00007292	triosephosphate cytosolic-like	P	GO:0015976	carbon utilization
TCONS_00007292	triosephosphate cytosolic-like	P	GO:0046486	glycerolipid metabolic process
TCONS_00034179	gamma-glutamyltranspeptidase 1-like	C	GO:0016020	membrane
TCONS_00034179	gamma-glutamyltranspeptidase 1-like	F	GO:0003840	gamma-glutamyltransferase activity
TCONS_00034179	gamma-glutamyltranspeptidase 1-like	P	GO:0006749	glutathione metabolic process
TCONS_00034179	gamma-glutamyltranspeptidase 1-like	P	GO:0006691	leukotriene metabolic process
TCONS_00034179	gamma-glutamyltranspeptidase 1-like	P	GO:0006693	prostaglandin metabolic process
TCONS_00034179	gamma-glutamyltranspeptidase 1-like	P	GO:0019530	taurine metabolic process
TCONS_00008895	pleiotropic drug resistance 2-like	C	GO:0016020	membrane
TCONS_00008895	pleiotropic drug resistance 2-like	F	GO:0005524	ATP binding
TCONS_00008895	pleiotropic drug resistance 2-like	F	GO:0016887	ATPase activity
TCONS_00008895	pleiotropic drug resistance 2-like	P	GO:0044765	single-organism transport
TCONS_00008895	pleiotropic drug resistance 2-like	P	GO:0071702	organic substance transport
TCONS_00043781	UDP-glucose 4-epimerase	F	GO:0003978	UDP-glucose 4-epimerase activity
TCONS_00043781	UDP-glucose 4-epimerase	P	GO:0006012	galactose metabolic process
TCONS_00043781	UDP-glucose 4-epimerase	P	GO:0009117	nucleotide metabolic process
TCONS_00043781	UDP-glucose 4-epimerase	P	GO:0009225	nucleotide-sugar metabolic process
TCONS_00038288	amidase -like	C	GO:0016020	membrane
TCONS_00038288	amidase -like	F	GO:0016884	carbon-nitrogen ligase activity, with glutamine as amido-N-donor
TCONS_00048011	Syntaxin of plants 71	C	GO:0005634	nucleus
TCONS_00048011	Syntaxin of plants 71	C	GO:0005783	endoplasmic reticulum
TCONS_00048011	Syntaxin of plants 71	C	GO:0005886	plasma membrane
TCONS_00048011	Syntaxin of plants 71	C	GO:0009506	plasmodesma
TCONS_00048011	Syntaxin of plants 71	C	GO:0016021	integral to membrane
TCONS_00048011	Syntaxin of plants 71	C	GO:0031201	SNARE complex
TCONS_00048011	Syntaxin of plants 71	F	GO:0000149	SNARE binding
TCONS_00048011	Syntaxin of plants 71	F	GO:0005484	SNAP receptor activity
TCONS_00048011	Syntaxin of plants 71	F	GO:0008565	protein transporter activity
TCONS_00048011	Syntaxin of plants 71	P	GO:0006612	protein targeting to membrane
TCONS_00048011	Syntaxin of plants 71	P	GO:0006906	vesicle fusion
TCONS_00048011	Syntaxin of plants 71	P	GO:0048278	vesicle docking
TCONS_00022747	peptidyl-prolyl cis-trans isomerase B-like	F	GO:0003755	peptidyl-prolyl cis-trans isomerase activity
TCONS_00022747	peptidyl-prolyl cis-trans isomerase B-like	P	GO:0000413	protein peptidyl-prolyl isomerization
TCONS_00022747	peptidyl-prolyl cis-trans isomerase B-like	P	GO:0006457	protein folding
TCONS_00026429	lupus La homolog A-like	C	GO:0005634	nucleus
TCONS_00026429	lupus La homolog A-like	C	GO:0030529	ribonucleoprotein complex
TCONS_00026429	lupus La homolog A-like	F	GO:0000166	nucleotide binding
TCONS_00026429	lupus La homolog A-like	F	GO:0003723	RNA binding
TCONS_00026429	lupus La homolog A-like	P	GO:0006396	RNA processing
TCONS_00009892	Sorting nexin-	C	GO:0005768	endosome
TCONS_00009892	Sorting nexin-	C	GO:0019898	extrinsic to membrane
TCONS_00009892	Sorting nexin-	F	GO:0035091	phosphatidylinositol binding
TCONS_00009892	Sorting nexin-	P	GO:0006897	endocytosis
TCONS_00009892	Sorting nexin-	P	GO:0016050	vesicle organization
TCONS_00013568	chloroplast inner envelope	C	GO:0005737	cytoplasm
TCONS_00013568	chloroplast inner envelope	C	GO:0016020	membrane
TCONS_00013568	chloroplast inner envelope	F	GO:0008757	S-adenosylmethionine-dependent methyltransferase activity
TCONS_00013568	chloroplast inner envelope	P	GO:0032259	methylation
TCONS_00028559	vesicle-associated membrane 726-like	C	GO:0016021	integral to membrane
TCONS_00028559	vesicle-associated membrane 726-like	C	GO:0031201	SNARE complex
TCONS_00028559	vesicle-associated membrane 726-like	F	GO:0000149	SNARE binding
TCONS_00028559	vesicle-associated membrane 726-like	F	GO:0005484	SNAP receptor activity
TCONS_00028559	vesicle-associated membrane 726-like	P	GO:0006887	exocytosis
TCONS_00028559	vesicle-associated membrane 726-like	P	GO:0006906	vesicle fusion
TCONS_00038871	cysteine-rich repeat secretory 55-like	F	GO:0016301	kinase activity
TCONS_00038871	cysteine-rich repeat secretory 55-like	P	GO:0016310	phosphorylation
TCONS_00036526	serine carboxypeptidase-like 18-like	F	GO:0004185	serine-type carboxypeptidase activity
TCONS_00036526	serine carboxypeptidase-like 18-like	P	GO:0006508	proteolysis
TCONS_00039032	signal recognition particle 43 kDa chloroplastic-like	C	GO:0009507	chloroplast
TCONS_00039032	signal recognition particle 43 kDa chloroplastic-like	C	GO:0080085	signal recognition particle, chloroplast targeting
TCONS_00039032	signal recognition particle 43 kDa chloroplastic-like	F	GO:0005515	protein binding
TCONS_00039032	signal recognition particle 43 kDa chloroplastic-like	P	GO:0009416	response to light stimulus
TCONS_00039032	signal recognition particle 43 kDa chloroplastic-like	P	GO:0045038	protein import into chloroplast thylakoid membrane
TCONS_00015839	probable monodehydroascorbate cytoplasmic isoform 2-like	C	GO:0005778	peroxisomal membrane
TCONS_00015839	probable monodehydroascorbate cytoplasmic isoform 2-like	C	GO:0009941	chloroplast envelope
TCONS_00015839	probable monodehydroascorbate cytoplasmic isoform 2-like	C	GO:0016021	integral to membrane
TCONS_00015839	probable monodehydroascorbate cytoplasmic isoform 2-like	F	GO:0016656	monodehydroascorbate reductase (NADH) activity
TCONS_00015839	probable monodehydroascorbate cytoplasmic isoform 2-like	F	GO:0050660	flavin adenine dinucleotide binding
TCONS_00015839	probable monodehydroascorbate cytoplasmic isoform 2-like	P	GO:0042744	hydrogen peroxide catabolic process
TCONS_00015839	probable monodehydroascorbate cytoplasmic isoform 2-like	P	GO:0055114	oxidation-reduction process
TCONS_00015839	probable monodehydroascorbate cytoplasmic isoform 2-like	P	GO:0006118	electron transport
TCONS_00015839	probable monodehydroascorbate cytoplasmic isoform 2-like	P	GO:0019852	L-ascorbic acid metabolic process
TCONS_00015904	ferredoxin-thioredoxin reductase catalytic chloroplastic-like	F	GO:0009055	electron carrier activity
TCONS_00015904	ferredoxin-thioredoxin reductase catalytic chloroplastic-like	F	GO:0030385	ferredoxin:thioredoxin reductase activity
TCONS_00015904	ferredoxin-thioredoxin reductase catalytic chloroplastic-like	F	GO:0051539	4 iron, 4 sulfur cluster binding
TCONS_00015904	ferredoxin-thioredoxin reductase catalytic chloroplastic-like	P	GO:0055114	oxidation-reduction process
TCONS_00015904	ferredoxin-thioredoxin reductase catalytic chloroplastic-like	P	GO:0006118	electron transport
TCONS_00015904	ferredoxin-thioredoxin reductase catalytic chloroplastic-like	C	GO:0030386	ferredoxin:thioredoxin reductase complex
TCONS_00005545	aminoacyl tRNA synthase complex-interacting multifunctional 1-like	C	GO:0009507	chloroplast
TCONS_00005545	aminoacyl tRNA synthase complex-interacting multifunctional 1-like	F	GO:0000049	tRNA binding
TCONS_00006236	probable carboxylesterase 8-like	F	GO:0016787	hydrolase activity
TCONS_00006236	probable carboxylesterase 8-like	P	GO:0008152	metabolic process
TCONS_00016357	uncharacterized aarF domain-containing kinase chloroplastic-like	C	GO:0009507	chloroplast
TCONS_00016357	uncharacterized aarF domain-containing kinase chloroplastic-like	F	GO:0004672	protein kinase activity
TCONS_00016357	uncharacterized aarF domain-containing kinase chloroplastic-like	F	GO:0005524	ATP binding
TCONS_00016357	uncharacterized aarF domain-containing kinase chloroplastic-like	P	GO:0006468	protein phosphorylation
TCONS_00016357	uncharacterized aarF domain-containing kinase chloroplastic-like	P	GO:0065007	biological regulation
TCONS_00005608	class IV chitinase	F	GO:0004568	chitinase activity
TCONS_00005608	class IV chitinase	P	GO:0005975	carbohydrate metabolic process
TCONS_00005608	class IV chitinase	P	GO:0006032	chitin catabolic process
TCONS_00005608	class IV chitinase	P	GO:0016998	cell wall macromolecule catabolic process
TCONS_00032992	Quinone oxidoreductase	F	GO:0008270	zinc ion binding
TCONS_00032992	Quinone oxidoreductase	F	GO:0016491	oxidoreductase activity
TCONS_00032992	Quinone oxidoreductase	P	GO:0055114	oxidation-reduction process
TCONS_00004780	Blue copper	C	GO:0016020	membrane
TCONS_00004780	Blue copper	F	GO:0009055	electron carrier activity
TCONS_00004780	Blue copper	P	GO:0006118	electron transport
TCONS_00018660	Progesterone 5-beta-reductase	F	GO:0003824	catalytic activity
TCONS_00018660	Progesterone 5-beta-reductase	P	GO:0044710	single-organism metabolic process
TCONS_00047011	eukaryotic peptide chain release factor subunit 1-3-like	F	GO:0016149	translation release factor activity, codon specific
TCONS_00047011	eukaryotic peptide chain release factor subunit 1-3-like	C	GO:0005840	ribosome
TCONS_00047011	eukaryotic peptide chain release factor subunit 1-3-like	P	GO:0006444	'de novo' cotranslational protein folding
TCONS_00047011	eukaryotic peptide chain release factor subunit 1-3-like	P	GO:0006449	regulation of translational termination
TCONS_00047011	eukaryotic peptide chain release factor subunit 1-3-like	C	GO:0018444	translation release factor complex
TCONS_00052027	cytochrome P450 716B2-like	F	GO:0005506	iron ion binding
TCONS_00052027	cytochrome P450 716B2-like	F	GO:0016705	oxidoreductase activity, acting on paired donors, with incorporation or reduction of molecular oxygen
TCONS_00052027	cytochrome P450 716B2-like	F	GO:0020037	heme binding
TCONS_00052027	cytochrome P450 716B2-like	P	GO:0055114	oxidation-reduction process
TCONS_00037791	Xylulose kinase-1 isoform 2	C	GO:0005737	cytoplasm
TCONS_00037791	Xylulose kinase-1 isoform 2	F	GO:0004856	xylulokinase activity
TCONS_00037791	Xylulose kinase-1 isoform 2	P	GO:0046835	carbohydrate phosphorylation
TCONS_00037791	Xylulose kinase-1 isoform 2	P	GO:0005997	xylulose metabolic process
TCONS_00049257	cytochrome P450	C	GO:0016020	membrane
TCONS_00049257	cytochrome P450	F	GO:0004497	monooxygenase activity
TCONS_00049257	cytochrome P450	F	GO:0005506	iron ion binding
TCONS_00049257	cytochrome P450	F	GO:0016705	oxidoreductase activity, acting on paired donors, with incorporation or reduction of molecular oxygen
TCONS_00049257	cytochrome P450	F	GO:0020037	heme binding
TCONS_00049257	cytochrome P450	P	GO:0007275	multicellular organismal development
TCONS_00049257	cytochrome P450	P	GO:0010268	brassinosteroid homeostasis
TCONS_00049257	cytochrome P450	P	GO:0016125	sterol metabolic process
TCONS_00049257	cytochrome P450	P	GO:0016132	brassinosteroid biosynthetic process
TCONS_00049257	cytochrome P450	P	GO:0055114	oxidation-reduction process
TCONS_00028209	Nucleic acid-binding s superfamily isoform 1	C	GO:0005730	nucleolus
TCONS_00028209	Nucleic acid-binding s superfamily isoform 1	C	GO:0032040	small-subunit processome
TCONS_00028209	Nucleic acid-binding s superfamily isoform 1	F	GO:0003723	RNA binding
TCONS_00037361	Desiccation-related PCC13-62	C	GO:0016020	membrane
TCONS_00000514	S-locus-associated ribonuclease	F	GO:0003723	RNA binding
TCONS_00000514	S-locus-associated ribonuclease	F	GO:0033897	ribonuclease T2 activity
TCONS_00053512	GDSL esterase lipase APG-like	C	GO:0016021	integral to membrane
TCONS_00053512	GDSL esterase lipase APG-like	C	GO:0048046	apoplast
TCONS_00053512	GDSL esterase lipase APG-like	F	GO:0016788	hydrolase activity, acting on ester bonds
TCONS_00055255	uncharacterized LOC101222012	C	GO:0016020	membrane
TCONS_00010120	Tetratricopeptide repeat-like superfamily	F	GO:0005515	protein binding
TCONS_00005613	class IV chitinase	F	GO:0004568	chitinase activity
TCONS_00005613	class IV chitinase	P	GO:0006032	chitin catabolic process
TCONS_00005613	class IV chitinase	P	GO:0016998	cell wall macromolecule catabolic process
TCONS_00025885	aspartic ase nepenthesin-2	F	GO:0004190	aspartic-type endopeptidase activity
TCONS_00025885	aspartic ase nepenthesin-2	P	GO:0006508	proteolysis
TCONS_00017687	ATP-dependent Clp protease proteolytic subunit chloroplastic-like	F	GO:0004252	serine-type endopeptidase activity
TCONS_00017687	ATP-dependent Clp protease proteolytic subunit chloroplastic-like	P	GO:0006508	proteolysis
TCONS_00043028	dynein light chain flagellar outer arm-like	C	GO:0030286	dynein complex
TCONS_00043028	dynein light chain flagellar outer arm-like	P	GO:0007017	microtubule-based process
TCONS_00040005	ribulose-1,5 bisphosphate carboxylase oxygenase large subunit N- chloroplastic-like	C	GO:0009570	chloroplast stroma
TCONS_00040005	ribulose-1,5 bisphosphate carboxylase oxygenase large subunit N- chloroplastic-like	F	GO:0005515	protein binding
TCONS_00040005	ribulose-1,5 bisphosphate carboxylase oxygenase large subunit N- chloroplastic-like	F	GO:0016279	protein-lysine N-methyltransferase activity
TCONS_00040005	ribulose-1,5 bisphosphate carboxylase oxygenase large subunit N- chloroplastic-like	P	GO:0018023	peptidyl-lysine trimethylation
TCONS_00040005	ribulose-1,5 bisphosphate carboxylase oxygenase large subunit N- chloroplastic-like	P	GO:0018026	peptidyl-lysine monomethylation
TCONS_00053787	Uro-adherence factor A	C	GO:0016020	membrane
TCONS_00044084	Pgr5-like a isoform 1	C	GO:0016020	membrane
TCONS_00039620	2-phytyl-1,4-beta-naphthoquinone chloroplastic-like	C	GO:0005737	cytoplasm
TCONS_00039620	2-phytyl-1,4-beta-naphthoquinone chloroplastic-like	F	GO:0008757	S-adenosylmethionine-dependent methyltransferase activity
TCONS_00039620	2-phytyl-1,4-beta-naphthoquinone chloroplastic-like	F	GO:0052624	2-phytyl-1,4-naphthoquinone methyltransferase activity
TCONS_00039620	2-phytyl-1,4-beta-naphthoquinone chloroplastic-like	P	GO:0032259	methylation
TCONS_00039620	2-phytyl-1,4-beta-naphthoquinone chloroplastic-like	P	GO:0042372	phylloquinone biosynthetic process
TCONS_00017796	Polypeptide isoform 1	C	GO:0009536	plastid
TCONS_00017796	Polypeptide isoform 1	F	GO:0016787	hydrolase activity
TCONS_00017796	Polypeptide isoform 1	F	GO:0046872	metal ion binding
TCONS_00017796	Polypeptide isoform 1	P	GO:0006464	cellular protein modification process
TCONS_00011644	UDP rhamnose-anthocyanidin-3-glucoside rhamnosyltransferase	F	GO:0035251	UDP-glucosyltransferase activity
TCONS_00011644	UDP rhamnose-anthocyanidin-3-glucoside rhamnosyltransferase	P	GO:0008152	metabolic process
TCONS_00043258	phosphomevalonate kinase	F	GO:0004631	phosphomevalonate kinase activity
TCONS_00043258	phosphomevalonate kinase	F	GO:0005524	ATP binding
TCONS_00043258	phosphomevalonate kinase	P	GO:0006694	steroid biosynthetic process
TCONS_00011625	ACT domain-containing isoform 1	C	GO:0009507	chloroplast
TCONS_00011625	ACT domain-containing isoform 1	F	GO:0016597	amino acid binding
TCONS_00011625	ACT domain-containing isoform 1	P	GO:0008152	metabolic process
TCONS_00030390	NADH dehydrogenase [ubiquinone] 1 alpha subcomplex subunit 8-B-like	C	GO:0005747	mitochondrial respiratory chain complex I
TCONS_00030390	NADH dehydrogenase [ubiquinone] 1 alpha subcomplex subunit 8-B-like	F	GO:0008137	NADH dehydrogenase (ubiquinone) activity
TCONS_00030390	NADH dehydrogenase [ubiquinone] 1 alpha subcomplex subunit 8-B-like	P	GO:0006120	mitochondrial electron transport, NADH to ubiquinone
TCONS_00030390	NADH dehydrogenase [ubiquinone] 1 alpha subcomplex subunit 8-B-like	P	GO:0006744	ubiquinone biosynthetic process
TCONS_00030390	NADH dehydrogenase [ubiquinone] 1 alpha subcomplex subunit 8-B-like	P	GO:0006814	sodium ion transport
TCONS_00030390	NADH dehydrogenase [ubiquinone] 1 alpha subcomplex subunit 8-B-like	P	GO:0015992	proton transport
TCONS_00013495	cytochrome c oxidase subunit VC family	C	GO:0005746	mitochondrial respiratory chain
TCONS_00013495	cytochrome c oxidase subunit VC family	C	GO:0016021	integral to membrane
TCONS_00050384	hypothetical protein PRUPE_ppa009290mg	C	GO:0016020	membrane
TCONS_00044300	ATP-dependent Clp protease proteolytic subunit-related chloroplastic-like	C	GO:0009507	chloroplast
TCONS_00044300	ATP-dependent Clp protease proteolytic subunit-related chloroplastic-like	C	GO:0044435	plastid part
TCONS_00044300	ATP-dependent Clp protease proteolytic subunit-related chloroplastic-like	F	GO:0008233	peptidase activity
TCONS_00043904	elicitor-responsive 3-like	F	GO:0005515	protein binding
TCONS_00049312	phospholipase A-2-activating -like	C	GO:0005829	cytosol
TCONS_00049312	phospholipase A-2-activating -like	C	GO:0009506	plasmodesma
TCONS_00049312	phospholipase A-2-activating -like	F	GO:0005515	protein binding
TCONS_00027122	phosphoglycerate mutase	C	GO:0009507	chloroplast
TCONS_00039952	DNA binding	C	GO:0009507	chloroplast
TCONS_00039952	DNA binding	F	GO:0003677	DNA binding
TCONS_00039952	DNA binding	F	GO:0005515	protein binding
TCONS_00039952	DNA binding	F	GO:0008270	zinc ion binding
TCONS_00007954	Heat shock 70 (Hsp 70) family	C	GO:0016021	integral to membrane
TCONS_00007954	Heat shock 70 (Hsp 70) family	C	GO:0016592	mediator complex
TCONS_00007954	Heat shock 70 (Hsp 70) family	F	GO:0005524	ATP binding
TCONS_00022788	glycerophosphoryl diester phosphodiesterase-like	F	GO:0008889	glycerophosphodiester phosphodiesterase activity
TCONS_00022788	glycerophosphoryl diester phosphodiesterase-like	P	GO:0006071	glycerol metabolic process
TCONS_00022788	glycerophosphoryl diester phosphodiesterase-like	P	GO:0009395	phospholipid catabolic process
TCONS_00022788	glycerophosphoryl diester phosphodiesterase-like	P	GO:0046486	glycerolipid metabolic process
TCONS_00052305	ADP-ribosylation factor A1F isoform 2	C	GO:0005622	intracellular
TCONS_00052305	ADP-ribosylation factor A1F isoform 2	F	GO:0005525	GTP binding
TCONS_00052305	ADP-ribosylation factor A1F isoform 2	P	GO:0007264	small GTPase mediated signal transduction
TCONS_00038455	11S globulin seed storage 2-like	F	GO:0045735	nutrient reservoir activity
TCONS_00032345	cell wall invertase	F	GO:0016798	hydrolase activity, acting on glycosyl bonds
TCONS_00032345	cell wall invertase	P	GO:0008152	metabolic process
TCONS_00014778	VIRB2-interacting 2	C	GO:0005783	endoplasmic reticulum
TCONS_00014778	VIRB2-interacting 2	C	GO:0044425	membrane part
TCONS_00028972	1,2-dihydroxy-3-keto-5-methylthiopentene dioxygenase 1-like	C	GO:0005634	nucleus
TCONS_00028972	1,2-dihydroxy-3-keto-5-methylthiopentene dioxygenase 1-like	C	GO:0005737	cytoplasm
TCONS_00028972	1,2-dihydroxy-3-keto-5-methylthiopentene dioxygenase 1-like	F	GO:0005506	iron ion binding
TCONS_00028972	1,2-dihydroxy-3-keto-5-methylthiopentene dioxygenase 1-like	F	GO:0010309	acireductone dioxygenase [iron(II)-requiring] activity
TCONS_00028972	1,2-dihydroxy-3-keto-5-methylthiopentene dioxygenase 1-like	P	GO:0019509	L-methionine salvage from methylthioadenosine
TCONS_00028972	1,2-dihydroxy-3-keto-5-methylthiopentene dioxygenase 1-like	P	GO:0055114	oxidation-reduction process
TCONS_00039762	galactinol synthase	F	GO:0016757	transferase activity, transferring glycosyl groups
TCONS_00036315	class I chitinase	F	GO:0004568	chitinase activity
TCONS_00036315	class I chitinase	F	GO:0008061	chitin binding
TCONS_00036315	class I chitinase	P	GO:0005975	carbohydrate metabolic process
TCONS_00036315	class I chitinase	P	GO:0006032	chitin catabolic process
TCONS_00036315	class I chitinase	P	GO:0016998	cell wall macromolecule catabolic process
TCONS_00035856	Ribosome-binding factor	C	GO:0009507	chloroplast
TCONS_00035856	Ribosome-binding factor	P	GO:0006364	rRNA processing
TCONS_00000135	primary amine oxidase-like	C	GO:0016020	membrane
TCONS_00000135	primary amine oxidase-like	F	GO:0005507	copper ion binding
TCONS_00000135	primary amine oxidase-like	F	GO:0008131	primary amine oxidase activity
TCONS_00000135	primary amine oxidase-like	F	GO:0048038	quinone binding
TCONS_00000135	primary amine oxidase-like	P	GO:0009308	amine metabolic process
TCONS_00000135	primary amine oxidase-like	P	GO:0055114	oxidation-reduction process
TCONS_00056529	class I chitinase	F	GO:0004568	chitinase activity
TCONS_00056529	class I chitinase	F	GO:0008061	chitin binding
TCONS_00056529	class I chitinase	P	GO:0005975	carbohydrate metabolic process
TCONS_00056529	class I chitinase	P	GO:0006032	chitin catabolic process
TCONS_00056529	class I chitinase	P	GO:0016998	cell wall macromolecule catabolic process
TCONS_00019515	bifunctional epoxide hydrolase 2-like	F	GO:0016740	transferase activity
TCONS_00019515	bifunctional epoxide hydrolase 2-like	F	GO:0016787	hydrolase activity
TCONS_00017577	lipid binding	C	GO:0005634	nucleus
TCONS_00017577	lipid binding	F	GO:0008289	lipid binding
TCONS_00017577	lipid binding	P	GO:0006869	lipid transport
TCONS_00036078	2-C-methyl-D-erythritol 4-phosphate cytidylyltransferase	F	GO:0050518	2-C-methyl-D-erythritol 4-phosphate cytidylyltransferase activity
TCONS_00036078	2-C-methyl-D-erythritol 4-phosphate cytidylyltransferase	P	GO:0008299	isoprenoid biosynthetic process
TCONS_00036078	2-C-methyl-D-erythritol 4-phosphate cytidylyltransferase	P	GO:0006694	steroid biosynthetic process
TCONS_00004343	UPF0678 fatty acid-binding At1g79260-like isoform 1	C	GO:0005829	cytosol
TCONS_00004343	UPF0678 fatty acid-binding At1g79260-like isoform 1	C	GO:0009507	chloroplast
TCONS_00004145	subtilisin-like protease-like	F	GO:0004252	serine-type endopeptidase activity
TCONS_00004145	subtilisin-like protease-like	P	GO:0006508	proteolysis
TCONS_00026581	probable plastid-lipid-associated chloroplastic-like	C	GO:0044434	chloroplast part
TCONS_00002910	peptide deformylase chloroplastic-like	C	GO:0009536	plastid
TCONS_00058006	branched-chain-amino-acid aminotransferase chloroplastic	C	GO:0009507	chloroplast
TCONS_00058006	branched-chain-amino-acid aminotransferase chloroplastic	F	GO:0008483	transaminase activity
TCONS_00058006	branched-chain-amino-acid aminotransferase chloroplastic	P	GO:0008152	metabolic process
TCONS_00054938	L-ascorbate peroxidase peroxisomal-like	C	GO:0016020	membrane
TCONS_00054938	L-ascorbate peroxidase peroxisomal-like	F	GO:0004601	peroxidase activity
TCONS_00054938	L-ascorbate peroxidase peroxisomal-like	F	GO:0020037	heme binding
TCONS_00054938	L-ascorbate peroxidase peroxisomal-like	P	GO:0006979	response to oxidative stress
TCONS_00054938	L-ascorbate peroxidase peroxisomal-like	P	GO:0055114	oxidation-reduction process
TCONS_00054938	L-ascorbate peroxidase peroxisomal-like	P	GO:0006804	peroxidase reaction
TCONS_00010952	Late embryogenesis abundant (LEA) hydroxyproline-rich glyco	C	GO:0016021	integral to membrane
TCONS_00054833	Cobalt ion binding	C	GO:0043231	intracellular membrane-bounded organelle
TCONS_00054833	Cobalt ion binding	F	GO:0003677	DNA binding
TCONS_00054833	Cobalt ion binding	P	GO:0006281	DNA repair
TCONS_00030067	xylulose kinase-like	C	GO:0005737	cytoplasm
TCONS_00030067	xylulose kinase-like	F	GO:0004856	xylulokinase activity
TCONS_00030067	xylulose kinase-like	P	GO:0005997	xylulose metabolic process
TCONS_00030067	xylulose kinase-like	P	GO:0016310	phosphorylation
TCONS_00011424	auxin-induced 5NG4-like	C	GO:0005774	vacuolar membrane
TCONS_00011424	auxin-induced 5NG4-like	C	GO:0005886	plasma membrane
TCONS_00011424	auxin-induced 5NG4-like	C	GO:0016021	integral to membrane
TCONS_00011424	auxin-induced 5NG4-like	F	GO:0022857	transmembrane transporter activity
TCONS_00011424	auxin-induced 5NG4-like	P	GO:0006810	transport
TCONS_00011424	auxin-induced 5NG4-like	P	GO:0010817	regulation of hormone levels
TCONS_00011424	auxin-induced 5NG4-like	P	GO:0031325	positive regulation of cellular metabolic process
TCONS_00011424	auxin-induced 5NG4-like	P	GO:0044699	single-organism process
TCONS_00011424	auxin-induced 5NG4-like	P	GO:0071840	cellular component organization or biogenesis
TCONS_00007896	homolog to defender against apoptotic death 1	C	GO:0008250	oligosaccharyltransferase complex
TCONS_00007896	homolog to defender against apoptotic death 1	C	GO:0016021	integral to membrane
TCONS_00007896	homolog to defender against apoptotic death 1	F	GO:0004579	dolichyl-diphosphooligosaccharide-protein glycotransferase activity
TCONS_00007896	homolog to defender against apoptotic death 1	P	GO:0018279	protein N-linked glycosylation via asparagine
TCONS_00033029	31 kDa chloroplastic-like	C	GO:0005634	nucleus
TCONS_00033029	31 kDa chloroplastic-like	C	GO:0009570	chloroplast stroma
TCONS_00033029	31 kDa chloroplastic-like	C	GO:0009941	chloroplast envelope
TCONS_00033029	31 kDa chloroplastic-like	F	GO:0000166	nucleotide binding
TCONS_00033029	31 kDa chloroplastic-like	F	GO:0003676	nucleic acid binding
TCONS_00017754	golgin candidate 6-like	C	GO:0000139	Golgi membrane
TCONS_00017754	golgin candidate 6-like	C	GO:0005783	endoplasmic reticulum
TCONS_00017754	golgin candidate 6-like	C	GO:0005795	Golgi stack
TCONS_00017754	golgin candidate 6-like	C	GO:0012507	ER to Golgi transport vesicle membrane
TCONS_00017754	golgin candidate 6-like	F	GO:0005488	binding
TCONS_00017754	golgin candidate 6-like	F	GO:0008565	protein transporter activity
TCONS_00017754	golgin candidate 6-like	P	GO:0006886	intracellular protein transport
TCONS_00017754	golgin candidate 6-like	P	GO:0006888	ER to Golgi vesicle-mediated transport
TCONS_00017754	golgin candidate 6-like	P	GO:0045056	transcytosis
TCONS_00017754	golgin candidate 6-like	P	GO:0048211	Golgi vesicle docking
TCONS_00017754	golgin candidate 6-like	P	GO:0048280	vesicle fusion with Golgi apparatus
TCONS_00037310	universal stress MJ0531-like	F	GO:0016787	hydrolase activity
TCONS_00037310	universal stress MJ0531-like	P	GO:0006950	response to stress
TCONS_00001847	acidic mammalian chitinase-like	F	GO:0004568	chitinase activity
TCONS_00001847	acidic mammalian chitinase-like	P	GO:0005975	carbohydrate metabolic process
TCONS_00001847	acidic mammalian chitinase-like	P	GO:0006032	chitin catabolic process
TCONS_00001847	acidic mammalian chitinase-like	P	GO:0016998	cell wall macromolecule catabolic process
TCONS_00009092	leucine zipper-ef-hand containing transmembrane	C	GO:0016020	membrane
TCONS_00009092	leucine zipper-ef-hand containing transmembrane	F	GO:0005509	calcium ion binding
TCONS_00009092	leucine zipper-ef-hand containing transmembrane	F	GO:0043022	ribosome binding
TCONS_00041790	methionine aminopeptidase chloroplastic-like	C	GO:0009507	chloroplast
TCONS_00041790	methionine aminopeptidase chloroplastic-like	F	GO:0046872	metal ion binding
TCONS_00041790	methionine aminopeptidase chloroplastic-like	F	GO:0070006	metalloaminopeptidase activity
TCONS_00041790	methionine aminopeptidase chloroplastic-like	P	GO:0006508	proteolysis
TCONS_00041790	methionine aminopeptidase chloroplastic-like	P	GO:0070084	protein initiator methionine removal
TCONS_00056673	Pyridoxin (pyrodoxamine) 5 -phosphate oxidase isoform 3	C	GO:0005739	mitochondrion
TCONS_00056673	Pyridoxin (pyrodoxamine) 5 -phosphate oxidase isoform 3	C	GO:0005829	cytosol
TCONS_00056673	Pyridoxin (pyrodoxamine) 5 -phosphate oxidase isoform 3	C	GO:0009507	chloroplast
TCONS_00056673	Pyridoxin (pyrodoxamine) 5 -phosphate oxidase isoform 3	F	GO:0004733	pyridoxamine-phosphate oxidase activity
TCONS_00056673	Pyridoxin (pyrodoxamine) 5 -phosphate oxidase isoform 3	F	GO:0010181	FMN binding
TCONS_00056673	Pyridoxin (pyrodoxamine) 5 -phosphate oxidase isoform 3	F	GO:0052856	NADHX epimerase activity
TCONS_00056673	Pyridoxin (pyrodoxamine) 5 -phosphate oxidase isoform 3	F	GO:0052857	NADPHX epimerase activity
TCONS_00056673	Pyridoxin (pyrodoxamine) 5 -phosphate oxidase isoform 3	P	GO:0006734	NADH metabolic process
TCONS_00056673	Pyridoxin (pyrodoxamine) 5 -phosphate oxidase isoform 3	P	GO:0006739	NADP metabolic process
TCONS_00056673	Pyridoxin (pyrodoxamine) 5 -phosphate oxidase isoform 3	P	GO:0008615	pyridoxine biosynthetic process
TCONS_00056673	Pyridoxin (pyrodoxamine) 5 -phosphate oxidase isoform 3	P	GO:0042823	pyridoxal phosphate biosynthetic process
TCONS_00056673	Pyridoxin (pyrodoxamine) 5 -phosphate oxidase isoform 3	P	GO:0055114	oxidation-reduction process
TCONS_00001964	Alpha beta-Hydrolases superfamily	C	GO:0009507	chloroplast
TCONS_00001964	Alpha beta-Hydrolases superfamily	F	GO:0016788	hydrolase activity, acting on ester bonds
TCONS_00027058	argininosuccinate lyase	C	GO:0005829	cytosol
TCONS_00027058	argininosuccinate lyase	C	GO:0009570	chloroplast stroma
TCONS_00027058	argininosuccinate lyase	F	GO:0004056	argininosuccinate lyase activity
TCONS_00027058	argininosuccinate lyase	P	GO:0042450	arginine biosynthetic process via ornithine
TCONS_00027058	argininosuccinate lyase	P	GO:0051262	protein tetramerization
TCONS_00027058	argininosuccinate lyase	P	GO:0006522	alanine metabolic process
TCONS_00027058	argininosuccinate lyase	P	GO:0006531	aspartate metabolic process
TCONS_00027058	argininosuccinate lyase	P	GO:0006560	proline metabolic process
TCONS_00044600	High mobility group B1 isoform 3	F	GO:0003677	DNA binding
TCONS_00022693	serine threonine phosphatase 2a regulatory subunit	F	GO:0005515	protein binding
TCONS_00017172	zinc metalloprotease slr1821-like isoform 1	C	GO:0016020	membrane
TCONS_00017172	zinc metalloprotease slr1821-like isoform 1	F	GO:0004222	metalloendopeptidase activity
TCONS_00017172	zinc metalloprotease slr1821-like isoform 1	F	GO:0005515	protein binding
TCONS_00017172	zinc metalloprotease slr1821-like isoform 1	P	GO:0006508	proteolysis
TCONS_00000616	dynamin-related 4C-like	F	GO:0003924	GTPase activity
TCONS_00000616	dynamin-related 4C-like	F	GO:0005525	GTP binding
TCONS_00028571	hydroxyethylthiazole kinase-like	F	GO:0004417	hydroxyethylthiazole kinase activity
TCONS_00028571	hydroxyethylthiazole kinase-like	P	GO:0009228	thiamine biosynthetic process
TCONS_00025683	serine carboxypeptidase-like 42-like	F	GO:0004185	serine-type carboxypeptidase activity
TCONS_00025683	serine carboxypeptidase-like 42-like	P	GO:0051603	proteolysis involved in cellular protein catabolic process
TCONS_00035711	RPM1-interacting 4-like	C	GO:0016020	membrane
TCONS_00035711	RPM1-interacting 4-like	P	GO:0002376	immune system process
TCONS_00035711	RPM1-interacting 4-like	P	GO:0009987	cellular process
TCONS_00035711	RPM1-interacting 4-like	P	GO:0050896	response to stimulus
TCONS_00032605	prephenate aminotransferase	F	GO:0016740	transferase activity
TCONS_00032605	prephenate aminotransferase	F	GO:0030170	pyridoxal phosphate binding
TCONS_00032605	prephenate aminotransferase	P	GO:0009058	biosynthetic process
TCONS_00021765	NAD(P)-binding Rossmann-fold superfamily	F	GO:0016616	oxidoreductase activity, acting on the CH-OH group of donors, NAD or NADP as acceptor
TCONS_00021765	NAD(P)-binding Rossmann-fold superfamily	F	GO:0050662	coenzyme binding
TCONS_00021765	NAD(P)-binding Rossmann-fold superfamily	P	GO:0044710	single-organism metabolic process
TCONS_00008288	uncharacterized LOC101217511	C	GO:0016020	membrane
TCONS_00037314	multidrug resistance-associated 6 ( 6) abc-	C	GO:0016021	integral to membrane
TCONS_00037314	multidrug resistance-associated 6 ( 6) abc-	F	GO:0005524	ATP binding
TCONS_00037314	multidrug resistance-associated 6 ( 6) abc-	F	GO:0016491	oxidoreductase activity
TCONS_00037314	multidrug resistance-associated 6 ( 6) abc-	F	GO:0042626	ATPase activity, coupled to transmembrane movement of substances
TCONS_00037314	multidrug resistance-associated 6 ( 6) abc-	P	GO:0055085	transmembrane transport
TCONS_00054796	anthranilate synthase component II-like	C	GO:0005829	cytosol
TCONS_00054796	anthranilate synthase component II-like	C	GO:0005950	anthranilate synthase complex
TCONS_00054796	anthranilate synthase component II-like	F	GO:0004049	anthranilate synthase activity
TCONS_00054796	anthranilate synthase component II-like	P	GO:0000162	tryptophan biosynthetic process
TCONS_00054796	anthranilate synthase component II-like	P	GO:0006571	tyrosine biosynthetic process
TCONS_00054796	anthranilate synthase component II-like	P	GO:0009094	L-phenylalanine biosynthetic process
TCONS_00016517	protease Do-like 7-like	C	GO:0044444	cytoplasmic part
TCONS_00016517	protease Do-like 7-like	F	GO:0004252	serine-type endopeptidase activity
TCONS_00016517	protease Do-like 7-like	F	GO:0005515	protein binding
TCONS_00016517	protease Do-like 7-like	P	GO:0006508	proteolysis
TCONS_00036125	TP53RK-binding -like	C	GO:0005634	nucleus
TCONS_00036125	TP53RK-binding -like	C	GO:0005829	cytosol
TCONS_00003711	uncharacterized LOC101203266	C	GO:0009507	chloroplast
TCONS_00003711	uncharacterized LOC101203266	C	GO:0009705	plant-type vacuole membrane
TCONS_00003711	uncharacterized LOC101203266	C	GO:0016021	integral to membrane
TCONS_00003711	uncharacterized LOC101203266	F	GO:0015140	malate transmembrane transporter activity
TCONS_00003711	uncharacterized LOC101203266	P	GO:0071423	malate transmembrane transport
TCONS_00040609	ubiquinol-cytochrome C reductase iron-sulfur subunit family	C	GO:0005739	mitochondrion
TCONS_00040609	ubiquinol-cytochrome C reductase iron-sulfur subunit family	F	GO:0008121	ubiquinol-cytochrome-c reductase activity
TCONS_00040609	ubiquinol-cytochrome C reductase iron-sulfur subunit family	F	GO:0051537	2 iron, 2 sulfur cluster binding
TCONS_00040609	ubiquinol-cytochrome C reductase iron-sulfur subunit family	P	GO:0055114	oxidation-reduction process
TCONS_00040609	ubiquinol-cytochrome C reductase iron-sulfur subunit family	P	GO:0006118	electron transport
TCONS_00040609	ubiquinol-cytochrome C reductase iron-sulfur subunit family	P	GO:0006119	oxidative phosphorylation
TCONS_00040609	ubiquinol-cytochrome C reductase iron-sulfur subunit family	P	GO:0015992	proton transport
TCONS_00040609	ubiquinol-cytochrome C reductase iron-sulfur subunit family	C	GO:0045285	respiratory chain complex III
TCONS_00047978	calmodulin 5	C	GO:0005634	nucleus
TCONS_00047978	calmodulin 5	C	GO:0005774	vacuolar membrane
TCONS_00047978	calmodulin 5	C	GO:0005829	cytosol
TCONS_00047978	calmodulin 5	C	GO:0005886	plasma membrane
TCONS_00047978	calmodulin 5	F	GO:0005509	calcium ion binding
TCONS_00047978	calmodulin 5	F	GO:0005515	protein binding
TCONS_00047978	calmodulin 5	P	GO:0075133	modulation by symbiont of host calcium or calmodulin-mediated signal transduction
TCONS_00015275	zeatin O-glucosyltransferase-like	F	GO:0016758	transferase activity, transferring hexosyl groups
TCONS_00015275	zeatin O-glucosyltransferase-like	P	GO:0008152	metabolic process
TCONS_00016961	endoplasmic reticulum-Golgi intermediate compartment 3-like	C	GO:0005783	endoplasmic reticulum
TCONS_00016961	endoplasmic reticulum-Golgi intermediate compartment 3-like	C	GO:0016021	integral to membrane
TCONS_00044629	monothiol glutaredoxin- chloroplastic-like	F	GO:0009055	electron carrier activity
TCONS_00044629	monothiol glutaredoxin- chloroplastic-like	F	GO:0015035	protein disulfide oxidoreductase activity
TCONS_00044629	monothiol glutaredoxin- chloroplastic-like	P	GO:0045454	cell redox homeostasis
TCONS_00044629	monothiol glutaredoxin- chloroplastic-like	P	GO:0006118	electron transport
TCONS_00054351	peroxidase precursor	F	GO:0004601	peroxidase activity
TCONS_00054351	peroxidase precursor	F	GO:0020037	heme binding
TCONS_00054351	peroxidase precursor	P	GO:0006979	response to oxidative stress
TCONS_00054351	peroxidase precursor	P	GO:0009987	cellular process
TCONS_00054351	peroxidase precursor	P	GO:0055114	oxidation-reduction process
TCONS_00054351	peroxidase precursor	P	GO:0006804	peroxidase reaction
TCONS_00045365	cationic peroxidase 1-like	C	GO:0005576	extracellular region
TCONS_00045365	cationic peroxidase 1-like	F	GO:0004601	peroxidase activity
TCONS_00045365	cationic peroxidase 1-like	F	GO:0020037	heme binding
TCONS_00045365	cationic peroxidase 1-like	F	GO:0046872	metal ion binding
TCONS_00045365	cationic peroxidase 1-like	P	GO:0006979	response to oxidative stress
TCONS_00045365	cationic peroxidase 1-like	P	GO:0042744	hydrogen peroxide catabolic process
TCONS_00045365	cationic peroxidase 1-like	P	GO:0055114	oxidation-reduction process
TCONS_00045365	cationic peroxidase 1-like	N	GO:0098869
TCONS_00045365	cationic peroxidase 1-like	P	GO:0006804	peroxidase reaction
TCONS_00013785	glucan endo-1,3-beta-glucosidase-like	F	GO:0004553	hydrolase activity, hydrolyzing O-glycosyl compounds
TCONS_00013785	glucan endo-1,3-beta-glucosidase-like	P	GO:0005975	carbohydrate metabolic process
TCONS_00026218	Serine protease inhibitor (SERPIN) family	C	GO:0005615	extracellular space
TCONS_00026218	Serine protease inhibitor (SERPIN) family	F	GO:0003824	catalytic activity
TCONS_00026218	Serine protease inhibitor (SERPIN) family	F	GO:0004867	serine-type endopeptidase inhibitor activity
TCONS_00040850	probable plastid-lipid-associated chloroplastic-like	C	GO:0009507	chloroplast
TCONS_00011435	uncharacterized partial	C	GO:0016020	membrane
TCONS_00011435	uncharacterized partial	C	GO:0044424	intracellular part
TCONS_00035809	ATP binding	F	GO:0005515	protein binding
TCONS_00042211	uncharacterized N-acetyltransferase ycf52-like	C	GO:0031248	protein acetyltransferase complex
TCONS_00042211	uncharacterized N-acetyltransferase ycf52-like	F	GO:0004596	peptide alpha-N-acetyltransferase activity
TCONS_00042211	uncharacterized N-acetyltransferase ycf52-like	P	GO:0006474	N-terminal protein amino acid acetylation
TCONS_00042211	uncharacterized N-acetyltransferase ycf52-like	P	GO:0042967	acyl-carrier-protein biosynthetic process
TCONS_00050541	calcium-transporting ATPase endoplasmic reticulum-type-like	C	GO:0005783	endoplasmic reticulum
TCONS_00050541	calcium-transporting ATPase endoplasmic reticulum-type-like	C	GO:0005887	integral to plasma membrane
TCONS_00050541	calcium-transporting ATPase endoplasmic reticulum-type-like	F	GO:0000166	nucleotide binding
TCONS_00050541	calcium-transporting ATPase endoplasmic reticulum-type-like	F	GO:0019829	cation-transporting ATPase activity
TCONS_00050541	calcium-transporting ATPase endoplasmic reticulum-type-like	P	GO:0006812	cation transport
TCONS_00002328	GDSL esterase lipase At5g55050-like	F	GO:0016787	hydrolase activity
TCONS_00035255	nifU chloroplastic-like	C	GO:0009507	chloroplast
TCONS_00035255	nifU chloroplastic-like	F	GO:0005506	iron ion binding
TCONS_00035255	nifU chloroplastic-like	F	GO:0051536	iron-sulfur cluster binding
TCONS_00035255	nifU chloroplastic-like	P	GO:0016226	iron-sulfur cluster assembly
TCONS_00011464	E3 ubiquitin- ligase RGLG2-like	F	GO:0005515	protein binding
TCONS_00011464	E3 ubiquitin- ligase RGLG2-like	F	GO:0008270	zinc ion binding
TCONS_00004015	Glycinamide ribonucleotide (GAR) synthetase isoform 2	C	GO:0009507	chloroplast
TCONS_00004015	Glycinamide ribonucleotide (GAR) synthetase isoform 2	F	GO:0004637	phosphoribosylamine-glycine ligase activity
TCONS_00004015	Glycinamide ribonucleotide (GAR) synthetase isoform 2	F	GO:0005524	ATP binding
TCONS_00004015	Glycinamide ribonucleotide (GAR) synthetase isoform 2	F	GO:0046872	metal ion binding
TCONS_00004015	Glycinamide ribonucleotide (GAR) synthetase isoform 2	P	GO:0009113	purine nucleobase biosynthetic process
TCONS_00050913	phospholipase A1-IIdelta-like	C	GO:0009507	chloroplast
TCONS_00050913	phospholipase A1-IIdelta-like	F	GO:0008970	phosphatidylcholine 1-acylhydrolase activity
TCONS_00050913	phospholipase A1-IIdelta-like	P	GO:0009650	UV protection
TCONS_00050913	phospholipase A1-IIdelta-like	P	GO:0071493	cellular response to UV-B
TCONS_00050913	phospholipase A1-IIdelta-like	P	GO:0009395	phospholipid catabolic process
TCONS_00050913	phospholipase A1-IIdelta-like	P	GO:0046486	glycerolipid metabolic process
TCONS_00010580	Alpha-1,4-glucan- synthase family isoform 2	C	GO:0005794	Golgi apparatus
TCONS_00010580	Alpha-1,4-glucan- synthase family isoform 2	C	GO:0005829	cytosol
TCONS_00010580	Alpha-1,4-glucan- synthase family isoform 2	F	GO:0016757	transferase activity, transferring glycosyl groups
TCONS_00010580	Alpha-1,4-glucan- synthase family isoform 2	F	GO:0052691	UDP-arabinopyranose mutase activity
TCONS_00010580	Alpha-1,4-glucan- synthase family isoform 2	P	GO:0009832	plant-type cell wall biogenesis
TCONS_00010580	Alpha-1,4-glucan- synthase family isoform 2	P	GO:0030244	cellulose biosynthetic process
TCONS_00010580	Alpha-1,4-glucan- synthase family isoform 2	P	GO:0033356	UDP-L-arabinose metabolic process
TCONS_00031093	cytochrome b5-like	C	GO:0016021	integral to membrane
TCONS_00031093	cytochrome b5-like	F	GO:0020037	heme binding
TCONS_00031093	cytochrome b5-like	F	GO:0046872	metal ion binding
TCONS_00055296	secologanin synthase-like	F	GO:0005506	iron ion binding
TCONS_00055296	secologanin synthase-like	F	GO:0016705	oxidoreductase activity, acting on paired donors, with incorporation or reduction of molecular oxygen
TCONS_00055296	secologanin synthase-like	F	GO:0020037	heme binding
TCONS_00055296	secologanin synthase-like	P	GO:0055114	oxidation-reduction process
TCONS_00008669	PREDICTED: uncharacterized protein LOC100246702	F	GO:0046556	alpha-N-arabinofuranosidase activity
TCONS_00008669	PREDICTED: uncharacterized protein LOC100246702	P	GO:0046373	L-arabinose metabolic process
TCONS_00008669	PREDICTED: uncharacterized protein LOC100246702	P	GO:0009117	nucleotide metabolic process
TCONS_00012884	glutamate synthase [NADH] amyloplastic-like	C	GO:0009570	chloroplast stroma
TCONS_00012884	glutamate synthase [NADH] amyloplastic-like	F	GO:0005506	iron ion binding
TCONS_00012884	glutamate synthase [NADH] amyloplastic-like	F	GO:0010181	FMN binding
TCONS_00012884	glutamate synthase [NADH] amyloplastic-like	F	GO:0016040	glutamate synthase (NADH) activity
TCONS_00012884	glutamate synthase [NADH] amyloplastic-like	F	GO:0050660	flavin adenine dinucleotide binding
TCONS_00012884	glutamate synthase [NADH] amyloplastic-like	F	GO:0051536	iron-sulfur cluster binding
TCONS_00012884	glutamate synthase [NADH] amyloplastic-like	P	GO:0006537	glutamate biosynthetic process
TCONS_00012884	glutamate synthase [NADH] amyloplastic-like	P	GO:0009735	response to cytokinin stimulus
TCONS_00012884	glutamate synthase [NADH] amyloplastic-like	P	GO:0019676	ammonia assimilation cycle
TCONS_00012884	glutamate synthase [NADH] amyloplastic-like	P	GO:0048589	developmental growth
TCONS_00012884	glutamate synthase [NADH] amyloplastic-like	P	GO:0055114	oxidation-reduction process
TCONS_00012884	glutamate synthase [NADH] amyloplastic-like	P	GO:0006118	electron transport
TCONS_00038504	basic blue -like	C	GO:0046658	anchored to plasma membrane
TCONS_00038504	basic blue -like	F	GO:0009055	electron carrier activity
TCONS_00038504	basic blue -like	P	GO:0006118	electron transport
TCONS_00005741	Post-illumination chlorophyll fluorescence increase isoform 1	C	GO:0009507	chloroplast
TCONS_00006952	beta-glucosidase 42-like	F	GO:0008422	beta-glucosidase activity
TCONS_00006952	beta-glucosidase 42-like	P	GO:0030245	cellulose catabolic process
TCONS_00006952	beta-glucosidase 42-like	P	GO:1901657	glycosyl compound metabolic process
TCONS_00044748	vacuolar-sorting receptor 1-like	C	GO:0016021	integral to membrane
TCONS_00044748	vacuolar-sorting receptor 1-like	F	GO:0005509	calcium ion binding
TCONS_00020612	high-affinity nitrate transporter -like	C	GO:0016020	membrane
TCONS_00020612	high-affinity nitrate transporter -like	P	GO:0010167	response to nitrate
TCONS_00020612	high-affinity nitrate transporter -like	P	GO:0015706	nitrate transport
TCONS_00000412	nudix hydrolase mitochondrial-like	F	GO:0016787	hydrolase activity
TCONS_00024119	Eukaryotic initiation factor 4F subunit p150 isoform 1	C	GO:0009507	chloroplast
TCONS_00024119	Eukaryotic initiation factor 4F subunit p150 isoform 1	F	GO:0003743	translation initiation factor activity
TCONS_00024119	Eukaryotic initiation factor 4F subunit p150 isoform 1	C	GO:0005840	ribosome
TCONS_00024119	Eukaryotic initiation factor 4F subunit p150 isoform 1	P	GO:0006446	regulation of translational initiation
TCONS_00016480	hypothetical protein PRUPE_ppa009504mg	C	GO:0009507	chloroplast
TCONS_00021694	argonaute 1-like	F	GO:0003676	nucleic acid binding
TCONS_00021694	argonaute 1-like	F	GO:0005515	protein binding
TCONS_00033134	Ubiquinone biosynthesis mitochondrial	C	GO:0005739	mitochondrion
TCONS_00033134	Ubiquinone biosynthesis mitochondrial	F	GO:0005488	binding
TCONS_00033134	Ubiquinone biosynthesis mitochondrial	P	GO:0006744	ubiquinone biosynthetic process
TCONS_00005071	glucose-6-phosphate phosphate translocator chloroplastic-like	C	GO:0016020	membrane
TCONS_00005071	glucose-6-phosphate phosphate translocator chloroplastic-like	P	GO:0034219	carbohydrate transmembrane transport
TCONS_00001563	stem-specific TSJT1-like	C	GO:0005829	cytosol
TCONS_00001563	stem-specific TSJT1-like	F	GO:0004066	asparagine synthase (glutamine-hydrolyzing) activity
TCONS_00001563	stem-specific TSJT1-like	F	GO:0042803	protein homodimerization activity
TCONS_00001563	stem-specific TSJT1-like	P	GO:0006529	asparagine biosynthetic process
TCONS_00001563	stem-specific TSJT1-like	P	GO:0006541	glutamine metabolic process
TCONS_00001563	stem-specific TSJT1-like	P	GO:0006522	alanine metabolic process
TCONS_00001563	stem-specific TSJT1-like	P	GO:0006531	aspartate metabolic process
TCONS_00012361	glycerol-3-phosphate dehydrogenase mitochondrial-like	C	GO:0009331	glycerol-3-phosphate dehydrogenase complex
TCONS_00012361	glycerol-3-phosphate dehydrogenase mitochondrial-like	F	GO:0052590	sn-glycerol-3-phosphate:ubiquinone oxidoreductase activity
TCONS_00012361	glycerol-3-phosphate dehydrogenase mitochondrial-like	P	GO:0006072	glycerol-3-phosphate metabolic process
TCONS_00012361	glycerol-3-phosphate dehydrogenase mitochondrial-like	P	GO:0044238	primary metabolic process
TCONS_00012361	glycerol-3-phosphate dehydrogenase mitochondrial-like	P	GO:0044281	small molecule metabolic process
TCONS_00012361	glycerol-3-phosphate dehydrogenase mitochondrial-like	P	GO:0044763	single-organism cellular process
TCONS_00012361	glycerol-3-phosphate dehydrogenase mitochondrial-like	P	GO:0055114	oxidation-reduction process
TCONS_00056992	ROOT HAIR DEFECTIVE 3 homolog 1-like	C	GO:0005789	endoplasmic reticulum membrane
TCONS_00056992	ROOT HAIR DEFECTIVE 3 homolog 1-like	C	GO:0016021	integral to membrane
TCONS_00056992	ROOT HAIR DEFECTIVE 3 homolog 1-like	F	GO:0003924	GTPase activity
TCONS_00056992	ROOT HAIR DEFECTIVE 3 homolog 1-like	F	GO:0005525	GTP binding
TCONS_00023685	NAD(P)H-quinone oxidoreductase subunit chloroplastic-like	C	GO:0005886	plasma membrane
TCONS_00023685	NAD(P)H-quinone oxidoreductase subunit chloroplastic-like	C	GO:0009535	chloroplast thylakoid membrane
TCONS_00023685	NAD(P)H-quinone oxidoreductase subunit chloroplastic-like	C	GO:0016021	integral to membrane
TCONS_00023685	NAD(P)H-quinone oxidoreductase subunit chloroplastic-like	F	GO:0016655	oxidoreductase activity, acting on NAD(P)H, quinone or similar compound as acceptor
TCONS_00023685	NAD(P)H-quinone oxidoreductase subunit chloroplastic-like	F	GO:0048038	quinone binding
TCONS_00023685	NAD(P)H-quinone oxidoreductase subunit chloroplastic-like	P	GO:0019684	photosynthesis, light reaction
TCONS_00023685	NAD(P)H-quinone oxidoreductase subunit chloroplastic-like	P	GO:0055114	oxidation-reduction process
TCONS_00023685	NAD(P)H-quinone oxidoreductase subunit chloroplastic-like	P	GO:0006118	electron transport
TCONS_00038025	methylcrotonoyl- carboxylase beta mitochondrial-like	C	GO:0005739	mitochondrion
TCONS_00038025	methylcrotonoyl- carboxylase beta mitochondrial-like	F	GO:0008270	zinc ion binding
TCONS_00038025	methylcrotonoyl- carboxylase beta mitochondrial-like	F	GO:0016874	ligase activity
TCONS_00038025	methylcrotonoyl- carboxylase beta mitochondrial-like	F	GO:0050897	cobalt ion binding
TCONS_00038025	methylcrotonoyl- carboxylase beta mitochondrial-like	P	GO:0006552	leucine catabolic process
TCONS_00008031	Mog1 DUF1795-like photosystem II reaction center family isoform 1	C	GO:0009523	photosystem II
TCONS_00043396	serine threonine- kinase chloroplastic-like	C	GO:0044424	intracellular part
TCONS_00043396	serine threonine- kinase chloroplastic-like	F	GO:0000166	nucleotide binding
TCONS_00043396	serine threonine- kinase chloroplastic-like	F	GO:0004672	protein kinase activity
TCONS_00043396	serine threonine- kinase chloroplastic-like	P	GO:0016310	phosphorylation
TCONS_00033378	lysine histidine transporter-like 8-like	F	GO:0015171	amino acid transmembrane transporter activity
TCONS_00033378	lysine histidine transporter-like 8-like	P	GO:0003333	amino acid transmembrane transport
TCONS_00001990	oxygen-evolving enhancer 3- chloroplastic-like	C	GO:0009654	oxygen evolving complex
[truncated: 972 more rows]

## Sheet: BP
Level	GO_ID	Term	Type	Seqs_Num	Sequences
1	GO:0008150	biological_process	Biological Process	497	TCONS_00036102, TCONS_00013347, TCONS_00037310, TCONS_00034045, TCONS_00035255, TCONS_00035016, TCONS_00015640, TCONS_00056071, TCONS_00036104, TCONS_00037314, TCONS_00040609, TCONS_00040608, TCONS_00024119, TCONS_00029808, TCONS_00037791, TCONS_00047244, TCONS_00049666, TCONS_00001247, TCONS_00003421, TCONS_00000153, TCONS_00025457, TCONS_00017936, TCONS_00056083, TCONS_00015411, TCONS_00006820,…
2	GO:0044699	single-organism process	Biological Process	315	TCONS_00013347, TCONS_00033991, TCONS_00034045, TCONS_00035016, TCONS_00044647, TCONS_00036104, TCONS_00040609, TCONS_00007588, TCONS_00040608, TCONS_00021765, TCONS_00039298, TCONS_00037791, TCONS_00049666, TCONS_00001247, TCONS_00003421, TCONS_00052027, TCONS_00025457, TCONS_00010745, TCONS_00056083, TCONS_00031680, TCONS_00015411, TCONS_00009657, TCONS_00006820, TCONS_00015770, TCONS_00032095,…
2	GO:0032502	developmental process	Biological Process	15	TCONS_00035385, TCONS_00012884, TCONS_00044518, TCONS_00008101, TCONS_00033202, TCONS_00019303, TCONS_00021204, TCONS_00016000, TCONS_00056066, TCONS_00006507, TCONS_00049257, TCONS_00032304, TCONS_00010633, TCONS_00018719, TCONS_00025261
2	GO:0050896	response to stimulus	Biological Process	73	TCONS_00037310, TCONS_00033991, TCONS_00031892, TCONS_00056071, TCONS_00036544, TCONS_00020511, TCONS_00055741, TCONS_00021204, TCONS_00001438, TCONS_00052305, TCONS_00002130, TCONS_00045226, TCONS_00010363, TCONS_00056360, TCONS_00009732, TCONS_00023978, TCONS_00014361, TCONS_00054184, TCONS_00039321, TCONS_00014161, TCONS_00039484, TCONS_00032095, TCONS_00047772, TCONS_00025722, TCONS_00041112,…
2	GO:0071840	cellular component organization or biogenesis	Biological Process	52	TCONS_00036102, TCONS_00017748, TCONS_00035255, TCONS_00044647, TCONS_00033951, TCONS_00021204, TCONS_00032181, TCONS_00029808, TCONS_00038681, TCONS_00048014, TCONS_00049666, TCONS_00000153, TCONS_00005441, TCONS_00041582, TCONS_00041063, TCONS_00048011, TCONS_00041865, TCONS_00009892, TCONS_00017754, TCONS_00006265, TCONS_00014283, TCONS_00057057, TCONS_00028559, TCONS_00044464, TCONS_00032327,…
2	GO:0050789	regulation of biological process	Biological Process	37	TCONS_00044629, TCONS_00017748, TCONS_00040427, TCONS_00031770, TCONS_00035016, TCONS_00008456, TCONS_00020511, TCONS_00047978, TCONS_00024119, TCONS_00045738, TCONS_00001438, TCONS_00003964, TCONS_00048014, TCONS_00031948, TCONS_00052305, TCONS_00047400, TCONS_00046972, TCONS_00045226, TCONS_00013437, TCONS_00035385, TCONS_00013412, TCONS_00008101, TCONS_00009732, TCONS_00054184, TCONS_00035362,…
2	GO:0048518	positive regulation of biological process	Biological Process	2	TCONS_00011424, TCONS_00054184
2	GO:0000003	reproduction	Biological Process	6	TCONS_00035385, TCONS_00042803, TCONS_00019303, TCONS_00046206, TCONS_00018460, TCONS_00025261
2	GO:0032501	multicellular organismal process	Biological Process	14	TCONS_00035385, TCONS_00044518, TCONS_00008101, TCONS_00033202, TCONS_00019303, TCONS_00046206, TCONS_00016000, TCONS_00056066, TCONS_00006507, TCONS_00049257, TCONS_00032304, TCONS_00010633, TCONS_00018719, TCONS_00025261
2	GO:0098754	detoxification	Biological Process	10	TCONS_00042417, TCONS_00010363, TCONS_00047772, TCONS_00042416, TCONS_00045365, TCONS_00007562, TCONS_00046972, TCONS_00014361, TCONS_00054184, TCONS_00025261
2	GO:0023052	signaling	Biological Process	7	TCONS_00052305, TCONS_00045226, TCONS_00020511, TCONS_00047978, TCONS_00012932, TCONS_00007490, TCONS_00039484
2	GO:0022414	reproductive process	Biological Process	6	TCONS_00035385, TCONS_00042803, TCONS_00019303, TCONS_00046206, TCONS_00018460, TCONS_00025261
2	GO:0009987	cellular process	Biological Process	338	TCONS_00036102, TCONS_00013347, TCONS_00034045, TCONS_00035255, TCONS_00044647, TCONS_00035016, TCONS_00036104, TCONS_00007588, TCONS_00040609, TCONS_00040608, TCONS_00024119, TCONS_00045738, TCONS_00029808, TCONS_00037791, TCONS_00047244, TCONS_00049666, TCONS_00001247, TCONS_00000153, TCONS_00025457, TCONS_00004080, TCONS_00056083, TCONS_00031680, TCONS_00009892, TCONS_00006265, TCONS_00015411,…
2	GO:0040007	growth	Biological Process	2	TCONS_00012884, TCONS_00016000
2	GO:0008152	metabolic process	Biological Process	400	TCONS_00036102, TCONS_00013347, TCONS_00034045, TCONS_00035255, TCONS_00035016, TCONS_00015640, TCONS_00036104, TCONS_00040609, TCONS_00040608, TCONS_00024119, TCONS_00029808, TCONS_00037791, TCONS_00001247, TCONS_00003421, TCONS_00025457, TCONS_00017936, TCONS_00015411, TCONS_00006820, TCONS_00015770, TCONS_00005608, TCONS_00038871, TCONS_00035362, TCONS_00032095, TCONS_00025443, TCONS_00005613,…
2	GO:0051704	multi-organism process	Biological Process	10	TCONS_00008185, TCONS_00019580, TCONS_00035385, TCONS_00042803, TCONS_00010460, TCONS_00045083, TCONS_00036544, TCONS_00046206, TCONS_00047978, TCONS_00007490
2	GO:0048519	negative regulation of biological process	Biological Process	2	TCONS_00008101, TCONS_00032304
2	GO:0065007	biological regulation	Biological Process	48	TCONS_00044629, TCONS_00017748, TCONS_00040427, TCONS_00015448, TCONS_00031770, TCONS_00035016, TCONS_00016357, TCONS_00008456, TCONS_00020511, TCONS_00047978, TCONS_00055741, TCONS_00024119, TCONS_00045738, TCONS_00039298, TCONS_00001438, TCONS_00003964, TCONS_00048014, TCONS_00031948, TCONS_00052305, TCONS_00047400, TCONS_00046972, TCONS_00020044, TCONS_00045226, TCONS_00005441, TCONS_00014948,…
2	GO:0002376	immune system process	Biological Process	4	TCONS_00010460, TCONS_00045083, TCONS_00035711, TCONS_00007490
2	GO:0051179	localization	Biological Process	62	TCONS_00010550, TCONS_00033991, TCONS_00044647, TCONS_00036544, TCONS_00033951, TCONS_00037314, TCONS_00040609, TCONS_00007820, TCONS_00054851, TCONS_00013186, TCONS_00003978, TCONS_00048014, TCONS_00049666, TCONS_00005441, TCONS_00041063, TCONS_00035969, TCONS_00033508, TCONS_00038719, TCONS_00048011, TCONS_00030390, TCONS_00056083, TCONS_00009892, TCONS_00017754, TCONS_00023218, TCONS_00006820,…
3	GO:0044700	single organism signaling	Biological Process	7	TCONS_00052305, TCONS_00045226, TCONS_00020511, TCONS_00047978, TCONS_00012932, TCONS_00007490, TCONS_00039484
3	GO:0048589	developmental growth	Biological Process	2	TCONS_00012884, TCONS_00016000
3	GO:0048522	positive regulation of cellular process	Biological Process	2	TCONS_00011424, TCONS_00054184
3	GO:0044764	multi-organism cellular process	Biological Process	1	TCONS_00010460
3	GO:0048523	negative regulation of cellular process	Biological Process	1	TCONS_00032304
3	GO:0051641	cellular localization	Biological Process	17	TCONS_00010550, TCONS_00037212, TCONS_00044647, TCONS_00017754, TCONS_00023218, TCONS_00039032, TCONS_00007820, TCONS_00006644, TCONS_00001503, TCONS_00024421, TCONS_00049666, TCONS_00010679, TCONS_00036834, TCONS_00041063, TCONS_00018719, TCONS_00033508, TCONS_00048011
3	GO:0071554	cell wall organization or biogenesis	Biological Process	21	TCONS_00041865, TCONS_00008375, TCONS_00032164, TCONS_00010580, TCONS_00037822, TCONS_00036315, TCONS_00014283, TCONS_00001847, TCONS_00046747, TCONS_00016000, TCONS_00005608, TCONS_00017273, TCONS_00029808, TCONS_00005613, TCONS_00056529, TCONS_00028940, TCONS_00046226, TCONS_00027446, TCONS_00004650, TCONS_00041582, TCONS_00044464
3	GO:0033036	macromolecule localization	Biological Process	21	TCONS_00044716, TCONS_00033991, TCONS_00037212, TCONS_00044647, TCONS_00017754, TCONS_00017577, TCONS_00023218, TCONS_00039032, TCONS_00007820, TCONS_00013186, TCONS_00001503, TCONS_00052403, TCONS_00024421, TCONS_00049666, TCONS_00000097, TCONS_00010679, TCONS_00036834, TCONS_00041063, TCONS_00018719, TCONS_00033508, TCONS_00048011
3	GO:0016049	cell growth	Biological Process	1	TCONS_00016000
3	GO:0050794	regulation of cellular process	Biological Process	34	TCONS_00044629, TCONS_00017748, TCONS_00040427, TCONS_00031770, TCONS_00035016, TCONS_00008456, TCONS_00020511, TCONS_00047978, TCONS_00024119, TCONS_00045738, TCONS_00001438, TCONS_00003964, TCONS_00048014, TCONS_00031948, TCONS_00052305, TCONS_00047400, TCONS_00046972, TCONS_00045226, TCONS_00013437, TCONS_00035385, TCONS_00013412, TCONS_00009732, TCONS_00054184, TCONS_00039484, TCONS_00025722,…
3	GO:0032504	multicellular organism reproduction	Biological Process	1	TCONS_00025261
3	GO:0002252	immune effector process	Biological Process	1	TCONS_00010460
3	GO:0048583	regulation of response to stimulus	Biological Process	3	TCONS_00047978, TCONS_00032304, TCONS_00054184
3	GO:0044763	single-organism cellular process	Biological Process	204	TCONS_00013347, TCONS_00034045, TCONS_00035016, TCONS_00036104, TCONS_00007588, TCONS_00040609, TCONS_00040608, TCONS_00049666, TCONS_00001247, TCONS_00025457, TCONS_00056083, TCONS_00031680, TCONS_00015411, TCONS_00006820, TCONS_00015770, TCONS_00022726, TCONS_00051983, TCONS_00033858, TCONS_00012932, TCONS_00047011, TCONS_00018219, TCONS_00018218, TCONS_00039032, TCONS_00056650, TCONS_00045086,…
3	GO:0048584	positive regulation of response to stimulus	Biological Process	1	TCONS_00054184
3	GO:0009607	response to biotic stimulus	Biological Process	6	TCONS_00008185, TCONS_00019580, TCONS_00010460, TCONS_00045083, TCONS_00036544, TCONS_00007490
3	GO:0048585	negative regulation of response to stimulus	Biological Process	1	TCONS_00032304
3	GO:0042445	hormone metabolic process	Biological Process	2	TCONS_00049257, TCONS_00039298
3	GO:0044085	cellular component biogenesis	Biological Process	26	TCONS_00036102, TCONS_00019903, TCONS_00008375, TCONS_00032164, TCONS_00035255, TCONS_00008498, TCONS_00044647, TCONS_00033951, TCONS_00032181, TCONS_00029808, TCONS_00019580, TCONS_00048014, TCONS_00003564, TCONS_00027058, TCONS_00020189, TCONS_00044518, TCONS_00041865, TCONS_00010580, TCONS_00006265, TCONS_00018024, TCONS_00057057, TCONS_00056066, TCONS_00035856, TCONS_00032304, TCONS_00032327,…
3	GO:0044238	primary metabolic process	Biological Process	240	TCONS_00036102, TCONS_00013347, TCONS_00034045, TCONS_00035016, TCONS_00015640, TCONS_00036104, TCONS_00007588, TCONS_00040609, TCONS_00040608, TCONS_00024119, TCONS_00045738, TCONS_00029808, TCONS_00039298, TCONS_00037791, TCONS_00001247, TCONS_00025457, TCONS_00004080, TCONS_00006820, TCONS_00005608, TCONS_00025443, TCONS_00025683, TCONS_00033858, TCONS_00028151, TCONS_00012932, TCONS_00047011,…
3	GO:0009628	response to abiotic stimulus	Biological Process	15	TCONS_00036795, TCONS_00014501, TCONS_00033991, TCONS_00010460, TCONS_00042416, TCONS_00023978, TCONS_00039032, TCONS_00036560, TCONS_00014161, TCONS_00043193, TCONS_00005552, TCONS_00002130, TCONS_00050913, TCONS_00034109, TCONS_00018719
3	GO:0044706	multi-multicellular organism process	Biological Process	2	TCONS_00035385, TCONS_00046206
3	GO:0050793	regulation of developmental process	Biological Process	1	TCONS_00032304
3	GO:0003006	developmental process involved in reproduction	Biological Process	3	TCONS_00035385, TCONS_00019303, TCONS_00025261
3	GO:0044419	interspecies interaction between organisms	Biological Process	2	TCONS_00010460, TCONS_00047978
3	GO:0051606	detection of stimulus	Biological Process	1	TCONS_00014501
3	GO:0009893	positive regulation of metabolic process	Biological Process	2	TCONS_00011424, TCONS_00054184
3	GO:0065009	regulation of molecular function	Biological Process	7	TCONS_00015448, TCONS_00008456, TCONS_00045226, TCONS_00014948, TCONS_00032304, TCONS_00054184, TCONS_00012932
3	GO:0009892	negative regulation of metabolic process	Biological Process	1	TCONS_00032304
3	GO:0009653	anatomical structure morphogenesis	Biological Process	5	TCONS_00044518, TCONS_00021204, TCONS_00032304, TCONS_00016000, TCONS_00056066
3	GO:0023051	regulation of signaling	Biological Process	1	TCONS_00047978
3	GO:0042221	response to chemical	Biological Process	36	TCONS_00033991, TCONS_00007562, TCONS_00056071, TCONS_00055741, TCONS_00021204, TCONS_00020511, TCONS_00020612, TCONS_00001438, TCONS_00019580, TCONS_00045365, TCONS_00046972, TCONS_00020265, TCONS_00046931, TCONS_00045226, TCONS_00036795, TCONS_00010363, TCONS_00042417, TCONS_00012884, TCONS_00010460, TCONS_00057392, TCONS_00042416, TCONS_00023978, TCONS_00014361, TCONS_00054184, TCONS_00039321,…
3	GO:0009058	biosynthetic process	Biological Process	122	TCONS_00036102, TCONS_00013347, TCONS_00015008, TCONS_00035255, TCONS_00035016, TCONS_00036104, TCONS_00040608, TCONS_00024119, TCONS_00045738, TCONS_00039298, TCONS_00001247, TCONS_00025457, TCONS_00032930, TCONS_00009253, TCONS_00004080, TCONS_00015411, TCONS_00015770, TCONS_00017273, TCONS_00026372, TCONS_00047011, TCONS_00038347, TCONS_00008375, TCONS_00008498, TCONS_00019303, TCONS_00008259,…
3	GO:1990748	cellular detoxification	Biological Process	10	TCONS_00042417, TCONS_00010363, TCONS_00047772, TCONS_00042416, TCONS_00045365, TCONS_00007562, TCONS_00046972, TCONS_00014361, TCONS_00054184, TCONS_00025261
3	GO:0044707	single-multicellular organism process	Biological Process	13	TCONS_00035385, TCONS_00044518, TCONS_00008101, TCONS_00033202, TCONS_00019303, TCONS_00016000, TCONS_00056066, TCONS_00006507, TCONS_00049257, TCONS_00032304, TCONS_00010633, TCONS_00018719, TCONS_00025261
3	GO:0006807	nitrogen compound metabolic process	Biological Process	151	TCONS_00036102, TCONS_00013347, TCONS_00034045, TCONS_00035016, TCONS_00016573, TCONS_00040609, TCONS_00040608, TCONS_00024119, TCONS_00047759, TCONS_00045738, TCONS_00025058, TCONS_00001247, TCONS_00032930, TCONS_00043047, TCONS_00056360, TCONS_00009253, TCONS_00004080, TCONS_00037822, TCONS_00006820, TCONS_00015770, TCONS_00005608, TCONS_00005613, TCONS_00057206, TCONS_00026372, TCONS_00047011,…
3	GO:0044767	single-organism developmental process	Biological Process	15	TCONS_00035385, TCONS_00044518, TCONS_00012884, TCONS_00008101, TCONS_00033202, TCONS_00019303, TCONS_00021204, TCONS_00016000, TCONS_00056066, TCONS_00006507, TCONS_00049257, TCONS_00032304, TCONS_00010633, TCONS_00018719, TCONS_00025261
3	GO:0051707	response to other organism	Biological Process	6	TCONS_00008185, TCONS_00019580, TCONS_00010460, TCONS_00045083, TCONS_00036544, TCONS_00007490
3	GO:0032259	methylation	Biological Process	9	TCONS_00022540, TCONS_00015008, TCONS_00013568, TCONS_00039620, TCONS_00040005, TCONS_00028359, TCONS_00008456, TCONS_00017742, TCONS_00009074
3	GO:0035821	modification of morphology or physiology of other organism	Biological Process	1	TCONS_00047978
3	GO:0032879	regulation of localization	Biological Process	1	TCONS_00048014
3	GO:0065008	regulation of biological quality	Biological Process	24	TCONS_00044629, TCONS_00031770, TCONS_00035016, TCONS_00055741, TCONS_00047978, TCONS_00039298, TCONS_00001438, TCONS_00003964, TCONS_00047400, TCONS_00046972, TCONS_00020044, TCONS_00005441, TCONS_00035385, TCONS_00009732, TCONS_00049257, TCONS_00003799, TCONS_00048766, TCONS_00025722, TCONS_00052532, TCONS_00051983, TCONS_00002260, TCONS_00011424, TCONS_00041198, TCONS_00018719
3	GO:0009605	response to external stimulus	Biological Process	8	TCONS_00008185, TCONS_00019580, TCONS_00014501, TCONS_00010460, TCONS_00045083, TCONS_00036544, TCONS_00018719, TCONS_00007490
3	GO:0016043	cellular component organization	Biological Process	40	TCONS_00019903, TCONS_00017748, TCONS_00032164, TCONS_00035255, TCONS_00008498, TCONS_00044647, TCONS_00021204, TCONS_00039032, TCONS_00037451, TCONS_00032181, TCONS_00029808, TCONS_00038681, TCONS_00048014, TCONS_00049666, TCONS_00028940, TCONS_00000153, TCONS_00027058, TCONS_00005441, TCONS_00041582, TCONS_00041063, TCONS_00033769, TCONS_00048011, TCONS_00044518, TCONS_00009892, TCONS_00017754,…
3	GO:0044710	single-organism metabolic process	Biological Process	253	TCONS_00013347, TCONS_00034045, TCONS_00035016, TCONS_00036104, TCONS_00040609, TCONS_00007588, TCONS_00040608, TCONS_00021765, TCONS_00039298, TCONS_00037791, TCONS_00001247, TCONS_00003421, TCONS_00052027, TCONS_00025457, TCONS_00010745, TCONS_00031680, TCONS_00015411, TCONS_00009657, TCONS_00006820, TCONS_00015770, TCONS_00032095, TCONS_00051983, TCONS_00033858, TCONS_00039831, TCONS_00018219,…
3	GO:0006950	response to stress	Biological Process	46	TCONS_00033991, TCONS_00037310, TCONS_00007562, TCONS_00044504, TCONS_00031892, TCONS_00056071, TCONS_00018852, TCONS_00055741, TCONS_00054352, TCONS_00001438, TCONS_00054351, TCONS_00019580, TCONS_00045083, TCONS_00045365, TCONS_00046972, TCONS_00008185, TCONS_00010363, TCONS_00036795, TCONS_00056360, TCONS_00042417, TCONS_00035385, TCONS_00010460, TCONS_00042416, TCONS_00043503, TCONS_00043502,…
3	GO:1902578	single-organism localization	Biological Process	37	TCONS_00033991, TCONS_00037212, TCONS_00044647, TCONS_00036544, TCONS_00008895, TCONS_00033378, TCONS_00040609, TCONS_00039032, TCONS_00013186, TCONS_00050594, TCONS_00003978, TCONS_00024421, TCONS_00049666, TCONS_00000097, TCONS_00020189, TCONS_00005441, TCONS_00032999, TCONS_00041063, TCONS_00025032, TCONS_00035969, TCONS_00038719, TCONS_00048011, TCONS_00005071, TCONS_00043507, TCONS_00030390,…
3	GO:0044703	multi-organism reproductive process	Biological Process	3	TCONS_00035385, TCONS_00042803, TCONS_00046206
3	GO:0019222	regulation of metabolic process	Biological Process	15	TCONS_00017748, TCONS_00040427, TCONS_00008456, TCONS_00024119, TCONS_00054184, TCONS_00045738, TCONS_00035362, TCONS_00018460, TCONS_00031948, TCONS_00046972, TCONS_00045226, TCONS_00032304, TCONS_00011424, TCONS_00012932, TCONS_00047011
3	GO:0019953	sexual reproduction	Biological Process	2	TCONS_00035385, TCONS_00042803
3	GO:0006457	protein folding	Biological Process	20	TCONS_00033351, TCONS_00035385, TCONS_00015922, TCONS_00021908, TCONS_00009732, TCONS_00032565, TCONS_00014333, TCONS_00006644, TCONS_00054355, TCONS_00054184, TCONS_00022747, TCONS_00001438, TCONS_00052403, TCONS_00047244, TCONS_00002079, TCONS_00025722, TCONS_00052532, TCONS_00054720, TCONS_00034109, TCONS_00047011
3	GO:0048609	multicellular organismal reproductive process	Biological Process	1	TCONS_00025261
3	GO:0071704	organic substance metabolic process	Biological Process	285	TCONS_00036102, TCONS_00013347, TCONS_00034045, TCONS_00035016, TCONS_00015640, TCONS_00036104, TCONS_00007588, TCONS_00040609, TCONS_00040608, TCONS_00024119, TCONS_00045738, TCONS_00029808, TCONS_00039298, TCONS_00037791, TCONS_00001247, TCONS_00025457, TCONS_00017936, TCONS_00004080, TCONS_00015411, TCONS_00006820, TCONS_00015770, TCONS_00005608, TCONS_00017273, TCONS_00035362, TCONS_00025443,…
3	GO:0022402	cell cycle process	Biological Process	3	TCONS_00032181, TCONS_00018460, TCONS_00022726
3	GO:0044237	cellular metabolic process	Biological Process	275	TCONS_00036102, TCONS_00013347, TCONS_00034045, TCONS_00035255, TCONS_00035016, TCONS_00036104, TCONS_00007588, TCONS_00040609, TCONS_00040608, TCONS_00024119, TCONS_00045738, TCONS_00029808, TCONS_00037791, TCONS_00001247, TCONS_00025457, TCONS_00004080, TCONS_00031680, TCONS_00015411, TCONS_00006820, TCONS_00015770, TCONS_00005608, TCONS_00017273, TCONS_00038871, TCONS_00025443, TCONS_00005613,…
3	GO:0048646	anatomical structure formation involved in morphogenesis	Biological Process	3	TCONS_00044518, TCONS_00032304, TCONS_00056066
3	GO:0006955	immune response	Biological Process	3	TCONS_00010460, TCONS_00045083, TCONS_00007490
3	GO:0044702	single organism reproductive process	Biological Process	5	TCONS_00035385, TCONS_00019303, TCONS_00046206, TCONS_00018460, TCONS_00025261
3	GO:0048856	anatomical structure development	Biological Process	14	TCONS_00035385, TCONS_00044518, TCONS_00008101, TCONS_00033202, TCONS_00019303, TCONS_00021204, TCONS_00016000, TCONS_00056066, TCONS_00006507, TCONS_00049257, TCONS_00032304, TCONS_00010633, TCONS_00018719, TCONS_00025261
3	GO:0019740	nitrogen utilization	Biological Process	3	TCONS_00012884, TCONS_00036544, TCONS_00049172
3	GO:0015976	carbon utilization	Biological Process	17	TCONS_00036795, TCONS_00056662, TCONS_00014084, TCONS_00024442, TCONS_00032828, TCONS_00050112, TCONS_00024732, TCONS_00023058, TCONS_00025457, TCONS_00020376, TCONS_00023060, TCONS_00027431, TCONS_00033847, TCONS_00013702, TCONS_00015959, TCONS_00007292, TCONS_00036509
3	GO:0009719	response to endogenous stimulus	Biological Process	8	TCONS_00019580, TCONS_00012884, TCONS_00045226, TCONS_00005552, TCONS_00021204, TCONS_00012932, TCONS_00039321, TCONS_00007292
3	GO:0051716	cellular response to stimulus	Biological Process	29	TCONS_00007562, TCONS_00018852, TCONS_00055741, TCONS_00020511, TCONS_00047978, TCONS_00001438, TCONS_00052305, TCONS_00046972, TCONS_00020265, TCONS_00045226, TCONS_00010363, TCONS_00035385, TCONS_00010460, TCONS_00057392, TCONS_00009732, TCONS_00014361, TCONS_00057711, TCONS_00054184, TCONS_00039484, TCONS_00047772, TCONS_00025722, TCONS_00052532, TCONS_00054833, TCONS_00041112, TCONS_00050913,…
3	GO:0009056	catabolic process	Biological Process	57	TCONS_00055741, TCONS_00021204, TCONS_00057368, TCONS_00046747, TCONS_00006733, TCONS_00033150, TCONS_00050964, TCONS_00048732, TCONS_00020044, TCONS_00015839, TCONS_00043047, TCONS_00027431, TCONS_00037822, TCONS_00001847, TCONS_00015295, TCONS_00005608, TCONS_00014084, TCONS_00006738, TCONS_00005613, TCONS_00025683, TCONS_00054539, TCONS_00026372, TCONS_00041112, TCONS_00023060, TCONS_00013702,…
3	GO:0051234	establishment of localization	Biological Process	62	TCONS_00010550, TCONS_00033991, TCONS_00044647, TCONS_00036544, TCONS_00033951, TCONS_00037314, TCONS_00040609, TCONS_00007820, TCONS_00054851, TCONS_00013186, TCONS_00003978, TCONS_00048014, TCONS_00049666, TCONS_00005441, TCONS_00041063, TCONS_00035969, TCONS_00033508, TCONS_00038719, TCONS_00048011, TCONS_00030390, TCONS_00056083, TCONS_00009892, TCONS_00017754, TCONS_00023218, TCONS_00006820,…
4	GO:0055114	oxidation-reduction process	Biological Process	125	TCONS_00034045, TCONS_00035016, TCONS_00038007, TCONS_00040609, TCONS_00047759, TCONS_00039298, TCONS_00025058, TCONS_00047400, TCONS_00055814, TCONS_00003421, TCONS_00020044, TCONS_00025457, TCONS_00052027, TCONS_00010745, TCONS_00033106, TCONS_00045224, TCONS_00014824, TCONS_00056360, TCONS_00010363, TCONS_00031680, TCONS_00031166, TCONS_00033103, TCONS_00009657, TCONS_00032095, TCONS_00047772,…
4	GO:0032535	regulation of cellular component size	Biological Process	2	TCONS_00048766, TCONS_00005441
4	GO:0010119	regulation of stomatal movement	Biological Process	2	TCONS_00013412, TCONS_00013437
4	GO:0019400	alditol metabolic process	Biological Process	3	TCONS_00022788, TCONS_00007292, TCONS_00036509
4	GO:0046483	heterocycle metabolic process	Biological Process	81	TCONS_00013543, TCONS_00013347, TCONS_00015008, TCONS_00034045, TCONS_00020511, TCONS_00021204, TCONS_00055741, TCONS_00040609, TCONS_00040608, TCONS_00046747, TCONS_00006733, TCONS_00055463, TCONS_00056673, TCONS_00003978, TCONS_00038681, TCONS_00024442, TCONS_00032930, TCONS_00027431, TCONS_00038719, TCONS_00009253, TCONS_00030390, TCONS_00004080, TCONS_00037822, TCONS_00036139, TCONS_00006820,…
4	GO:0015977	carbon fixation	Biological Process	5	TCONS_00036795, TCONS_00018219, TCONS_00040401, TCONS_00023060, TCONS_00033858
4	GO:0051701	interaction with host	Biological Process	1	TCONS_00047978
4	GO:0009606	tropism	Biological Process	1	TCONS_00018719
4	GO:0009620	response to fungus	Biological Process	2	TCONS_00008185, TCONS_00045083
4	GO:0009404	toxin metabolic process	Biological Process	2	TCONS_00041254, TCONS_00043047
4	GO:0019676	ammonia assimilation cycle	Biological Process	3	TCONS_00012884, TCONS_00036544, TCONS_00049172
4	GO:0010605	negative regulation of macromolecule metabolic process	Biological Process	1	TCONS_00032304
4	GO:1901575	organic substance catabolic process	Biological Process	52	TCONS_00021204, TCONS_00057368, TCONS_00046747, TCONS_00006733, TCONS_00033150, TCONS_00050964, TCONS_00048732, TCONS_00020044, TCONS_00027431, TCONS_00037822, TCONS_00001847, TCONS_00015295, TCONS_00005608, TCONS_00014084, TCONS_00006738, TCONS_00005613, TCONS_00025683, TCONS_00054539, TCONS_00026372, TCONS_00041112, TCONS_00023060, TCONS_00013702, TCONS_00038025, TCONS_00037930, TCONS_00018852,…
4	GO:1900673	olefin metabolic process	Biological Process	2	TCONS_00015008, TCONS_00019303
4	GO:0022900	electron transport chain	Biological Process	4	TCONS_00043507, TCONS_00030390, TCONS_00031680, TCONS_00005133
4	GO:0036503	ERAD pathway	Biological Process	1	TCONS_00032304
4	GO:0043062	extracellular structure organization	Biological Process	3	TCONS_00044518, TCONS_00032304, TCONS_00056066
4	GO:0006656	phosphatidylcholine biosynthetic process	Biological Process	1	TCONS_00022540
4	GO:0071669	plant-type cell wall organization or biogenesis	Biological Process	6	TCONS_00010580, TCONS_00028940, TCONS_00027446, TCONS_00014283, TCONS_00044464, TCONS_00016000
4	GO:0009624	response to nematode	Biological Process	1	TCONS_00036544
4	GO:0006139	nucleobase-containing compound metabolic process	Biological Process	63	TCONS_00013543, TCONS_00013347, TCONS_00034045, TCONS_00020511, TCONS_00040609, TCONS_00021204, TCONS_00040608, TCONS_00046747, TCONS_00006733, TCONS_00055463, TCONS_00056673, TCONS_00003978, TCONS_00032930, TCONS_00027431, TCONS_00038719, TCONS_00030390, TCONS_00004080, TCONS_00036139, TCONS_00037822, TCONS_00006820, TCONS_00014084, TCONS_00006738, TCONS_00023060, TCONS_00005133, TCONS_00041112,…
4	GO:0044723	single-organism carbohydrate metabolic process	Biological Process	47	TCONS_00034045, TCONS_00035016, TCONS_00012232, TCONS_00041311, TCONS_00021204, TCONS_00030067, TCONS_00046747, TCONS_00049618, TCONS_00033150, TCONS_00037791, TCONS_00024102, TCONS_00023890, TCONS_00049622, TCONS_00023058, TCONS_00025457, TCONS_00052666, TCONS_00032930, TCONS_00041582, TCONS_00027431, TCONS_00043781, TCONS_00033847, TCONS_00014501, TCONS_00036795, TCONS_00028171, TCONS_00010580,…
4	GO:0009110	vitamin biosynthetic process	Biological Process	8	TCONS_00009253, TCONS_00038347, TCONS_00046931, TCONS_00026372, TCONS_00017322, TCONS_00015770, TCONS_00056673, TCONS_00028571
4	GO:1903573	negative regulation of response to endoplasmic reticulum stress	Biological Process	1	TCONS_00032304
4	GO:0051607	defense response to virus	Biological Process	1	TCONS_00010460
4	GO:0098542	defense response to other organism	Biological Process	5	TCONS_00008185, TCONS_00019580, TCONS_00010460, TCONS_00045083, TCONS_00007490
4	GO:0006810	transport	Biological Process	62	TCONS_00010550, TCONS_00033991, TCONS_00044647, TCONS_00036544, TCONS_00037314, TCONS_00033951, TCONS_00040609, TCONS_00007820, TCONS_00054851, TCONS_00013186, TCONS_00003978, TCONS_00048014, TCONS_00049666, TCONS_00005441, TCONS_00041063, TCONS_00035969, TCONS_00033508, TCONS_00038719, TCONS_00048011, TCONS_00030390, TCONS_00056083, TCONS_00009892, TCONS_00017754, TCONS_00023218, TCONS_00006820,…
4	GO:0006970	response to osmotic stress	Biological Process	2	TCONS_00033991, TCONS_00042416
4	GO:1902589	single-organism organelle organization	Biological Process	6	TCONS_00028559, TCONS_00048014, TCONS_00049666, TCONS_00017754, TCONS_00018460, TCONS_00048011
4	GO:0070085	glycosylation	Biological Process	3	TCONS_00008375, TCONS_00007896, TCONS_00033769
4	GO:0044068	modulation by symbiont of host cellular process	Biological Process	1	TCONS_00047978
4	GO:0099402	plant organ development	Biological Process	4	TCONS_00006507, TCONS_00008101, TCONS_00016000, TCONS_00018719
4	GO:0045087	innate immune response	Biological Process	3	TCONS_00010460, TCONS_00045083, TCONS_00007490
4	GO:0090066	regulation of anatomical structure size	Biological Process	2	TCONS_00048766, TCONS_00005441
4	GO:0017144	drug metabolic process	Biological Process	1	TCONS_00014501
4	GO:0009636	response to toxic substance	Biological Process	10	TCONS_00042417, TCONS_00010363, TCONS_00047772, TCONS_00042416, TCONS_00045365, TCONS_00007562, TCONS_00046972, TCONS_00014361, TCONS_00054184, TCONS_00025261
4	GO:0071555	cell wall organization	Biological Process	8	TCONS_00032164, TCONS_00028940, TCONS_00027446, TCONS_00014283, TCONS_00041582, TCONS_00044464, TCONS_00016000, TCONS_00029808
4	GO:0030648	aminoglycoside antibiotic biosynthetic process	Biological Process	1	TCONS_00014501
4	GO:0016032	viral process	Biological Process	1	TCONS_00010460
4	GO:0010118	stomatal movement	Biological Process	2	TCONS_00013412, TCONS_00013437
4	GO:0042816	vitamin B6 metabolic process	Biological Process	1	TCONS_00056673
4	GO:0010035	response to inorganic substance	Biological Process	14	TCONS_00010363, TCONS_00010460, TCONS_00033991, TCONS_00042416, TCONS_00007562, TCONS_00056071, TCONS_00023978, TCONS_00014361, TCONS_00020612, TCONS_00054184, TCONS_00047772, TCONS_00046972, TCONS_00046931, TCONS_00005552
4	GO:0022607	cellular component assembly	Biological Process	13	TCONS_00019903, TCONS_00044518, TCONS_00035255, TCONS_00044647, TCONS_00008498, TCONS_00006265, TCONS_00018024, TCONS_00057057, TCONS_00032181, TCONS_00056066, TCONS_00048014, TCONS_00027058, TCONS_00032304
4	GO:0051817	modification of morphology or physiology of other organism involved in symbiotic interaction	Biological Process	1	TCONS_00047978
4	GO:0006805	xenobiotic metabolic process	Biological Process	5	TCONS_00057392, TCONS_00020265, TCONS_00055741, TCONS_00041112, TCONS_00031219
4	GO:0070482	response to oxygen levels	Biological Process	1	TCONS_00010460
4	GO:0009725	response to hormone	Biological Process	8	TCONS_00019580, TCONS_00012884, TCONS_00045226, TCONS_00005552, TCONS_00021204, TCONS_00012932, TCONS_00039321, TCONS_00007292
4	GO:0009895	negative regulation of catabolic process	Biological Process	1	TCONS_00032304
4	GO:0051649	establishment of localization in cell	Biological Process	16	TCONS_00010550, TCONS_00037212, TCONS_00044647, TCONS_00017754, TCONS_00023218, TCONS_00039032, TCONS_00007820, TCONS_00006644, TCONS_00001503, TCONS_00049666, TCONS_00010679, TCONS_00036834, TCONS_00041063, TCONS_00018719, TCONS_00033508, TCONS_00048011
4	GO:0046950	cellular ketone body metabolic process	Biological Process	1	TCONS_00054539
4	GO:0010033	response to organic substance	Biological Process	12	TCONS_00036795, TCONS_00012884, TCONS_00021204, TCONS_00054184, TCONS_00039321, TCONS_00019580, TCONS_00045226, TCONS_00005552, TCONS_00032304, TCONS_00012932, TCONS_00007490, TCONS_00007292
4	GO:0009617	response to bacterium	Biological Process	3	TCONS_00019580, TCONS_00008185, TCONS_00007490
4	GO:0034637	cellular carbohydrate biosynthetic process	Biological Process	4	TCONS_00014501, TCONS_00010580, TCONS_00019090, TCONS_00028927
4	GO:0009835	fruit ripening	Biological Process	1	TCONS_00019303
4	GO:0006928	movement of cell or subcellular component	Biological Process	3	TCONS_00009541, TCONS_00008762, TCONS_00049990
4	GO:0061077	chaperone-mediated protein folding	Biological Process	5	TCONS_00033351, TCONS_00047244, TCONS_00032565, TCONS_00006644, TCONS_00054184
4	GO:0010431	seed maturation	Biological Process	1	TCONS_00025261
4	GO:0015979	photosynthesis	Biological Process	23	TCONS_00043507, TCONS_00036795, TCONS_00018958, TCONS_00010176, TCONS_00019903, TCONS_00031680, TCONS_00012698, TCONS_00040401, TCONS_00007788, TCONS_00036560, TCONS_00014161, TCONS_00043193, TCONS_00031948, TCONS_00001344, TCONS_00003014, TCONS_00020188, TCONS_00001990, TCONS_00023685, TCONS_00025798, TCONS_00002130, TCONS_00002097, TCONS_00023060, TCONS_00013806
4	GO:0009566	fertilization	Biological Process	1	TCONS_00035385
4	GO:0000910	cytokinesis	Biological Process	2	TCONS_00032181, TCONS_00022726
4	GO:0007017	microtubule-based process	Biological Process	6	TCONS_00009541, TCONS_00008762, TCONS_00043028, TCONS_00056861, TCONS_00049990, TCONS_00046309
4	GO:0009581	detection of external stimulus	Biological Process	1	TCONS_00014501
4	GO:0097164	ammonium ion metabolic process	Biological Process	3	TCONS_00022540, TCONS_00005757, TCONS_00054545
4	GO:0009966	regulation of signal transduction	Biological Process	1	TCONS_00047978
4	GO:0042723	thiamine-containing compound metabolic process	Biological Process	3	TCONS_00009253, TCONS_00015770, TCONS_00028571
4	GO:0032940	secretion by cell	Biological Process	4	TCONS_00028559, TCONS_00024421, TCONS_00049666, TCONS_00056083
4	GO:0048869	cellular developmental process	Biological Process	5	TCONS_00044518, TCONS_00021204, TCONS_00032304, TCONS_00016000, TCONS_00056066
4	GO:0044281	small molecule metabolic process	Biological Process	140	TCONS_00013347, TCONS_00034045, TCONS_00035016, TCONS_00007588, TCONS_00040609, TCONS_00040608, TCONS_00047759, TCONS_00037791, TCONS_00001247, TCONS_00020044, TCONS_00025457, TCONS_00032930, TCONS_00009253, TCONS_00037822, TCONS_00006820, TCONS_00015770, TCONS_00025722, TCONS_00057206, TCONS_00051983, TCONS_00026372, TCONS_00033858, TCONS_00038347, TCONS_00018219, TCONS_00008375, TCONS_00018218,…
4	GO:0007049	cell cycle	Biological Process	3	TCONS_00032181, TCONS_00018460, TCONS_00022726
4	GO:0048367	shoot system development	Biological Process	1	TCONS_00008101
4	GO:0045454	cell redox homeostasis	Biological Process	14	TCONS_00044629, TCONS_00035385, TCONS_00031770, TCONS_00035016, TCONS_00009732, TCONS_00001438, TCONS_00003964, TCONS_00047400, TCONS_00046972, TCONS_00025722, TCONS_00052532, TCONS_00051983, TCONS_00002260, TCONS_00041198
4	GO:0090626	plant epidermis morphogenesis	Biological Process	1	TCONS_00021204
4	GO:0001666	response to hypoxia	Biological Process	1	TCONS_00010460
4	GO:0070589	cellular component macromolecule biosynthetic process	Biological Process	2	TCONS_00041865, TCONS_00008375
4	GO:0033037	polysaccharide localization	Biological Process	1	TCONS_00033991
4	GO:0019748	secondary metabolic process	Biological Process	7	TCONS_00046891, TCONS_00015008, TCONS_00015411, TCONS_00041254, TCONS_00043047, TCONS_00039095, TCONS_00030928
4	GO:0006996	organelle organization	Biological Process	17	TCONS_00017748, TCONS_00009892, TCONS_00017754, TCONS_00018024, TCONS_00057057, TCONS_00037451, TCONS_00018460, TCONS_00038681, TCONS_00028559, TCONS_00048014, TCONS_00026876, TCONS_00049666, TCONS_00000153, TCONS_00048766, TCONS_00041063, TCONS_00018719, TCONS_00048011
4	GO:0060560	developmental growth involved in morphogenesis	Biological Process	1	TCONS_00016000
4	GO:0045229	external encapsulating structure organization	Biological Process	11	TCONS_00044518, TCONS_00032164, TCONS_00028940, TCONS_00027446, TCONS_00014283, TCONS_00032304, TCONS_00041582, TCONS_00044464, TCONS_00016000, TCONS_00029808, TCONS_00056066
4	GO:0042592	homeostatic process	Biological Process	20	TCONS_00044629, TCONS_00035385, TCONS_00031770, TCONS_00035016, TCONS_00009732, TCONS_00055741, TCONS_00001438, TCONS_00003964, TCONS_00003799, TCONS_00049257, TCONS_00047400, TCONS_00046972, TCONS_00020044, TCONS_00025722, TCONS_00052532, TCONS_00051983, TCONS_00005441, TCONS_00002260, TCONS_00041198, TCONS_00018719
4	GO:0007154	cell communication	Biological Process	8	TCONS_00052305, TCONS_00045226, TCONS_00046206, TCONS_00020511, TCONS_00047978, TCONS_00012932, TCONS_00007490, TCONS_00039484
4	GO:0043207	response to external biotic stimulus	Biological Process	6	TCONS_00008185, TCONS_00019580, TCONS_00010460, TCONS_00045083, TCONS_00036544, TCONS_00007490
4	GO:0044249	cellular biosynthetic process	Biological Process	105	TCONS_00036102, TCONS_00013347, TCONS_00015008, TCONS_00035255, TCONS_00036104, TCONS_00040608, TCONS_00024119, TCONS_00045738, TCONS_00001247, TCONS_00032930, TCONS_00009253, TCONS_00004080, TCONS_00015411, TCONS_00015770, TCONS_00017273, TCONS_00026372, TCONS_00047011, TCONS_00038347, TCONS_00008375, TCONS_00008498, TCONS_00019303, TCONS_00008259, TCONS_00027058, TCONS_00046972, TCONS_00005662,…
4	GO:0071941	nitrogen cycle metabolic process	Biological Process	1	TCONS_00041865
4	GO:0050790	regulation of catalytic activity	Biological Process	7	TCONS_00015448, TCONS_00008456, TCONS_00045226, TCONS_00014948, TCONS_00032304, TCONS_00054184, TCONS_00012932
4	GO:0010876	lipid localization	Biological Process	4	TCONS_00044716, TCONS_00000097, TCONS_00017577, TCONS_00013186
4	GO:0098869	cellular oxidant detoxification	Biological Process	10	TCONS_00010363, TCONS_00042417, TCONS_00047772, TCONS_00042416, TCONS_00045365, TCONS_00007562, TCONS_00046972, TCONS_00014361, TCONS_00054184, TCONS_00025261
4	GO:0044501	modulation of signal transduction in other organism	Biological Process	1	TCONS_00047978
4	GO:0007275	multicellular organism development	Biological Process	13	TCONS_00035385, TCONS_00044518, TCONS_00008101, TCONS_00033202, TCONS_00019303, TCONS_00016000, TCONS_00056066, TCONS_00006507, TCONS_00049257, TCONS_00032304, TCONS_00010633, TCONS_00018719, TCONS_00025261
4	GO:0009414	response to water deprivation	Biological Process	2	TCONS_00033991, TCONS_00005552
4	GO:0009410	response to xenobiotic stimulus	Biological Process	5	TCONS_00057392, TCONS_00020265, TCONS_00055741, TCONS_00041112, TCONS_00031219
4	GO:0007062	sister chromatid cohesion	Biological Process	1	TCONS_00018460
4	GO:0009793	embryo development ending in seed dormancy	Biological Process	1	TCONS_00035385
4	GO:1901615	organic hydroxy compound metabolic process	Biological Process	12	TCONS_00014501, TCONS_00008375, TCONS_00001704, TCONS_00022788, TCONS_00056662, TCONS_00056673, TCONS_00039298, TCONS_00049257, TCONS_00027603, TCONS_00013702, TCONS_00007292, TCONS_00036509
4	GO:0019538	protein metabolic process	Biological Process	76	TCONS_00036102, TCONS_00017748, TCONS_00015922, TCONS_00033951, TCONS_00040005, TCONS_00055741, TCONS_00040608, TCONS_00023626, TCONS_00024119, TCONS_00057368, TCONS_00045738, TCONS_00027905, TCONS_00002732, TCONS_00049741, TCONS_00050964, TCONS_00024841, TCONS_00045226, TCONS_00002130, TCONS_00012727, TCONS_00025891, TCONS_00016668, TCONS_00036139, TCONS_00017796, TCONS_00015295, TCONS_00010160,…
4	GO:0006082	organic acid metabolic process	Biological Process	80	TCONS_00034045, TCONS_00036544, TCONS_00021204, TCONS_00007588, TCONS_00040608, TCONS_00047759, TCONS_00049618, TCONS_00038681, TCONS_00024442, TCONS_00049622, TCONS_00001247, TCONS_00020044, TCONS_00001563, TCONS_00025457, TCONS_00052104, TCONS_00015839, TCONS_00005088, TCONS_00027431, TCONS_00041865, TCONS_00036139, TCONS_00008524, TCONS_00018043, TCONS_00037980, TCONS_00014084, TCONS_00054539,…
4	GO:0044093	positive regulation of molecular function	Biological Process	1	TCONS_00054184
4	GO:0006790	sulfur compound metabolic process	Biological Process	22	TCONS_00056360, TCONS_00042417, TCONS_00009253, TCONS_00018219, TCONS_00042416, TCONS_00018218, TCONS_00035255, TCONS_00035016, TCONS_00034179, TCONS_00016573, TCONS_00037371, TCONS_00034181, TCONS_00015770, TCONS_00001438, TCONS_00003964, TCONS_00054539, TCONS_00025722, TCONS_00052532, TCONS_00020044, TCONS_00041254, TCONS_00043047, TCONS_00028571
4	GO:0006413	translational initiation	Biological Process	1	TCONS_00024119
4	GO:0009826	unidimensional cell growth	Biological Process	1	TCONS_00016000
4	GO:0080134	regulation of response to stress	Biological Process	2	TCONS_00032304, TCONS_00054184
4	GO:0009856	pollination	Biological Process	2	TCONS_00035385, TCONS_00046206
4	GO:0016131	brassinosteroid metabolic process	Biological Process	2	TCONS_00049257, TCONS_00039298
4	GO:1901576	organic substance biosynthetic process	Biological Process	114	TCONS_00036102, TCONS_00013347, TCONS_00015008, TCONS_00035016, TCONS_00036104, TCONS_00040608, TCONS_00024119, TCONS_00045738, TCONS_00039298, TCONS_00001247, TCONS_00025457, TCONS_00032930, TCONS_00009253, TCONS_00004080, TCONS_00015411, TCONS_00015770, TCONS_00017273, TCONS_00026372, TCONS_00047011, TCONS_00038347, TCONS_00008375, TCONS_00008498, TCONS_00019303, TCONS_00008259, TCONS_00027058,…
4	GO:0051049	regulation of transport	Biological Process	1	TCONS_00048014
4	GO:0044765	single-organism transport	Biological Process	37	TCONS_00033991, TCONS_00037212, TCONS_00044647, TCONS_00036544, TCONS_00033378, TCONS_00008895, TCONS_00040609, TCONS_00039032, TCONS_00013186, TCONS_00050594, TCONS_00003978, TCONS_00024421, TCONS_00049666, TCONS_00000097, TCONS_00020189, TCONS_00005441, TCONS_00032999, TCONS_00041063, TCONS_00025032, TCONS_00035969, TCONS_00038719, TCONS_00048011, TCONS_00005071, TCONS_00043507, TCONS_00030390,…
4	GO:0080090	regulation of primary metabolic process	Biological Process	9	TCONS_00017748, TCONS_00040427, TCONS_00008456, TCONS_00045226, TCONS_00024119, TCONS_00032304, TCONS_00012932, TCONS_00045738, TCONS_00047011
4	GO:0035383	thioester metabolic process	Biological Process	2	TCONS_00054539, TCONS_00020044
4	GO:0009582	detection of abiotic stimulus	Biological Process	1	TCONS_00014501
4	GO:1901657	glycosyl compound metabolic process	Biological Process	30	TCONS_00013543, TCONS_00013347, TCONS_00020511, TCONS_00021204, TCONS_00040609, TCONS_00006952, TCONS_00055463, TCONS_00003978, TCONS_00027431, TCONS_00032999, TCONS_00038719, TCONS_00043507, TCONS_00030390, TCONS_00014501, TCONS_00036795, TCONS_00057392, TCONS_00034531, TCONS_00006820, TCONS_00056662, TCONS_00014084, TCONS_00050112, TCONS_00056658, TCONS_00020376, TCONS_00005133, TCONS_00041112,…
4	GO:0019725	cellular homeostasis	Biological Process	15	TCONS_00044629, TCONS_00035385, TCONS_00031770, TCONS_00035016, TCONS_00009732, TCONS_00001438, TCONS_00003964, TCONS_00047400, TCONS_00046972, TCONS_00025722, TCONS_00052532, TCONS_00051983, TCONS_00005441, TCONS_00002260, TCONS_00041198
4	GO:0006458	'de novo' protein folding	Biological Process	2	TCONS_00054184, TCONS_00047011
4	GO:0051354	negative regulation of oxidoreductase activity	Biological Process	1	TCONS_00032304
4	GO:0044260	cellular macromolecule metabolic process	Biological Process	93	TCONS_00036102, TCONS_00017748, TCONS_00015922, TCONS_00033951, TCONS_00040005, TCONS_00036104, TCONS_00055741, TCONS_00040608, TCONS_00024119, TCONS_00057368, TCONS_00046747, TCONS_00045738, TCONS_00029808, TCONS_00027905, TCONS_00049741, TCONS_00002732, TCONS_00050964, TCONS_00024841, TCONS_00052104, TCONS_00052666, TCONS_00002130, TCONS_00045226, TCONS_00041582, TCONS_00004080, TCONS_00041865,…
4	GO:0010646	regulation of cell communication	Biological Process	1	TCONS_00047978
4	GO:0008037	cell recognition	Biological Process	1	TCONS_00046206
4	GO:1901360	organic cyclic compound metabolic process	Biological Process	92	TCONS_00013543, TCONS_00013347, TCONS_00015008, TCONS_00034045, TCONS_00020511, TCONS_00021204, TCONS_00055741, TCONS_00040609, TCONS_00040608, TCONS_00046747, TCONS_00006733, TCONS_00039095, TCONS_00055463, TCONS_00056673, TCONS_00039298, TCONS_00038681, TCONS_00003978, TCONS_00024442, TCONS_00032930, TCONS_00027431, TCONS_00038719, TCONS_00009253, TCONS_00030390, TCONS_00004080, TCONS_00037822,…
4	GO:0044712	single-organism catabolic process	Biological Process	38	TCONS_00038025, TCONS_00037930, TCONS_00021204, TCONS_00046747, TCONS_00006733, TCONS_00054545, TCONS_00020044, TCONS_00023058, TCONS_00024224, TCONS_00043047, TCONS_00044356, TCONS_00027431, TCONS_00014501, TCONS_00036795, TCONS_00010460, TCONS_00057392, TCONS_00034177, TCONS_00037822, TCONS_00034531, TCONS_00022788, TCONS_00056662, TCONS_00014084, TCONS_00006738, TCONS_00005757, TCONS_00054539,…
4	GO:0044403	symbiosis, encompassing mutualism through parasitism	Biological Process	2	TCONS_00010460, TCONS_00047978
4	GO:0044248	cellular catabolic process	Biological Process	41	TCONS_00038025, TCONS_00037930, TCONS_00018852, TCONS_00055741, TCONS_00057368, TCONS_00006952, TCONS_00006733, TCONS_00045365, TCONS_00056529, TCONS_00054545, TCONS_00020044, TCONS_00050964, TCONS_00024224, TCONS_00004650, TCONS_00015839, TCONS_00043047, TCONS_00044356, TCONS_00057392, TCONS_00034177, TCONS_00036315, TCONS_00034531, TCONS_00015295, TCONS_00001847, TCONS_00022788, TCONS_00001503,…
4	GO:0048608	reproductive structure development	Biological Process	3	TCONS_00035385, TCONS_00019303, TCONS_00025261
4	GO:0031324	negative regulation of cellular metabolic process	Biological Process	1	TCONS_00032304
4	GO:0006575	cellular modified amino acid metabolic process	Biological Process	14	TCONS_00056360, TCONS_00042417, TCONS_00018219, TCONS_00042416, TCONS_00018669, TCONS_00035016, TCONS_00034179, TCONS_00016573, TCONS_00037371, TCONS_00034181, TCONS_00045086, TCONS_00028359, TCONS_00041254, TCONS_00043047
4	GO:0051171	regulation of nitrogen compound metabolic process	Biological Process	6	TCONS_00017748, TCONS_00040427, TCONS_00008456, TCONS_00024119, TCONS_00045738, TCONS_00047011
4	GO:0044036	cell wall macromolecule metabolic process	Biological Process	12	TCONS_00041865, TCONS_00008375, TCONS_00032164, TCONS_00037822, TCONS_00036315, TCONS_00001847, TCONS_00046747, TCONS_00005608, TCONS_00029808, TCONS_00005613, TCONS_00056529, TCONS_00004650
4	GO:0006099	tricarboxylic acid cycle	Biological Process	4	TCONS_00018219, TCONS_00025457, TCONS_00033858, TCONS_00033847
4	GO:0044255	cellular lipid metabolic process	Biological Process	29	TCONS_00012698, TCONS_00008375, TCONS_00037578, TCONS_00036104, TCONS_00034181, TCONS_00056650, TCONS_00033150, TCONS_00047980, TCONS_00001247, TCONS_00054545, TCONS_00020044, TCONS_00050328, TCONS_00036078, TCONS_00057392, TCONS_00034179, TCONS_00001704, TCONS_00055596, TCONS_00022788, TCONS_00005757, TCONS_00054539, TCONS_00049338, TCONS_00055249, TCONS_00041112, TCONS_00050913, TCONS_00031219,…
4	GO:0048868	pollen tube development	Biological Process	1	TCONS_00035385
4	GO:1901698	response to nitrogen compound	Biological Process	1	TCONS_00020612
4	GO:0009408	response to heat	Biological Process	2	TCONS_00033991, TCONS_00034109
4	GO:0009894	regulation of catabolic process	Biological Process	1	TCONS_00032304
4	GO:0071695	anatomical structure maturation	Biological Process	1	TCONS_00019303
4	GO:0006979	response to oxidative stress	Biological Process	26	TCONS_00007562, TCONS_00056071, TCONS_00055741, TCONS_00054352, TCONS_00001438, TCONS_00054351, TCONS_00045365, TCONS_00046972, TCONS_00010363, TCONS_00056360, TCONS_00042417, TCONS_00042416, TCONS_00043503, TCONS_00043502, TCONS_00014361, TCONS_00014264, TCONS_00019595, TCONS_00054184, TCONS_00032095, TCONS_00047772, TCONS_00025722, TCONS_00052532, TCONS_00027446, TCONS_00054938, TCONS_00025261,…
4	GO:0009629	response to gravity	Biological Process	2	TCONS_00014501, TCONS_00018719
4	GO:0072593	reactive oxygen species metabolic process	Biological Process	9	TCONS_00010363, TCONS_00047772, TCONS_00045365, TCONS_00007562, TCONS_00046972, TCONS_00055741, TCONS_00014361, TCONS_00015839, TCONS_00054184
4	GO:0043170	macromolecule metabolic process	Biological Process	117	TCONS_00036102, TCONS_00015922, TCONS_00036104, TCONS_00040608, TCONS_00024119, TCONS_00045738, TCONS_00029808, TCONS_00027905, TCONS_00002732, TCONS_00048732, TCONS_00052666, TCONS_00045226, TCONS_00004080, TCONS_00037822, TCONS_00017796, TCONS_00005608, TCONS_00017273, TCONS_00014161, TCONS_00035362, TCONS_00031160, TCONS_00025443, TCONS_00005613, TCONS_00025683, TCONS_00028151, TCONS_00041790,…
4	GO:0009889	regulation of biosynthetic process	Biological Process	6	TCONS_00017748, TCONS_00040427, TCONS_00046972, TCONS_00024119, TCONS_00045738, TCONS_00047011
4	GO:0005975	carbohydrate metabolic process	Biological Process	70	TCONS_00013785, TCONS_00034045, TCONS_00035016, TCONS_00011367, TCONS_00015640, TCONS_00021204, TCONS_00007588, TCONS_00046747, TCONS_00049618, TCONS_00029808, TCONS_00033150, TCONS_00037791, TCONS_00049622, TCONS_00048732, TCONS_00025457, TCONS_00004476, TCONS_00052666, TCONS_00032930, TCONS_00041582, TCONS_00027431, TCONS_00043922, TCONS_00037822, TCONS_00001847, TCONS_00005608, TCONS_00014084,…
4	GO:0071214	cellular response to abiotic stimulus	Biological Process	1	TCONS_00050913
4	GO:0044802	single-organism membrane organization	Biological Process	6	TCONS_00028559, TCONS_00048014, TCONS_00049666, TCONS_00017754, TCONS_00039032, TCONS_00048011
4	GO:0051341	regulation of oxidoreductase activity	Biological Process	2	TCONS_00032304, TCONS_00054184
4	GO:1902884	positive regulation of response to oxidative stress	Biological Process	1	TCONS_00054184
4	GO:1901564	organonitrogen compound metabolic process	Biological Process	130	TCONS_00036102, TCONS_00013347, TCONS_00034045, TCONS_00035016, TCONS_00016573, TCONS_00040609, TCONS_00040608, TCONS_00024119, TCONS_00047759, TCONS_00045738, TCONS_00001247, TCONS_00043047, TCONS_00056360, TCONS_00009253, TCONS_00006820, TCONS_00015770, TCONS_00005608, TCONS_00005613, TCONS_00057206, TCONS_00026372, TCONS_00047011, TCONS_00038347, TCONS_00018219, TCONS_00008375, TCONS_00018218,…
4	GO:0009812	flavonoid metabolic process	Biological Process	5	TCONS_00046891, TCONS_00019009, TCONS_00048418, TCONS_00017003, TCONS_00017936
4	GO:0035966	response to topologically incorrect protein	Biological Process	1	TCONS_00054184
4	GO:0042546	cell wall biogenesis	Biological Process	5	TCONS_00041865, TCONS_00008375, TCONS_00032164, TCONS_00010580, TCONS_00029808
4	GO:0007059	chromosome segregation	Biological Process	1	TCONS_00018460
4	GO:1901700	response to oxygen-containing compound	Biological Process	15	TCONS_00036795, TCONS_00010363, TCONS_00033991, TCONS_00007562, TCONS_00056071, TCONS_00023978, TCONS_00014361, TCONS_00020612, TCONS_00054184, TCONS_00047772, TCONS_00046972, TCONS_00045226, TCONS_00005552, TCONS_00012932, TCONS_00007490
4	GO:0044711	single-organism biosynthetic process	Biological Process	86	TCONS_00043516, TCONS_00013347, TCONS_00012698, TCONS_00015008, TCONS_00035016, TCONS_00036104, TCONS_00021204, TCONS_00020511, TCONS_00039095, TCONS_00056673, TCONS_00039298, TCONS_00003978, TCONS_00038681, TCONS_00024442, TCONS_00001247, TCONS_00001563, TCONS_00025457, TCONS_00052104, TCONS_00032930, TCONS_00005088, TCONS_00027431, TCONS_00038719, TCONS_00030390, TCONS_00009253, TCONS_00041865,…
4	GO:0045184	establishment of protein localization	Biological Process	15	TCONS_00037212, TCONS_00044647, TCONS_00017754, TCONS_00023218, TCONS_00039032, TCONS_00007820, TCONS_00001503, TCONS_00052403, TCONS_00049666, TCONS_00010679, TCONS_00036834, TCONS_00041063, TCONS_00018719, TCONS_00033508, TCONS_00048011
4	GO:0032989	cellular component morphogenesis	Biological Process	5	TCONS_00044518, TCONS_00021204, TCONS_00032304, TCONS_00016000, TCONS_00056066
4	GO:0019419	sulfate reduction	Biological Process	1	TCONS_00003964
4	GO:0031323	regulation of cellular metabolic process	Biological Process	13	TCONS_00017748, TCONS_00040427, TCONS_00008456, TCONS_00024119, TCONS_00054184, TCONS_00045738, TCONS_00031948, TCONS_00046972, TCONS_00045226, TCONS_00032304, TCONS_00011424, TCONS_00012932, TCONS_00047011
4	GO:0001101	response to acid chemical	Biological Process	6	TCONS_00033991, TCONS_00045226, TCONS_00023978, TCONS_00005552, TCONS_00012932, TCONS_00007490
4	GO:0009845	seed germination	Biological Process	1	TCONS_00025261
4	GO:0010817	regulation of hormone levels	Biological Process	3	TCONS_00049257, TCONS_00011424, TCONS_00039298
4	GO:0044262	cellular carbohydrate metabolic process	Biological Process	30	TCONS_00032164, TCONS_00034045, TCONS_00041311, TCONS_00046747, TCONS_00006952, TCONS_00049618, TCONS_00029808, TCONS_00037791, TCONS_00024102, TCONS_00049622, TCONS_00023058, TCONS_00052666, TCONS_00041582, TCONS_00014501, TCONS_00028171, TCONS_00043922, TCONS_00010580, TCONS_00037822, TCONS_00001704, TCONS_00022788, TCONS_00056662, TCONS_00028927, TCONS_00031160, TCONS_00045499, TCONS_00019090,…
4	GO:0051353	positive regulation of oxidoreductase activity	Biological Process	1	TCONS_00054184
4	GO:0042180	cellular ketone metabolic process	Biological Process	7	TCONS_00043507, TCONS_00030390, TCONS_00043516, TCONS_00039620, TCONS_00033134, TCONS_00037930, TCONS_00005133
4	GO:0060255	regulation of macromolecule metabolic process	Biological Process	11	TCONS_00017748, TCONS_00040427, TCONS_00008456, TCONS_00045226, TCONS_00024119, TCONS_00032304, TCONS_00012932, TCONS_00045738, TCONS_00035362, TCONS_00018460, TCONS_00047011
4	GO:0046907	intracellular transport	Biological Process	16	TCONS_00010550, TCONS_00037212, TCONS_00044647, TCONS_00017754, TCONS_00023218, TCONS_00039032, TCONS_00007820, TCONS_00006644, TCONS_00001503, TCONS_00049666, TCONS_00010679, TCONS_00036834, TCONS_00041063, TCONS_00018719, TCONS_00033508, TCONS_00048011
4	GO:0018904	ether metabolic process	Biological Process	4	TCONS_00025722, TCONS_00052532, TCONS_00051983, TCONS_00001438
4	GO:0051186	cofactor metabolic process	Biological Process	35	TCONS_00043516, TCONS_00035255, TCONS_00034045, TCONS_00033134, TCONS_00021204, TCONS_00017322, TCONS_00056673, TCONS_00045086, TCONS_00020044, TCONS_00023058, TCONS_00046931, TCONS_00027431, TCONS_00043507, TCONS_00030390, TCONS_00014501, TCONS_00036795, TCONS_00028171, TCONS_00039620, TCONS_00018669, TCONS_00057392, TCONS_00056662, TCONS_00014084, TCONS_00032828, TCONS_00054539, TCONS_00028359,…
4	GO:0007389	pattern specification process	Biological Process	1	TCONS_00033202
4	GO:0006520	cellular amino acid metabolic process	Biological Process	45	TCONS_00038149, TCONS_00038025, TCONS_00018218, TCONS_00008456, TCONS_00036544, TCONS_00022756, TCONS_00021204, TCONS_00008259, TCONS_00040608, TCONS_00017322, TCONS_00054796, TCONS_00047759, TCONS_00038681, TCONS_00045086, TCONS_00024442, TCONS_00027058, TCONS_00001563, TCONS_00052104, TCONS_00046931, TCONS_00024224, TCONS_00005662, TCONS_00044356, TCONS_00005088, TCONS_00012884, TCONS_00041865,…
4	GO:1901135	carbohydrate derivative metabolic process	Biological Process	54	TCONS_00013543, TCONS_00013347, TCONS_00034045, TCONS_00040609, TCONS_00020511, TCONS_00021204, TCONS_00055463, TCONS_00033150, TCONS_00003978, TCONS_00032930, TCONS_00027431, TCONS_00038719, TCONS_00030390, TCONS_00041865, TCONS_00001847, TCONS_00006820, TCONS_00005608, TCONS_00014084, TCONS_00005613, TCONS_00023060, TCONS_00005133, TCONS_00041112, TCONS_00050339, TCONS_00013702, TCONS_00008375,…
4	GO:0009409	response to cold	Biological Process	2	TCONS_00036795, TCONS_00033991
4	GO:0006020	inositol metabolic process	Biological Process	4	TCONS_00056662, TCONS_00013702, TCONS_00007292, TCONS_00036509
4	GO:0006081	cellular aldehyde metabolic process	Biological Process	15	TCONS_00014501, TCONS_00028171, TCONS_00034045, TCONS_00056662, TCONS_00014084, TCONS_00032828, TCONS_00049338, TCONS_00023058, TCONS_00023060, TCONS_00027431, TCONS_00013702, TCONS_00007490, TCONS_00007292, TCONS_00031219, TCONS_00036509
4	GO:0021700	developmental maturation	Biological Process	2	TCONS_00019303, TCONS_00025261
4	GO:0042822	pyridoxal phosphate metabolic process	Biological Process	1	TCONS_00056673
4	GO:0008219	cell death	Biological Process	1	TCONS_00010460
4	GO:0044092	negative regulation of molecular function	Biological Process	3	TCONS_00015448, TCONS_00008456, TCONS_00032304
4	GO:0051301	cell division	Biological Process	2	TCONS_00032181, TCONS_00022726
4	GO:0080135	regulation of cellular response to stress	Biological Process	2	TCONS_00032304, TCONS_00054184
4	GO:0042440	pigment metabolic process	Biological Process	2	TCONS_00004015, TCONS_00057206
4	GO:0043449	cellular alkene metabolic process	Biological Process	1	TCONS_00019303
4	GO:0022411	cellular component disassembly	Biological Process	2	TCONS_00037451, TCONS_00047011
4	GO:0009888	tissue development	Biological Process	2	TCONS_00021204, TCONS_00032304
4	GO:0006793	phosphorus metabolic process	Biological Process	74	TCONS_00013347, TCONS_00034045, TCONS_00055741, TCONS_00020511, TCONS_00040609, TCONS_00021204, TCONS_00046747, TCONS_00055463, TCONS_00056673, TCONS_00003978, TCONS_00027905, TCONS_00037791, TCONS_00049741, TCONS_00001247, TCONS_00024841, TCONS_00025457, TCONS_00045226, TCONS_00032930, TCONS_00027431, TCONS_00038719, TCONS_00030390, TCONS_00016668, TCONS_00043922, TCONS_00037822, TCONS_00009179,…
4	GO:2001057	reactive nitrogen species metabolic process	Biological Process	1	TCONS_00025058
4	GO:0051128	regulation of cellular component organization	Biological Process	1	TCONS_00047011
4	GO:0070887	cellular response to chemical stimulus	Biological Process	18	TCONS_00010363, TCONS_00010460, TCONS_00057392, TCONS_00007562, TCONS_00014361, TCONS_00055741, TCONS_00054184, TCONS_00001438, TCONS_00047772, TCONS_00046972, TCONS_00020265, TCONS_00025722, TCONS_00052532, TCONS_00045226, TCONS_00041112, TCONS_00012932, TCONS_00007490, TCONS_00031219
4	GO:0055086	nucleobase-containing small molecule metabolic process	Biological Process	46	TCONS_00013543, TCONS_00013347, TCONS_00034045, TCONS_00012198, TCONS_00020511, TCONS_00040609, TCONS_00021204, TCONS_00046747, TCONS_00006733, TCONS_00055463, TCONS_00056673, TCONS_00003978, TCONS_00046972, TCONS_00004015, TCONS_00023058, TCONS_00032930, TCONS_00027431, TCONS_00032999, TCONS_00043781, TCONS_00038719, TCONS_00043507, TCONS_00030390, TCONS_00014501, TCONS_00036795, TCONS_00028171,…
4	GO:0043933	macromolecular complex subunit organization	Biological Process	11	TCONS_00048014, TCONS_00019903, TCONS_00044647, TCONS_00027058, TCONS_00008498, TCONS_00006265, TCONS_00018024, TCONS_00057057, TCONS_00041063, TCONS_00037451, TCONS_00047011
4	GO:0019637	organophosphate metabolic process	Biological Process	48	TCONS_00013347, TCONS_00034045, TCONS_00020511, TCONS_00040609, TCONS_00021204, TCONS_00046747, TCONS_00055463, TCONS_00056673, TCONS_00003978, TCONS_00032930, TCONS_00027431, TCONS_00038719, TCONS_00030390, TCONS_00037822, TCONS_00006820, TCONS_00014084, TCONS_00023060, TCONS_00005133, TCONS_00041112, TCONS_00050339, TCONS_00013702, TCONS_00054545, TCONS_00023058, TCONS_00032999, TCONS_00043781,…
4	GO:0042446	hormone biosynthetic process	Biological Process	2	TCONS_00049257, TCONS_00039298
4	GO:0006486	protein glycosylation	Biological Process	3	TCONS_00008375, TCONS_00007896, TCONS_00033769
4	GO:0009875	pollen-pistil interaction	Biological Process	1	TCONS_00046206
4	GO:0061024	membrane organization	Biological Process	6	TCONS_00028559, TCONS_00048014, TCONS_00049666, TCONS_00017754, TCONS_00039032, TCONS_00048011
4	GO:0060627	regulation of vesicle-mediated transport	Biological Process	1	TCONS_00048014
4	GO:0048509	regulation of meristem development	Biological Process	1	TCONS_00032304
4	GO:0022406	membrane docking	Biological Process	2	TCONS_00017754, TCONS_00048011
4	GO:0034641	cellular nitrogen compound metabolic process	Biological Process	103	TCONS_00036102, TCONS_00013347, TCONS_00034045, TCONS_00035016, TCONS_00016573, TCONS_00040609, TCONS_00040608, TCONS_00024119, TCONS_00045738, TCONS_00032930, TCONS_00043047, TCONS_00056360, TCONS_00009253, TCONS_00004080, TCONS_00037822, TCONS_00006820, TCONS_00015770, TCONS_00047011, TCONS_00038347, TCONS_00008375, TCONS_00018219, TCONS_00008498, TCONS_00012198, TCONS_00037930, TCONS_00018852,…
4	GO:0010927	cellular component assembly involved in morphogenesis	Biological Process	3	TCONS_00044518, TCONS_00032304, TCONS_00056066
4	GO:0098813	nuclear chromosome segregation	Biological Process	1	TCONS_00018460
4	GO:0005984	disaccharide metabolic process	Biological Process	11	TCONS_00014501, TCONS_00024102, TCONS_00037822, TCONS_00045499, TCONS_00019090, TCONS_00041311, TCONS_00052666, TCONS_00041582, TCONS_00046747, TCONS_00028927, TCONS_00031160
4	GO:0071495	cellular response to endogenous stimulus	Biological Process	2	TCONS_00045226, TCONS_00012932
4	GO:0015980	energy derivation by oxidation of organic compounds	Biological Process	10	TCONS_00014501, TCONS_00043507, TCONS_00030390, TCONS_00018219, TCONS_00025457, TCONS_00019090, TCONS_00005133, TCONS_00033858, TCONS_00033847, TCONS_00028927
4	GO:0006725	cellular aromatic compound metabolic process	Biological Process	83	TCONS_00013543, TCONS_00013347, TCONS_00015008, TCONS_00034045, TCONS_00020511, TCONS_00021204, TCONS_00040609, TCONS_00040608, TCONS_00046747, TCONS_00006733, TCONS_00039095, TCONS_00055463, TCONS_00056673, TCONS_00038681, TCONS_00003978, TCONS_00024442, TCONS_00032930, TCONS_00027431, TCONS_00038719, TCONS_00009253, TCONS_00030390, TCONS_00004080, TCONS_00037822, TCONS_00036139, TCONS_00015411,…
4	GO:0006771	riboflavin metabolic process	Biological Process	3	TCONS_00038347, TCONS_00020265, TCONS_00055741
4	GO:0009415	response to water	Biological Process	3	TCONS_00033991, TCONS_00005552, TCONS_00023978
4	GO:0009615	response to virus	Biological Process	1	TCONS_00010460
4	GO:1903047	mitotic cell cycle process	Biological Process	3	TCONS_00032181, TCONS_00018460, TCONS_00022726
4	GO:0048731	system development	Biological Process	7	TCONS_00006507, TCONS_00035385, TCONS_00008101, TCONS_00019303, TCONS_00016000, TCONS_00018719, TCONS_00025261
4	GO:0042197	halogenated hydrocarbon metabolic process	Biological Process	5	TCONS_00057392, TCONS_00020265, TCONS_00055741, TCONS_00041112, TCONS_00031219
4	GO:0070271	protein complex biogenesis	Biological Process	7	TCONS_00048014, TCONS_00019903, TCONS_00044647, TCONS_00027058, TCONS_00006265, TCONS_00018024, TCONS_00057057
4	GO:0006952	defense response	Biological Process	7	TCONS_00008185, TCONS_00019580, TCONS_00010460, TCONS_00027603, TCONS_00045083, TCONS_00031892, TCONS_00007490
4	GO:0070727	cellular macromolecule localization	Biological Process	15	TCONS_00037212, TCONS_00044647, TCONS_00017754, TCONS_00023218, TCONS_00039032, TCONS_00007820, TCONS_00001503, TCONS_00024421, TCONS_00049666, TCONS_00010679, TCONS_00036834, TCONS_00041063, TCONS_00018719, TCONS_00033508, TCONS_00048011
4	GO:0022613	ribonucleoprotein complex biogenesis	Biological Process	9	TCONS_00019580, TCONS_00036102, TCONS_00008498, TCONS_00003564, TCONS_00033951, TCONS_00020189, TCONS_00035856, TCONS_00032327, TCONS_00025682
4	GO:0048544	recognition of pollen	Biological Process	1	TCONS_00046206
4	GO:0009791	post-embryonic development	Biological Process	2	TCONS_00035385, TCONS_00025261
4	GO:0007568	aging	Biological Process	1	TCONS_00019303
4	GO:0043414	macromolecule methylation	Biological Process	1	TCONS_00040005
4	GO:0009266	response to temperature stimulus	Biological Process	3	TCONS_00036795, TCONS_00033991, TCONS_00034109
4	GO:0031325	positive regulation of cellular metabolic process	Biological Process	2	TCONS_00011424, TCONS_00054184
4	GO:0006091	generation of precursor metabolites and energy	Biological Process	34	TCONS_00019903, TCONS_00018219, TCONS_00021204, TCONS_00040609, TCONS_00036560, TCONS_00003978, TCONS_00031948, TCONS_00025457, TCONS_00002130, TCONS_00027431, TCONS_00033847, TCONS_00014501, TCONS_00036795, TCONS_00043507, TCONS_00030390, TCONS_00031680, TCONS_00057392, TCONS_00006820, TCONS_00056662, TCONS_00014161, TCONS_00014084, TCONS_00028927, TCONS_00043193, TCONS_00019090, TCONS_00023685,…
4	GO:0009698	phenylpropanoid metabolic process	Biological Process	5	TCONS_00046891, TCONS_00015008, TCONS_00015411, TCONS_00039095, TCONS_00030928
4	GO:0033554	cellular response to stress	Biological Process	16	TCONS_00010363, TCONS_00035385, TCONS_00010460, TCONS_00007562, TCONS_00009732, TCONS_00018852, TCONS_00014361, TCONS_00057711, TCONS_00054184, TCONS_00001438, TCONS_00047772, TCONS_00046972, TCONS_00025722, TCONS_00052532, TCONS_00054833, TCONS_00032304
4	GO:0008104	protein localization	Biological Process	16	TCONS_00037212, TCONS_00044647, TCONS_00017754, TCONS_00023218, TCONS_00039032, TCONS_00007820, TCONS_00001503, TCONS_00052403, TCONS_00024421, TCONS_00049666, TCONS_00010679, TCONS_00036834, TCONS_00041063, TCONS_00018719, TCONS_00033508, TCONS_00048011
4	GO:0006629	lipid metabolic process	Biological Process	36	TCONS_00008375, TCONS_00012698, TCONS_00037578, TCONS_00036104, TCONS_00043258, TCONS_00034181, TCONS_00056650, TCONS_00033150, TCONS_00039298, TCONS_00047980, TCONS_00001247, TCONS_00054545, TCONS_00020044, TCONS_00050328, TCONS_00010460, TCONS_00036078, TCONS_00044616, TCONS_00057392, TCONS_00034179, TCONS_00001704, TCONS_00055596, TCONS_00022788, TCONS_00049257, TCONS_00005757, TCONS_00027603,…
4	GO:0032506	cytokinetic process	Biological Process	2	TCONS_00032181, TCONS_00022726
4	GO:0048468	cell development	Biological Process	1	TCONS_00021204
4	GO:1900409	positive regulation of cellular response to oxidative stress	Biological Process	1	TCONS_00054184
4	GO:0006730	one-carbon metabolic process	Biological Process	2	TCONS_00028359, TCONS_00015959
4	GO:0009314	response to radiation	Biological Process	7	TCONS_00036795, TCONS_00043193, TCONS_00002130, TCONS_00039032, TCONS_00050913, TCONS_00036560, TCONS_00014161
4	GO:0007165	signal transduction	Biological Process	7	TCONS_00052305, TCONS_00045226, TCONS_00047978, TCONS_00020511, TCONS_00012932, TCONS_00007490, TCONS_00039484
4	GO:0048316	seed development	Biological Process	2	TCONS_00035385, TCONS_00025261
4	GO:1902580	single-organism cellular localization	Biological Process	5	TCONS_00044647, TCONS_00039032, TCONS_00006644, TCONS_00041063, TCONS_00048011
4	GO:0048364	root development	Biological Process	3	TCONS_00006507, TCONS_00016000, TCONS_00018719
5	GO:1903856	regulation of cytokinin dehydrogenase activity	Biological Process	1	TCONS_00032304
5	GO:0051085	chaperone mediated protein folding requiring cofactor	Biological Process	1	TCONS_00054184
5	GO:0006528	asparagine metabolic process	Biological Process	2	TCONS_00001563, TCONS_00047579
5	GO:0009311	oligosaccharide metabolic process	Biological Process	11	TCONS_00014501, TCONS_00024102, TCONS_00037822, TCONS_00045499, TCONS_00019090, TCONS_00041311, TCONS_00052666, TCONS_00041582, TCONS_00046747, TCONS_00028927, TCONS_00031160
5	GO:0019643	reductive tricarboxylic acid cycle	Biological Process	2	TCONS_00018219, TCONS_00033858
5	GO:0006490	oligosaccharide-lipid intermediate biosynthetic process	Biological Process	1	TCONS_00008375
5	GO:0043450	alkene biosynthetic process	Biological Process	1	TCONS_00019303
5	GO:0010090	trichome morphogenesis	Biological Process	1	TCONS_00021204
5	GO:0031503	protein complex localization	Biological Process	1	TCONS_00024421
5	GO:0006757	ATP generation from ADP	Biological Process	13	TCONS_00036795, TCONS_00014501, TCONS_00057392, TCONS_00021204, TCONS_00056662, TCONS_00014084, TCONS_00020376, TCONS_00041112, TCONS_00027431, TCONS_00013702, TCONS_00031219, TCONS_00007292, TCONS_00036509
5	GO:0090150	establishment of protein localization to membrane	Biological Process	2	TCONS_00039032, TCONS_00048011
5	GO:0009416	response to light stimulus	Biological Process	7	TCONS_00036795, TCONS_00043193, TCONS_00002130, TCONS_00039032, TCONS_00050913, TCONS_00036560, TCONS_00014161
5	GO:0006487	protein N-linked glycosylation	Biological Process	3	TCONS_00008375, TCONS_00007896, TCONS_00033769
5	GO:1901136	carbohydrate derivative catabolic process	Biological Process	9	TCONS_00005613, TCONS_00056529, TCONS_00036315, TCONS_00034531, TCONS_00004650, TCONS_00001847, TCONS_00005608, TCONS_00029781, TCONS_00033150
5	GO:0009072	aromatic amino acid family metabolic process	Biological Process	11	TCONS_00024442, TCONS_00057392, TCONS_00024732, TCONS_00057206, TCONS_00037930, TCONS_00021204, TCONS_00041112, TCONS_00054796, TCONS_00018043, TCONS_00031219, TCONS_00038681
5	GO:0006446	regulation of translational initiation	Biological Process	1	TCONS_00024119
5	GO:0019219	regulation of nucleobase-containing compound metabolic process	Biological Process	2	TCONS_00040427, TCONS_00008456
5	GO:0007033	vacuole organization	Biological Process	1	TCONS_00049666
5	GO:0016998	cell wall macromolecule catabolic process	Biological Process	6	TCONS_00005613, TCONS_00056529, TCONS_00036315, TCONS_00004650, TCONS_00001847, TCONS_00005608
5	GO:0045056	transcytosis	Biological Process	1	TCONS_00017754
5	GO:0044724	single-organism carbohydrate catabolic process	Biological Process	17	TCONS_00014501, TCONS_00036795, TCONS_00057392, TCONS_00037822, TCONS_00021204, TCONS_00046747, TCONS_00056662, TCONS_00014084, TCONS_00023058, TCONS_00020376, TCONS_00041112, TCONS_00023060, TCONS_00027431, TCONS_00013702, TCONS_00007292, TCONS_00031219, TCONS_00036509
5	GO:0044003	modification by symbiont of host morphology or physiology	Biological Process	1	TCONS_00047978
5	GO:0009399	nitrogen fixation	Biological Process	1	TCONS_00041865
5	GO:0046835	carbohydrate phosphorylation	Biological Process	3	TCONS_00028171, TCONS_00043922, TCONS_00037791
5	GO:0009630	gravitropism	Biological Process	1	TCONS_00018719
5	GO:0019405	alditol catabolic process	Biological Process	2	TCONS_00007292, TCONS_00036509
5	GO:0051246	regulation of protein metabolic process	Biological Process	7	TCONS_00017748, TCONS_00045226, TCONS_00024119, TCONS_00032304, TCONS_00012932, TCONS_00045738, TCONS_00047011
5	GO:0072594	establishment of protein localization to organelle	Biological Process	6	TCONS_00049666, TCONS_00044647, TCONS_00039032, TCONS_00001503, TCONS_00041063, TCONS_00018719
5	GO:0009059	macromolecule biosynthetic process	Biological Process	33	TCONS_00036102, TCONS_00017748, TCONS_00040427, TCONS_00008375, TCONS_00008498, TCONS_00043898, TCONS_00037578, TCONS_00036104, TCONS_00033951, TCONS_00040608, TCONS_00024119, TCONS_00037451, TCONS_00045738, TCONS_00019580, TCONS_00003564, TCONS_00052104, TCONS_00020189, TCONS_00042211, TCONS_00033769, TCONS_00014501, TCONS_00004080, TCONS_00041865, TCONS_00010580, TCONS_00036139, TCONS_00007896,…
5	GO:0015748	organophosphate ester transport	Biological Process	2	TCONS_00020189, TCONS_00013186
5	GO:0006563	L-serine metabolic process	Biological Process	10	TCONS_00038149, TCONS_00045086, TCONS_00034177, TCONS_00052104, TCONS_00028359, TCONS_00024224, TCONS_00005662, TCONS_00008259, TCONS_00040608, TCONS_00009074
5	GO:0034440	lipid oxidation	Biological Process	1	TCONS_00020044
5	GO:0090304	nucleic acid metabolic process	Biological Process	15	TCONS_00004080, TCONS_00040427, TCONS_00018669, TCONS_00036139, TCONS_00043898, TCONS_00008456, TCONS_00018852, TCONS_00057711, TCONS_00040608, TCONS_00026429, TCONS_00007769, TCONS_00026876, TCONS_00054833, TCONS_00035856, TCONS_00037637
5	GO:0009081	branched-chain amino acid metabolic process	Biological Process	7	TCONS_00054539, TCONS_00057392, TCONS_00046931, TCONS_00026372, TCONS_00017322, TCONS_00041112, TCONS_00031219
5	GO:0008202	steroid metabolic process	Biological Process	10	TCONS_00049257, TCONS_00047980, TCONS_00027603, TCONS_00036078, TCONS_00057392, TCONS_00043258, TCONS_00041112, TCONS_00055596, TCONS_00039298, TCONS_00031219
5	GO:0065003	macromolecular complex assembly	Biological Process	8	TCONS_00048014, TCONS_00019903, TCONS_00044647, TCONS_00027058, TCONS_00008498, TCONS_00006265, TCONS_00018024, TCONS_00057057
5	GO:0031163	metallo-sulfur cluster assembly	Biological Process	1	TCONS_00035255
[truncated: 966 more rows]

## Sheet: MF
Level	GO_ID	Term	Type	Seqs_Num	Sequences
[truncated: 634 more rows]

## Sheet: CC
Level	GO_ID	Term	Type	Seqs_Num	Sequences
[truncated: 261 more rows]

## Sheet: Enrichment
GO.ID	Term	Category	Test	Ref	TestAll	RefAll	Test_per	Ref_per	Over_Under	TestSeqs	RefSeqs	p.value	FDR	richFactor
[truncated: 2,213 more rows]
