# Supplementary material for: Combination of iTRAQ proteomics and RNA-seq transcriptomics reveals multiple levels of regulation in phytoplasma-infected Ziziphus jujuba Mill
Source: Hortic Res. 2017 Dec 27;4:17080–. doi: 10.1038/hortres.2017.80 (PMC5744194; doi:10.1038/hortres.2017.80)
Supplement: Supplementary Table S-8 [file hortres201780-s12.xlsx]

## Sheet: CK5_VS_C5_Diff_UP_Pathway_enric
category	p_value	q_value	numDEInCat	numInCat	term	class	gene_id
ko00941	1.45e-12	5.15e-10	20	85	Flavonoid biosynthesis	Metabolism; Biosynthesis of other secondary metabolites	XLOC_000417, XLOC_002837, XLOC_003853, XLOC_005565, XLOC_007183, XLOC_007363, XLOC_008631, XLOC_008694, XLOC_009719, XLOC_010047, XLOC_012132, XLOC_013015, XLOC_013530, XLOC_016230, XLOC_016372, XLOC_016633, XLOC_017015, XLOC_018184, XLOC_023525, XLOC_023527
ko01230	0.0207734	0.460911	17	267	Biosynthesis of amino acids	Metabolism; Amino acid metabolism	XLOC_001738, XLOC_001752, XLOC_002561, XLOC_004190, XLOC_004979, XLOC_008678, XLOC_010265, XLOC_010799, XLOC_012344, XLOC_013354, XLOC_013355, XLOC_013432, XLOC_017698, XLOC_020432, XLOC_022807, XLOC_024169, XLOC_024284
ko00940	0.0451256	0.616138	11	194	Phenylpropanoid biosynthesis	Metabolism; Biosynthesis of other secondary metabolites	XLOC_001983, XLOC_003432, XLOC_003853, XLOC_005306, XLOC_007183, XLOC_007800, XLOC_008580, XLOC_019772, XLOC_022321, XLOC_023525, XLOC_023527
ko00360	4.64e-05	0.00822744	10	64	Phenylalanine metabolism	Metabolism; Amino acid metabolism	XLOC_000042, XLOC_000043, XLOC_003853, XLOC_005306, XLOC_013354, XLOC_013355, XLOC_019772, XLOC_022321, XLOC_023525, XLOC_023527
ko04922	0.00372603	0.188963	9	76	Glucagon signaling pathway	Environmental Information Processing; Signal transduction	XLOC_001536, XLOC_001953, XLOC_010265, XLOC_010848, XLOC_016240, XLOC_018275, XLOC_020432, XLOC_023301, XLOC_024739
ko00400	0.000302325	0.0279676	8	51	Phenylalanine, tyrosine and tryptophan biosynthesis	Metabolism; Amino acid metabolism	XLOC_004190, XLOC_004979, XLOC_010799, XLOC_013354, XLOC_013355, XLOC_013432, XLOC_017698, XLOC_024284
ko00945	0.000739267	0.052488	8	61	Stilbenoid, diarylheptanoid and gingerol biosynthesis	Metabolism; Xenobiotics biodegradation and metabolism	XLOC_003853, XLOC_009038, XLOC_013463, XLOC_016387, XLOC_016511, XLOC_022416, XLOC_023525, XLOC_023527
ko00260	0.0418318	0.616138	7	88	Glycine, serine and threonine metabolism	Metabolism; Amino acid metabolism	XLOC_000042, XLOC_000043, XLOC_002561, XLOC_005188, XLOC_010265, XLOC_012344, XLOC_020681
ko00944	0.000315128	0.0279676	5	16	Flavone and flavonol biosynthesis	Metabolism; Biosynthesis of other secondary metabolites	XLOC_002837, XLOC_008694, XLOC_009719, XLOC_013530, XLOC_018184
ko05014	0.00191323	0.1132	5	28	Amyotrophic lateral sclerosis (ALS)	Environmental Information Processing; Signal transduction	XLOC_001953, XLOC_003558, XLOC_004008, XLOC_013029, XLOC_020367
ko00363	0.00867798	0.28111	5	39	Bisphenol degradation	Metabolism; Xenobiotics biodegradation and metabolism	XLOC_009038, XLOC_013463, XLOC_016387, XLOC_016511, XLOC_022416
ko00624	0.00867798	0.28111	5	39	Polycyclic aromatic hydrocarbon degradation	Metabolism; Xenobiotics biodegradation and metabolism	XLOC_009038, XLOC_013463, XLOC_016387, XLOC_016511, XLOC_022416
ko00640	0.00961322	0.28111	5	32	Propanoate metabolism	Metabolism; Lipid metabolism	XLOC_007391, XLOC_008676, XLOC_010848, XLOC_012148, XLOC_015370
ko00903	0.0249091	0.520161	5	51	Limonene and pinene degradation	Metabolism; Xenobiotics biodegradation and metabolism	XLOC_009038, XLOC_013463, XLOC_016387, XLOC_016511, XLOC_022416
ko00130	0.0366723	0.616138	5	50	Ubiquinone and other terpenoid-quinone biosynthesis	Metabolism; Metabolism of cofactors and vitamins	XLOC_003853, XLOC_005306, XLOC_016999, XLOC_023525, XLOC_023527
ko00627	0.0381031	0.616138	5	56	Aminobenzoate degradation	Metabolism; Xenobiotics biodegradation and metabolism	XLOC_009038, XLOC_013463, XLOC_016387, XLOC_016511, XLOC_022416
ko00410	0.0475447	0.625125	5	55	beta-Alanine metabolism	Metabolism; Carbohydrate metabolism	XLOC_000042, XLOC_000043, XLOC_007391, XLOC_012148, XLOC_015370
ko00909	0.00988604	0.28111	4	31	Sesquiterpenoid and triterpenoid biosynthesis	Metabolism; Metabolism of terpenoids and polyketides	XLOC_008317, XLOC_010751, XLOC_013834, XLOC_016719
ko00950	0.0160344	0.379481	4	28	Isoquinoline alkaloid biosynthesis	Metabolism; Amino acid metabolism	XLOC_000042, XLOC_000043, XLOC_013354, XLOC_013355
ko00960	0.0315819	0.616138	4	37	Tropane, piperidine and pyridine alkaloid biosynthesis	Metabolism; Amino acid metabolism	XLOC_000042, XLOC_000043, XLOC_013354, XLOC_013355
ko00220	0.041394	0.616138	4	40	Arginine biosynthesis	Metabolism; Amino acid metabolism	XLOC_013354, XLOC_013355, XLOC_016300, XLOC_024169
ko00100	0.0450588	0.616138	4	36	Steroid biosynthesis	Metabolism; Lipid metabolism	XLOC_002146, XLOC_007014, XLOC_010751, XLOC_013834
ko05146	0.0102942	0.28111	3	19	Amoebiasis	Human Diseases; Infectious diseases	XLOC_001874, XLOC_001883, XLOC_016702
ko04630	0.0153385	0.379481	3	8	Jak-STAT signaling pathway	Cellular Processes; Transport and catabolism	XLOC_015499, XLOC_016240, XLOC_023301
ko01220	0.0337122	0.616138	3	22	Degradation of aromatic compounds	Metabolism; Metabolism of cofactors and vitamins	XLOC_003853, XLOC_023525, XLOC_023527
ko00780	0.041086	0.616138	3	22	Biotin metabolism	Metabolism; Metabolism of cofactors and vitamins	XLOC_000016, XLOC_005188, XLOC_014815
ko00401	0.00972554	0.28111	2	5	Novobiocin biosynthesis	Metabolism; Metabolism of cofactors and vitamins	XLOC_013354, XLOC_013355
