# Supplementary material for: Combination of iTRAQ proteomics and RNA-seq transcriptomics reveals multiple levels of regulation in phytoplasma-infected Ziziphus jujuba Mill
Source: Hortic Res. 2017 Dec 27;4:17080–. doi: 10.1038/hortres.2017.80 (PMC5744194; doi:10.1038/hortres.2017.80)
Supplement: Supplementary Table S-9 [file hortres201780-s13.xlsx]

## Sheet: CK5_VS_C5_Diff_DOWN_Pathway_enr
category	p_value	q_value	numDEInCat	numInCat	term	class	gene_id
ko04626	0.000359048	0.063731	34	416	Plant-pathogen interaction	Organismal Systems; Environmental adaptation	XLOC_001631, XLOC_002411, XLOC_002521, XLOC_003222, XLOC_003968, XLOC_004660, XLOC_006178, XLOC_007196, XLOC_007197, XLOC_007823, XLOC_007998, XLOC_008034, XLOC_008767, XLOC_008782, XLOC_011916, XLOC_012207, XLOC_012474, XLOC_012794, XLOC_014256, XLOC_015508, XLOC_016016, XLOC_016017, XLOC_016194, XLOC_016219, XLOC_017988, XLOC_018434, XLOC_018443, XLOC_019723, XLOC_020251, XLOC_020804, XLOC_0208…
ko04075	0.00116505	0.137865	28	333	Plant hormone signal transduction	Environmental Information Processing; Signal transduction	XLOC_000998, XLOC_003747, XLOC_003968, XLOC_004003, XLOC_004026, XLOC_004660, XLOC_009027, XLOC_010335, XLOC_011848, XLOC_013439, XLOC_014045, XLOC_014375, XLOC_014850, XLOC_015148, XLOC_015742, XLOC_015923, XLOC_015928, XLOC_015929, XLOC_016016, XLOC_016017, XLOC_017103, XLOC_018626, XLOC_018670, XLOC_021061, XLOC_022737, XLOC_024553, XLOC_024701, XLOC_024894
ko05152	0.0428306	0.877378	16	217	Tuberculosis	Environmental Information Processing; Signal transduction	XLOC_000331, XLOC_000822, XLOC_005041, XLOC_006178, XLOC_007823, XLOC_008561, XLOC_008787, XLOC_008801, XLOC_012207, XLOC_012256, XLOC_012794, XLOC_013942, XLOC_019723, XLOC_020932, XLOC_021951, XLOC_024701
ko05133	0.0277351	0.877378	13	154	Pertussis	Environmental Information Processing; Signal transduction	XLOC_000331, XLOC_000822, XLOC_006178, XLOC_007823, XLOC_008561, XLOC_008801, XLOC_012256, XLOC_012794, XLOC_013942, XLOC_019723, XLOC_020932, XLOC_021951, XLOC_024701
ko00190	0.0479978	0.877378	13	159	Oxidative phosphorylation	Metabolism; Energy metabolism	XLOC_000369, XLOC_001890, XLOC_003267, XLOC_004445, XLOC_010492, XLOC_013488, XLOC_014319, XLOC_016920, XLOC_018468, XLOC_019194, XLOC_019274, XLOC_022072, XLOC_024227
ko00195	6.69e-05	0.0237515	12	65	Photosynthesis	Metabolism; Energy metabolism	XLOC_002697, XLOC_004443, XLOC_004452, XLOC_009643, XLOC_011168, XLOC_013226, XLOC_013488, XLOC_014216, XLOC_015130, XLOC_016920, XLOC_022792, XLOC_024227
ko00904	0.0277583	0.877378	6	46	Diterpenoid biosynthesis	Metabolism; Metabolism of terpenoids and polyketides	XLOC_004872, XLOC_005421, XLOC_006041, XLOC_017741, XLOC_023435, XLOC_024750
ko05204	0.0379093	0.877378	6	51	Chemical carcinogenesis	Metabolism; Metabolism of other amino acids	XLOC_010796, XLOC_012205, XLOC_012345, XLOC_017791, XLOC_018690, XLOC_024883
ko00250	0.0408742	0.877378	6	59	Alanine, aspartate and glutamate metabolism	Metabolism; Amino acid metabolism	XLOC_003805, XLOC_007048, XLOC_007215, XLOC_007290, XLOC_008837, XLOC_023366
ko04971	0.0109454	0.859829	4	17	Gastric acid secretion	Environmental Information Processing; Signal transduction	XLOC_007823, XLOC_012207, XLOC_012794, XLOC_019723
ko04740	0.0121103	0.859829	4	18	Olfactory transduction	Environmental Information Processing; Signal transduction	XLOC_007823, XLOC_012207, XLOC_012794, XLOC_019723
ko04745	0.0209776	0.877378	4	22	Phototransduction - fly	Environmental Information Processing; Signal transduction	XLOC_007823, XLOC_012207, XLOC_012794, XLOC_019723
ko04925	0.0211802	0.877378	4	22	Aldosterone synthesis and secretion	Environmental Information Processing; Signal transduction	XLOC_007823, XLOC_012207, XLOC_012794, XLOC_019723
ko04727	0.0386992	0.877378	4	28	GABAergic synapse	Environmental Information Processing; Signal transduction	XLOC_000749, XLOC_007048, XLOC_007290, XLOC_008837
ko04744	0.0494192	0.877378	3	16	Phototransduction	Environmental Information Processing; Signal transduction	XLOC_007823, XLOC_012794, XLOC_019723
ko00981	0.0492553	0.877378	1	1	Insect hormone biosynthesis	Metabolism; Metabolism of terpenoids and polyketides	XLOC_008624
