# Supplementary material for: Combination of iTRAQ proteomics and RNA-seq transcriptomics reveals multiple levels of regulation in phytoplasma-infected Ziziphus jujuba Mill
Source: Hortic Res. 2017 Dec 27;4:17080–. doi: 10.1038/hortres.2017.80 (PMC5744194; doi:10.1038/hortres.2017.80)
Supplement: Supplementary Table S-10 [file hortres201780-s14.xlsx]

## Sheet: CK16_VS_E16_Diff_UP_Pathway_enr
category	p_value	q_value	numDEInCat	numInCat	term	class	gene_id
ko00940	0.000780011	0.0415085	16	194	Phenylpropanoid biosynthesis	Metabolism; Biosynthesis of other secondary metabolites	XLOC_000366, XLOC_000889, XLOC_001024, XLOC_002876, XLOC_003819, XLOC_004952, XLOC_005306, XLOC_008860, XLOC_013002, XLOC_014647, XLOC_015402, XLOC_017966, XLOC_019020, XLOC_019772, XLOC_020602, XLOC_023596
ko04620	0.000885657	0.0415085	14	146	Toll-like receptor signaling pathway	Environmental Information Processing; Signal transduction	XLOC_001185, XLOC_002956, XLOC_002997, XLOC_003497, XLOC_003783, XLOC_004919, XLOC_006971, XLOC_012256, XLOC_015095, XLOC_016272, XLOC_019462, XLOC_021880, XLOC_022700, XLOC_024793
ko05162	0.00274441	0.0552943	14	163	Measles	Environmental Information Processing; Signal transduction	XLOC_002956, XLOC_002975, XLOC_003497, XLOC_003783, XLOC_003804, XLOC_004919, XLOC_006971, XLOC_012256, XLOC_015095, XLOC_016272, XLOC_019462, XLOC_021880, XLOC_022700, XLOC_024793
ko05145	0.00823931	0.0974985	14	180	Toxoplasmosis	Environmental Information Processing; Signal transduction	XLOC_001185, XLOC_002956, XLOC_002997, XLOC_003497, XLOC_003783, XLOC_004919, XLOC_006971, XLOC_012256, XLOC_015095, XLOC_016272, XLOC_019462, XLOC_021880, XLOC_022700, XLOC_024793
ko04722	0.00854401	0.0978427	14	189	Neurotrophin signaling pathway	Environmental Information Processing; Signal transduction	XLOC_001185, XLOC_002956, XLOC_002997, XLOC_003497, XLOC_003783, XLOC_004919, XLOC_006971, XLOC_012256, XLOC_015095, XLOC_016272, XLOC_019462, XLOC_021880, XLOC_022700, XLOC_024793
ko00941	5.67205e-06	0.00201358	13	85	Flavonoid biosynthesis	Metabolism; Biosynthesis of other secondary metabolites	XLOC_000417, XLOC_000889, XLOC_001627, XLOC_003760, XLOC_008631, XLOC_008694, XLOC_008860, XLOC_010047, XLOC_013530, XLOC_013531, XLOC_015020, XLOC_016633, XLOC_018184
ko04064	0.00506757	0.085666	12	140	NF-kappa B signaling pathway	Environmental Information Processing; Signal transduction	XLOC_002956, XLOC_003497, XLOC_003783, XLOC_004919, XLOC_006971, XLOC_012256, XLOC_015095, XLOC_016272, XLOC_019462, XLOC_021880, XLOC_022700, XLOC_024793
ko04210	0.00678516	0.091719	12	144	Apoptosis	Environmental Information Processing; Signal transduction	XLOC_002956, XLOC_003497, XLOC_003783, XLOC_004919, XLOC_006971, XLOC_012256, XLOC_015095, XLOC_016272, XLOC_019462, XLOC_021880, XLOC_022700, XLOC_024793
ko00520	0.00779149	0.0953786	12	145	Amino sugar and nucleotide sugar metabolism	Metabolism; Carbohydrate metabolism	XLOC_000587, XLOC_000588, XLOC_001914, XLOC_004074, XLOC_011542, XLOC_012324, XLOC_012346, XLOC_013642, XLOC_019314, XLOC_024002, XLOC_024409, XLOC_024592
ko05164	0.0102094	0.113261	12	149	Influenza A	Environmental Information Processing; Signal transduction	XLOC_001185, XLOC_002956, XLOC_002997, XLOC_003497, XLOC_003783, XLOC_004919, XLOC_012256, XLOC_015095, XLOC_016272, XLOC_019462, XLOC_021880, XLOC_022700
ko00010	0.0263103	0.239808	10	130	Glycolysis / Gluconeogenesis	Metabolism; Carbohydrate metabolism	XLOC_001272, XLOC_002954, XLOC_010403, XLOC_010562, XLOC_010563, XLOC_010796, XLOC_013824, XLOC_016860, XLOC_017142, XLOC_017623
ko00480	0.0046182	0.081973	9	97	Glutathione metabolism	Metabolism; Metabolism of other amino acids	XLOC_007133, XLOC_007727, XLOC_012171, XLOC_012205, XLOC_013932, XLOC_018083, XLOC_019717, XLOC_019718, XLOC_024883
ko00071	0.00100993	0.0415085	8	57	Fatty acid degradation	Metabolism; Carbohydrate metabolism	XLOC_005808, XLOC_007670, XLOC_009217, XLOC_010562, XLOC_010563, XLOC_010796, XLOC_016860, XLOC_023596
ko00280	0.0023585	0.052846	8	66	Valine, leucine and isoleucine degradation	Metabolism; Amino acid metabolism	XLOC_009217, XLOC_010755, XLOC_012333, XLOC_016860, XLOC_021020, XLOC_021021, XLOC_022917, XLOC_024918
ko00561	0.0105796	0.11381	8	79	Glycerolipid metabolism	Metabolism; Carbohydrate metabolism	XLOC_001627, XLOC_004952, XLOC_007015, XLOC_010723, XLOC_016860, XLOC_017142, XLOC_017799, XLOC_023697
ko00650	1.71454e-05	0.00232117	7	25	Butanoate metabolism	Metabolism; Lipid metabolism	XLOC_001497, XLOC_007290, XLOC_009217, XLOC_021020, XLOC_021021, XLOC_022917, XLOC_024918
ko00909	1.96155e-05	0.00232117	7	31	Sesquiterpenoid and triterpenoid biosynthesis	Metabolism; Metabolism of terpenoids and polyketides	XLOC_008317, XLOC_011677, XLOC_012159, XLOC_013834, XLOC_014964, XLOC_014965, XLOC_015405
ko05204	0.0014031	0.0415085	7	51	Chemical carcinogenesis	Metabolism; Metabolism of other amino acids	XLOC_007727, XLOC_010562, XLOC_010563, XLOC_010796, XLOC_012171, XLOC_012205, XLOC_024883
ko00982	0.0023192	0.052846	7	56	Drug metabolism - cytochrome P450	Metabolism; Metabolism of other amino acids	XLOC_007727, XLOC_010562, XLOC_010563, XLOC_010796, XLOC_012171, XLOC_012205, XLOC_024883
ko00980	0.00238179	0.052846	7	56	Metabolism of xenobiotics by cytochrome P450	Metabolism; Metabolism of other amino acids	XLOC_007727, XLOC_010562, XLOC_010563, XLOC_010796, XLOC_012171, XLOC_012205, XLOC_024883
ko00900	0.00613927	0.091719	7	59	Terpenoid backbone biosynthesis	Metabolism; Lipid metabolism	XLOC_001544, XLOC_004805, XLOC_017125, XLOC_021020, XLOC_021021, XLOC_022917, XLOC_024918
ko00250	0.00692575	0.091719	7	59	Alanine, aspartate and glutamate metabolism	Metabolism; Amino acid metabolism	XLOC_001497, XLOC_003805, XLOC_007048, XLOC_007290, XLOC_013930, XLOC_019472, XLOC_023366
ko00360	0.00697581	0.091719	7	64	Phenylalanine metabolism	Metabolism; Amino acid metabolism	XLOC_001024, XLOC_003819, XLOC_005306, XLOC_009217, XLOC_012282, XLOC_019772, XLOC_023596
ko00710	0.0169764	0.167406	7	71	Carbon fixation in photosynthetic organisms	Metabolism; Amino acid metabolism	XLOC_002954, XLOC_004609, XLOC_007066, XLOC_010403, XLOC_013824, XLOC_019211, XLOC_021297
ko00592	0.0215627	0.206885	7	77	alpha-Linolenic acid metabolism	Metabolism; Lipid metabolism	XLOC_003819, XLOC_007670, XLOC_009928, XLOC_010411, XLOC_011191, XLOC_018453, XLOC_018753
ko00625	0.00113877	0.0415085	6	34	Chloroalkane and chloroalkene degradation	Metabolism; Carbohydrate metabolism	XLOC_010562, XLOC_010563, XLOC_010796, XLOC_013720, XLOC_016860, XLOC_023726
ko04723	0.00663427	0.091719	5	30	Retrograde endocannabinoid signaling	Metabolism; Lipid metabolism	XLOC_001185, XLOC_002997, XLOC_004952, XLOC_010723, XLOC_023697
ko00100	0.0114606	0.119662	5	36	Steroid biosynthesis	Metabolism; Lipid metabolism	XLOC_007015, XLOC_013834, XLOC_014964, XLOC_014965, XLOC_015405
ko00053	0.0263451	0.239808	5	46	Ascorbate and aldarate metabolism	Metabolism; Carbohydrate metabolism	XLOC_013342, XLOC_016860, XLOC_019197, XLOC_019717, XLOC_019718
ko04724	0.0324568	0.288054	5	45	Glutamatergic synapse	Environmental Information Processing; Signal transduction	XLOC_001185, XLOC_002997, XLOC_007048, XLOC_019472, XLOC_022920
ko00072	0.00010665	0.00946515	4	9	Synthesis and degradation of ketone bodies	Metabolism; Lipid metabolism	XLOC_021020, XLOC_021021, XLOC_022917, XLOC_024918
ko00944	0.00233671	0.052846	4	16	Flavone and flavonol biosynthesis	Metabolism; Biosynthesis of other secondary metabolites	XLOC_008694, XLOC_013530, XLOC_013531, XLOC_018184
ko01220	0.00738743	0.0936621	4	22	Degradation of aromatic compounds	Metabolism; Metabolism of cofactors and vitamins	XLOC_010562, XLOC_010563, XLOC_010796, XLOC_017142
ko04923	0.00429323	0.0802156	3	9	Regulation of lipolysis in adipocytes	Metabolism; Lipid metabolism	XLOC_004952, XLOC_010723, XLOC_023697
ko00626	0.00612157	0.091719	3	11	Naphthalene degradation	Metabolism; Carbohydrate metabolism	XLOC_010562, XLOC_010563, XLOC_010796
ko05216	0.0405777	0.351344	3	20	Thyroid cancer	Genetic Information Processing; Translation	XLOC_000497, XLOC_001185, XLOC_002997
ko00930	0.0125736	0.127532	2	5	Caprolactam degradation	Metabolism; Carbohydrate metabolism	XLOC_009217, XLOC_017142
