# Supplementary material for: Combination of iTRAQ proteomics and RNA-seq transcriptomics reveals multiple levels of regulation in phytoplasma-infected Ziziphus jujuba Mill
Source: Hortic Res. 2017 Dec 27;4:17080–. doi: 10.1038/hortres.2017.80 (PMC5744194; doi:10.1038/hortres.2017.80)
Supplement: Supplementary Table S-11 [file hortres201780-s15.xlsx]

## Sheet: CK16_VS_E16_Diff_DOWN_Pathway_e
category	p_value	q_value	numDEInCat	numInCat	term	class	gene_id
ko03010	5.58e-24	1.98e-21	74	280	Ribosome	Genetic Information Processing; Translation	XLOC_000094, XLOC_000131, XLOC_000590, XLOC_001053, XLOC_001094, XLOC_001102, XLOC_001512, XLOC_001571, XLOC_001591, XLOC_001610, XLOC_001986, XLOC_002765, XLOC_002875, XLOC_002881, XLOC_003044, XLOC_003297, XLOC_003383, XLOC_003943, XLOC_004014, XLOC_004439, XLOC_004451, XLOC_004836, XLOC_004939, XLOC_005224, XLOC_005338, XLOC_005620, XLOC_005684, XLOC_006150, XLOC_006583, XLOC_006930, XLOC_0072…
ko01200	0.0043147	0.191465	34	271	Carbon metabolism	Metabolism; Amino acid metabolism	XLOC_000174, XLOC_001590, XLOC_001941, XLOC_003555, XLOC_003600, XLOC_004286, XLOC_004615, XLOC_005616, XLOC_006568, XLOC_006681, XLOC_007200, XLOC_008401, XLOC_008885, XLOC_009284, XLOC_009900, XLOC_010239, XLOC_010703, XLOC_011970, XLOC_013038, XLOC_013500, XLOC_015004, XLOC_015537, XLOC_016363, XLOC_016612, XLOC_017459, XLOC_017739, XLOC_017816, XLOC_017817, XLOC_019641, XLOC_019749, XLOC_0208…
ko01230	0.0481181	0.690822	29	267	Biosynthesis of amino acids	Metabolism; Amino acid metabolism	XLOC_001618, XLOC_001738, XLOC_001941, XLOC_002561, XLOC_003991, XLOC_004615, XLOC_006568, XLOC_007200, XLOC_008401, XLOC_008885, XLOC_009284, XLOC_010239, XLOC_013038, XLOC_015004, XLOC_015716, XLOC_016363, XLOC_017459, XLOC_017698, XLOC_017739, XLOC_019106, XLOC_019641, XLOC_019749, XLOC_021125, XLOC_022234, XLOC_022807, XLOC_023047, XLOC_023551, XLOC_024100, XLOC_024169
ko00195	6.85e-12	1.22e-09	24	65	Photosynthesis	Metabolism; Energy metabolism	XLOC_000024, XLOC_000661, XLOC_000862, XLOC_001379, XLOC_002216, XLOC_002702, XLOC_003960, XLOC_004099, XLOC_004443, XLOC_004452, XLOC_005537, XLOC_007531, XLOC_008105, XLOC_008684, XLOC_009643, XLOC_010334, XLOC_011168, XLOC_013226, XLOC_013488, XLOC_014013, XLOC_015130, XLOC_016920, XLOC_016950, XLOC_022792
ko00010	0.0064013	0.227246	19	130	Glycolysis / Gluconeogenesis	Metabolism; Carbohydrate metabolism	XLOC_000174, XLOC_001590, XLOC_005616, XLOC_005768, XLOC_007200, XLOC_007918, XLOC_007942, XLOC_008401, XLOC_010239, XLOC_013500, XLOC_015004, XLOC_016612, XLOC_017739, XLOC_017816, XLOC_017817, XLOC_017830, XLOC_017865, XLOC_024100, XLOC_024539
ko00520	0.0186896	0.368601	19	145	Amino sugar and nucleotide sugar metabolism	Metabolism; Carbohydrate metabolism	XLOC_003539, XLOC_003565, XLOC_003716, XLOC_004024, XLOC_004083, XLOC_005550, XLOC_005768, XLOC_007347, XLOC_007450, XLOC_009865, XLOC_011787, XLOC_012059, XLOC_012535, XLOC_014741, XLOC_016938, XLOC_018055, XLOC_019312, XLOC_022188, XLOC_024593
ko01212	0.000124831	0.00886299	17	80	Fatty acid metabolism	Metabolism; Lipid metabolism	XLOC_000928, XLOC_001599, XLOC_002826, XLOC_006681, XLOC_006757, XLOC_008447, XLOC_008885, XLOC_010873, XLOC_011970, XLOC_014577, XLOC_015338, XLOC_015576, XLOC_016305, XLOC_017694, XLOC_018342, XLOC_021555, XLOC_022301
ko04146	0.0448382	0.690822	14	110	Peroxisome	Cellular Processes; Transport and catabolism	XLOC_005707, XLOC_006568, XLOC_006757, XLOC_006865, XLOC_006904, XLOC_007685, XLOC_009984, XLOC_010621, XLOC_010873, XLOC_014577, XLOC_014633, XLOC_017694, XLOC_021555, XLOC_023961
ko00710	0.0032383	0.167829	13	71	Carbon fixation in photosynthetic organisms	Metabolism; Amino acid metabolism	XLOC_004615, XLOC_005616, XLOC_008401, XLOC_009284, XLOC_009900, XLOC_010703, XLOC_015004, XLOC_016363, XLOC_017459, XLOC_017816, XLOC_017817, XLOC_020800, XLOC_024100
ko00040	0.00983347	0.27593	13	83	Pentose and glucuronate interconversions	Metabolism; Carbohydrate metabolism	XLOC_002542, XLOC_005864, XLOC_006299, XLOC_007347, XLOC_009039, XLOC_009284, XLOC_012837, XLOC_012838, XLOC_013988, XLOC_016938, XLOC_017830, XLOC_024032, XLOC_024539
ko00061	6.34e-05	0.00562677	12	42	Fatty acid biosynthesis	Metabolism; Lipid metabolism	XLOC_000928, XLOC_002826, XLOC_006681, XLOC_008447, XLOC_008885, XLOC_010873, XLOC_011970, XLOC_014577, XLOC_015338, XLOC_015576, XLOC_016305, XLOC_021555
ko00860	0.0124363	0.27593	12	73	Porphyrin and chlorophyll metabolism	Metabolism; Metabolism of cofactors and vitamins	XLOC_001123, XLOC_001870, XLOC_007543, XLOC_007600, XLOC_008740, XLOC_010405, XLOC_012376, XLOC_012800, XLOC_015969, XLOC_019396, XLOC_024054, XLOC_025062
ko00030	0.0308264	0.551095	10	66	Pentose phosphate pathway	Metabolism; Carbohydrate metabolism	XLOC_001590, XLOC_004615, XLOC_005616, XLOC_005768, XLOC_009284, XLOC_010239, XLOC_017459, XLOC_017816, XLOC_017817, XLOC_024100
ko00196	2.39e-06	0.000282422	9	18	Photosynthesis - antenna proteins	Metabolism; Energy metabolism	XLOC_000667, XLOC_002141, XLOC_004977, XLOC_005634, XLOC_006912, XLOC_006951, XLOC_009987, XLOC_015022, XLOC_022749
ko01040	0.0033093	0.167829	9	40	Biosynthesis of unsaturated fatty acids	Metabolism; Lipid metabolism	XLOC_000928, XLOC_001599, XLOC_002826, XLOC_006757, XLOC_008447, XLOC_016305, XLOC_017694, XLOC_018342, XLOC_022301
ko00073	0.0122086	0.27593	9	53	Cutin, suberine and wax biosynthesis	Metabolism; Lipid metabolism	XLOC_002821, XLOC_005190, XLOC_010504, XLOC_017556, XLOC_018063, XLOC_019241, XLOC_021936, XLOC_021937, XLOC_023961
ko00900	0.0409057	0.660069	9	59	Terpenoid backbone biosynthesis	Metabolism; Lipid metabolism	XLOC_001014, XLOC_002503, XLOC_002867, XLOC_008740, XLOC_013792, XLOC_020484, XLOC_020917, XLOC_022721, XLOC_023446
ko00906	0.0110261	0.27593	8	39	Carotenoid biosynthesis	Metabolism; Metabolism of terpenoids and polyketides	XLOC_003295, XLOC_005855, XLOC_006922, XLOC_009983, XLOC_018127, XLOC_019479, XLOC_020910, XLOC_024612
ko05130	0.00616125	0.227246	7	29	Pathogenic Escherichia coli infection	Human Diseases; Infectious diseases	XLOC_005225, XLOC_008557, XLOC_019361, XLOC_021451, XLOC_022992, XLOC_024213, XLOC_024637
ko04540	0.0310476	0.551095	7	38	Gap junction	Cellular Processes; Transport and catabolism	XLOC_005225, XLOC_008557, XLOC_019361, XLOC_021451, XLOC_022992, XLOC_024213, XLOC_024637
ko00920	0.0491274	0.690822	7	44	Sulfur metabolism	Metabolism; Amino acid metabolism	XLOC_001941, XLOC_013182, XLOC_019749, XLOC_021580, XLOC_021759, XLOC_022234, XLOC_024011
ko00261	0.0113699	0.27593	4	12	Monobactam biosynthesis	Metabolism; Biosynthesis of other secondary metabolites	XLOC_001618, XLOC_015716, XLOC_021580, XLOC_022807
ko00521	0.0405527	0.660069	4	17	Streptomycin biosynthesis	Metabolism; Carbohydrate metabolism	XLOC_005768, XLOC_007450, XLOC_017681, XLOC_020923
ko04911	0.00892288	0.27593	3	6	Insulin secretion	Organismal Systems; Endocrine system	XLOC_001103, XLOC_012207, XLOC_022714
ko00253	0.0167205	0.349164	3	8	Tetracycline biosynthesis	Metabolism; Lipid metabolism	XLOC_006681, XLOC_008885, XLOC_011970
