# Supplementary material for: Combination of iTRAQ proteomics and RNA-seq transcriptomics reveals multiple levels of regulation in phytoplasma-infected Ziziphus jujuba Mill
Source: Hortic Res. 2017 Dec 27;4:17080–. doi: 10.1038/hortres.2017.80 (PMC5744194; doi:10.1038/hortres.2017.80)
Supplement: Supplementary Table S-12 [file hortres201780-s16.xlsx]

## Sheet: CK5_VS_C5_All_Gene
test_id	gene_id	gene	locus	sample_1	sample_2	status	value_1	value_2	log2(fold_change)	test_stat	p_value	q_value	significant
XLOC_013752	XLOC_000001	-	CM003114.1:19809-24937	CK5	C5	OK	6.94127	2.16385	-1.6816	-1.54973	0.0108	0.0684588	no
XLOC_000002	XLOC_000002	-	CM003114.1:39485-42177	CK5	C5	OK	173.112	93.2776	-0.892101	-1.63746	0.00565	0.0425957	no
XLOC_000003	XLOC_000003	-	CM003114.1:75215-80472	CK5	C5	OK	6.4904	7.28756	0.167128	0.228895	0.68745	0.858566	no
XLOC_000004	XLOC_000004	-	CM003114.1:91233-96032	CK5	C5	OK	7.9426	9.5653	0.2682	0.37523	0.51715	0.751777	no
XLOC_000005	XLOC_000005	-	CM003114.1:103987-105255	CK5	C5	NOTEST	0.218354	0.649219	1.57203	0	1	1	no
XLOC_000006	XLOC_000006	-	CM003114.1:123476-130368	CK5	C5	OK	44.3719	43.5206	-0.0279468	-0.0593012	0.9203	0.968516	no
XLOC_000007	XLOC_000007	-	CM003114.1:130718-134535	CK5	C5	OK	2.53521	3.36597	0.408914	0.629429	0.33315	0.597731	no
XLOC_000008	XLOC_000008	-	CM003114.1:146612-149923	CK5	C5	OK	3.03705	2.54289	-0.2562	-0.304424	0.64475	0.834477	no
XLOC_000009	XLOC_000009	-	CM003114.1:156405-165328	CK5	C5	OK	3.83021	5.18243	0.436204	0.434823	0.3845	0.645807	no
XLOC_000010	XLOC_000010	-	CM003114.1:187214-192594	CK5	C5	OK	15.0852	11.7968	-0.354739	-0.331723	0.54745	0.772948	no
XLOC_000011	XLOC_000011	-	CM003114.1:226798-230745	CK5	C5	OK	25.9483	29.7792	0.198666	0.302593	0.5949	0.804112	no
XLOC_000012	XLOC_000012	-	CM003114.1:267833-271250	CK5	C5	OK	5.99999	6.63472	0.145075	0.0473635	0.932	0.973189	no
XLOC_000013	XLOC_000013	-	CM003114.1:300280-302782	CK5	C5	NOTEST	0.240348	1.24235	2.36987	0	1	1	no
XLOC_000014	XLOC_000014	-	CM003114.1:456437-466673	CK5	C5	OK	2.2312	4.90962	1.13779	1.03908	0.07065	0.248377	no
XLOC_000015	XLOC_000015	-	CM003114.1:494632-498182	CK5	C5	OK	17.677	11.6936	-0.596152	-1.03878	0.0679	0.242193	no
XLOC_000016	XLOC_000016	-	CM003114.1:557353-564824	CK5	C5	OK	1.25235	6.93447	2.46914	2.82653	0.0002	0.00306203	yes
XLOC_000017	XLOC_000017	-	CM003114.1:566086-575410	CK5	C5	OK	62.5391	69.4409	0.151026	0.304181	0.6009	0.807938	no
XLOC_000018	XLOC_000018	-	CM003114.1:593484-594550	CK5	C5	NOTEST	0.91418	0.625133	-0.548316	0	1	1	no
XLOC_000019	XLOC_000019	-	CM003114.1:601763-603005	CK5	C5	OK	16.9201	12.2371	-0.467477	-0.913363	0.26335	0.525447	no
XLOC_000020	XLOC_000020	-	CM003114.1:608436-608875	CK5	C5	NOTEST	0	0.336826	inf	0	1	1	no
XLOC_000021	XLOC_000021	-	CM003114.1:618844-621776	CK5	C5	OK	52.1986	32.8547	-0.66791	-1.65943	0.08275	0.274419	no
XLOC_000022	XLOC_000022	-	CM003114.1:655067-658274	CK5	C5	OK	108.28	56.5209	-0.937905	-2.08756	0.0021	0.020199	no
XLOC_000023	XLOC_000023	-	CM003114.1:675099-676762	CK5	C5	OK	4.70964	0.242587	-4.27904	-2.21927	0.23085	0.491569	no
XLOC_000024	XLOC_000024	-	CM003114.1:679201-680743	CK5	C5	OK	744.37	547.73	-0.442554	-1.02292	0.18345	0.435573	no
XLOC_000025	XLOC_000025	-	CM003114.1:683894-684646	CK5	C5	OK	3.63997	16.7327	2.20067	4.1356	0.0792	0.266974	no
XLOC_000026	XLOC_000026	-	CM003114.1:684893-694047	CK5	C5	OK	29.8908	46.6601	0.642491	1.40331	0.0271	0.131048	no
XLOC_000027	XLOC_000027	-	CM003114.1:701489-762986	CK5	C5	OK	20.2811	40.5573	0.99983	1.98618	0.0009	0.0104394	no
XLOC_000028	XLOC_000028	-	CM003114.1:763887-781288	CK5	C5	OK	14.6257	21.4461	0.552212	0.990716	0.07405	0.255903	no
XLOC_000029	XLOC_000029	-	CM003114.1:782180-790174	CK5	C5	OK	1.11751	4.07218	1.86551	1.61228	0.1528	0.393357	no
XLOC_000030	XLOC_000030	-	CM003114.1:815321-820902	CK5	C5	OK	2.55128	4.32033	0.75992	1.06331	0.0664	0.238756	no
XLOC_000031	XLOC_000031	-	CM003114.1:866435-877134	CK5	C5	OK	5.62003	5.0323	-0.15936	-0.232323	0.6703	0.849014	no
XLOC_000032	XLOC_000032	-	CM003114.1:878313-884397	CK5	C5	NOTEST	0.684098	0.658291	-0.0554781	0	1	1	no
XLOC_000033	XLOC_000033	-	CM003114.1:886908-890643	CK5	C5	OK	107.988	75.35	-0.519186	-1.2481	0.07475	0.257406	no
XLOC_000034	XLOC_000034	-	CM003114.1:893156-897896	CK5	C5	OK	11.6904	10.6625	-0.132785	-0.217757	0.69935	0.865147	no
XLOC_000035	XLOC_000035	-	CM003114.1:909909-920006	CK5	C5	OK	38.8275	33.8413	-0.19829	-0.382271	0.5062	0.743783	no
XLOC_000036	XLOC_000036	-	CM003114.1:933752-943267	CK5	C5	OK	3.45642	7.75457	1.16577	1.85352	0.00145	0.0152036	yes
XLOC_000037	XLOC_000037	-	CM003114.1:950790-953688	CK5	C5	OK	26.4676	31.389	0.246031	0.388694	0.50055	0.739691	no
XLOC_000038	XLOC_000038	-	CM003114.1:954328-960668	CK5	C5	NOTEST	0.331496	0.8655	1.38454	0	1	1	no
XLOC_000039	XLOC_000039	-	CM003114.1:961191-976582	CK5	C5	OK	24.3802	27.9517	0.197225	0.39253	0.49195	0.733441	no
XLOC_000040	XLOC_000040	-	CM003114.1:978281-1005898	CK5	C5	OK	6.51722	10.7129	0.717027	1.19428	0.04555	0.186459	no
XLOC_000041	XLOC_000041	-	CM003114.1:1086692-1089975	CK5	C5	OK	4.67766	6.02996	0.366359	0.54909	0.3388	0.603241	no
XLOC_000042	XLOC_000042	-	CM003114.1:1165747-1170192	CK5	C5	OK	9.67311	20.9649	1.11593	1.94088	0.001	0.0113539	yes	primary-amine oxidase
XLOC_000043	XLOC_000043	-	CM003114.1:1228769-1232381	CK5	C5	OK	10.9782	56.0361	2.35172	4.59102	5e-05	0.000923065	yes	primary-amine oxidase
XLOC_000044	XLOC_000044	-	CM003114.1:1430490-1441393	CK5	C5	OK	8.30855	9.84233	0.244402	0.347498	0.54005	0.767834	no
XLOC_000045	XLOC_000045	-	CM003114.1:1441938-1443193	CK5	C5	OK	12.7187	11.8754	-0.0989822	-0.182025	0.80575	0.918808	no
XLOC_000046	XLOC_000046	-	CM003114.1:1563544-1564470	CK5	C5	OK	1.31285	3.55619	1.43763	0.250139	0.67645	0.852423	no
XLOC_000047	XLOC_000047	-	CM003114.1:1872443-1881173	CK5	C5	OK	8.40849	4.62703	-0.861759	-0.982384	0.0796	0.267797	no
XLOC_000048	XLOC_000048	-	CM003114.1:1888211-1892921	CK5	C5	OK	66.119	54.6109	-0.275875	-0.565972	0.3372	0.60163	no
XLOC_000049	XLOC_000049	-	CM003114.1:1905380-1914850	CK5	C5	OK	7.44935	13.3535	0.842029	1.43904	0.01215	0.074515	no
XLOC_000050	XLOC_000050	-	CM003114.1:1915126-1920376	CK5	C5	OK	25.9549	21.9392	-0.242498	-0.464651	0.42235	0.678585	no
XLOC_000051	XLOC_000051	-	CM003114.1:1932823-1935337	CK5	C5	OK	42.2573	27.9315	-0.597306	-1.16206	0.04755	0.191871	no
XLOC_000052	XLOC_000052	-	CM003114.1:1959998-1963500	CK5	C5	OK	4.72714	9.61655	1.02455	1.24303	0.033	0.15015	no
XLOC_000053	XLOC_000053	-	CM003114.1:1989935-1993573	CK5	C5	OK	62.4664	41.3486	-0.595242	-1.49463	0.04905	0.19593	no
XLOC_000054	XLOC_000054	-	CM003114.1:2019165-2026600	CK5	C5	OK	28.7614	30.317	0.0759922	0.169782	0.82745	0.928794	no
XLOC_000055	XLOC_000055	-	CM003114.1:2048670-2053401	CK5	C5	OK	2.35088	3.43882	0.548716	0.677138	0.30785	0.572293	no
XLOC_000056	XLOC_000056	-	CM003114.1:2056379-2058378	CK5	C5	OK	1.79532	0.639199	-1.48991	-1.30112	0.0546	0.210226	no
XLOC_000057	XLOC_000057	-	CM003114.1:2146410-2227171	CK5	C5	OK	7.08706	5.66056	-0.324243	-0.53581	0.4729	0.718878	no
XLOC_000058	XLOC_000058	-	CM003114.1:2280524-2283111	CK5	C5	OK	203.266	128.86	-0.657568	-1.79468	0.0356	0.15823	no
XLOC_000059	XLOC_000059	-	CM003114.1:2285842-2289032	CK5	C5	OK	13.7447	12.0022	-0.19558	-0.355344	0.54505	0.771304	no
XLOC_000060	XLOC_000060	-	CM003114.1:2293547-2297564	CK5	C5	OK	6.61248	5.21823	-0.341631	-0.337237	0.5058	0.743496	no
XLOC_000061	XLOC_000061	-	CM003114.1:2298769-2303511	CK5	C5	OK	0.812192	1.54722	0.929787	0.858969	0.1136	0.332626	no
XLOC_000062	XLOC_000062	-	CM003114.1:2305740-2309226	CK5	C5	OK	3.75267	6.93003	0.884945	1.1523	0.228	0.488709	no
XLOC_000063	XLOC_000063	-	CM003114.1:2316436-2318342	CK5	C5	OK	5.34164	2.91074	-0.8759	-0.416102	0.47505	0.720553	no
XLOC_000064	XLOC_000064	-	CM003114.1:2319594-2328805	CK5	C5	OK	3.80627	4.06766	0.0958201	0.0587097	0.91185	0.964961	no
XLOC_000065	XLOC_000065	-	CM003114.1:2335301-2338277	CK5	C5	OK	98.9818	71.7119	-0.46495	-0.873969	0.12925	0.357618	no
XLOC_000066	XLOC_000066	-	CM003114.1:2340334-2344326	CK5	C5	OK	40.357	36.6421	-0.139316	-0.270962	0.64105	0.832336	no
XLOC_000067	XLOC_000067	-	CM003114.1:2379379-2397283	CK5	C5	OK	2.70285	2.96747	0.134753	0.233275	0.6988	0.864858	no
XLOC_000068	XLOC_000068	-	CM003114.1:2397803-2398705	CK5	C5	OK	1.1207	3.43112	1.61428	1.49603	0.1694	0.416583	no
XLOC_000069	XLOC_000069	-	CM003114.1:2398974-2402478	CK5	C5	OK	16.0226	11.3218	-0.501002	-0.674848	0.2109	0.469381	no
XLOC_000070	XLOC_000070	-	CM003114.1:2464521-2591074	CK5	C5	OK	78.1582	58.1114	-0.427576	-0.650023	0.28965	0.55353	no
XLOC_000071	XLOC_000071	-	CM003114.1:2464521-2591074	CK5	C5	OK	72.7918	87.0092	0.257393	0.399559	0.77985	0.906286	no
XLOC_000072	XLOC_000072	-	CM003114.1:2464521-2591074	CK5	C5	OK	79.198	221.457	1.48349	3.10588	0.03095	0.14364	no
XLOC_000073	XLOC_000073	-	CM003114.1:2633882-2644237	CK5	C5	OK	9.99446	11.991	0.262753	0.55027	0.38625	0.64739	no
XLOC_000074	XLOC_000074	-	CM003114.1:2693913-2702353	CK5	C5	OK	17.7553	16.936	-0.0681582	-0.126997	0.81845	0.92467	no
XLOC_000075	XLOC_000075	-	CM003114.1:2713470-2715583	CK5	C5	NOTEST	0.547544	0	#NAME?	0	1	1	no
XLOC_000076	XLOC_000076	-	CM003114.1:2732985-2744537	CK5	C5	OK	36.2184	49.8819	0.461793	0.480199	0.38925	0.650059	no
XLOC_000077	XLOC_000077	-	CM003114.1:2747006-2752810	CK5	C5	OK	4.18213	4.9446	0.241615	0.289668	0.60565	0.810848	no
XLOC_000078	XLOC_000078	-	CM003114.1:2763800-2765653	CK5	C5	OK	9.38058	6.00309	-0.643971	-1.03796	0.10505	0.317768	no
XLOC_000079	XLOC_000079	-	CM003114.1:2769186-2774811	CK5	C5	NOTEST	0.178483	0.735452	2.04285	0	1	1	no
XLOC_000080	XLOC_000080	-	CM003114.1:2782733-2791427	CK5	C5	OK	31.4804	28.9993	-0.118437	-0.227039	0.68765	0.858685	no
XLOC_000081	XLOC_000081	-	CM003114.1:2834770-2851057	CK5	C5	OK	7.87462	7.38101	-0.0933931	-0.156009	0.76885	0.900901	no
XLOC_000082	XLOC_000082	-	CM003114.1:2882276-2884656	CK5	C5	OK	148.508	69.3928	-1.09768	-2.08811	0.0003	0.00429037	yes
XLOC_000083	XLOC_000083	-	CM003114.1:2898834-2903559	CK5	C5	OK	13.6346	8.07866	-0.755082	-1.1783	0.03585	0.158971	no
XLOC_000084	XLOC_000084	-	CM003114.1:2958172-2964751	CK5	C5	OK	11.4459	13.0282	0.186805	0.238405	0.64925	0.837041	no
XLOC_000085	XLOC_000085	-	CM003114.1:2964955-2969299	CK5	C5	OK	6.06124	6.1663	0.0247928	0.0329875	0.9548	0.982095	no
XLOC_000086	XLOC_000086	-	CM003114.1:2976273-2977845	CK5	C5	NOTEST	0.165443	0.142882	-0.211508	0	1	1	no
XLOC_000087	XLOC_000087	-	CM003114.1:3014046-3019683	CK5	C5	NOTEST	1.27969	1.31152	0.0354451	0	1	1	no
XLOC_000088	XLOC_000088	-	CM003114.1:3024327-3025667	CK5	C5	OK	86.4068	86.6087	0.00336747	0.00650426	0.98935	0.995175	no
XLOC_000089	XLOC_000089	-	CM003114.1:3028760-3039044	CK5	C5	OK	39.2521	21.2492	-0.885358	-1.58193	0.00685	0.0490827	no
XLOC_000090	XLOC_000090	-	CM003114.1:3042567-3047783	CK5	C5	OK	14.0615	11.3389	-0.310477	-0.458841	0.4031	0.662169	no
XLOC_000091	XLOC_000091	-	CM003114.1:3049472-3062565	CK5	C5	OK	16.6169	15.2304	-0.125702	-0.206016	0.7374	0.885046	no
XLOC_000092	XLOC_000092	-	CM003114.1:3062773-3076310	CK5	C5	OK	1.15464	4.96545	2.10448	1.17488	0.1208	0.344269	no
XLOC_000093	XLOC_000093	-	CM003114.1:3097903-3105715	CK5	C5	OK	26.9756	22.4358	-0.26585	-0.245264	0.67055	0.849157	no
XLOC_000094	XLOC_000094	-	CM003114.1:3106157-3108587	CK5	C5	OK	71.3533	86.1122	0.271238	0.63773	0.36	0.623594	no
XLOC_000095	XLOC_000095	-	CM003114.1:3190045-3195994	CK5	C5	OK	6.59024	12.9851	0.978452	1.36628	0.0272	0.131398	no
XLOC_000096	XLOC_000096	-	CM003114.1:3202571-3203695	CK5	C5	NOTEST	0	0.303051	inf	0	1	1	no
XLOC_000097	XLOC_000097	-	CM003114.1:3213025-3339028	CK5	C5	OK	23.3735	13.8666	-0.753257	-1.34639	0.11815	0.340063	no
XLOC_000098	XLOC_000098	-	CM003114.1:3213025-3339028	CK5	C5	OK	2.53298	4.99311	0.979105	0.22674	0.649	0.83692	no
XLOC_000099	XLOC_000099	-	CM003114.1:3348723-3352635	CK5	C5	OK	18.3335	21.3428	0.219267	0.380361	0.51	0.746534	no
XLOC_000100	XLOC_000100	-	CM003114.1:3365034-3367488	CK5	C5	NOTEST	0.619887	0.422	-0.554764	0	1	1	no
XLOC_000101	XLOC_000101	-	CM003114.1:3511911-3522826	CK5	C5	OK	5.51502	2.59449	-1.08792	-1.81644	0.00505	0.0392126	yes
XLOC_000102	XLOC_000102	-	CM003114.1:3557584-3560559	CK5	C5	OK	5.35126	3.9566	-0.435617	-0.510922	0.3645	0.627746	no
XLOC_000103	XLOC_000103	-	CM003114.1:3572234-3576110	CK5	C5	OK	27.6208	16.6129	-0.733448	-1.37226	0.01735	0.0959622	no
XLOC_000104	XLOC_000104	-	CM003114.1:3585652-3588456	CK5	C5	OK	7.69818	6.58601	-0.225111	-0.390641	0.53505	0.764382	no
XLOC_000105	XLOC_000105	-	CM003114.1:3603411-3607508	CK5	C5	OK	8.03544	7.75992	-0.0503351	-0.0691068	0.9082	0.963457	no
XLOC_000106	XLOC_000106	-	CM003114.1:3610077-3614218	CK5	C5	OK	19.7982	19.7048	-0.00682331	-0.0138543	0.98165	0.992351	no
XLOC_000107	XLOC_000107	-	CM003114.1:3618309-3620907	CK5	C5	OK	5.31626	8.98465	0.75705	0.936421	0.09985	0.308449	no
XLOC_000108	XLOC_000108	-	CM003114.1:3623264-3624179	CK5	C5	NOTEST	0	0	0	0	1	1	no
XLOC_000109	XLOC_000109	-	CM003114.1:3635467-3640585	CK5	C5	OK	108.236	77.9304	-0.47392	-0.938558	0.10815	0.323077	no
XLOC_000110	XLOC_000110	-	CM003114.1:3663830-3674513	CK5	C5	OK	18.0666	20.1656	0.158568	0.295779	0.60865	0.812642	no
XLOC_000111	XLOC_000111	-	CM003114.1:3675447-3680292	CK5	C5	NOTEST	0.467555	0.743888	0.669949	0	1	1	no
XLOC_000112	XLOC_000112	-	CM003114.1:3688245-3693767	CK5	C5	NOTEST	0.750589	1.04027	0.470858	0	1	1	no
XLOC_000113	XLOC_000113	-	CM003114.1:3835983-3839601	CK5	C5	OK	10.6912	6.401	-0.740054	-1.30822	0.0851	0.279357	no
XLOC_000114	XLOC_000114	-	CM003114.1:3841728-3846205	CK5	C5	OK	60.1825	31.1298	-0.951048	-1.86345	0.0015	0.0156047	no
XLOC_000115	XLOC_000115	-	CM003114.1:3847508-3854394	CK5	C5	OK	8.78511	6.35782	-0.466528	-0.509878	0.3596	0.623202	no
XLOC_000116	XLOC_000116	-	CM003114.1:3886388-3888846	CK5	C5	OK	7.14851	4.72761	-0.596531	-0.765797	0.16805	0.414739	no
XLOC_000117	XLOC_000117	-	CM003114.1:3911579-3921887	CK5	C5	OK	6.3346	3.02841	-1.0647	-1.38113	0.057	0.216259	no
XLOC_000118	XLOC_000118	-	CM003114.1:3928036-3930895	CK5	C5	OK	6.49873	10.7022	0.71967	0.946421	0.1045	0.316782	no
XLOC_000119	XLOC_000119	-	CM003114.1:3931599-3938313	CK5	C5	OK	28.679	37.8666	0.400932	0.807446	0.16595	0.412	no
XLOC_000120	XLOC_000120	-	CM003114.1:3940084-3943617	CK5	C5	OK	17.7091	15.7954	-0.164986	-0.318357	0.58645	0.79873	no
XLOC_000121	XLOC_000121	-	CM003114.1:3961945-3965981	CK5	C5	OK	10.2502	12.5644	0.293693	0.417007	0.4525	0.702987	no
XLOC_000122	XLOC_000122	-	CM003114.1:3978675-3983149	CK5	C5	OK	5.46003	7.66892	0.490115	0.679684	0.2413	0.502618	no
XLOC_000123	XLOC_000123	-	CM003114.1:3988255-3992199	CK5	C5	OK	17.0433	13.4559	-0.340968	-0.550073	0.34605	0.610325	no
XLOC_000124	XLOC_000124	-	CM003114.1:3992778-3997288	CK5	C5	OK	7.88652	4.72465	-0.73918	-0.358964	0.5028	0.741269	no
XLOC_000125	XLOC_000125	-	CM003114.1:4002665-4013402	CK5	C5	NOTEST	1.32381	1.09677	-0.271441	0	1	1	no
XLOC_000126	XLOC_000126	-	CM003114.1:4033816-4034465	CK5	C5	NOTEST	1.25791	0.457651	-1.45871	0	1	1	no
XLOC_000127	XLOC_000127	-	CM003114.1:4037059-4040965	CK5	C5	OK	17.9576	23.9904	0.417865	0.855345	0.15475	0.396229	no
XLOC_000128	XLOC_000128	-	CM003114.1:4055228-4057823	CK5	C5	OK	22.2344	21.8408	-0.0257666	-0.0434635	0.94005	0.976303	no
XLOC_000129	XLOC_000129	-	CM003114.1:4086146-4089915	CK5	C5	OK	0.640886	1.8811	1.55344	1.33426	0.0407	0.172973	no
XLOC_000130	XLOC_000130	-	CM003114.1:4091768-4094803	CK5	C5	OK	9.86866	11.2877	0.193832	0.262534	0.6404	0.831944	no
XLOC_000131	XLOC_000131	-	CM003114.1:4126072-4128458	CK5	C5	OK	153.808	135.408	-0.183815	-0.455577	0.5293	0.760318	no
XLOC_000132	XLOC_000132	-	CM003114.1:4217582-4221787	CK5	C5	OK	14.2133	33.7615	1.24814	1.338	0.035	0.156394	no
XLOC_000133	XLOC_000133	-	CM003114.1:4236446-4241439	CK5	C5	OK	15.5052	4.32502	-1.84197	-0.851738	0.1532	0.393943	no
XLOC_000134	XLOC_000134	-	CM003114.1:4279473-4286156	CK5	C5	OK	13.3236	6.38022	-1.06231	-1.88592	0.00165	0.0168083	yes
XLOC_000135	XLOC_000135	-	CM003114.1:4292843-4300412	CK5	C5	OK	25.9541	23.6337	-0.135113	-0.314213	0.64015	0.831805	no
XLOC_000136	XLOC_000136	-	CM003114.1:4303340-4308005	CK5	C5	OK	138.995	80.2753	-0.792007	-1.55726	0.00745	0.0522531	no
XLOC_000137	XLOC_000137	-	CM003114.1:4309118-4310300	CK5	C5	NOTEST	0.142291	0.208655	0.552276	0	1	1	no
XLOC_000138	XLOC_000138	-	CM003114.1:4350543-4361314	CK5	C5	NOTEST	0.8745	0.725052	-0.270374	0	1	1	no
XLOC_000139	XLOC_000139	-	CM003114.1:4453937-4457939	CK5	C5	OK	22.1643	50.3885	1.18485	2.29739	5e-05	0.000923065	yes
XLOC_000140	XLOC_000140	-	CM003114.1:4461114-4466013	CK5	C5	OK	22.4027	18.7241	-0.258772	-0.509842	0.37455	0.636813	no
XLOC_000141	XLOC_000141	-	CM003114.1:4480858-4486345	CK5	C5	NOTEST	1.295	0.912189	-0.505547	0	1	1	no
XLOC_000142	XLOC_000142	-	CM003114.1:4544364-4553360	CK5	C5	OK	11.166	5.77982	-0.950013	-1.31065	0.0334	0.151413	no
XLOC_000143	XLOC_000143	-	CM003114.1:4580225-4587950	CK5	C5	OK	60.9208	58.387	-0.0612876	-0.118288	0.8359	0.932542	no
XLOC_000144	XLOC_000144	-	CM003114.1:4588831-4591033	CK5	C5	NOTEST	1.4997	1.49428	-0.00522608	0	1	1	no
XLOC_000145	XLOC_000145	-	CM003114.1:4595612-4599723	CK5	C5	OK	20.7297	15.8682	-0.385566	-0.679932	0.2237	0.484059	no
XLOC_000146	XLOC_000146	-	CM003114.1:4600774-4602945	CK5	C5	OK	71.2464	56.55	-0.333291	-0.803307	0.25395	0.515393	no
XLOC_000147	XLOC_000147	-	CM003114.1:4687825-4689222	CK5	C5	NOTEST	0	0.105603	inf	0	1	1	no
XLOC_000148	XLOC_000148	-	CM003114.1:4704227-4705714	CK5	C5	NOTEST	0	0.978603	inf	0	1	1	no
XLOC_000149	XLOC_000149	-	CM003114.1:4712271-4761366	CK5	C5	NOTEST	0	0.203628	inf	0	1	1	no
XLOC_000150	XLOC_000150	-	CM003114.1:4777935-4785106	CK5	C5	OK	21.3611	26.2661	0.298218	0.539666	0.348	0.612181	no
XLOC_000151	XLOC_000151	-	CM003114.1:4787645-4791593	CK5	C5	OK	1.95593	3.86082	0.981054	0.98649	0.07735	0.263041	no
XLOC_000152	XLOC_000152	-	CM003114.1:4805837-4814796	CK5	C5	OK	14.4668	19.1315	0.403209	0.816379	0.16585	0.411868	no
XLOC_000153	XLOC_000153	-	CM003114.1:4881034-4888639	CK5	C5	OK	5.30079	3.98453	-0.411798	-0.577232	0.301	0.565321	no
XLOC_000154	XLOC_000154	-	CM003114.1:4889103-4892185	CK5	C5	OK	95.9841	72.2323	-0.410153	-0.806338	0.16005	0.403939	no
XLOC_000155	XLOC_000155	-	CM003114.1:4897394-4922572	CK5	C5	OK	3.29063	3.31664	0.0113558	0.0103931	0.98325	0.992896	no
XLOC_000156	XLOC_000156	-	CM003114.1:4897394-4922572	CK5	C5	OK	2.50725	0.355281	-2.81907	-0.898887	0.02815	0.13453	no
XLOC_000157	XLOC_000157	-	CM003114.1:4976879-4984565	CK5	C5	OK	11.1331	8.04044	-0.469508	-0.599563	0.2756	0.538736	no
XLOC_000158	XLOC_000158	-	CM003114.1:5177872-5182328	CK5	C5	OK	7.14354	8.79427	0.299925	0.461168	0.43555	0.689459	no
XLOC_000159	XLOC_000159	-	CM003114.1:5183780-5189465	CK5	C5	NOTEST	0.662235	1.05436	0.670954	0	1	1	no
XLOC_000160	XLOC_000160	-	CM003114.1:5199402-5281319	CK5	C5	OK	5.1793	3.09651	-0.742117	-0.66566	0.4645	0.712416	no
XLOC_000161	XLOC_000161	-	CM003114.1:5288110-5337787	CK5	C5	OK	3.77283	2.57461	-0.551292	-0.498642	0.37925	0.641046	no
XLOC_000162	XLOC_000162	-	CM003114.1:5342272-5344947	CK5	C5	OK	24.4143	9.04579	-1.43241	-2.70663	0.00015	0.00240285	yes
XLOC_000163	XLOC_000163	-	CM003114.1:5367072-5370217	CK5	C5	OK	2.77941	3.49832	0.331885	0.465039	0.47775	0.722602	no
XLOC_000164	XLOC_000164	-	CM003114.1:5390845-5394629	CK5	C5	OK	24.2285	26.0321	0.103585	0.202161	0.73615	0.884412	no
XLOC_000165	XLOC_000165	-	CM003114.1:5409058-5411598	CK5	C5	OK	9.45654	9.1785	-0.0430545	-0.0696357	0.9	0.96011	no
XLOC_000166	XLOC_000166	-	CM003114.1:5420982-5421887	CK5	C5	NOTEST	0.890007	0.669491	-0.41075	0	1	1	no
XLOC_000167	XLOC_000167	-	CM003114.1:5441959-5450525	CK5	C5	NOTEST	0	0.361576	inf	0	1	1	no
XLOC_000168	XLOC_000168	-	CM003114.1:5460603-5464283	CK5	C5	OK	3.27698	3.35021	0.0318841	0.0239819	0.96265	0.985284	no
XLOC_000169	XLOC_000169	-	CM003114.1:5467650-5471751	CK5	C5	OK	13.3368	13.486	0.016049	0.0244569	0.9639	0.98576	no
XLOC_000170	XLOC_000170	-	CM003114.1:5471831-5484571	CK5	C5	OK	88.4405	102.242	0.20921	0.448539	0.47505	0.720553	no
XLOC_000171	XLOC_000171	-	CM003114.1:5495572-5497975	CK5	C5	OK	1.64658	2.08546	0.340893	0.366733	0.53105	0.761521	no
XLOC_000172	XLOC_000172	-	CM003114.1:5559674-5565468	CK5	C5	OK	32.915	57.9293	0.815546	1.64244	0.0053	0.0406226	no
XLOC_000173	XLOC_000173	-	CM003114.1:5570366-5575518	CK5	C5	OK	23.5764	18.122	-0.379605	-0.651514	0.25675	0.518289	no
XLOC_000174	XLOC_000174	-	CM003114.1:5613142-5621324	CK5	C5	OK	25.6542	39.7411	0.631435	1.11512	0.06495	0.235395	no
XLOC_000175	XLOC_000175	-	CM003114.1:5630882-5632957	CK5	C5	NOTEST	0.861025	0.713452	-0.271238	0	1	1	no
XLOC_000176	XLOC_000176	-	CM003114.1:5654400-5660010	CK5	C5	OK	2.95008	2.62605	-0.167859	-0.236554	0.7058	0.868523	no
XLOC_000177	XLOC_000177	-	CM003114.1:5681239-5684917	CK5	C5	OK	24.887	27.7777	0.158534	0.28808	0.61935	0.819343	no
XLOC_000178	XLOC_000178	-	CM003114.1:5688090-5704693	CK5	C5	OK	35.0079	34.2829	-0.0301909	-0.0597491	0.92055	0.968619	no
XLOC_000179	XLOC_000179	-	CM003114.1:5717495-5720968	CK5	C5	OK	35.272	36.932	0.066347	0.132969	0.8227	0.926609	no
XLOC_000180	XLOC_000180	-	CM003114.1:5762920-5784593	CK5	C5	OK	2.01977	3.10303	0.619485	0.551369	0.28255	0.546016	no
XLOC_000181	XLOC_000181	-	CM003114.1:5788872-5801290	CK5	C5	OK	17.9288	17.7732	-0.0125718	-0.0161112	0.9772	0.990676	no
XLOC_000182	XLOC_000182	-	CM003114.1:5807356-5813975	CK5	C5	OK	14.0556	16.5604	0.236591	0.437896	0.44565	0.697521	no
XLOC_000183	XLOC_000183	-	CM003114.1:5814657-5816619	CK5	C5	OK	329.195	211.844	-0.635939	-1.30205	0.0309	0.143473	no
XLOC_000184	XLOC_000184	-	CM003114.1:5822745-5823931	CK5	C5	OK	4.51647	2.67888	-0.753566	-0.941485	0.29935	0.563653	no
XLOC_000185	XLOC_000185	-	CM003114.1:5833222-5838342	CK5	C5	OK	24.7375	22.4551	-0.139657	-0.256597	0.66215	0.844497	no
XLOC_000186	XLOC_000186	-	CM003114.1:5877590-5879877	CK5	C5	NOTEST	0	0.115236	inf	0	1	1	no
XLOC_000187	XLOC_000187	-	CM003114.1:5891059-5894393	CK5	C5	OK	142.808	97.0338	-0.557523	-1.25346	0.0564	0.214794	no
XLOC_000188	XLOC_000188	-	CM003114.1:5902820-5912927	CK5	C5	OK	2.37653	2.50854	0.0779912	0.0383145	0.92965	0.972265	no
XLOC_000189	XLOC_000189	-	CM003114.1:5943672-5962775	CK5	C5	OK	15.4238	11.3929	-0.437017	-0.547798	0.41535	0.672729	no
XLOC_000190	XLOC_000190	-	CM003114.1:5975931-5992318	CK5	C5	NOTEST	1.54341	0.914689	-0.754769	0	1	1	no
XLOC_000191	XLOC_000191	-	CM003114.1:5997162-5999125	CK5	C5	OK	9.80051	11.8557	0.27465	0.348576	0.55165	0.775796	no
XLOC_000192	XLOC_000192	-	CM003114.1:6002495-6008365	CK5	C5	OK	30.6086	30.4501	-0.00749039	-0.0166138	0.9809	0.992102	no
XLOC_000193	XLOC_000193	-	CM003114.1:6074812-6139706	CK5	C5	OK	85.8429	114.75	0.418725	0.668938	0.2513	0.51263	no
XLOC_000194	XLOC_000194	-	CM003114.1:6074812-6139706	CK5	C5	OK	1.75481	1.50595	-0.220635	-0.0556897	0.9329	0.973542	no
XLOC_000195	XLOC_000195	-	CM003114.1:6171258-6173445	CK5	C5	OK	25.4876	26.3333	0.0470932	0.0734163	0.8963	0.958562	no
XLOC_000196	XLOC_000196	-	CM003114.1:6178943-6183445	CK5	C5	OK	184.039	115.277	-0.674904	-1.73062	0.01985	0.105545	no
XLOC_000197	XLOC_000197	-	CM003114.1:6206496-6213858	CK5	C5	OK	11.9061	13.0123	0.128178	0.218046	0.6877	0.858707	no
XLOC_000198	XLOC_000198	-	CM003114.1:6217146-6219237	CK5	C5	OK	2.38514	1.26507	-0.914851	-0.580004	0.3791	0.640913	no
XLOC_000199	XLOC_000199	-	CM003114.1:6220730-6223438	CK5	C5	OK	40.0386	32.6036	-0.296361	-0.736804	0.33455	0.599089	no
XLOC_000200	XLOC_000200	-	CM003114.1:6227478-6230849	CK5	C5	OK	3.4383	1.67554	-1.03707	-0.940849	0.0794	0.267396	no
XLOC_000201	XLOC_000201	-	CM003114.1:6232609-6244462	CK5	C5	OK	398.667	370.944	-0.103983	-0.0101051	0.95215	0.981055	no
XLOC_000202	XLOC_000202	-	CM003114.1:6248100-6249349	CK5	C5	OK	2.69165	3.28024	0.285314	0.328683	0.65745	0.841843	no
XLOC_000203	XLOC_000203	-	CM003114.1:6265745-6269609	CK5	C5	OK	78.4971	87.4061	0.155094	0.271106	0.6166	0.817604	no
XLOC_000204	XLOC_000204	-	CM003114.1:6281239-6284462	CK5	C5	OK	28.5489	14.1967	-1.00788	-1.94693	0.00735	0.051727	no
XLOC_000205	XLOC_000205	-	CM003114.1:6307347-6314354	CK5	C5	NOTEST	0.963334	0.774684	-0.314429	0	1	1	no
XLOC_000206	XLOC_000206	-	CM003114.1:6320186-6327079	CK5	C5	OK	5.94886	27.7531	2.22196	2.50906	0.0007	0.00855036	yes
XLOC_000207	XLOC_000207	-	CM003114.1:6328541-6333819	CK5	C5	OK	8.16951	14.1791	0.795448	1.48766	0.02085	0.109229	no
XLOC_000208	XLOC_000208	-	CM003114.1:6335122-6340259	CK5	C5	NOTEST	1.31434	1.01595	-0.371504	0	1	1	no
XLOC_000209	XLOC_000209	-	CM003114.1:6341020-6343458	CK5	C5	OK	57.924	61.6437	0.0897937	0.176484	0.76095	0.896971	no
XLOC_000210	XLOC_000210	-	CM003114.1:6382131-6382510	CK5	C5	OK	779.707	407.572	-0.935877	-12.0571	0.01175	0.0727261	no
XLOC_000211	XLOC_000211	-	CM003114.1:6384053-6385867	CK5	C5	OK	44.8088	18.8842	-1.2466	-1.73359	0.0008	0.0095097	yes
XLOC_000212	XLOC_000212	-	CM003114.1:6398796-6401063	CK5	C5	OK	3.87638	5.85595	0.595194	0.691746	0.19815	0.454097	no
XLOC_000213	XLOC_000213	-	CM003114.1:6401818-6407317	CK5	C5	OK	12.0217	7.63006	-0.655878	-0.539678	0.34135	0.605705	no
XLOC_000214	XLOC_000214	-	CM003114.1:6408708-6415861	CK5	C5	OK	2.37162	3.44026	0.536646	0.479923	0.3974	0.657256	no
XLOC_000215	XLOC_000215	-	CM003114.1:6418868-6420761	CK5	C5	OK	10.0839	14.4794	0.521946	0.663525	0.2476	0.508906	no
XLOC_000216	XLOC_000216	-	CM003114.1:6432351-6433385	CK5	C5	OK	6.76978	10.8382	0.678942	1.08466	0.17755	0.427708	no
XLOC_000217	XLOC_000217	-	CM003114.1:6433533-6440892	CK5	C5	OK	8.84908	9.24713	0.0634782	0.0798499	0.90975	0.964058	no
XLOC_000218	XLOC_000218	-	CM003114.1:6441163-6443517	CK5	C5	OK	15.223	20.0197	0.395171	0.67454	0.24205	0.503416	no
XLOC_000219	XLOC_000219	-	CM003114.1:6443984-6451339	CK5	C5	OK	10.8466	10.8757	0.0038642	0.00551139	0.9916	0.996039	no
XLOC_000220	XLOC_000220	-	CM003114.1:6471263-6478125	CK5	C5	NOTEST	0.634104	0.580866	-0.126515	0	1	1	no
XLOC_000221	XLOC_000221	-	CM003114.1:6505397-6513622	CK5	C5	OK	34.8419	38.4291	0.141376	0.287352	0.6255	0.823171	no
XLOC_000222	XLOC_000222	-	CM003114.1:6515403-6522677	CK5	C5	OK	31.9319	32.6673	0.0328508	0.0665725	0.9084	0.963541	no
XLOC_000223	XLOC_000223	-	CM003114.1:6541350-6546794	CK5	C5	OK	5.59152	6.97994	0.319973	0.406688	0.47515	0.720618	no
XLOC_000224	XLOC_000224	-	CM003114.1:6547643-6550360	CK5	C5	OK	11.2501	4.2458	-1.40582	-2.58269	0.0019	0.0187048	yes
XLOC_000225	XLOC_000225	-	CM003114.1:6555154-6559096	CK5	C5	OK	9.80487	11.7252	0.258038	0.453112	0.44125	0.6941	no
XLOC_000226	XLOC_000226	-	CM003114.1:6609996-6616963	CK5	C5	OK	13.1832	12.1529	-0.117398	-0.220544	0.7057	0.86847	no
XLOC_000227	XLOC_000227	-	CM003114.1:6620746-6626064	CK5	C5	OK	59.1252	81.2404	0.458425	0.850137	0.12095	0.3445	no
XLOC_000228	XLOC_000228	-	CM003114.1:6626389-6631308	CK5	C5	OK	4.92643	9.90192	1.00717	1.29303	0.0255	0.125609	no
XLOC_000229	XLOC_000229	-	CM003114.1:6633103-6678439	CK5	C5	OK	2.02152	7.37573	1.86735	1.41351	0.1246	0.350441	no
XLOC_000230	XLOC_000230	-	CM003114.1:6633103-6678439	CK5	C5	OK	1.39091	2.64734	0.928518	0.685715	0.39875	0.658391	no
XLOC_000231	XLOC_000231	-	CM003114.1:6697605-7022156	CK5	C5	OK	3.03982	1.5239	-0.996215	-0.246172	0.64475	0.834477	no
XLOC_000232	XLOC_000232	-	CM003114.1:6697605-7022156	CK5	C5	NOTEST	0.65463	0.835981	0.352791	0	1	1	no
XLOC_000233	XLOC_000233	-	CM003114.1:6697605-7022156	CK5	C5	OK	219.649	111.877	-0.973293	-0.346448	0.5331	0.763003	no
XLOC_000234	XLOC_000234	-	CM003114.1:6697605-7022156	CK5	C5	OK	1.68627	0	#NAME?	#NAME?	0.1852	0.437814	no
XLOC_000235	XLOC_000235	-	CM003114.1:7046022-7053868	CK5	C5	OK	12.8314	5.29448	-1.27712	-1.77094	0.00475	0.0374511	yes
XLOC_000236	XLOC_000236	-	CM003114.1:7054493-7066845	CK5	C5	OK	48.1527	70.5318	0.550657	1.12963	0.0574	0.217258	no
XLOC_000237	XLOC_000237	-	CM003114.1:7163009-7169799	CK5	C5	OK	58.0937	50.6297	-0.198399	-0.376533	0.4926	0.733904	no
XLOC_000238	XLOC_000238	-	CM003114.1:7177726-7179635	CK5	C5	NOTEST	1.71723	0.312844	-2.45657	0	1	1	no
XLOC_000239	XLOC_000239	-	CM003114.1:7182782-7187663	CK5	C5	OK	16.7913	16.1312	-0.0578575	-0.0936519	0.87405	0.949286	no
XLOC_000240	XLOC_000240	-	CM003114.1:7197196-7201233	CK5	C5	OK	24.4231	26.5012	0.117815	0.254968	0.7192	0.875579	no
XLOC_000241	XLOC_000241	-	CM003114.1:7223953-7228939	CK5	C5	OK	13.8511	20.3815	0.557258	0.890652	0.11805	0.339897	no
XLOC_000242	XLOC_000242	-	CM003114.1:7262517-7266920	CK5	C5	OK	21.385	42.5376	0.99214	2.35314	0.0018	0.0179647	no
XLOC_000243	XLOC_000243	-	CM003114.1:7267139-7279002	CK5	C5	OK	33.6908	48.7511	0.533079	1.18165	0.0726	0.252712	no
XLOC_000244	XLOC_000244	-	CM003114.1:7280243-7283718	CK5	C5	OK	15.1518	17.2174	0.184377	0.360905	0.53705	0.765733	no
XLOC_000245	XLOC_000245	-	CM003114.1:7337621-7456655	CK5	C5	OK	24.285	8.63584	-1.49166	-2.66811	5e-05	0.000923065	yes
XLOC_000246	XLOC_000246	-	CM003114.1:7337621-7456655	CK5	C5	NOTEST	0.079683	1.65955	4.38037	0	1	1	no
XLOC_000247	XLOC_000247	-	CM003114.1:7595245-7597696	CK5	C5	OK	17.7955	9.98207	-0.8341	-1.54629	0.02735	0.131896	no
XLOC_000248	XLOC_000248	-	CM003114.1:7635433-7639195	CK5	C5	OK	25.2909	21.8843	-0.20872	-0.362528	0.55825	0.780282	no
XLOC_000249	XLOC_000249	-	CM003114.1:7641854-7645978	CK5	C5	OK	275.656	153.663	-0.843097	-1.9727	0.0048	0.0377512	no
XLOC_000250	XLOC_000250	-	CM003114.1:7649833-7651535	CK5	C5	OK	484.539	270.106	-0.843085	-1.53813	0.00705	0.0501539	no
XLOC_000251	XLOC_000251	-	CM003114.1:7686186-7708611	CK5	C5	OK	78.4643	15.6064	-2.3299	-4.57233	5e-05	0.000923065	yes
XLOC_000252	XLOC_000252	-	CM003114.1:7766910-7773664	CK5	C5	OK	38.7668	36.1717	-0.0999597	-0.197816	0.73195	0.882287	no
XLOC_000253	XLOC_000253	-	CM003114.1:7784003-7789128	CK5	C5	OK	8.64085	9.82208	0.184854	0.306572	0.5788	0.793758	no
XLOC_000254	XLOC_000254	-	CM003114.1:7805645-7813065	CK5	C5	OK	24.0255	25.9157	0.109259	0.17192	0.7557	0.894351	no
XLOC_000255	XLOC_000255	-	CM003114.1:7823351-7893287	CK5	C5	OK	126.425	14.5702	-3.11719	-6.35873	5e-05	0.000923065	yes
XLOC_000256	XLOC_000256	-	CM003114.1:7895863-7898243	CK5	C5	NOTEST	0.220749	0.390919	0.824463	0	1	1	no
XLOC_000257	XLOC_000257	-	CM003114.1:7933458-7939662	CK5	C5	OK	12.4175	11.741	-0.0808231	-0.0790716	0.88975	0.955798	no
XLOC_000258	XLOC_000258	-	CM003114.1:7949769-8046950	CK5	C5	OK	5.38266	9.92489	0.882733	1.18614	0.09425	0.297791	no
XLOC_000259	XLOC_000259	-	CM003114.1:8101456-8106535	CK5	C5	OK	9.98114	19.7265	0.982857	1.70782	0.00145	0.0152036	no
XLOC_000260	XLOC_000260	-	CM003114.1:8141910-8142573	CK5	C5	NOTEST	0.204831	0	#NAME?	0	1	1	no
XLOC_000261	XLOC_000261	-	CM003114.1:8169288-8174798	CK5	C5	OK	47.1298	78.7524	0.740685	1.47566	0.0106	0.0675187	no
XLOC_000262	XLOC_000262	-	CM003114.1:8198725-8206169	CK5	C5	OK	5.10294	7.20252	0.497174	0.724507	0.20385	0.461225	no
XLOC_000263	XLOC_000263	-	CM003114.1:8206605-8211596	CK5	C5	OK	38.2204	33.3653	-0.195994	-0.324684	0.5669	0.786007	no
XLOC_000264	XLOC_000264	-	CM003114.1:8221267-8226606	CK5	C5	NOTEST	0.0644765	0	#NAME?	0	1	1	no
XLOC_000265	XLOC_000265	-	CM003114.1:8258057-8260184	CK5	C5	OK	12.5901	14.7517	0.228588	0.299208	0.59495	0.804141	no
XLOC_000266	XLOC_000266	-	CM003114.1:8260239-8266624	CK5	C5	OK	4.50365	7.23266	0.68343	0.89217	0.1221	0.346401	no
XLOC_000267	XLOC_000267	-	CM003114.1:8276515-8281444	CK5	C5	OK	84.138	32.7947	-1.35929	-2.34314	5e-05	0.000923065	yes
XLOC_000268	XLOC_000268	-	CM003114.1:8292310-8295097	CK5	C5	OK	2.81363	1.73227	-0.699767	-0.851955	0.17745	0.427567	no
XLOC_000269	XLOC_000269	-	CM003114.1:8299986-8307152	CK5	C5	OK	9.29641	15.4922	0.736801	1.20687	0.0362	0.159998	no
XLOC_000270	XLOC_000270	-	CM003114.1:8318916-8329201	CK5	C5	OK	232.528	105.292	-1.14301	-1.92009	0.0009	0.0104394	yes
XLOC_000271	XLOC_000271	-	CM003114.1:8334720-8349430	CK5	C5	OK	13.4983	24.5541	0.863193	1.63384	0.0155	0.0886329	no
XLOC_000272	XLOC_000272	-	CM003114.1:8334720-8349430	CK5	C5	NOTEST	0.351865	0.860165	1.28959	0	1	1	no
XLOC_000273	XLOC_000273	-	CM003114.1:8388341-8389778	CK5	C5	OK	10.0919	9.39038	-0.103941	-0.120166	0.8357	0.932468	no
XLOC_000274	XLOC_000274	-	CM003114.1:8410211-8419239	CK5	C5	OK	106.557	92.3882	-0.205841	-0.401638	0.47505	0.720553	no
XLOC_000275	XLOC_000275	-	CM003114.1:8423307-8426569	CK5	C5	OK	10.1832	5.22311	-0.96321	-1.00459	0.0459	0.187404	no
XLOC_000276	XLOC_000276	-	CM003114.1:8431226-8434459	CK5	C5	OK	5.32468	2.14234	-1.31351	-1.08599	0.0697	0.246273	no
XLOC_000277	XLOC_000277	-	CM003114.1:8438586-8442419	CK5	C5	OK	38.2295	35.7385	-0.0972081	-0.191724	0.7436	0.888209	no
XLOC_000278	XLOC_000278	-	CM003114.1:8488159-8495336	CK5	C5	OK	22.0672	20.6483	-0.0958811	-0.134347	0.8063	0.919063	no
XLOC_000279	XLOC_000279	-	CM003114.1:8516029-8548178	CK5	C5	OK	71.058	59.9414	-0.245443	-0.469491	0.4539	0.704062	no
XLOC_000280	XLOC_000280	-	CM003114.1:8576138-8583070	CK5	C5	OK	12.6353	5.1808	-1.28621	-0.969203	0.1129	0.331436	no
XLOC_000281	XLOC_000281	-	CM003114.1:8593981-8596314	CK5	C5	OK	28.3706	32.6174	0.201246	0.490994	0.49185	0.733381	no
XLOC_000282	XLOC_000282	-	CM003114.1:8605317-8611659	CK5	C5	OK	24.5441	31.7791	0.372699	0.670582	0.24815	0.509451	no
XLOC_000283	XLOC_000283	-	CM003114.1:8615236-8621525	CK5	C5	OK	4.17427	5.33627	0.354308	0.583626	0.3026	0.566968	no
XLOC_000284	XLOC_000284	-	CM003114.1:8622525-8625687	CK5	C5	OK	23.8709	25.0582	0.070033	0.133655	0.81795	0.924428	no
XLOC_000285	XLOC_000285	-	CM003114.1:8631856-8639252	CK5	C5	OK	5.57719	8.34719	0.581751	0.859845	0.13075	0.360036	no
XLOC_000286	XLOC_000286	-	CM003114.1:8639474-8646851	CK5	C5	OK	18.3639	17.4249	-0.0757258	-0.127663	0.81675	0.923902	no
XLOC_000287	XLOC_000287	-	CM003114.1:8647341-8653018	CK5	C5	OK	26.046	20.402	-0.352352	-0.679348	0.24095	0.502279	no
XLOC_000288	XLOC_000288	-	CM003114.1:8688218-8689793	CK5	C5	OK	2.44592	1.6084	-0.604755	-0.346056	0.49885	0.738482	no
XLOC_000289	XLOC_000289	-	CM003114.1:8700744-8701918	CK5	C5	NOTEST	0.139948	0.162911	0.219188	0	1	1	no
XLOC_000290	XLOC_000290	-	CM003114.1:8702291-8703167	CK5	C5	NOTEST	0.742196	0.0700237	-3.40588	0	1	1	no
XLOC_000291	XLOC_000291	-	CM003114.1:8704394-8710442	CK5	C5	OK	75.7958	74.3686	-0.0274258	-0.0516332	0.9281	0.971659	no
XLOC_000292	XLOC_000292	-	CM003114.1:8726321-8733143	CK5	C5	OK	6.45952	7.50774	0.216952	0.163538	0.79335	0.912889	no
XLOC_000293	XLOC_000293	-	CM003114.1:8733319-8736024	CK5	C5	OK	2.76999	3.52363	0.347182	0.363249	0.51455	0.749848	no
XLOC_000294	XLOC_000294	-	CM003114.1:8739873-8743150	CK5	C5	OK	4.00367	1.76075	-1.18513	-1.1646	0.0326	0.148899	no
XLOC_000295	XLOC_000295	-	CM003114.1:8748352-8750453	CK5	C5	OK	0	2.17833	inf	#NAME?	5e-05	0.000923065	yes
XLOC_000296	XLOC_000296	-	CM003114.1:8782467-8789054	CK5	C5	OK	4.91618	4.98268	0.0193844	0.0318154	0.95275	0.981296	no
XLOC_000297	XLOC_000297	-	CM003114.1:8816385-8819193	CK5	C5	OK	1.29306	2.91716	1.17378	1.1623	0.0619	0.228166	no
XLOC_000298	XLOC_000298	-	CM003114.1:8847338-8849310	CK5	C5	OK	1.71219	1.50985	-0.181435	-0.0835682	0.8815	0.952381	no
XLOC_000299	XLOC_000299	-	CM003114.1:8948332-9051034	CK5	C5	OK	25.9411	28.6871	0.145165	0.65078	0.937	0.975073	no
XLOC_000300	XLOC_000300	-	CM003114.1:9055666-9058812	CK5	C5	OK	40.9066	34.5325	-0.244382	-0.625588	0.39395	0.654214	no
XLOC_000301	XLOC_000301	-	CM003114.1:9061761-9072136	CK5	C5	OK	12.6925	11.0708	-0.197219	-0.20283	0.7084	0.869904	no
XLOC_000302	XLOC_000302	-	CM003114.1:9079934-9083803	CK5	C5	OK	42.2781	31.6438	-0.417987	-0.764509	0.1705	0.418111	no
XLOC_000303	XLOC_000303	-	CM003114.1:9084339-9088160	CK5	C5	OK	1.04614	2.51301	1.26434	0.0575074	0.4145	0.671976	no
XLOC_000304	XLOC_000304	-	CM003114.1:9093952-9101203	CK5	C5	OK	21.1339	20.3993	-0.0510382	-0.0883591	0.87175	0.948257	no
XLOC_000305	XLOC_000305	-	CM003114.1:9108540-9112721	CK5	C5	OK	2.16022	2.32589	0.106603	0.150518	0.8134	0.922338	no
XLOC_000306	XLOC_000306	-	CM003114.1:9153562-9236605	CK5	C5	OK	10.0063	7.29983	-0.454968	-0.443637	0.6286	0.825029	no
XLOC_000307	XLOC_000307	-	CM003114.1:9153562-9236605	CK5	C5	OK	19.6246	12.1087	-0.696626	-0.62121	0.2764	0.539569	no
XLOC_000308	XLOC_000308	-	CM003114.1:9153562-9236605	CK5	C5	OK	126.643	0	#NAME?	#NAME?	0.15305	0.393713	no
XLOC_000309	XLOC_000309	-	CM003114.1:9153562-9236605	CK5	C5	OK	30.2445	30.2986	0.00258144	0.00537543	0.99635	0.997979	no
XLOC_000310	XLOC_000310	-	CM003114.1:9237492-9239444	CK5	C5	OK	44.7763	29.3161	-0.611043	-3.47655	0.46405	0.712057	no
XLOC_000311	XLOC_000311	-	CM003114.1:9384375-9388597	CK5	C5	OK	7.10951	8.96411	0.334409	0.55494	0.33145	0.596059	no
XLOC_000312	XLOC_000312	-	CM003114.1:9401968-9418047	CK5	C5	OK	22.4348	18.5409	-0.275031	-0.267445	0.62625	0.823587	no
XLOC_000313	XLOC_000313	-	CM003114.1:9424459-9429502	CK5	C5	OK	3.37046	3.6775	0.125779	0.191015	0.7408	0.886752	no
XLOC_000314	XLOC_000314	-	CM003114.1:9437512-9443132	CK5	C5	OK	8.6212	11.5469	0.421547	0.762447	0.1939	0.448873	no
XLOC_000315	XLOC_000315	-	CM003114.1:9453384-9459158	CK5	C5	OK	22.8459	20.8676	-0.130674	-0.259293	0.6633	0.845146	no
XLOC_000316	XLOC_000316	-	CM003114.1:9464514-9472679	CK5	C5	OK	11.3462	13.6266	0.264227	0.520229	0.3583	0.621963	no
XLOC_000317	XLOC_000317	-	CM003114.1:9478387-9483286	CK5	C5	OK	17.5023	13.653	-0.358323	-0.682432	0.24415	0.505552	no
XLOC_000318	XLOC_000318	-	CM003114.1:9498445-9507940	CK5	C5	OK	16.595	16.1677	-0.037636	-0.0612417	0.9127	0.965359	no
XLOC_000319	XLOC_000319	-	CM003114.1:9528067-9531547	CK5	C5	OK	23.9277	11.8202	-1.01743	-1.51402	0.00815	0.0558393	no
XLOC_000320	XLOC_000320	-	CM003114.1:9539861-9544878	CK5	C5	OK	25.7112	16.6468	-0.627151	-1.12018	0.0506	0.200038	no
XLOC_000321	XLOC_000321	-	CM003114.1:9546733-9562342	CK5	C5	OK	27.2767	63.3632	1.21597	2.19726	5e-05	0.000923065	yes
XLOC_000322	XLOC_000322	-	CM003114.1:9576100-9610105	CK5	C5	OK	2.52896	1.11947	-1.17573	-0.251701	0.7105	0.871036	no
XLOC_000323	XLOC_000323	-	CM003114.1:9729330-9735257	CK5	C5	OK	42.372	37.0686	-0.192915	-0.435231	0.5094	0.746117	no
XLOC_000324	XLOC_000324	-	CM003114.1:9738591-9741705	CK5	C5	OK	3.99883	0.263857	-3.92175	-0.875763	0.09845	0.305824	no
XLOC_000325	XLOC_000325	-	CM003114.1:9757129-9759672	CK5	C5	OK	23.4193	13.4466	-0.800456	-0.865369	0.13475	0.366268	no
XLOC_000326	XLOC_000326	-	CM003114.1:9824737-9837040	CK5	C5	OK	47.3415	49.7888	0.0727152	0.162528	0.8004	0.916278	no
XLOC_000327	XLOC_000327	-	CM003114.1:9847536-9854563	CK5	C5	OK	3.14534	5.50793	0.808293	0.910791	0.1074	0.321815	no
XLOC_000328	XLOC_000328	-	CM003114.1:9858197-9869381	CK5	C5	OK	6.43202	8.76316	0.44618	0.537839	0.37635	0.638467	no
XLOC_000329	XLOC_000329	-	CM003114.1:9874795-9878037	CK5	C5	OK	6.04661	4.00626	-0.593869	-0.900097	0.20975	0.468145	no
XLOC_000330	XLOC_000330	-	CM003114.1:9938958-9942829	CK5	C5	OK	114.749	120.524	0.0708402	0.14605	0.8097	0.920613	no
XLOC_000331	XLOC_000331	-	CM003114.1:9967488-9974246	CK5	C5	OK	5.25401	0.553109	-3.24778	-2.66563	0.00065	0.00805335	yes
XLOC_000332	XLOC_000332	-	CM003114.1:10000340-10008374	CK5	C5	OK	11.4203	1.94507	-2.5537	-3.79871	5e-05	0.000923065	yes
XLOC_000333	XLOC_000333	-	CM003114.1:10016380-10019949	CK5	C5	OK	5.32657	0.310818	-4.09907	-2.16296	0.0156	0.0890493	no
XLOC_000334	XLOC_000334	-	CM003114.1:10028140-10033900	CK5	C5	OK	3.62971	3.43943	-0.0776847	-0.0780253	0.871	0.947913	no
XLOC_000335	XLOC_000335	-	CM003114.1:10050131-10157059	CK5	C5	OK	17.476	19.0034	0.120879	0.258629	0.6939	0.862131	no
XLOC_000336	XLOC_000336	-	CM003114.1:10642574-10651160	CK5	C5	OK	4.41605	6.40271	0.535929	1.05189	0.08785	0.284939	no
XLOC_000337	XLOC_000337	-	CM003114.1:10765859-10828431	CK5	C5	OK	6.3627	10.6	0.736356	0.942976	0.09945	0.307738	no
XLOC_000338	XLOC_000338	-	CM003114.1:10829675-10833804	CK5	C5	OK	38.3103	64.7479	0.757101	1.46069	0.01035	0.0663497	no
XLOC_000339	XLOC_000339	-	CM003114.1:10834491-10842624	CK5	C5	OK	5.29023	9.08517	0.780185	1.14725	0.04595	0.187554	no
XLOC_000340	XLOC_000340	-	CM003114.1:10939174-10945474	CK5	C5	OK	31.3696	27.7369	-0.177564	-0.336436	0.5482	0.773453	no
XLOC_000341	XLOC_000341	-	CM003114.1:10947105-10952557	CK5	C5	OK	14.5538	20.5074	0.494752	0.738304	0.15695	0.399464	no
XLOC_000342	XLOC_000342	-	CM003114.1:10962902-11014350	CK5	C5	OK	13.1176	12.3723	-0.0843828	-0.166708	0.7897	0.911152	no
XLOC_000343	XLOC_000343	-	CM003114.1:11048392-11054536	CK5	C5	OK	132.298	76.5217	-0.789847	-1.55737	0.0057	0.0428748	no
XLOC_000344	XLOC_000344	-	CM003114.1:11149749-11152834	CK5	C5	OK	0.433505	2.96436	2.7736	1.2081	0.26315	0.525235	no
XLOC_000345	XLOC_000345	-	CM003114.1:11214825-11216996	CK5	C5	NOTEST	1.75962	0.597611	-1.55798	0	1	1	no
XLOC_000346	XLOC_000346	-	CM003114.1:11246574-11251239	CK5	C5	NOTEST	0.138931	0.868019	2.64336	0	1	1	no
XLOC_000347	XLOC_000347	-	CM003114.1:11260842-11269214	CK5	C5	OK	4.47162	3.95836	-0.175894	-0.164282	0.7573	0.895134	no
XLOC_000348	XLOC_000348	-	CM003114.1:11269651-11273312	CK5	C5	OK	1.04827	2.1142	1.0121	0.711139	0.2529	0.514282	no
XLOC_000349	XLOC_000349	-	CM003114.1:11478271-11484364	CK5	C5	OK	9.66924	5.73167	-0.754447	-0.799857	0.15995	0.403784	no
XLOC_000350	XLOC_000350	-	CM003114.1:11608901-11619207	CK5	C5	NOTEST	0.228313	0.724452	1.66588	0	1	1	no
XLOC_000351	XLOC_000351	-	CM003114.1:11619544-11629187	CK5	C5	OK	44.4761	24.5475	-0.857453	-1.51066	0.00625	0.0459061	no
XLOC_000352	XLOC_000352	-	CM003114.1:11631397-11656986	CK5	C5	OK	20.0332	24.2722	0.27691	0.228838	0.6594	0.842941	no
XLOC_000353	XLOC_000353	-	CM003114.1:11631397-11656986	CK5	C5	OK	1.80775	0	#NAME?	#NAME?	0.16855	0.415425	no
XLOC_000354	XLOC_000354	-	CM003114.1:11631397-11656986	CK5	C5	OK	10.8159	20.632	0.93173	1.1596	0.0635	0.231972	no
XLOC_000355	XLOC_000355	-	CM003114.1:11631397-11656986	CK5	C5	OK	0	5.32559	inf	#NAME?	0.1262	0.352889	no
XLOC_000356	XLOC_000356	-	CM003114.1:11664174-11668361	CK5	C5	OK	17.0244	16.047	-0.0852962	-0.159324	0.8223	0.926443	no
XLOC_000357	XLOC_000357	-	CM003114.1:11669189-11671071	CK5	C5	NOTEST	0.511457	0.976491	0.932994	0	1	1	no
XLOC_000358	XLOC_000358	-	CM003114.1:11693723-11696501	CK5	C5	OK	86.5964	42.6281	-1.0225	-3.15528	0.00355	0.030147	yes
XLOC_000359	XLOC_000359	-	CM003114.1:11704540-11711537	CK5	C5	OK	42.8834	31.6839	-0.436667	-0.805316	0.16285	0.407814	no
XLOC_000360	XLOC_000360	-	CM003114.1:11719011-11729122	CK5	C5	OK	24.4371	26.5342	0.118779	0.232342	0.68385	0.856575	no
XLOC_000361	XLOC_000361	-	CM003114.1:11772203-11783149	CK5	C5	OK	85.9952	51.3429	-0.744092	-1.43652	0.0122	0.0747327	no
XLOC_000362	XLOC_000362	-	CM003114.1:11856935-11862348	CK5	C5	OK	61.241	69.0495	0.173134	0.351064	0.54655	0.772327	no
XLOC_000363	XLOC_000363	-	CM003114.1:11870918-11873296	CK5	C5	OK	0.90985	3.75536	2.04525	1.7738	0.0042	0.0341749	yes
XLOC_000364	XLOC_000364	-	CM003114.1:11878581-11909871	CK5	C5	OK	8.7639	13.5848	0.632346	1.21291	0.0308	0.143159	no
XLOC_000365	XLOC_000365	-	CM003114.1:11916006-11926644	CK5	C5	OK	10.6066	11.704	0.14205	0.235648	0.67305	0.850536	no
XLOC_000366	XLOC_000366	-	CM003114.1:11929653-11932745	CK5	C5	OK	264.162	144.5	-0.870358	-1.98643	0.006	0.0445322	no
XLOC_000367	XLOC_000367	-	CM003114.1:11977057-11983925	CK5	C5	OK	8.36173	6.38554	-0.388993	-0.457177	0.42655	0.682042	no
XLOC_000368	XLOC_000368	-	CM003114.1:12022443-12025653	CK5	C5	OK	39.9116	22.8017	-0.807666	-1.71371	0.00735	0.051727	no
XLOC_000369	XLOC_000369	-	CM003114.1:12044566-12049428	CK5	C5	OK	182.896	76.9178	-1.24963	-3.57113	5e-05	0.000923065	yes
XLOC_000370	XLOC_000370	-	CM003114.1:12066391-12069380	CK5	C5	OK	90.2525	67.5079	-0.418911	-1.09561	0.15085	0.39051	no
XLOC_000371	XLOC_000371	-	CM003114.1:12103380-12106872	CK5	C5	OK	126.247	95.5407	-0.402058	-1.02114	0.1617	0.40622	no
XLOC_000372	XLOC_000372	-	CM003114.1:12112597-12113464	CK5	C5	OK	150.898	81.0021	-0.897547	-2.62333	0.00245	0.0226864	no
XLOC_000373	XLOC_000373	-	CM003114.1:12116529-12120506	CK5	C5	OK	10.5326	13.8808	0.398236	0.715814	0.22445	0.48482	no
XLOC_000374	XLOC_000374	-	CM003114.1:12258590-12265251	CK5	C5	OK	141.118	176.611	0.323671	0.12624	0.7044	0.867764	no
XLOC_000375	XLOC_000375	-	CM003114.1:12321867-12323050	CK5	C5	OK	41.1415	37.6598	-0.127567	-0.237082	0.68275	0.855956	no
XLOC_000376	XLOC_000376	-	CM003114.1:12387376-12389803	CK5	C5	OK	36.0659	24.4521	-0.560679	-1.10346	0.06105	0.226119	no
XLOC_000377	XLOC_000377	-	CM003114.1:12413988-12417455	CK5	C5	NOTEST	0.530111	1.4736	1.47498	0	1	1	no
XLOC_000378	XLOC_000378	-	CM003114.1:12433835-12443234	CK5	C5	NOTEST	0.0656437	0	#NAME?	0	1	1	no
XLOC_000379	XLOC_000379	-	CM003114.1:12462964-12471458	CK5	C5	OK	16.3926	14.6874	-0.158465	-0.285274	0.61305	0.815388	no
XLOC_000380	XLOC_000380	-	CM003114.1:12477733-12481359	CK5	C5	NOTEST	1.36372	0.68744	-0.988239	0	1	1	no
XLOC_000381	XLOC_000381	-	CM003114.1:12488446-12497340	CK5	C5	OK	14.8659	23.0215	0.63097	1.34711	0.0368	0.161781	no
XLOC_000382	XLOC_000382	-	CM003114.1:12502672-12508694	CK5	C5	OK	6.09545	5.81996	-0.0667232	-0.107014	0.85295	0.940085	no
XLOC_000383	XLOC_000383	-	CM003114.1:12522479-12532447	CK5	C5	OK	15.6744	29.4228	0.908522	1.81452	0.00195	0.0190825	no
XLOC_000384	XLOC_000384	-	CM003114.1:12542975-12563726	CK5	C5	OK	7.87104	8.41777	0.0968831	0.126027	0.84745	0.937588	no
XLOC_000385	XLOC_000385	-	CM003114.1:12769307-12772380	CK5	C5	OK	27.3436	64.2172	1.23176	2.07466	0.00075	0.00903756	yes
XLOC_000386	XLOC_000386	-	CM003114.1:12797090-12802898	CK5	C5	OK	2.25032	2.10694	-0.0949785	-0.112565	0.86645	0.946036	no
XLOC_000387	XLOC_000387	-	CM003114.1:12945516-12949362	CK5	C5	OK	33.3718	50.72	0.603925	4.05612	0.52695	0.75868	no
XLOC_000388	XLOC_000388	-	CM003114.1:12958196-12977105	CK5	C5	OK	303.333	146.967	-1.04541	-1.97051	0.00085	0.00997338	yes
XLOC_000389	XLOC_000389	-	CM003114.1:12993338-13064360	CK5	C5	OK	2.92416	6.65923	1.18733	1.00404	0.04845	0.194288	no
XLOC_000390	XLOC_000390	-	CM003114.1:13103988-13122191	CK5	C5	OK	4.05204	5.55734	0.455747	0.496409	0.38195	0.643541	no
XLOC_000391	XLOC_000391	-	CM003114.1:13129995-13132509	CK5	C5	OK	1529.58	810.7	-0.915896	-1.2224	0.075	0.257955	no
XLOC_000392	XLOC_000392	-	CM003114.1:13278343-13284366	CK5	C5	OK	7.38476	9.22888	0.321605	0.457099	0.39215	0.652631	no
XLOC_000393	XLOC_000393	-	CM003114.1:13313348-13322685	CK5	C5	OK	72.9172	96.497	0.404224	0.779393	0.1645	0.410091	no
XLOC_000394	XLOC_000394	-	CM003114.1:13345953-13352127	CK5	C5	OK	13.1989	20.5424	0.638188	1.24805	0.05135	0.202008	no
XLOC_000395	XLOC_000395	-	CM003114.1:13398687-13403923	CK5	C5	OK	13.5848	13.5445	-0.00428711	-0.00754726	0.9884	0.9948	no
XLOC_000396	XLOC_000396	-	CM003114.1:13404801-13408345	CK5	C5	OK	10.351	7.18048	-0.527622	-0.666827	0.2447	0.506068	no
XLOC_000397	XLOC_000397	-	CM003114.1:13414368-13417079	CK5	C5	NOTEST	1.5491	1.37599	-0.170968	0	1	1	no
XLOC_000398	XLOC_000398	-	CM003114.1:13417902-13419217	CK5	C5	OK	22.9316	20.8531	-0.137076	-0.311643	0.69865	0.864775	no
XLOC_000399	XLOC_000399	-	CM003114.1:13431118-13434776	CK5	C5	OK	104.668	83.2242	-0.330745	-0.831403	0.25815	0.51981	no
XLOC_000400	XLOC_000400	-	CM003114.1:13457092-13458674	CK5	C5	NOTEST	0.0467142	0.0696225	0.575694	0	1	1	no
XLOC_000401	XLOC_000401	-	CM003114.1:13495509-13501646	CK5	C5	OK	0.722737	2.25262	1.64006	1.33255	0.0254	0.12527	no
XLOC_000402	XLOC_000402	-	CM003114.1:13608198-13616624	CK5	C5	OK	10.5193	20.7624	0.980928	1.85969	0.0015	0.0156047	no
XLOC_000403	XLOC_000403	-	CM003114.1:13755674-13756406	CK5	C5	NOTEST	0	1.38757	inf	0	1	1	no
XLOC_000404	XLOC_000404	-	CM003114.1:13894883-13896513	CK5	C5	OK	35.5794	25.1503	-0.500466	-1.03988	0.1242	0.349811	no
XLOC_000405	XLOC_000405	-	CM003114.1:13897384-13898913	CK5	C5	OK	229.419	121.577	-0.916114	-2.65594	0.0017	0.0171969	no
XLOC_000406	XLOC_000406	-	CM003114.1:13904296-13908390	CK5	C5	OK	1.17586	6.89282	2.55138	0.220672	0.55835	0.780347	no
XLOC_000407	XLOC_000407	-	CM003114.1:14072832-14075410	CK5	C5	OK	16.5603	22.4032	0.435974	0.804483	0.15265	0.393135	no
XLOC_000408	XLOC_000408	-	CM003114.1:14127812-14130823	CK5	C5	OK	2.65367	0.729276	-1.86345	-1.38186	0.015	0.0865417	no
XLOC_000409	XLOC_000409	-	CM003114.1:14135506-14179649	CK5	C5	OK	4.63155	0.852541	-2.44165	-1.94778	0.0019	0.0187048	yes
XLOC_000410	XLOC_000410	-	CM003114.1:14465083-14468277	CK5	C5	OK	2.22256	1.31242	-0.759992	-0.864318	0.20515	0.462863	no
XLOC_000411	XLOC_000411	-	CM003114.1:14471640-14474827	CK5	C5	NOTEST	0.849089	0.774144	-0.133313	0	1	1	no
XLOC_000412	XLOC_000412	-	CM003114.1:14506402-14513267	CK5	C5	OK	4.1638	6.41659	0.623906	0.772847	0.12365	0.348925	no
XLOC_000413	XLOC_000413	-	CM003114.1:14915099-14918110	CK5	C5	OK	2.28809	3.49302	0.610331	0.773782	0.25755	0.519191	no
XLOC_000414	XLOC_000414	-	CM003114.1:14964250-14965622	CK5	C5	OK	1169.2	1226.68	0.0692362	0.10389	0.8787	0.95123	no
XLOC_000415	XLOC_000415	-	CM003114.1:14987146-14989629	CK5	C5	OK	71.7149	69.6357	-0.042445	-0.0726788	0.8968	0.958785	no
XLOC_000416	XLOC_000416	-	CM003114.1:15138269-15141942	CK5	C5	OK	38.1782	41.4	0.116881	0.223759	0.70105	0.866031	no
XLOC_000417	XLOC_000417	-	CM003114.1:15147444-15150478	CK5	C5	OK	43.6545	258.965	2.56856	5.70768	5e-05	0.000923065	yes	anthocyanidin reductase
XLOC_000418	XLOC_000418	-	CM003114.1:15190000-15193469	CK5	C5	OK	50.5414	82.0924	0.699783	1.69335	0.0161	0.0910887	no
XLOC_000419	XLOC_000419	-	CM003114.1:15253697-15259634	CK5	C5	OK	33.5582	34.9827	0.0599762	0.122547	0.83445	0.931951	no
XLOC_000420	XLOC_000420	-	CM003114.1:15340482-15346845	CK5	C5	OK	7.3785	7.91078	0.100492	0.194928	0.73975	0.886208	no
XLOC_000421	XLOC_000421	-	CM003114.1:15411799-15414856	CK5	C5	NOTEST	0.682668	0.524339	-0.380683	0	1	1	no
XLOC_000422	XLOC_000422	-	CM003114.1:15499419-15503940	CK5	C5	OK	18.3296	1.37501	-3.73666	-4.161	0.0004	0.00543385	yes
XLOC_000423	XLOC_000423	-	CM003114.1:15516170-15520690	CK5	C5	OK	4.31342	2.15031	-1.00429	-1.06444	0.05705	0.216377	no
XLOC_000424	XLOC_000424	-	CM003114.1:15587601-15592320	CK5	C5	OK	8.50652	7.02277	-0.276529	-0.403433	0.47045	0.717018	no
XLOC_000425	XLOC_000425	-	CM003114.1:15792336-15795516	CK5	C5	OK	21.4113	26.5861	0.312305	0.698283	0.29495	0.55915	no
XLOC_000426	XLOC_000426	-	CM003114.1:15872334-15874779	CK5	C5	NOTEST	2.08677	0.459693	-2.18253	0	1	1	no
XLOC_000427	XLOC_000427	-	CM003114.1:15897521-15901001	CK5	C5	OK	36.1753	21.3297	-0.76214	-1.45969	0.00985	0.0640457	no
XLOC_000428	XLOC_000428	-	CM003114.1:16391377-16392523	CK5	C5	OK	8.22676	13.3338	0.696695	1.55392	0.468	0.71516	no
XLOC_000429	XLOC_000429	-	CM003114.1:16543582-16551489	CK5	C5	OK	5.06085	10.6526	1.07376	1.59197	0.004	0.0329711	yes
XLOC_000430	XLOC_000430	-	CM003114.1:16559957-16561817	CK5	C5	OK	4.36856	6.42732	0.55706	0.839775	0.23115	0.491897	no
XLOC_000431	XLOC_000431	-	CM003114.1:16571568-16573064	CK5	C5	OK	2.9613	1.78271	-0.732161	-0.74247	0.3306	0.595171	no
XLOC_000432	XLOC_000432	-	CM003114.1:16604793-16610558	CK5	C5	OK	15.6382	17.3252	0.147797	0.275571	0.62885	0.825182	no
XLOC_000433	XLOC_000433	-	CM003114.1:16745694-16759345	CK5	C5	OK	20.9687	23.9777	0.193454	0.156915	0.7859	0.909275	no
XLOC_000434	XLOC_000434	-	CM003114.1:16763543-16766433	CK5	C5	NOTEST	1.81055	0.993552	-0.865758	0	1	1	no
XLOC_000435	XLOC_000435	-	CM003114.1:16788127-16793711	CK5	C5	OK	3.4744	5.89224	0.762051	1.12438	0.051	0.20108	no
XLOC_000436	XLOC_000436	-	CM003114.1:16816733-16820974	CK5	C5	OK	18.1541	37.8353	1.05944	2.01499	0.0007	0.00855036	yes
XLOC_000437	XLOC_000437	-	CM003114.1:16881783-16891965	CK5	C5	OK	29.5008	14.5842	-1.01635	-1.89264	0.00195	0.0190825	yes
XLOC_000438	XLOC_000438	-	CM003114.1:16894015-16896952	CK5	C5	OK	21.9309	12.4747	-0.813963	-1.41595	0.0116	0.072061	no
XLOC_000439	XLOC_000439	-	CM003114.1:16897526-16900855	CK5	C5	OK	4.64072	3.09254	-0.585557	-0.810158	0.16715	0.413602	no
XLOC_000440	XLOC_000440	-	CM003114.1:17092093-17097070	CK5	C5	OK	2.08262	1.49574	-0.477539	-0.554658	0.33595	0.600447	no
XLOC_000441	XLOC_000441	-	CM003114.1:17113488-17115482	CK5	C5	OK	44.8634	72.8923	0.700229	1.31502	0.02245	0.115014	no
XLOC_000442	XLOC_000442	-	CM003114.1:17142002-17143061	CK5	C5	OK	11.6731	16.2384	0.476228	0.512999	0.3574	0.621116	no
XLOC_000443	XLOC_000443	-	CM003114.1:17143157-17144919	CK5	C5	OK	14.2719	12.1693	-0.229929	-0.447704	0.5644	0.784349	no
XLOC_000444	XLOC_000444	-	CM003114.1:17145743-17147430	CK5	C5	OK	382.25	310.216	-0.301243	-0.682651	0.32745	0.592173	no
XLOC_000445	XLOC_000445	-	CM003114.1:17147923-17152183	CK5	C5	NOTEST	0.218026	0.128139	-0.766789	0	1	1	no
XLOC_000446	XLOC_000446	-	CM003114.1:17227970-17233357	CK5	C5	OK	60.5947	99.4841	0.715274	1.54712	0.0154	0.0882138	no
XLOC_000447	XLOC_000447	-	CM003114.1:17234875-17238664	CK5	C5	OK	1.4888	3.45494	1.21451	1.01524	0.06545	0.236611	no
XLOC_000448	XLOC_000448	-	CM003114.1:17239606-17243957	CK5	C5	OK	6.46565	3.3059	-0.967753	-1.35345	0.0285	0.13568	no
XLOC_000449	XLOC_000449	-	CM003114.1:17244178-17248630	CK5	C5	OK	14.4808	21.3596	0.560738	0.982278	0.087	0.283227	no
XLOC_000450	XLOC_000450	-	CM003114.1:17270004-17271554	CK5	C5	OK	4.0578	3.90295	-0.0561333	-0.0505144	0.92595	0.970772	no
XLOC_000451	XLOC_000451	-	CM003114.1:17272862-17274960	CK5	C5	OK	497.686	712.409	0.517471	0.790652	0.15105	0.390805	no
XLOC_000452	XLOC_000452	-	CM003114.1:17284737-17293719	CK5	C5	OK	8.18693	7.7726	-0.0749263	-0.105484	0.84885	0.938235	no
XLOC_000453	XLOC_000453	-	CM003114.1:17299743-17306504	CK5	C5	OK	683.968	579.996	-0.261012	-0.241964	0.6478	0.836268	no
XLOC_000454	XLOC_000454	-	CM003114.1:17322736-17330089	CK5	C5	OK	1.14012	6.07862	2.41456	2.53912	5e-05	0.000923065	yes
XLOC_000455	XLOC_000455	-	CM003114.1:17330995-17336388	CK5	C5	OK	15.504	16.877	0.122416	0.236796	0.6818	0.855407	no
XLOC_000456	XLOC_000456	-	CM003114.1:17346586-17348839	CK5	C5	OK	400.235	339.455	-0.237625	-0.466389	0.5099	0.746465	no
XLOC_000457	XLOC_000457	-	CM003114.1:17356591-17363044	CK5	C5	NOTEST	0.306474	0.633385	1.04732	0	1	1	no
XLOC_000458	XLOC_000458	-	CM003114.1:17363565-17369123	CK5	C5	OK	58.5771	86.4713	0.561886	1.05075	0.06185	0.228055	no
XLOC_000459	XLOC_000459	-	CM003114.1:17373903-17376004	CK5	C5	OK	3.2189	2.12021	-0.602362	-0.514731	0.32745	0.592173	no
XLOC_000460	XLOC_000460	-	CM003114.1:17383178-17388594	CK5	C5	OK	20.723	21.5645	0.0574262	0.109212	0.88775	0.954965	no
XLOC_000461	XLOC_000461	-	CM003114.1:17415887-17425364	CK5	C5	OK	1.9086	3.58184	0.908185	0.303767	0.6928	0.861543	no
XLOC_000462	XLOC_000462	-	CM003114.1:17445101-17448274	CK5	C5	OK	29.6322	16.7661	-0.821617	-1.61192	0.0176	0.0969614	no
XLOC_000463	XLOC_000463	-	CM003114.1:17565848-17567988	CK5	C5	OK	69.0211	49.4894	-0.479918	-0.944708	0.0961	0.301378	no
XLOC_000464	XLOC_000464	-	CM003114.1:17680390-17683537	CK5	C5	OK	56.4184	39.9043	-0.49962	-0.953139	0.1083	0.323335	no
XLOC_000465	XLOC_000465	-	CM003114.1:17686095-17692081	CK5	C5	OK	36.1981	36.9452	0.0294761	0.0588234	0.91685	0.96709	no
XLOC_000466	XLOC_000466	-	CM003114.1:17839429-17847419	CK5	C5	OK	63.4552	59.3586	-0.0962805	-0.195794	0.7454	0.889158	no
XLOC_000467	XLOC_000467	-	CM003114.1:18638813-18642918	CK5	C5	NOTEST	0	0	0	0	1	1	no
XLOC_000468	XLOC_000468	-	CM003114.1:18663423-18669435	CK5	C5	OK	10.3225	8.44146	-0.290223	-0.512169	0.3843	0.645621	no
XLOC_000469	XLOC_000469	-	CM003114.1:18680413-18683357	CK5	C5	OK	85.2682	49.3171	-0.789921	-1.54295	0.00685	0.0490827	no
XLOC_000470	XLOC_000470	-	CM003114.1:18683863-18695230	CK5	C5	OK	46.9342	36.3997	-0.366712	-0.265206	0.61545	0.816878	no
XLOC_000471	XLOC_000471	-	CM003114.1:18722451-18726006	CK5	C5	OK	14.7787	21.9819	0.572799	0.99908	0.0848	0.278722	no
XLOC_000472	XLOC_000472	-	CM003114.1:18756080-18760654	CK5	C5	OK	18.3592	23.9109	0.381163	0.586141	0.3106	0.575124	no
XLOC_000473	XLOC_000473	-	CM003114.1:18809418-18811382	CK5	C5	OK	2.41038	0.317747	-2.92331	-1.8189	0.0604	0.224568	no
XLOC_000474	XLOC_000474	-	CM003114.1:18830245-18835174	CK5	C5	OK	5.52865	5.82459	0.0752307	0.114511	0.87935	0.951493	no
XLOC_000475	XLOC_000475	-	CM003114.1:18853213-18860150	CK5	C5	OK	1.16662	2.3883	1.03365	0.979764	0.2875	0.551234	no
XLOC_000476	XLOC_000476	-	CM003114.1:18954623-18965113	CK5	C5	OK	23.8566	30.4563	0.352354	0.683776	0.22675	0.487293	no
XLOC_000477	XLOC_000477	-	CM003114.1:19014811-19020473	CK5	C5	OK	44.6979	24.9542	-0.840922	-1.61387	0.00535	0.0408977	no
XLOC_000478	XLOC_000478	-	CM003114.1:19041386-19058405	CK5	C5	OK	3.7866	2.25405	-0.748384	-0.566787	0.40805	0.666492	no
XLOC_000479	XLOC_000479	-	CM003114.1:19073201-19076567	CK5	C5	OK	28.7537	14.581	-0.979656	-1.57366	0.005	0.0389196	no
XLOC_000480	XLOC_000480	-	CM003114.1:19161176-19164283	CK5	C5	OK	1.2825	2.43363	0.924146	0.692644	0.395	0.655146	no
XLOC_000481	XLOC_000481	-	CM003114.1:19201404-19207595	CK5	C5	OK	15.9168	17.5338	0.139585	0.232731	0.68305	0.856137	no
XLOC_000482	XLOC_000482	-	CM003114.1:19218238-19223671	CK5	C5	OK	4.96069	6.46263	0.381581	0.620075	0.28395	0.547546	no
XLOC_000483	XLOC_000483	-	CM003114.1:19225247-19228755	CK5	C5	OK	14.1433	11.1315	-0.345463	-0.608	0.27775	0.540988	no
XLOC_000484	XLOC_000484	-	CM003114.1:19252697-19262765	CK5	C5	OK	38.9563	15.4781	-1.33163	-2.23188	0.0002	0.00306203	yes
XLOC_000485	XLOC_000485	-	CM003114.1:19399998-19403966	CK5	C5	OK	20.2526	21.9119	0.113613	0.0888634	0.86305	0.944603	no
XLOC_000486	XLOC_000486	-	CM003114.1:19503085-19506147	CK5	C5	OK	0.943323	2.52542	1.4207	1.1937	0.1162	0.336951	no
XLOC_000487	XLOC_000487	-	CM003114.1:19508611-19510505	CK5	C5	OK	14.6327	16.6736	0.188369	0.375746	0.67385	0.850999	no
XLOC_000488	XLOC_000488	-	CM003114.1:19621845-19628604	CK5	C5	OK	10.6075	13.5643	0.354729	0.710544	0.28395	0.547546	no
XLOC_000489	XLOC_000489	-	CM003114.1:19643548-19647632	CK5	C5	OK	34.3403	50.6475	0.560585	1.11034	0.0509	0.200822	no
XLOC_000490	XLOC_000490	-	CM003114.1:19767779-19771769	CK5	C5	OK	14.8708	17.1252	0.203636	0.358577	0.50465	0.742654	no
XLOC_000491	XLOC_000491	-	CM003114.1:19788815-19791912	CK5	C5	OK	5.20837	2.91102	-0.839305	-1.08349	0.09235	0.294003	no
XLOC_000492	XLOC_000492	-	CM003114.1:19817184-19826489	CK5	C5	OK	120.866	101.663	-0.249614	-0.474112	0.4141	0.671615	no
XLOC_000493	XLOC_000493	-	CM003114.1:19826988-19832132	CK5	C5	OK	10.6417	9.74356	-0.127202	-0.194323	0.717	0.874464	no
XLOC_000494	XLOC_000494	-	CM003114.1:19832231-19839494	CK5	C5	OK	4.62797	3.66544	-0.336394	-0.34268	0.5168	0.751506	no
XLOC_000495	XLOC_000495	-	CM003114.1:19848918-19855056	CK5	C5	OK	15.5377	13.6656	-0.18522	-0.30367	0.5979	0.806058	no
XLOC_000496	XLOC_000496	-	CM003114.1:19863615-19879426	CK5	C5	OK	17.3283	17.6125	0.0234752	0.0359138	0.9519	0.980961	no
XLOC_000497	XLOC_000497	-	CM003114.1:19913622-19936690	CK5	C5	OK	16.3786	29.8173	0.864336	1.366	0.02305	0.117134	no
XLOC_000498	XLOC_000498	-	CM003114.1:19970783-19978123	CK5	C5	OK	38.4864	16.7649	-1.19891	-2.25549	0.0027	0.0244433	yes
XLOC_000499	XLOC_000499	-	CM003114.1:19970783-19978123	CK5	C5	OK	1.25919	2.57949	1.03459	0.548725	0.2939	0.558059	no
XLOC_000500	XLOC_000500	-	CM003114.1:19978643-19983172	CK5	C5	OK	47.0722	55.7637	0.24445	0.498813	0.39405	0.654306	no
XLOC_000501	XLOC_000501	-	CM003114.1:19988102-19998407	CK5	C5	OK	24.7039	26.5851	0.10588	0.206703	0.71985	0.875899	no
XLOC_000502	XLOC_000502	-	CM003114.1:20330998-20337733	CK5	C5	OK	25.7067	18.5396	-0.47154	-0.959423	0.1244	0.350126	no
XLOC_000503	XLOC_000503	-	CM003114.1:20365252-20366008	CK5	C5	NOTEST	0.675676	0.0874499	-2.9498	0	1	1	no
XLOC_000504	XLOC_000504	-	CM003114.1:20370993-20372657	CK5	C5	OK	71.4008	42.9082	-0.734685	-1.24025	0.02925	0.138181	no
XLOC_000505	XLOC_000505	-	CM003114.1:20447628-20455753	CK5	C5	OK	3.7682	9.01379	1.25826	2.114	0.0003	0.00429037	yes
XLOC_000506	XLOC_000506	-	CM003114.1:20581295-20585729	CK5	C5	OK	32.5959	43.6223	0.420376	0.742462	0.18325	0.435306	no
XLOC_000507	XLOC_000507	-	CM003114.1:20612377-20621543	CK5	C5	OK	17.7276	26.3258	0.570486	1.15772	0.04385	0.18182	no
XLOC_000508	XLOC_000508	-	CM003114.1:20632012-20633426	CK5	C5	NOTEST	0	0.315986	inf	0	1	1	no
XLOC_000509	XLOC_000509	-	CM003114.1:20637055-20639765	CK5	C5	NOTEST	0	0.0857806	inf	0	1	1	no
XLOC_000510	XLOC_000510	-	CM003114.1:20674949-20679407	CK5	C5	OK	10.9042	13.9934	0.359871	0.592748	0.27275	0.535651	no
XLOC_000511	XLOC_000511	-	CM003114.1:20718246-20719990	CK5	C5	NOTEST	0.245744	0.254327	0.049527	0	1	1	no
XLOC_000512	XLOC_000512	-	CM003114.1:20959021-20964694	CK5	C5	OK	8.83649	15.4665	0.807604	1.46157	0.00865	0.0583355	no
XLOC_000513	XLOC_000513	-	CM003114.1:21045308-21053456	CK5	C5	OK	35.4921	28.5189	-0.315579	-0.619311	0.2766	0.539796	no
XLOC_000514	XLOC_000514	-	CM003114.1:21054919-21056508	CK5	C5	OK	8.41085	5.24747	-0.680628	-1.02848	0.16325	0.408363	no
XLOC_000515	XLOC_000515	-	CM003114.1:21094735-21103423	CK5	C5	OK	27.7669	25.3609	-0.130762	-0.196736	0.7272	0.879821	no
XLOC_000516	XLOC_000516	-	CM003114.1:21143243-21151849	CK5	C5	OK	9.42039	14.9419	0.665503	1.26378	0.03095	0.14364	no
XLOC_000517	XLOC_000517	-	CM003114.1:21340925-21343571	CK5	C5	OK	199.091	81.2043	-1.2938	-3.04	5e-05	0.000923065	yes
XLOC_000518	XLOC_000518	-	CM003114.1:21377132-21384120	CK5	C5	OK	17.5927	13.0553	-0.430339	-0.739361	0.19095	0.44521	no
XLOC_000519	XLOC_000519	-	CM003114.1:21524009-21531827	CK5	C5	OK	16.1616	14.9596	-0.1115	-0.196785	0.7198	0.875874	no
XLOC_000520	XLOC_000520	-	CM003114.1:21568053-21574391	CK5	C5	OK	24.9641	22.7268	-0.135463	-0.254357	0.651	0.838081	no
XLOC_000521	XLOC_000521	-	CM003114.1:21753196-21765161	CK5	C5	OK	0	2.17755	inf	#NAME?	0.2332	0.494099	no
XLOC_000522	XLOC_000522	-	CM003114.1:21917680-21931190	CK5	C5	NOTEST	0	0.149023	inf	0	1	1	no
XLOC_000523	XLOC_000523	-	CM003114.1:21959212-21962482	CK5	C5	OK	26.8355	34.6436	0.368448	0.742007	0.2116	0.470205	no
XLOC_000524	XLOC_000524	-	CM003114.1:22221499-22233173	CK5	C5	NOTEST	0.366671	0.0577432	-2.66676	0	1	1	no
XLOC_000525	XLOC_000525	-	CM003114.1:22474984-22477300	CK5	C5	OK	47.0701	74.9665	0.671435	1.44944	0.02185	0.112844	no
XLOC_000526	XLOC_000526	-	CM003114.1:22550805-22553513	CK5	C5	OK	1.86092	1.38209	-0.429164	-0.289233	0.6495	0.837162	no
XLOC_000527	XLOC_000527	-	CM003114.1:22584891-22588549	CK5	C5	OK	6.12939	5.87893	-0.0601899	-0.0626342	0.9047	0.962035	no
XLOC_000528	XLOC_000528	-	CM003114.1:22810093-22812453	CK5	C5	OK	178.899	145.97	-0.293466	-0.784244	0.3209	0.585608	no
XLOC_000529	XLOC_000529	-	CM003114.1:22866963-22876419	CK5	C5	OK	8.57568	3.66053	-1.2282	-0.941899	0.07525	0.258496	no
XLOC_000530	XLOC_000530	-	CM003114.1:23387154-23388749	CK5	C5	OK	0.895813	1.6713	0.899706	0.628218	0.387	0.648068	no
XLOC_000531	XLOC_000531	-	CM003114.1:23402105-23409209	CK5	C5	OK	11.7045	6.97248	-0.747314	-1.40901	0.01305	0.0783731	no
XLOC_000532	XLOC_000532	-	CM003114.1:23411338-23414498	CK5	C5	NOTEST	0.828772	1.12794	0.444646	0	1	1	no
XLOC_000533	XLOC_000533	-	CM003114.1:23415905-23422260	CK5	C5	OK	10.1132	11.529	0.189028	0.278355	0.61175	0.814596	no
XLOC_000534	XLOC_000534	-	CM003114.1:23553527-23568449	CK5	C5	OK	35.0814	25.5473	-0.457536	-0.863595	0.13225	0.362404	no
XLOC_000535	XLOC_000535	-	CM003114.1:23691408-23695181	CK5	C5	OK	4.51922	3.27337	-0.465298	-0.228644	0.5935	0.803174	no
XLOC_000536	XLOC_000536	-	CM003114.1:24332551-24334337	CK5	C5	OK	54.6881	43.0716	-0.34449	-0.739136	0.2323	0.493181	no
XLOC_000537	XLOC_000537	-	CM003114.1:24424156-24428514	CK5	C5	OK	5.08116	9.36087	0.881484	1.04366	0.0728	0.253149	no
XLOC_000538	XLOC_000538	-	CM003114.1:24505701-24507363	CK5	C5	OK	40.2698	19.094	-1.07658	-2.31254	0.00125	0.0135374	yes
XLOC_000539	XLOC_000539	-	CM003114.1:25111443-25116274	CK5	C5	OK	22.7993	28.6082	0.327439	0.641367	0.2518	0.513123	no
XLOC_000540	XLOC_000540	-	CM003114.1:25631432-25640763	CK5	C5	OK	5.40605	8.47141	0.648027	1.01278	0.08095	0.270655	no
XLOC_000541	XLOC_000541	-	CM003114.1:25650186-25650605	CK5	C5	NOTEST	9.66942	20.3642	1.07453	0	1	1	no
XLOC_000542	XLOC_000542	-	CM003114.1:25760983-25766032	CK5	C5	OK	15.0074	3.99301	-1.91012	-2.2188	0.0026	0.0237563	yes
XLOC_000543	XLOC_000543	-	CM003114.1:25769032-25786287	CK5	C5	OK	25.4317	55.737	1.13201	2.12983	0.0004	0.00543385	yes
XLOC_000544	XLOC_000544	-	CM003114.1:25835437-25838377	CK5	C5	NOTEST	0	0.120912	inf	0	1	1	no
XLOC_000545	XLOC_000545	-	CM003114.1:25893372-25896191	CK5	C5	OK	9.97645	3.43029	-1.5402	-2.24263	0.00045	0.00597434	yes
XLOC_000546	XLOC_000546	-	CM003114.1:26167255-26171440	CK5	C5	OK	5.30589	4.76072	-0.156415	-0.190224	0.7353	0.884003	no
XLOC_000547	XLOC_000547	-	CM003114.1:26177618-26181843	CK5	C5	OK	5.79424	7.32809	0.338817	0.595119	0.3791	0.640913	no
XLOC_000548	XLOC_000548	-	CM003114.1:26330310-26340812	CK5	C5	OK	1.846	3.01267	0.706643	0.700583	0.2187	0.478268	no
XLOC_000549	XLOC_000549	-	CM003114.1:26352208-26353019	CK5	C5	OK	0.525245	6.69291	3.67157	0.6378	0.2186	0.478134	no
XLOC_000550	XLOC_000550	-	CM003114.1:26371264-26377223	CK5	C5	OK	9.06555	8.62406	-0.0720276	-0.114649	0.8375	0.933269	no
XLOC_000551	XLOC_000551	-	CM003114.1:26417305-26420527	CK5	C5	OK	79.4432	41.4948	-0.936994	-1.78228	0.00115	0.012686	no
XLOC_000552	XLOC_000552	-	CM003114.1:26450934-26451955	CK5	C5	OK	277.106	134.841	-1.03918	-3.15948	0.00045	0.00597434	yes
XLOC_000553	XLOC_000553	-	CM003114.1:26466553-26471272	CK5	C5	OK	13.0321	12.9326	-0.0110609	-0.0142159	0.9814	0.992282	no
XLOC_000554	XLOC_000554	-	CM003114.1:26644190-26651478	CK5	C5	OK	1.61052	2.48296	0.624535	0.966472	0.11765	0.339255	no
XLOC_000555	XLOC_000555	-	CM003114.1:26680736-26683437	CK5	C5	OK	0.460216	1.63197	1.82623	0.854092	0.18595	0.438773	no
XLOC_000556	XLOC_000556	-	CM003114.1:26734495-26738363	CK5	C5	OK	134.139	111.33	-0.268888	-0.62743	0.35325	0.617159	no
XLOC_000557	XLOC_000557	-	CM003114.1:26740939-26741969	CK5	C5	NOTEST	0.994355	1.38388	0.476887	0	1	1	no
XLOC_000558	XLOC_000558	-	CM003114.1:26743556-26750097	CK5	C5	OK	4.89681	1.46347	-1.74245	-1.36861	0.0215	0.111571	no
XLOC_000559	XLOC_000559	-	CM003114.1:26864420-26871516	CK5	C5	OK	15.6178	15.8163	0.0182222	0.0225273	0.9699	0.987961	no
XLOC_000560	XLOC_000560	-	CM003114.1:26909739-26911656	CK5	C5	OK	10.1709	7.21955	-0.494461	-0.76015	0.26205	0.524038	no
XLOC_000561	XLOC_000561	-	CM003114.1:26986003-26992474	CK5	C5	OK	57.291	44.175	-0.375078	-0.85139	0.19845	0.454462	no
XLOC_000562	XLOC_000562	-	CM003114.1:26992963-26998725	CK5	C5	OK	11.7853	6.89468	-0.773438	-1.05973	0.06035	0.224443	no
XLOC_000563	XLOC_000563	-	CM003114.1:27028261-27030623	CK5	C5	OK	4.62004	2.8725	-0.685598	-0.764891	0.17695	0.426938	no
XLOC_000564	XLOC_000564	-	CM003114.1:27086649-27089959	CK5	C5	OK	24.6755	16.5579	-0.575558	-1.23889	0.11535	0.335493	no
XLOC_000565	XLOC_000565	-	CM003114.1:27095645-27100451	CK5	C5	OK	13.8164	15.4489	0.161127	0.279863	0.61565	0.81699	no
XLOC_000566	XLOC_000566	-	CM003114.1:27118958-27121939	CK5	C5	OK	39.2343	48.2569	0.298618	0.557447	0.31335	0.577928	no
XLOC_000567	XLOC_000567	-	CM003114.1:27217639-27219815	CK5	C5	OK	7.93748	6.36747	-0.317962	-0.463895	0.4255	0.681165	no
XLOC_000568	XLOC_000568	-	CM003114.1:27259221-27260836	CK5	C5	NOTEST	1.50685	1.00177	-0.588987	0	1	1	no
XLOC_000569	XLOC_000569	-	CM003114.1:27262185-27263203	CK5	C5	NOTEST	1.27421	1.22146	-0.0609929	0	1	1	no
XLOC_000570	XLOC_000570	-	CM003114.1:27263466-27271955	CK5	C5	OK	5.49066	3.02829	-0.858477	-0.83283	0.1347	0.3662	no
XLOC_000571	XLOC_000571	-	CM003114.1:27280231-27285372	CK5	C5	OK	18.9948	14.9629	-0.344216	-0.678087	0.25695	0.51852	no
XLOC_000572	XLOC_000572	-	CM003114.1:27286951-27297757	CK5	C5	OK	14.499	16.0725	0.148642	0.262949	0.64585	0.835161	no
XLOC_000573	XLOC_000573	-	CM003114.1:27374120-27379558	CK5	C5	OK	241.388	196.436	-0.297295	-0.517966	0.3689	0.63173	no
XLOC_000574	XLOC_000574	-	CM003114.1:27524472-27528374	CK5	C5	OK	3.60073	3.73413	0.0524814	0.045854	0.92995	0.972372	no
XLOC_000575	XLOC_000575	-	CM003114.1:27550755-27554541	CK5	C5	OK	8.18327	14.7254	0.847558	1.04687	0.04785	0.192676	no
XLOC_000576	XLOC_000576	-	CM003114.1:27686264-27690866	CK5	C5	OK	70.7344	44.7094	-0.661833	-1.29711	0.0263	0.128331	no
XLOC_000577	XLOC_000577	-	CM003114.1:27693909-27698070	CK5	C5	NOTEST	1.63898	1.69304	0.0468194	0	1	1	no
XLOC_000578	XLOC_000578	-	CM003114.1:27716913-27721419	CK5	C5	NOTEST	0.460186	0.48845	0.085992	0	1	1	no
XLOC_000579	XLOC_000579	-	CM003114.1:27727972-27733705	CK5	C5	OK	8.02858	7.68161	-0.0637362	-0.122036	0.84575	0.936879	no
XLOC_000580	XLOC_000580	-	CM003114.1:27773563-27775233	CK5	C5	NOTEST	0.0357729	0	#NAME?	0	1	1	no
XLOC_000581	XLOC_000581	-	CM003114.1:28093758-28098729	CK5	C5	OK	7.3134	8.84225	0.27387	0.445349	0.4791	0.723631	no
XLOC_000582	XLOC_000582	-	CM003114.1:28098844-28100446	CK5	C5	OK	3.60509	3.81712	0.0824487	0.0771699	0.88155	0.952406	no
XLOC_000583	XLOC_000583	-	CM003114.1:28153266-28155185	CK5	C5	OK	65.1287	38.5482	-0.756632	-1.40047	0.0115	0.0716157	no
XLOC_000584	XLOC_000584	-	CM003114.1:28273466-28275406	CK5	C5	OK	7.70582	6.04185	-0.350958	-0.447543	0.44085	0.693759	no
XLOC_000585	XLOC_000585	-	CM003114.1:28277425-28286560	CK5	C5	OK	62.527	71.9311	0.202136	0.445632	0.4829	0.726575	no
XLOC_000586	XLOC_000586	-	CM003114.1:28290697-28294057	CK5	C5	OK	10.685	13.7709	0.366033	0.662675	0.22465	0.485048	no
XLOC_000587	XLOC_000587	-	CM003114.1:28346909-28351516	CK5	C5	OK	2.49711	1.53786	-0.699333	-0.730786	0.149	0.387734	no
XLOC_000588	XLOC_000588	-	CM003114.1:28353663-28355327	CK5	C5	OK	16.9018	6.30576	-1.42244	-2.44688	0.0012	0.0131216	yes
XLOC_000589	XLOC_000589	-	CM003114.1:28369273-28374303	CK5	C5	OK	5.85756	6.70191	0.194273	0.263555	0.625	0.822854	no
XLOC_000590	XLOC_000590	-	CM003114.1:28375466-28376414	CK5	C5	OK	189.561	175.942	-0.10756	-0.335338	0.7035	0.867311	no
XLOC_000591	XLOC_000591	-	CM003114.1:28385383-28389222	CK5	C5	OK	2.48408	2.49278	0.00504527	0.00598505	0.9856	0.993719	no
XLOC_000592	XLOC_000592	-	CM003114.1:28459683-28461912	CK5	C5	OK	8.79632	8.18379	-0.104131	-0.107886	0.8453	0.936693	no
XLOC_000593	XLOC_000593	-	CM003114.1:28480229-28489876	CK5	C5	OK	22.4873	27.1209	0.270295	0.542712	0.34865	0.612749	no
XLOC_000594	XLOC_000594	-	CM003114.1:28496275-28498085	CK5	C5	OK	285.808	287.418	0.00810418	0.0159951	0.9773	0.99071	no
XLOC_000595	XLOC_000595	-	CM003114.1:28503614-28506909	CK5	C5	OK	58.7649	91.5449	0.639527	1.23192	0.0291	0.137695	no
XLOC_000596	XLOC_000596	-	CM003114.1:28525662-28535211	CK5	C5	OK	25.6455	17.4612	-0.554552	-1.00321	0.0817	0.27222	no
XLOC_000597	XLOC_000597	-	CM003114.1:28561462-28562929	CK5	C5	OK	60.5006	16.0351	-1.91572	-4.09987	5e-05	0.000923065	yes
XLOC_000598	XLOC_000598	-	CM003114.1:28684385-28693998	CK5	C5	OK	3.15242	4.6688	0.566593	0.955903	0.09505	0.299349	no
XLOC_000599	XLOC_000599	-	CM003114.1:28966096-28969095	CK5	C5	NOTEST	0.350687	0.293629	-0.256191	0	1	1	no
XLOC_000600	XLOC_000600	-	CM003114.1:28969740-28970720	CK5	C5	NOTEST	0	0	0	0	1	1	no
XLOC_000601	XLOC_000601	-	CM003114.1:28977398-28982359	CK5	C5	OK	8.37583	9.30823	0.152275	0.200093	0.71925	0.8756	no
XLOC_000602	XLOC_000602	-	CM003114.1:28982466-28985186	CK5	C5	OK	3.25066	0.755522	-2.10519	-0.853725	0.0407	0.172973	no
XLOC_000603	XLOC_000603	-	CM003114.1:29023838-29030092	CK5	C5	OK	55.303	75.1005	0.441465	0.981983	0.1435	0.379562	no
XLOC_000604	XLOC_000604	-	CM003114.1:29056833-29060543	CK5	C5	OK	29.3695	23.9728	-0.292921	-0.55787	0.3149	0.579542	no
XLOC_000605	XLOC_000605	-	CM003114.1:29402081-29407494	CK5	C5	OK	25.1461	22.2156	-0.178765	-0.34097	0.5549	0.778076	no
XLOC_000606	XLOC_000606	-	CM003114.1:29426625-29430911	CK5	C5	OK	27.4134	34.7672	0.34285	0.604577	0.2738	0.536816	no
XLOC_000607	XLOC_000607	-	CM003114.1:29431030-29431662	CK5	C5	OK	8.30147	0.487032	-4.09128	-4.14203	0.1641	0.40949	no
XLOC_000608	XLOC_000608	-	CM003114.1:29450910-29457246	CK5	C5	OK	4.72374	3.58178	-0.399251	-0.327344	0.51245	0.748342	no
XLOC_000609	XLOC_000609	-	CM003114.1:29506010-29507449	CK5	C5	NOTEST	1.44289	0.834711	-0.789613	0	1	1	no
XLOC_000610	XLOC_000610	-	CM003114.1:29554372-29558292	CK5	C5	OK	21.5657	22.511	0.0618885	0.137431	0.8405	0.934636	no
XLOC_000611	XLOC_000611	-	CM003114.1:29558864-29563834	CK5	C5	OK	8.70415	9.47351	0.122195	0.169942	0.75635	0.894676	no
XLOC_000612	XLOC_000612	-	CM003114.1:29580344-29580799	CK5	C5	NOTEST	0	0	0	0	1	1	no
XLOC_000613	XLOC_000613	-	CM003114.1:29588514-29605024	CK5	C5	OK	1.22482	3.62454	1.56522	1.09724	0.02095	0.109606	no
XLOC_000614	XLOC_000614	-	CM003114.1:29606934-29607745	CK5	C5	OK	29.4069	11.2507	-1.38614	-4.11862	0.0903	0.289831	no
XLOC_000615	XLOC_000615	-	CM003114.1:29610762-29613173	CK5	C5	OK	4.50764	18.8042	2.06061	3.08202	0.00495	0.0386433	yes
XLOC_000616	XLOC_000616	-	CM003114.1:29654399-29667750	CK5	C5	OK	0.11513	1.65021	3.84131	0.892361	0.04075	0.173115	no
XLOC_000617	XLOC_000617	-	CM003114.1:29745155-29750006	CK5	C5	OK	6.4821	7.83491	0.273455	0.398157	0.4761	0.721337	no
XLOC_000618	XLOC_000618	-	CM003114.1:29765648-29776584	CK5	C5	OK	14.6098	28.318	0.954778	1.92034	0.001	0.0113539	no
XLOC_000619	XLOC_000619	-	CM003114.1:29796949-29799807	CK5	C5	OK	9.40123	14.0206	0.576625	0.980386	0.09155	0.292381	no
XLOC_000620	XLOC_000620	-	CM003114.1:29826273-29828277	CK5	C5	OK	19.593	15.3531	-0.35181	-0.5373	0.35895	0.622594	no
XLOC_000621	XLOC_000621	-	CM003114.1:29838227-29839286	CK5	C5	OK	2.11813	6.68373	1.65786	1.23024	0.0326	0.148899	no
XLOC_000622	XLOC_000622	-	CM003114.1:29929924-29959795	CK5	C5	OK	4.98365	9.87705	0.986876	1.22612	0.04035	0.172	no
XLOC_000623	XLOC_000623	-	CM003114.1:30076881-30181195	CK5	C5	OK	0.819495	6.07442	2.88994	2.96739	5e-05	0.000923065	yes
XLOC_000624	XLOC_000624	-	CM003114.1:30272014-30381923	CK5	C5	OK	3.87947	5.63675	0.539005	0.422356	0.42165	0.678009	no
XLOC_000625	XLOC_000625	-	CM003114.1:30272014-30381923	CK5	C5	NOTEST	1.3395	1.47927	0.143195	0	1	1	no
XLOC_000626	XLOC_000626	-	CM003114.1:30272014-30381923	CK5	C5	OK	9.40539	0	#NAME?	#NAME?	0.116	0.336619	no
XLOC_000627	XLOC_000627	-	CM003114.1:30441912-30459810	CK5	C5	OK	57.7469	68.1759	0.239518	0.371857	0.5576	0.779896	no
XLOC_000628	XLOC_000628	-	CM003114.1:30441912-30459810	CK5	C5	OK	15.1569	34.1991	1.17398	0.570761	0.3426	0.606979	no
XLOC_000629	XLOC_000629	-	CM003114.1:30463263-30467781	CK5	C5	OK	21.2847	29.677	0.479526	0.950305	0.10115	0.310954	no
XLOC_000630	XLOC_000630	-	CM003114.1:30468228-30472338	CK5	C5	OK	22.0172	19.1909	-0.19821	-0.374513	0.51035	0.746774	no
XLOC_000631	XLOC_000631	-	CM003114.1:30474805-30477399	CK5	C5	OK	142.351	83.4256	-0.770886	-2.10157	0.00975	0.0635666	no
XLOC_000632	XLOC_000632	-	CM003114.1:30494643-30521203	CK5	C5	OK	9.35499	5.34108	-0.808605	-0.988184	0.12755	0.354938	no
XLOC_000633	XLOC_000633	-	CM003114.1:30535856-30548923	CK5	C5	OK	18.3888	18.1531	-0.018609	-0.0341409	0.9578	0.98329	no
XLOC_000634	XLOC_000634	-	CM003114.1:30555614-30562719	CK5	C5	OK	9.37531	12.453	0.409552	0.392893	0.4857	0.728704	no
XLOC_000635	XLOC_000635	-	CM003114.1:30563451-30568197	CK5	C5	OK	71.1099	54.06	-0.395488	-0.685841	0.2252	0.485657	no
XLOC_000636	XLOC_000636	-	CM003114.1:30601098-30604112	CK5	C5	OK	0.049592	1.36258	4.78009	1.63387	0.06445	0.234191	no
XLOC_000637	XLOC_000637	-	CM003114.1:30620587-30630191	CK5	C5	OK	136.252	86.935	-0.648273	-1.13638	0.043	0.179457	no
XLOC_000638	XLOC_000638	-	CM003114.1:30642293-30654635	CK5	C5	OK	8.10982	11.0683	0.448692	0.608603	0.28635	0.550026	no
XLOC_000639	XLOC_000639	-	CM003114.1:30685686-30689143	CK5	C5	OK	2.63876	1.30342	-1.01756	-1.10167	0.17275	0.421124	no
XLOC_000640	XLOC_000640	-	CM003114.1:30690068-30710602	CK5	C5	OK	6.93932	5.8724	-0.240844	-0.348529	0.58065	0.794948	no
XLOC_000641	XLOC_000641	-	CM003114.1:30727467-30736492	CK5	C5	OK	34.4622	21.1732	-0.70277	-0.861615	0.13225	0.362404	no
XLOC_000642	XLOC_000642	-	CM003114.1:30798663-30799539	CK5	C5	OK	8.42791	1.92154	-2.13292	-2.48162	0.02885	0.136855	no
XLOC_000643	XLOC_000643	-	CM003114.1:30835782-30837183	CK5	C5	NOTEST	0	0.311323	inf	0	1	1	no
XLOC_000644	XLOC_000644	-	CM003114.1:30844933-30855376	CK5	C5	OK	22.6546	32.7668	0.532432	1.03511	0.06395	0.233023	no
XLOC_000645	XLOC_000645	-	CM003114.1:30855666-30856147	CK5	C5	NOTEST	0	0.536438	inf	0	1	1	no
XLOC_000646	XLOC_000646	-	CM003114.1:30968007-30979864	CK5	C5	NOTEST	0.424502	1.14414	1.43041	0	1	1	no
XLOC_000647	XLOC_000647	-	CM003114.1:30985617-30987540	CK5	C5	OK	4.08756	4.16225	0.0261254	0.0333064	0.953	0.98139	no
XLOC_000648	XLOC_000648	-	CM003114.1:30996380-30997993	CK5	C5	NOTEST	0.685677	0.981441	0.517374	0	1	1	no
XLOC_000649	XLOC_000649	-	CM003114.1:31014073-31020930	CK5	C5	OK	57.7763	62.2159	0.106807	0.177142	0.7873	0.909992	no
XLOC_000650	XLOC_000650	-	CM003114.1:31026951-31029994	CK5	C5	NOTEST	1.816	1.28469	-0.499349	0	1	1	no
XLOC_000651	XLOC_000651	-	CM003114.1:31031543-31034629	CK5	C5	NOTEST	0.621111	0.567425	-0.130419	0	1	1	no
XLOC_000652	XLOC_000652	-	CM003114.1:31055676-31059385	CK5	C5	OK	0.697769	4.14028	2.56891	1.14963	0.237	0.498078	no
XLOC_000653	XLOC_000653	-	CM003114.1:31147502-31150822	CK5	C5	OK	2.17772	1.54941	-0.491103	-0.531062	0.42265	0.678842	no
XLOC_000654	XLOC_000654	-	CM003114.1:31163601-31165700	CK5	C5	OK	10.9443	11.6189	0.0862966	0.145819	0.79925	0.915733	no
XLOC_000655	XLOC_000655	-	CM003114.1:31195355-31202093	CK5	C5	OK	10.4651	13.1688	0.331542	0.542602	0.3391	0.603523	no
XLOC_000656	XLOC_000656	-	CM003114.1:31260509-31263319	CK5	C5	OK	14.1154	17.5445	0.313752	0.21441	0.6572	0.841701	no
XLOC_000657	XLOC_000657	-	CM003114.1:31264445-31265138	CK5	C5	NOTEST	0	0	0	0	1	1	no
XLOC_000658	XLOC_000658	-	CM003114.1:31290197-31292668	CK5	C5	NOTEST	0.999346	1.56895	0.650744	0	1	1	no
XLOC_000659	XLOC_000659	-	CM003114.1:31558994-31560357	CK5	C5	NOTEST	0.0544283	0.194742	1.83913	0	1	1	no
XLOC_000660	XLOC_000660	-	CM003114.1:31564869-31574747	CK5	C5	OK	15.9735	23.4524	0.554053	1.09273	0.05595	0.213679	no
XLOC_000661	XLOC_000661	-	CM003114.1:31575405-31578262	CK5	C5	OK	419.176	381.661	-0.135265	-0.26141	0.70105	0.866031	no
XLOC_000662	XLOC_000662	-	CM003114.1:31629103-31635842	CK5	C5	OK	8.42563	4.77222	-0.820123	-1.13115	0.0484	0.194157	no
XLOC_000663	XLOC_000663	-	CM003114.1:31658601-31664362	CK5	C5	OK	34.5453	30.4316	-0.182921	-0.337328	0.5512	0.775512	no
XLOC_000664	XLOC_000664	-	CM003114.1:31668808-31669486	CK5	C5	OK	59.6932	1.55375	-5.26374	-6.34405	0.0079	0.0545812	no
XLOC_000665	XLOC_000665	-	CM003114.1:31698281-31706261	CK5	C5	OK	11.9378	22.3904	0.907344	1.3119	0.0091	0.0604134	no
XLOC_000666	XLOC_000666	-	CM003114.1:31709011-31724286	CK5	C5	OK	7.79093	6.43399	-0.276082	-0.38199	0.48115	0.725239	no
XLOC_000667	XLOC_000667	-	CM003114.1:31726243-31739885	CK5	C5	OK	1171.16	517.661	-1.17786	-1.85914	0.0092	0.0609156	no
XLOC_000668	XLOC_000668	-	CM003114.1:31746118-31749066	CK5	C5	OK	6.27774	3.9815	-0.656933	-0.553202	0.2981	0.562359	no
XLOC_000669	XLOC_000669	-	CM003114.1:31770202-31775243	CK5	C5	OK	27.3167	48.8636	0.838979	1.61617	0.00525	0.0403316	no
XLOC_000670	XLOC_000670	-	CM003114.1:31783887-31790077	CK5	C5	OK	81.7798	55.3238	-0.563844	-0.265474	0.6545	0.840178	no
XLOC_000671	XLOC_000671	-	CM003114.1:31797192-31799582	CK5	C5	OK	31.5576	31.3812	-0.00808744	-0.0121245	0.9838	0.993092	no
XLOC_000672	XLOC_000672	-	CM003114.1:31801237-31806319	CK5	C5	NOTEST	0.439938	0.673184	0.6137	0	1	1	no
XLOC_000673	XLOC_000673	-	CM003114.1:31813590-31816275	CK5	C5	NOTEST	0.56878	1.31379	1.20779	0	1	1	no
XLOC_000674	XLOC_000674	-	CM003114.1:31832523-31834625	CK5	C5	OK	765.864	296.989	-1.36668	-2.03086	0.00115	0.012686	yes
XLOC_000675	XLOC_000675	-	CM003114.1:31858904-31859445	CK5	C5	OK	0	5.44802	inf	#NAME?	5e-05	0.000923065	yes
XLOC_000676	XLOC_000676	-	CM003114.1:31867982-31875889	CK5	C5	OK	20.9843	0	#NAME?	#NAME?	0.15635	0.398572	no
XLOC_000677	XLOC_000677	-	CM003114.1:31875964-31878144	CK5	C5	OK	12.1577	0.0395094	-8.26546	-0.968421	0.2013	0.458085	no
XLOC_000678	XLOC_000678	-	CM003114.1:31970891-31980805	CK5	C5	OK	5.37173	4.11212	-0.385504	-0.391742	0.46055	0.709346	no
XLOC_000679	XLOC_000679	-	CM003114.1:32004566-32009050	CK5	C5	OK	83.5972	100.824	0.270315	0.546305	0.35085	0.614867	no
XLOC_000680	XLOC_000680	-	CM003114.1:32111006-32114132	CK5	C5	OK	2.04057	3.17507	0.637818	0.69914	0.2209	0.480808	no
XLOC_000681	XLOC_000681	-	CM003114.1:32179016-32241302	CK5	C5	OK	23.1489	28.6152	0.305839	0.460257	0.499	0.738584	no
XLOC_000682	XLOC_000682	-	CM003114.1:32179016-32241302	CK5	C5	NOTEST	0.460318	0.924271	1.00568	0	1	1	no
XLOC_000683	XLOC_000683	-	CM003114.1:32179016-32241302	CK5	C5	NOTEST	0.627571	1.23867	0.980939	0	1	1	no
XLOC_000684	XLOC_000684	-	CM003114.1:32328081-32332014	CK5	C5	OK	5.0268	10.1051	1.00737	1.72468	0.0061	0.0450853	yes
XLOC_000685	XLOC_000685	-	CM003114.1:32332848-32359257	CK5	C5	OK	13.5715	10.4881	-0.371823	-0.676383	0.2497	0.510997	no
XLOC_000686	XLOC_000686	-	CM003114.1:32430804-32442989	CK5	C5	OK	33.3218	27.2492	-0.290254	-0.608129	0.32665	0.59139	no
XLOC_000687	XLOC_000687	-	CM003114.1:32460546-32465583	CK5	C5	OK	13.6325	11.146	-0.290527	-0.586165	0.35105	0.615067	no
XLOC_000688	XLOC_000688	-	CM003114.1:32467591-32778093	CK5	C5	OK	4.6703	9.15364	0.970831	0.545105	0.3119	0.57642	no
XLOC_000689	XLOC_000689	-	CM003114.1:32467591-32778093	CK5	C5	NOTEST	0.877012	0	#NAME?	0	1	1	no
XLOC_000690	XLOC_000690	-	CM003114.1:32467591-32778093	CK5	C5	OK	0.30838	1.66303	2.43103	0.801388	0.21155	0.470147	no
XLOC_000691	XLOC_000691	-	CM003114.1:32845235-32849304	CK5	C5	OK	11.0948	16.6602	0.58653	1.05983	0.0643	0.233832	no
XLOC_000692	XLOC_000692	-	CM003114.1:32881254-32885514	CK5	C5	OK	72.295	36.9655	-0.967714	-2.40802	0.0036	0.0304738	no
XLOC_000693	XLOC_000693	-	CM003114.1:33193319-33194714	CK5	C5	OK	113.796	179.952	0.661166	2.77396	0.04255	0.178216	no
XLOC_000694	XLOC_000694	-	CM003114.1:33199783-33201604	CK5	C5	OK	21.3315	11.4395	-0.898964	-1.79403	0.02725	0.131566	no
XLOC_000695	XLOC_000695	-	CM003114.1:33207623-33209520	CK5	C5	OK	247.976	130.52	-0.925932	-1.72518	0.00295	0.0261613	no
XLOC_000696	XLOC_000696	-	CM003114.1:33224099-33228432	CK5	C5	OK	75.4875	83.553	0.146455	0.383221	0.6162	0.81737	no
XLOC_000697	XLOC_000697	-	CM003114.1:33235367-33236590	CK5	C5	OK	779.936	824.019	0.0793208	0.137981	0.8303	0.930017	no
XLOC_000698	XLOC_000698	-	CM003114.1:33562013-33567437	CK5	C5	OK	4.68962	1.92201	-1.28686	-1.67356	0.0192	0.103055	no
XLOC_000699	XLOC_000699	-	CM003114.1:33567722-33570528	CK5	C5	OK	66.2797	68.1271	0.039663	0.0984847	0.891	0.956319	no
XLOC_000700	XLOC_000700	-	CM003114.1:33599536-33601206	CK5	C5	OK	421.325	342.736	-0.297836	-0.692093	0.32995	0.594537	no
XLOC_000701	XLOC_000701	-	CM003114.1:33614822-33616100	CK5	C5	OK	19.5133	11.9096	-0.712333	-1.36421	0.0746	0.257072	no
XLOC_000702	XLOC_000702	-	CM003114.1:33621628-33627627	CK5	C5	OK	2.70723	1.50738	-0.844772	-1.07417	0.09925	0.307374	no
XLOC_000703	XLOC_000703	-	CM003114.1:33639860-33642115	CK5	C5	NOTEST	0	0	0	0	1	1	no
XLOC_000704	XLOC_000704	-	CM003114.1:33643238-33646759	CK5	C5	OK	230.924	181.379	-0.348411	-0.784927	0.24615	0.50749	no
XLOC_000705	XLOC_000705	-	CM003114.1:33647532-33652552	CK5	C5	OK	2.63246	4.06708	0.627582	0.434567	0.431	0.685706	no
XLOC_000706	XLOC_000706	-	CM003114.1:33663226-33691278	CK5	C5	OK	8.68611	2.88283	-1.59122	-0.957165	0.09065	0.290536	no
XLOC_000707	XLOC_000707	-	CM003114.1:33708487-33717964	CK5	C5	OK	9.63939	11.046	0.19651	0.374161	0.52055	0.754242	no
XLOC_000708	XLOC_000708	-	CM003114.1:33723344-33733739	CK5	C5	OK	58.0921	35.4949	-0.710731	-1.42886	0.06045	0.224692	no
XLOC_000709	XLOC_000709	-	CM003114.1:33753265-33754735	CK5	C5	NOTEST	0	0.113594	inf	0	1	1	no
XLOC_000710	XLOC_000710	-	CM003114.1:33925791-33927050	CK5	C5	OK	2.6834	0	#NAME?	#NAME?	0.0007	0.00855036	yes
XLOC_000711	XLOC_000711	-	CM003114.1:33929224-33931819	CK5	C5	OK	148.307	193.584	0.384371	0.92611	0.1813	0.432681	no
XLOC_000712	XLOC_000712	-	CM003114.1:33932252-33939277	CK5	C5	OK	30.4918	37.2507	0.288843	0.662123	0.33945	0.603856	no
XLOC_000713	XLOC_000713	-	CM003114.1:33985076-33990807	CK5	C5	NOTEST	1.32556	0.530697	-1.32065	0	1	1	no
XLOC_000714	XLOC_000714	-	CM003114.1:33995802-33998283	CK5	C5	OK	6.54752	3.58042	-0.870818	-1.01918	0.0523	0.204419	no
XLOC_000715	XLOC_000715	-	CM003114.1:34008553-34013244	CK5	C5	OK	6.47804	5.82009	-0.154517	-0.20984	0.71785	0.874952	no
XLOC_000716	XLOC_000716	-	CM003114.1:34018717-34031233	CK5	C5	OK	3.61598	4.67656	0.371061	0.376683	0.51715	0.751777	no
XLOC_000717	XLOC_000717	-	CM003114.1:34031574-34036853	CK5	C5	OK	36.6359	39.7505	0.117716	0.246802	0.7133	0.872579	no
XLOC_000718	XLOC_000718	-	CM003114.1:34037115-34042391	CK5	C5	OK	69.4297	25.967	-1.41887	-3.20287	5e-05	0.000923065	yes
XLOC_000719	XLOC_000719	-	CM003114.1:34120068-34135580	CK5	C5	OK	3.87551	6.93944	0.840434	1.18422	0.03965	0.170029	no
XLOC_000720	XLOC_000720	-	CM003114.1:34136847-34139761	CK5	C5	OK	2.56786	0.989692	-1.37551	-1.06009	0.05005	0.198567	no
XLOC_000721	XLOC_000721	-	CM003114.1:34141681-34146551	CK5	C5	OK	952.149	280.312	-1.76416	-2.55368	5e-05	0.000923065	yes
XLOC_000722	XLOC_000722	-	CM003114.1:34155597-34158109	CK5	C5	OK	5.82161	5.10933	-0.188284	-0.194591	0.7311	0.881877	no
XLOC_000723	XLOC_000723	-	CM003114.1:34168362-34173636	CK5	C5	OK	8.30607	10.8185	0.381264	0.594016	0.29585	0.560055	no
XLOC_000724	XLOC_000724	-	CM003114.1:34176848-34179801	CK5	C5	OK	30.7788	55.2923	0.845143	1.66275	0.003	0.0265097	no
XLOC_000725	XLOC_000725	-	CM003114.1:34211678-34218404	CK5	C5	OK	6.91321	7.40486	0.0991162	0.148263	0.7953	0.913777	no
XLOC_000726	XLOC_000726	-	CM003114.1:34243059-34244176	CK5	C5	NOTEST	0	1.45043	inf	0	1	1	no
XLOC_000727	XLOC_000727	-	CM003114.1:34246634-34255785	CK5	C5	OK	9.77179	18.8173	0.945367	1.56844	0.00795	0.054828	no
XLOC_000728	XLOC_000728	-	CM003114.1:34324953-34331883	CK5	C5	OK	1089.85	572.871	-0.927845	-0.248691	0.4816	0.725585	no
XLOC_000729	XLOC_000729	-	CM003114.1:34338104-34341693	CK5	C5	OK	17.7656	25.8401	0.540522	1.04316	0.0675	0.241286	no
XLOC_000730	XLOC_000730	-	CM003114.1:34343161-34346016	CK5	C5	OK	1247.65	744.914	-0.744073	-1.46296	0.0455	0.186327	no
XLOC_000731	XLOC_000731	-	CM003114.1:34419244-34420965	CK5	C5	NOTEST	2.01185	0	#NAME?	0	1	1	no
XLOC_000732	XLOC_000732	-	CM003114.1:34448412-34449075	CK5	C5	OK	59.2295	0	#NAME?	#NAME?	0.0015	0.0156047	yes
XLOC_000733	XLOC_000733	-	CM003114.1:34509604-34514140	CK5	C5	OK	30.7401	21.8763	-0.490755	-0.900459	0.0972	0.303435	no
XLOC_000734	XLOC_000734	-	CM003114.1:34515534-34525023	CK5	C5	OK	1.37188	2.30393	0.747941	0.845812	0.12705	0.354197	no
XLOC_000735	XLOC_000735	-	CM003114.1:34525773-34531068	CK5	C5	OK	28.2206	20.3137	-0.474294	-0.854073	0.12515	0.351253	no
XLOC_000736	XLOC_000736	-	CM003114.1:34537626-34542572	CK5	C5	OK	6.03527	8.88879	0.558568	0.859078	0.115	0.3349	no
XLOC_000737	XLOC_000737	-	CM003114.1:34593977-34603696	CK5	C5	OK	10.1439	11.0321	0.121086	0.137571	0.84885	0.938235	no
XLOC_000738	XLOC_000738	-	CM003114.1:34609711-34613207	CK5	C5	OK	813.497	885.959	0.123103	0.148149	0.80905	0.92032	no
XLOC_000739	XLOC_000739	-	CM003114.1:34614254-34615879	CK5	C5	OK	48.9544	23.6649	-1.04869	-1.35862	0.0157	0.0894595	no
XLOC_000740	XLOC_000740	-	CM003114.1:34619755-34627906	CK5	C5	OK	14.7974	12.2101	-0.277262	-0.333023	0.5396	0.767514	no
XLOC_000741	XLOC_000741	-	CM003114.1:34629179-34630450	CK5	C5	OK	1783.46	155.974	-3.5153	-5.31538	5e-05	0.000923065	yes
XLOC_000742	XLOC_000742	-	CM003114.1:34648455-34651510	CK5	C5	OK	6.97415	3.53961	-0.978427	-1.37084	0.02845	0.135517	no
XLOC_000743	XLOC_000743	-	CM003114.1:34726527-34731407	CK5	C5	OK	36.0474	31.7767	-0.181928	-0.404006	0.5288	0.759963	no
XLOC_000744	XLOC_000744	-	CM003114.1:34744071-34747476	CK5	C5	OK	9.39611	16.1129	0.77808	1.22218	0.03915	0.168559	no
XLOC_000745	XLOC_000745	-	CM003114.1:34776657-34779721	CK5	C5	OK	3.25458	3.1832	-0.0319905	-0.0333921	0.95305	0.981407	no
XLOC_000746	XLOC_000746	-	CM003114.1:34781980-34783987	CK5	C5	OK	8.07491	6.95219	-0.215979	-0.271244	0.6407	0.832138	no
XLOC_000747	XLOC_000747	-	CM003114.1:34839890-34844433	CK5	C5	OK	15.1961	10.626	-0.516097	-0.865829	0.13735	0.370276	no
XLOC_000748	XLOC_000748	-	CM003114.1:34845021-34846697	CK5	C5	OK	7.21171	4.53157	-0.67033	-0.698031	0.1908	0.445047	no
XLOC_000749	XLOC_000749	-	CM003114.1:34848794-34852351	CK5	C5	OK	106.583	45.6258	-1.22405	-2.22563	5e-05	0.000923065	yes
XLOC_000750	XLOC_000750	-	CM003114.1:34873358-34876952	CK5	C5	OK	0.546396	2.18992	2.00286	1.1565	0.2807	0.54411	no
XLOC_000751	XLOC_000751	-	CM003114.1:34878522-34879747	CK5	C5	NOTEST	1.32376	1.32847	0.00511748	0	1	1	no
XLOC_000752	XLOC_000752	-	CM003114.1:34897720-34899160	CK5	C5	OK	15.6574	69.5211	2.1506	5.1495	0.00055	0.00703557	yes
XLOC_000753	XLOC_000753	-	CM003114.1:34899426-34900353	CK5	C5	OK	26.3573	29.1146	0.14354	0.333269	0.7088	0.87013	no
XLOC_000754	XLOC_000754	-	CM003114.1:34904220-34905573	CK5	C5	OK	4.3297	2.18115	-0.989179	-1.11618	0.14225	0.377857	no
XLOC_000755	XLOC_000755	-	CM003114.1:34923422-34931760	CK5	C5	OK	5.10138	6.04946	0.245919	0.349101	0.53945	0.767401	no
XLOC_000756	XLOC_000756	-	CM003114.1:35099702-35102858	CK5	C5	OK	2.00537	4.96152	1.30692	1.08322	0.0514	0.202129	no
XLOC_000757	XLOC_000757	-	CM003114.1:35103840-35111897	CK5	C5	OK	4.16551	6.70141	0.685971	0.334481	0.58335	0.796709	no
XLOC_000758	XLOC_000758	-	CM003114.1:35120692-35192400	CK5	C5	OK	3.51711	7.29307	1.05213	1.23021	0.06815	0.242732	no
XLOC_000759	XLOC_000759	-	CM003114.1:35120692-35192400	CK5	C5	OK	3.88077	6.94336	0.839292	0.69477	0.29995	0.564252	no
XLOC_000760	XLOC_000760	-	CM003114.1:35120692-35192400	CK5	C5	OK	0	3.13725	inf	#NAME?	0.1135	0.33245	no
XLOC_000761	XLOC_000761	-	CM003114.1:35457542-35463079	CK5	C5	NOTEST	0.345774	0	#NAME?	0	1	1	no
XLOC_000762	XLOC_000762	-	CM003114.1:35656992-35662207	CK5	C5	OK	14.3818	11.1321	-0.369518	-0.586079	0.3011	0.565428	no
XLOC_000763	XLOC_000763	-	CM003114.1:35755089-35757600	CK5	C5	OK	3.33935	3.08444	-0.114558	-0.129157	0.8153	0.923239	no
XLOC_000764	XLOC_000764	-	CM003114.1:35757810-35764922	CK5	C5	OK	28.5433	29.882	0.0661259	0.124625	0.8222	0.926401	no
XLOC_000765	XLOC_000765	-	CM003114.1:35765137-35769488	CK5	C5	NOTEST	0.0421037	0.55399	3.71784	0	1	1	no
XLOC_000766	XLOC_000766	-	CM003114.1:35774364-35781039	CK5	C5	OK	15.8514	15.6981	-0.014023	-0.0294923	0.96285	0.985337	no
XLOC_000767	XLOC_000767	-	CM003114.1:35781453-35786323	CK5	C5	OK	11.1186	13.1066	0.237318	0.375545	0.5022	0.740874	no
XLOC_000768	XLOC_000768	-	CM003114.1:35788063-35792819	CK5	C5	OK	45.2018	35.0183	-0.368269	-0.754731	0.20075	0.457436	no
XLOC_000769	XLOC_000769	-	CM003114.1:35798686-35803769	CK5	C5	OK	108.801	50.7532	-1.10012	-2.60954	0.0001	0.00169616	yes
XLOC_000770	XLOC_000770	-	CM003114.1:35819282-35830794	CK5	C5	OK	68.9652	45.1782	-0.610243	-1.27381	0.0455	0.186327	no
XLOC_000771	XLOC_000771	-	CM003114.1:35840416-35845571	CK5	C5	OK	7.94876	3.55799	-1.15967	-1.60966	0.0061	0.0450853	yes
XLOC_000772	XLOC_000772	-	CM003114.1:35850492-35852041	CK5	C5	OK	26.0568	22.805	-0.192308	-0.449018	0.60975	0.813331	no
XLOC_000773	XLOC_000773	-	CM003114.1:35871406-35888858	CK5	C5	OK	10.5712	8.80034	-0.264512	-0.165231	0.75875	0.895835	no
XLOC_000774	XLOC_000774	-	CM003114.1:35889721-35895388	CK5	C5	OK	10.2168	17.5954	0.784257	1.40228	0.01635	0.092066	no
XLOC_000775	XLOC_000775	-	CM003114.1:35895729-35978281	CK5	C5	OK	0.908704	2.12441	1.22518	0.425126	0.3467	0.610949	no
XLOC_000776	XLOC_000776	-	CM003114.1:35895729-35978281	CK5	C5	NOTEST	1.43579	0.544906	-1.39776	0	1	1	no
XLOC_000777	XLOC_000777	-	CM003114.1:35895729-35978281	CK5	C5	NOTEST	4.06355	0	#NAME?	0	1	1	no
XLOC_000778	XLOC_000778	-	CM003114.1:35895729-35978281	CK5	C5	NOTEST	2.20297	1.31567	-0.74365	0	1	1	no
XLOC_000779	XLOC_000779	-	CM003114.1:35980140-35986724	CK5	C5	OK	5.34916	6.81875	0.350195	0.387399	0.45215	0.702725	no
XLOC_000780	XLOC_000780	-	CM003114.1:36004532-36010940	CK5	C5	OK	26.1126	29.2048	0.161457	0.310885	0.59295	0.802847	no
XLOC_000781	XLOC_000781	-	CM003114.1:36024303-36029570	CK5	C5	OK	24.252	29.0382	0.259846	0.456228	0.37375	0.636099	no
XLOC_000782	XLOC_000782	-	CM003114.1:36104983-36111335	CK5	C5	OK	2.79386	2.93507	0.0711373	0.0567171	0.9152	0.966388	no
XLOC_000783	XLOC_000783	-	CM003114.1:36117689-36125182	CK5	C5	OK	1.48751	4.79193	1.68771	2.23491	0.0009	0.0104394	yes
XLOC_000784	XLOC_000784	-	CM003114.1:36131078-36138996	CK5	C5	OK	25.1641	23.507	-0.0982776	-0.192859	0.7407	0.886712	no
XLOC_000785	XLOC_000785	-	CM003114.1:36145074-36148869	CK5	C5	OK	7.83205	5.63995	-0.473707	-0.552277	0.3409	0.605275	no
XLOC_000786	XLOC_000786	-	CM003114.1:36202205-36206218	CK5	C5	OK	11.4993	12.1618	0.0808157	0.148463	0.80175	0.916911	no
XLOC_000787	XLOC_000787	-	CM003114.1:36208461-36212949	CK5	C5	OK	23.9684	21.0446	-0.187683	-0.355347	0.5454	0.771557	no
XLOC_000788	XLOC_000788	-	CM003114.1:36220894-36222151	CK5	C5	OK	83.1287	21.551	-1.94759	-5.13875	5e-05	0.000923065	yes
XLOC_000789	XLOC_000789	-	CM003114.1:36234466-36235967	CK5	C5	NOTEST	1.62672	0.253686	-2.68085	0	1	1	no
XLOC_000790	XLOC_000790	-	CM003114.1:36236286-36238762	CK5	C5	NOTEST	0.121554	0.908206	2.90142	0	1	1	no
XLOC_000791	XLOC_000791	-	CM003114.1:36249384-36250864	CK5	C5	NOTEST	1.36021	1.1256	-0.27314	0	1	1	no
XLOC_000792	XLOC_000792	-	CM003114.1:36316970-36320321	CK5	C5	OK	25.2919	27.1471	0.102126	0.229189	0.7443	0.888574	no
XLOC_000793	XLOC_000793	-	CM003114.1:36377397-36378593	CK5	C5	OK	4.434	3.67662	-0.270228	-0.336118	0.6868	0.858221	no
XLOC_000794	XLOC_000794	-	CM003114.1:36383050-36386884	CK5	C5	OK	10.7225	12.5005	0.221337	0.31406	0.58485	0.797737	no
XLOC_000795	XLOC_000795	-	CM003114.1:36408294-36413956	CK5	C5	NOTEST	0	0	0	0	1	1	no
XLOC_000796	XLOC_000796	-	CM003114.1:36447351-36461229	CK5	C5	OK	8.21722	13.8567	0.753861	1.41405	0.01565	0.0892582	no
XLOC_000797	XLOC_000797	-	CM003114.1:36462146-36492431	CK5	C5	OK	6.91501	23.4231	1.76013	2.27077	0.0005	0.00651453	yes
XLOC_000798	XLOC_000798	-	CM003114.1:36527474-36530583	CK5	C5	OK	10.3523	7.1693	-0.530045	-0.799525	0.1641	0.40949	no
XLOC_000799	XLOC_000799	-	CM003114.1:36620470-36629051	CK5	C5	OK	8.03256	12.0546	0.585653	1.0836	0.0563	0.214561	no
XLOC_000800	XLOC_000800	-	CM003114.1:36657135-36661121	CK5	C5	OK	567.483	305.708	-0.892425	-1.32791	0.0233	0.11805	no
XLOC_000801	XLOC_000801	-	CM003114.1:36662884-36664049	CK5	C5	NOTEST	0	0.366141	inf	0	1	1	no
XLOC_000802	XLOC_000802	-	CM003114.1:36670915-36672701	CK5	C5	NOTEST	1.63555	0.765631	-1.09505	0	1	1	no
XLOC_000803	XLOC_000803	-	CM003114.1:36676890-36678512	CK5	C5	NOTEST	0	0.0413431	inf	0	1	1	no
XLOC_000804	XLOC_000804	-	CM003114.1:36953276-36953711	CK5	C5	NOTEST	0	3.1967	inf	0	1	1	no
XLOC_000805	XLOC_000805	-	CM003114.1:36970397-36979507	CK5	C5	OK	28.0895	27.6835	-0.0210021	-0.0388707	0.9412	0.976716	no
XLOC_000806	XLOC_000806	-	CM003114.1:36980892-37004000	CK5	C5	OK	8.06957	13.9586	0.790588	0.727192	0.22775	0.488437	no
XLOC_000807	XLOC_000807	-	CM003114.1:37032179-37038062	CK5	C5	OK	6.36987	7.2054	0.177813	0.226354	0.6731	0.850564	no
XLOC_000808	XLOC_000808	-	CM003114.1:37042437-37049076	CK5	C5	OK	321.966	323.961	0.00891258	0.016807	0.97795	0.990953	no
XLOC_000809	XLOC_000809	-	CM003114.1:37095235-37097565	CK5	C5	OK	16.4754	11.3137	-0.542236	-0.653194	0.21405	0.472885	no
XLOC_000810	XLOC_000810	-	CM003114.1:37098409-37100737	CK5	C5	OK	16.7727	8.34363	-1.00737	-1.38306	0.01665	0.0932272	no
XLOC_000811	XLOC_000811	-	CM003114.1:37130580-37133749	CK5	C5	OK	21.341	18.5295	-0.203807	-0.405666	0.48625	0.729111	no
XLOC_000812	XLOC_000812	-	CM003114.1:37172389-37177073	CK5	C5	OK	178.203	115.655	-0.623689	-1.50598	0.0313	0.144772	no
XLOC_000813	XLOC_000813	-	CM003114.1:37177653-37183445	CK5	C5	OK	10.6482	10.6609	0.00172451	0.00319314	0.99475	0.997262	no
XLOC_000814	XLOC_000814	-	CM003114.1:37187702-37190083	CK5	C5	OK	661.307	162.57	-2.02426	-3.25687	5e-05	0.000923065	yes
XLOC_000815	XLOC_000815	-	CM003114.1:37207977-37212158	CK5	C5	OK	48.4475	62.1005	0.358183	0.716519	0.2167	0.475873	no
XLOC_000816	XLOC_000816	-	CM003114.1:37217766-37222447	CK5	C5	OK	12.3575	12.0825	-0.0324755	-0.0650909	0.93005	0.972409	no
XLOC_000817	XLOC_000817	-	CM003114.1:37419767-37567002	CK5	C5	OK	11.8135	5.67581	-1.05753	-1.09238	0.1447	0.381409	no
XLOC_000818	XLOC_000818	-	CM003114.1:37419767-37567002	CK5	C5	OK	38.1297	23.8434	-0.677327	-0.829639	0.15605	0.398113	no
XLOC_000819	XLOC_000819	-	CM003114.1:37761623-37766629	CK5	C5	OK	6.27626	7.49348	0.25573	0.387367	0.50255	0.741091	no
XLOC_000820	XLOC_000820	-	CM003114.1:37805407-37807761	CK5	C5	OK	25.4984	24.0346	-0.0852906	-0.183892	0.8046	0.918272	no
XLOC_000821	XLOC_000821	-	CM003114.1:37818854-37824916	CK5	C5	OK	6.05334	9.58248	0.662668	1.26428	0.05105	0.201212	no
XLOC_000822	XLOC_000822	-	CM003114.1:37830422-37832851	CK5	C5	OK	10.5851	2.71389	-1.9636	-2.83938	0.0002	0.00306203	yes
XLOC_000823	XLOC_000823	-	CM003114.1:37863661-37865723	CK5	C5	OK	1.81629	2.50076	0.461369	0.527354	0.52535	0.757588	no
XLOC_000824	XLOC_000824	-	CM003114.1:38017474-38018783	CK5	C5	OK	8.69046	5.92913	-0.551611	-0.856996	0.2748	0.537873	no
XLOC_000825	XLOC_000825	-	CM003114.1:38113547-38114603	CK5	C5	NOTEST	0	0.235661	inf	0	1	1	no
XLOC_000826	XLOC_000826	-	CM003114.1:38161844-38163968	CK5	C5	OK	13.4453	3.73086	-1.84953	-2.66192	0.0001	0.00169616	yes
XLOC_000827	XLOC_000827	-	CM003114.1:38195394-38197611	CK5	C5	NOTEST	0.181987	0.678404	1.89831	0	1	1	no
XLOC_000828	XLOC_000828	-	CM003114.1:38202699-38208100	CK5	C5	OK	4.22747	3.29081	-0.361353	-0.438462	0.44515	0.697103	no
XLOC_000829	XLOC_000829	-	CM003114.1:38210440-38218924	CK5	C5	OK	11.7535	21.3651	0.862168	1.67103	0.00455	0.0363022	no
XLOC_000830	XLOC_000830	-	CM003114.1:38238402-38240773	CK5	C5	OK	1.56286	1.04447	-0.581414	-0.515387	0.37615	0.638266	no
XLOC_000831	XLOC_000831	-	CM003114.1:38293488-38357870	CK5	C5	OK	19.6823	46.5193	1.24093	2.12608	0.0961	0.301378	no
XLOC_000832	XLOC_000832	-	CM003114.1:38440475-38444942	CK5	C5	NOTEST	0.0827991	0	#NAME?	0	1	1	no
XLOC_000833	XLOC_000833	-	CM003114.1:38448306-38448873	CK5	C5	NOTEST	0	0	0	0	1	1	no
XLOC_000834	XLOC_000834	-	CM003114.1:38450911-38452506	CK5	C5	NOTEST	0	0.740688	inf	0	1	1	no
XLOC_000835	XLOC_000835	-	CM003114.1:38453754-38455878	CK5	C5	NOTEST	0.117002	1.34473	3.52271	0	1	1	no
XLOC_000836	XLOC_000836	-	CM003114.1:38460769-38461840	CK5	C5	NOTEST	0	0.0541389	inf	0	1	1	no
XLOC_000837	XLOC_000837	-	CM003114.1:38493158-38496564	CK5	C5	OK	2.34699	2.88121	0.295862	0.36654	0.5703	0.788251	no
XLOC_000838	XLOC_000838	-	CM003114.1:38511032-38513536	CK5	C5	OK	102.332	84.5942	-0.274621	-0.704338	0.33765	0.602088	no
XLOC_000839	XLOC_000839	-	CM003114.1:38514097-38517998	CK5	C5	OK	4.01227	5.62732	0.488031	0.770105	0.25635	0.517866	no
XLOC_000840	XLOC_000840	-	CM003114.1:38522535-38600725	CK5	C5	OK	15.2336	1.11955	-3.76628	-0.460515	0.3524	0.616337	no
XLOC_000841	XLOC_000841	-	CM003114.1:38618706-38624491	CK5	C5	OK	75.6038	57.1347	-0.404092	-0.920445	0.16215	0.406846	no
XLOC_000842	XLOC_000842	-	CM003114.1:38644690-38653015	CK5	C5	NOTEST	0	0	0	0	1	1	no
XLOC_000843	XLOC_000843	-	CM003114.1:38658759-38660705	CK5	C5	OK	59.7541	31.7864	-0.910629	-2.24571	0.00275	0.0247916	no
XLOC_000844	XLOC_000844	-	CM003114.1:38697082-38708207	CK5	C5	OK	14.1773	21.8684	0.625263	0.990892	0.0877	0.284647	no
XLOC_000845	XLOC_000845	-	CM003114.1:38724899-38726117	CK5	C5	NOTEST	0.634241	0.802349	0.3392	0	1	1	no
XLOC_000846	XLOC_000846	-	CM003114.1:38726384-38729856	CK5	C5	OK	8.18715	3.37842	-1.27701	-1.23402	0.0184	0.100022	no
XLOC_000847	XLOC_000847	-	CM003114.1:38753761-38757561	CK5	C5	OK	8.80696	7.64456	-0.204209	-0.272379	0.6261	0.823504	no
XLOC_000848	XLOC_000848	-	CM003114.1:38773806-38780203	CK5	C5	OK	33.3194	11.1482	-1.57956	-3.02809	5e-05	0.000923065	yes
XLOC_000849	XLOC_000849	-	CM003114.1:38781363-38790194	CK5	C5	OK	18.3948	16.597	-0.148375	-0.187648	0.7364	0.88454	no
XLOC_000850	XLOC_000850	-	CM003114.1:38820099-38831819	CK5	C5	OK	1.90987	3.02651	0.664183	0.565128	0.388	0.648988	no
XLOC_000851	XLOC_000851	-	CM003114.1:38820099-38831819	CK5	C5	OK	3.42972	1.08132	-1.6653	-1.0229	0.39625	0.656234	no
XLOC_000852	XLOC_000852	-	CM003114.1:38820099-38831819	CK5	C5	OK	4.75873	3.32202	-0.518514	-0.399533	0.48075	0.724941	no
XLOC_000853	XLOC_000853	-	CM003114.1:38851151-38852939	CK5	C5	OK	26.4188	22.0158	-0.263025	-0.410791	0.46695	0.714328	no
XLOC_000854	XLOC_000854	-	CM003114.1:38879023-38879690	CK5	C5	OK	1.59182	4.15137	1.38291	1.37708	0.18685	0.43993	no
XLOC_000855	XLOC_000855	-	CM003114.1:38899886-38900680	CK5	C5	OK	8.95838	20.0471	1.16208	2.5302	0.09915	0.307173	no
XLOC_000856	XLOC_000856	-	CM003114.1:38901509-38904966	CK5	C5	OK	10.8534	9.91963	-0.129787	-0.254774	0.7328	0.882738	no
XLOC_000857	XLOC_000857	-	CM003114.1:38908081-38911001	CK5	C5	OK	30.1472	18.1868	-0.729134	-1.33002	0.02105	0.109973	no
XLOC_000858	XLOC_000858	-	CM003114.1:38924906-38927298	CK5	C5	OK	84.675	48.4039	-0.806813	-2.47947	0.02705	0.130884	no
XLOC_000859	XLOC_000859	-	CM003114.1:38933984-38943047	CK5	C5	OK	51.7183	101.672	0.975178	2.43583	0.006	0.0445322	no
XLOC_000860	XLOC_000860	-	CM003114.1:39142119-39142795	CK5	C5	OK	67.7604	23.0917	-1.55307	-4.12067	0.0006	0.00754774	yes
XLOC_000861	XLOC_000861	-	CM003114.1:39245753-39250780	CK5	C5	OK	9.88197	20.238	1.03419	1.9199	0.0009	0.0104394	yes
XLOC_000862	XLOC_000862	-	CM003114.1:39256003-39257708	CK5	C5	OK	1190.49	1190.56	8.85112e-05	0.000171047	0.9998	0.999868	no
XLOC_000863	XLOC_000863	-	CM003114.1:39263496-39266752	CK5	C5	OK	105.776	84.7985	-0.318907	-0.669302	0.2691	0.531725	no
XLOC_000864	XLOC_000864	-	CM003114.1:39267123-39268539	CK5	C5	OK	3.09379	3.77741	0.288025	0.339761	0.61115	0.814239	no
XLOC_000865	XLOC_000865	-	CM003114.1:39272232-39276071	CK5	C5	OK	12.902	14.0857	0.126644	0.190209	0.74045	0.886575	no
XLOC_000866	XLOC_000866	-	CM003114.1:39276976-39285500	CK5	C5	OK	14.9381	19.5052	0.384868	0.658723	0.2345	0.495483	no
XLOC_000867	XLOC_000867	-	CM003114.1:39368721-39376261	CK5	C5	OK	13.6219	15.5633	0.192212	0.366319	0.51635	0.75116	no
XLOC_000868	XLOC_000868	-	CM003114.1:39403664-39407508	CK5	C5	OK	3.10232	3.22504	0.0559728	0.0244801	0.9583	0.983482	no
XLOC_000869	XLOC_000869	-	CM003114.1:39408646-39409334	CK5	C5	OK	0.521545	3.89801	2.90187	2.3562	0.1757	0.425214	no
XLOC_000870	XLOC_000870	-	CM003114.1:39414810-39417356	CK5	C5	NOTEST	0.301429	1.21835	2.01504	0	1	1	no
XLOC_000871	XLOC_000871	-	CM003114.1:39418234-39424727	CK5	C5	OK	14.0599	6.76333	-1.05578	-1.45814	0.0133	0.07945	no
XLOC_000872	XLOC_000872	-	CM003114.1:39451690-39456231	CK5	C5	OK	10.6219	12.4261	0.226336	0.420637	0.4711	0.717518	no
XLOC_000873	XLOC_000873	-	CM003114.1:39468022-39470027	CK5	C5	NOTEST	2.12558	0.943013	-1.1725	0	1	1	no
XLOC_000874	XLOC_000874	-	CM003114.1:39496101-39513053	CK5	C5	OK	76.9142	119.342	0.633784	1.0254	0.0892	0.28767	no
XLOC_000875	XLOC_000875	-	CM003114.1:39514468-39518209	CK5	C5	OK	14.5042	21.1416	0.543615	0.916117	0.0938	0.296896	no
XLOC_000876	XLOC_000876	-	CM003114.1:39519741-39524367	CK5	C5	OK	13.5682	19.8969	0.552317	1.05351	0.07205	0.251495	no
XLOC_000877	XLOC_000877	-	CM003114.1:39538416-39541588	CK5	C5	OK	23.6848	22.9315	-0.04663	-0.105671	0.88685	0.954593	no
XLOC_000878	XLOC_000878	-	CM003114.1:39542116-39546421	CK5	C5	OK	1.70726	0.305016	-2.48473	-0.906344	0.39015	0.650859	no
XLOC_000879	XLOC_000879	-	CM003114.1:39857652-39865102	CK5	C5	OK	7.35294	1.22277	-2.58817	-0.679792	0.27865	0.541945	no
XLOC_000880	XLOC_000880	-	CM003114.1:39894112-39904861	CK5	C5	OK	44.4841	40.4538	-0.137014	-0.10829	0.84805	0.937846	no
XLOC_000881	XLOC_000881	-	CM003114.1:39909226-39916699	CK5	C5	OK	35.0764	38.5511	0.136274	0.272713	0.64025	0.831854	no
XLOC_000882	XLOC_000882	-	CM003114.1:39921701-39929725	CK5	C5	OK	10.9444	13.5518	0.308294	0.105564	0.86245	0.94436	no
XLOC_000883	XLOC_000883	-	CM003114.1:39960088-39962453	CK5	C5	OK	6.76875	0	#NAME?	#NAME?	5e-05	0.000923065	yes
XLOC_000884	XLOC_000884	-	CM003114.1:39963017-39963924	CK5	C5	OK	8.40275	3.25806	-1.36685	-1.94566	0.11705	0.338238	no
XLOC_000885	XLOC_000885	-	CM003114.1:39985846-39990289	CK5	C5	OK	17.664	28.0309	0.666203	1.17816	0.02755	0.132542	no
XLOC_000886	XLOC_000886	-	CM003114.1:40014794-40022245	CK5	C5	OK	2.72291	4.03488	0.567376	0.704077	0.20425	0.461717	no
XLOC_000887	XLOC_000887	-	CM003114.1:40093090-40110380	CK5	C5	OK	26.2486	25.9458	-0.0167376	-0.0310126	0.96825	0.987382	no
XLOC_000888	XLOC_000888	-	CM003114.1:40093090-40110380	CK5	C5	NOTEST	1.93779	0.223795	-3.11416	0	1	1	no
XLOC_000889	XLOC_000889	-	CM003114.1:40114070-40120324	CK5	C5	OK	14.7056	11.8854	-0.307178	-0.585044	0.3046	0.568996	no
XLOC_000890	XLOC_000890	-	CM003114.1:40166253-40167004	CK5	C5	OK	2.43963	13.3125	2.44805	3.05716	0.0267	0.129706	no
XLOC_000891	XLOC_000891	-	CM003114.1:40189297-40191932	CK5	C5	OK	12.2757	8.81602	-0.477605	-0.638108	0.24885	0.510147	no
XLOC_000892	XLOC_000892	-	CM003114.1:40192479-40197341	CK5	C5	NOTEST	0.572698	0.835338	0.544584	0	1	1	no
XLOC_000893	XLOC_000893	-	CM003114.1:40198098-40201759	CK5	C5	OK	12.9808	9.48796	-0.452213	-0.662799	0.24755	0.508856	no
XLOC_000894	XLOC_000894	-	CM003114.1:40240979-40245014	CK5	C5	OK	1.48478	2.5712	0.792195	0.948772	0.169	0.41602	no
XLOC_000895	XLOC_000895	-	CM003114.1:40248602-40251696	CK5	C5	OK	9.37256	10.137	0.11311	0.208178	0.7599	0.896413	no
XLOC_000896	XLOC_000896	-	CM003114.1:40254166-40256848	CK5	C5	NOTEST	0.42732	0.71482	0.742265	0	1	1	no
XLOC_000897	XLOC_000897	-	CM003114.1:40291981-40292710	CK5	C5	NOTEST	0.359864	1.33841	1.895	0	1	1	no
XLOC_000898	XLOC_000898	-	CM003114.1:40341985-40344732	CK5	C5	OK	2.08273	2.34312	0.169956	0.179891	0.79595	0.914115	no
XLOC_000899	XLOC_000899	-	CM003114.1:40370959-40374479	CK5	C5	NOTEST	0	1.24354	inf	0	1	1	no
XLOC_000900	XLOC_000900	-	CM003114.1:40377652-40382672	CK5	C5	OK	7.03919	4.99184	-0.495838	-0.791137	0.16445	0.410022	no
XLOC_000901	XLOC_000901	-	CM003114.1:40402038-40409171	CK5	C5	OK	53.9855	49.5849	-0.122673	-0.19522	0.73645	0.884561	no
XLOC_000902	XLOC_000902	-	CM003114.1:40409527-40414452	CK5	C5	OK	36.0403	46.4497	0.36606	0.700892	0.20495	0.462623	no
XLOC_000903	XLOC_000903	-	CM003114.1:40445104-40451981	CK5	C5	OK	13.6064	14.9947	0.140164	0.247085	0.66285	0.844876	no
XLOC_000904	XLOC_000904	-	CM003114.1:40453967-40471507	CK5	C5	OK	24.7484	21.5054	-0.202638	-0.185614	0.7098	0.870658	no
XLOC_000905	XLOC_000905	-	CM003114.1:40472420-40473613	CK5	C5	OK	2.67938	0.0861407	-4.95906	-1.90215	0.19575	0.451237	no
XLOC_000906	XLOC_000906	-	CM003114.1:40477466-40483330	CK5	C5	OK	2.22452	0	#NAME?	#NAME?	0.10005	0.308813	no
XLOC_000907	XLOC_000907	-	CM003114.1:40484673-40491083	CK5	C5	OK	8.87261	6.7142	-0.402143	-0.0989159	0.76155	0.897242	no
XLOC_000908	XLOC_000908	-	CM003114.1:40492675-40495117	CK5	C5	OK	45.3267	44.7405	-0.0187801	-0.0385282	0.9492	0.979873	no
XLOC_000909	XLOC_000909	-	CM003114.1:40509062-40514589	CK5	C5	OK	6.4714	9.9805	0.625034	1.09341	0.06885	0.244332	no
XLOC_000910	XLOC_000910	-	CM003114.1:40515123-40517084	CK5	C5	OK	41.6646	31.1823	-0.418096	-1.0171	0.2702	0.532892	no
XLOC_000911	XLOC_000911	-	CM003114.1:40610924-40612859	CK5	C5	OK	4.28986	6.21576	0.535001	0.688696	0.2617	0.523655	no
XLOC_000912	XLOC_000912	-	CM003114.1:40624411-40630004	CK5	C5	OK	57.9268	43.9629	-0.397946	-0.409444	0.46175	0.710326	no
XLOC_000913	XLOC_000913	-	CM003114.1:40637300-40909253	CK5	C5	OK	4.09683	20.2768	2.30725	0.263612	0.68045	0.85463	no
XLOC_000914	XLOC_000914	-	CM003114.1:40637300-40909253	CK5	C5	OK	42.8557	51.6058	0.268047	0.169329	0.77905	0.905879	no
XLOC_000915	XLOC_000915	-	CM003114.1:40637300-40909253	CK5	C5	OK	31.781	40.6721	0.355877	0.157328	0.79895	0.915589	no
XLOC_000916	XLOC_000916	-	CM003114.1:40637300-40909253	CK5	C5	OK	33.179	45.2376	0.447255	0.281357	0.6351	0.828845	no
XLOC_000917	XLOC_000917	-	CM003114.1:40637300-40909253	CK5	C5	OK	3.13553	4.93048	0.653021	0.110247	0.87425	0.949364	no
XLOC_000918	XLOC_000918	-	CM003114.1:40637300-40909253	CK5	C5	OK	8.08383	8.21925	0.0239687	0.0052326	0.9926	0.996414	no
XLOC_000919	XLOC_000919	-	CM003114.1:40637300-40909253	CK5	C5	OK	14.6207	29.2534	1.00059	0.152123	0.81305	0.922149	no
XLOC_000920	XLOC_000920	-	CM003114.1:40637300-40909253	CK5	C5	OK	24.7199	30.2288	0.29025	0.125268	0.82125	0.925971	no
XLOC_000921	XLOC_000921	-	CM003114.1:40637300-40909253	CK5	C5	OK	15.1193	7.83848	-0.947743	-0.0891181	0.7295	0.881046	no
XLOC_000922	XLOC_000922	-	CM003114.1:40637300-40909253	CK5	C5	OK	115.692	68.4348	-0.757482	-0.160019	0.79345	0.912923	no
XLOC_000923	XLOC_000923	-	CM003114.1:40637300-40909253	CK5	C5	OK	59.3197	41.3047	-0.522204	-0.282342	0.6254	0.823099	no
XLOC_000924	XLOC_000924	-	CM003114.1:40637300-40909253	CK5	C5	OK	15.3918	13.7734	-0.160271	-0.0474465	0.9413	0.976754	no
XLOC_000925	XLOC_000925	-	CM003114.1:40637300-40909253	CK5	C5	OK	18.6611	6.94843	-1.42528	-0.143806	0.7302	0.881421	no
XLOC_000926	XLOC_000926	-	CM003114.1:40919980-40924038	CK5	C5	OK	3.95976	1.50741	-1.39334	-1.45347	0.013	0.0781639	no
XLOC_000927	XLOC_000927	-	CM003114.1:40934063-40939246	CK5	C5	OK	90.4632	94.5936	0.0644105	0.125757	0.83015	0.929947	no
XLOC_000928	XLOC_000928	-	CM003114.1:40961760-40966796	CK5	C5	OK	35.7172	29.3378	-0.28386	-0.552104	0.33105	0.59564	no
XLOC_000929	XLOC_000929	-	CM003114.1:40968963-40970880	CK5	C5	OK	4.67871	2.94581	-0.667448	-0.670793	0.29415	0.558321	no
XLOC_000930	XLOC_000930	-	CM003114.1:40972031-40977149	CK5	C5	OK	8.07671	8.00602	-0.0126826	-0.0146396	0.9835	0.992985	no
XLOC_000931	XLOC_000931	-	CM003114.1:41005071-41011621	CK5	C5	OK	11.6363	17.8983	0.621186	1.07248	0.04925	0.196452	no
XLOC_000932	XLOC_000932	-	CM003114.1:41019462-41031145	CK5	C5	OK	10.3325	13.6404	0.400703	0.769673	0.17765	0.427807	no
XLOC_000933	XLOC_000933	-	CM003114.1:41033163-41037930	CK5	C5	OK	194.104	244.606	0.333632	0.578684	0.31195	0.576485	no
XLOC_000934	XLOC_000934	-	CM003114.1:41038382-41041954	CK5	C5	OK	77.9691	71.0995	-0.133063	-0.258116	0.6503	0.837647	no
XLOC_000935	XLOC_000935	-	CM003114.1:41043418-41051770	CK5	C5	OK	15.4879	12.8567	-0.268626	-0.445348	0.4176	0.674692	no
XLOC_000936	XLOC_000936	-	CM003114.1:41058561-41063269	CK5	C5	OK	1.05959	3.6478	1.78352	1.96606	0.0021	0.020199	yes
XLOC_000937	XLOC_000937	-	CM003114.1:41067539-41069552	CK5	C5	OK	183.949	94.5535	-0.960104	-1.84403	0.0009	0.0104394	no
XLOC_000938	XLOC_000938	-	CM003114.1:41097274-41150176	CK5	C5	OK	233.096	79.5299	-1.55136	-3.13863	5e-05	0.000923065	yes
XLOC_000939	XLOC_000939	-	CM003114.1:41165659-41169958	CK5	C5	OK	13.4609	7.3006	-0.882686	-1.36879	0.02435	0.121654	no
XLOC_000940	XLOC_000940	-	CM003114.1:41170976-41174779	CK5	C5	OK	11.2533	16.8014	0.578233	1.20054	0.0716	0.250505	no
XLOC_000941	XLOC_000941	-	CM003114.1:41204185-41213100	CK5	C5	OK	41.6019	51.7289	0.314322	0.617698	0.2911	0.555044	no
XLOC_000942	XLOC_000942	-	CM003114.1:41222827-41226374	CK5	C5	OK	41.4604	61.2865	0.563836	1.32256	0.05545	0.212381	no
XLOC_000943	XLOC_000943	-	CM003114.1:41240978-41245048	CK5	C5	OK	89.8699	61.3481	-0.550819	-0.922493	0.09445	0.298179	no
XLOC_000944	XLOC_000944	-	CM003114.1:41270335-41273717	CK5	C5	OK	66.5227	54.1439	-0.297047	-0.677742	0.30225	0.5666	no
XLOC_000945	XLOC_000945	-	CM003114.1:41283444-41292952	CK5	C5	OK	34.7107	20.8947	-0.732243	-0.318578	0.4782	0.722935	no
XLOC_000946	XLOC_000946	-	CM003114.1:41295645-41307071	CK5	C5	OK	32.1616	23.456	-0.455379	-0.336651	0.65145	0.838364	no
XLOC_000947	XLOC_000947	-	CM003114.1:41295645-41307071	CK5	C5	OK	7.69305	7.03153	-0.129717	-0.0992095	0.85445	0.940717	no
XLOC_000948	XLOC_000948	-	CM003114.1:41309047-41312251	CK5	C5	OK	5.6453	6.19252	0.133478	0.199355	0.72655	0.87944	no
XLOC_000949	XLOC_000949	-	CM003114.1:41312720-41318185	CK5	C5	OK	3.37581	3.92259	0.216573	0.327531	0.566	0.785423	no
XLOC_000950	XLOC_000950	-	CM003114.1:41330011-41349705	CK5	C5	OK	7.4846	9.2248	0.301591	0.198298	0.73075	0.881704	no
XLOC_000951	XLOC_000951	-	CM003114.1:41368250-41378445	CK5	C5	OK	18.0867	37.5201	1.05274	2.07323	0.0002	0.00306203	yes
XLOC_000952	XLOC_000952	-	CM003114.1:41391802-41400659	CK5	C5	OK	6.89017	5.28303	-0.383174	-0.659571	0.2466	0.507957	no
XLOC_000953	XLOC_000953	-	CM003114.1:41401290-41403100	CK5	C5	NOTEST	1.26509	0.573458	-1.14148	0	1	1	no
XLOC_000954	XLOC_000954	-	CM003114.1:41404683-41406056	CK5	C5	OK	6.27694	5.80236	-0.113423	-0.149015	0.8321	0.930897	no
XLOC_000955	XLOC_000955	-	CM003114.1:41407105-41412728	CK5	C5	OK	48.8096	27.5534	-0.824934	-0.682358	0.2489	0.510199	no
XLOC_000956	XLOC_000956	-	CM003114.1:41424242-41425758	CK5	C5	OK	39.1506	33.8817	-0.208527	-0.420611	0.508	0.745104	no
XLOC_000957	XLOC_000957	-	CM003114.1:41485414-41485891	CK5	C5	NOTEST	0	0.887516	inf	0	1	1	no
XLOC_000958	XLOC_000958	-	CM003114.1:41488041-41489642	CK5	C5	OK	67.4083	46.9245	-0.522587	-1.76949	0.22025	0.480063	no
XLOC_000959	XLOC_000959	-	CM003114.1:41493838-41501454	CK5	C5	OK	25.6618	31.0458	0.274777	0.32866	0.56365	0.783861	no
XLOC_000960	XLOC_000960	-	CM003114.1:41712485-41761319	CK5	C5	OK	366.934	0	#NAME?	#NAME?	0.12265	0.347315	no
XLOC_000961	XLOC_000961	-	CM003114.1:41712485-41761319	CK5	C5	NOTEST	93.157	31.9996	-1.54161	0	1	1	no
XLOC_000962	XLOC_000962	-	CM003114.1:41775715-41779840	CK5	C5	OK	78.8221	74.8941	-0.0737494	-0.184141	0.7971	0.914655	no
XLOC_000963	XLOC_000963	-	CM003114.1:41780340-41784373	CK5	C5	OK	2.63955	5.35632	1.02095	1.27898	0.0266	0.129374	no
XLOC_000964	XLOC_000964	-	CM003114.1:41788727-41795019	CK5	C5	OK	1.73747	4.46212	1.36074	0.890284	0.166	0.41207	no
XLOC_000965	XLOC_000965	-	CM003114.1:41813079-41814919	CK5	C5	NOTEST	0.5401	0.983243	0.864321	0	1	1	no
XLOC_000966	XLOC_000966	-	CM003114.1:41821155-41823008	CK5	C5	OK	11.2213	11.1121	-0.0141091	-0.0252422	0.96895	0.987636	no
XLOC_000967	XLOC_000967	-	CM003114.1:41826828-41828963	CK5	C5	OK	9.94415	24.7137	1.31339	1.5049	0.0262	0.127997	no
XLOC_000968	XLOC_000968	-	CM003114.1:41852069-41854575	CK5	C5	OK	1.85247	0.815201	-1.18422	-0.705408	0.17935	0.430083	no
XLOC_000969	XLOC_000969	-	CM003114.1:41871824-41872625	CK5	C5	NOTEST	0	0	0	0	1	1	no
XLOC_000970	XLOC_000970	-	CM003114.1:41875040-41877911	CK5	C5	OK	6.18388	8.07957	0.385766	0.521172	0.3691	0.631909	no
XLOC_000971	XLOC_000971	-	CM003114.1:41895542-41902885	CK5	C5	OK	3.86066	6.59299	0.772086	1.28372	0.0236	0.119082	no
XLOC_000972	XLOC_000972	-	CM003114.1:41905991-41908973	CK5	C5	OK	7.69378	9.38216	0.286228	0.516638	0.4009	0.660294	no
XLOC_000973	XLOC_000973	-	CM003114.1:41916129-41922361	CK5	C5	OK	2.74424	13.582	2.30722	3.09659	5e-05	0.000923065	yes
XLOC_000974	XLOC_000974	-	CM003114.1:42013134-42018945	CK5	C5	OK	10.8743	4.88049	-1.15582	-1.40529	0.01665	0.0932272	no
XLOC_000975	XLOC_000975	-	CM003114.1:42022587-42027095	CK5	C5	OK	41.0723	29.193	-0.492546	-1.13755	0.11445	0.334034	no
XLOC_000976	XLOC_000976	-	CM003114.1:42058334-42060173	CK5	C5	OK	5.695	1.56692	-1.86176	-2.15204	0.012	0.0738406	no
XLOC_000977	XLOC_000977	-	CM003114.1:42076526-42078401	CK5	C5	NOTEST	0	0.421991	inf	0	1	1	no
XLOC_000978	XLOC_000978	-	CM003114.1:42078826-42080152	CK5	C5	NOTEST	1.18906	0.484669	-1.29475	0	1	1	no
XLOC_000979	XLOC_000979	-	CM003114.1:42085202-42086306	CK5	C5	NOTEST	0	1.05456	inf	0	1	1	no
XLOC_000980	XLOC_000980	-	CM003114.1:42101843-42105844	CK5	C5	NOTEST	0	0	0	0	1	1	no
XLOC_000981	XLOC_000981	-	CM003114.1:42113991-42118307	CK5	C5	OK	4.23677	6.66838	0.65437	1.07269	0.06355	0.232084	no
XLOC_000982	XLOC_000982	-	CM003114.1:42163421-42173931	CK5	C5	OK	2.84407	2.56123	-0.151124	-0.16732	0.78565	0.909147	no
XLOC_000983	XLOC_000983	-	CM003114.1:42213438-42216263	CK5	C5	OK	12.2713	22.426	0.869882	1.6479	0.083	0.274956	no
XLOC_000984	XLOC_000984	-	CM003114.1:42217418-42235994	CK5	C5	OK	133.364	128.284	-0.0560255	-0.20212	0.924	0.969983	no
XLOC_000985	XLOC_000985	-	CM003114.1:42217418-42235994	CK5	C5	OK	78.5562	59.134	-0.409737	-0.709024	0.4619	0.710448	no
XLOC_000986	XLOC_000986	-	CM003114.1:42236157-42238257	CK5	C5	OK	22.3956	17.0083	-0.396975	-0.932155	0.29405	0.558209	no
XLOC_000987	XLOC_000987	-	CM003114.1:42267009-42270778	CK5	C5	OK	91.1737	150.397	0.722084	1.65636	0.01675	0.09362	no
XLOC_000988	XLOC_000988	-	CM003114.1:42318708-42322117	CK5	C5	OK	37.3248	35.5485	-0.0703476	-0.138076	0.8121	0.921692	no
XLOC_000989	XLOC_000989	-	CM003114.1:42322706-42324383	CK5	C5	OK	4.61073	5.77481	0.324777	0.382916	0.5836	0.796886	no
XLOC_000990	XLOC_000990	-	CM003114.1:42340226-42341907	CK5	C5	OK	10.7018	12.7412	0.251654	0.373087	0.5255	0.757692	no
XLOC_000991	XLOC_000991	-	CM003114.1:42345810-42349830	CK5	C5	OK	19.0028	29.3601	0.627644	1.38432	0.0344	0.154519	no
XLOC_000992	XLOC_000992	-	CM003114.1:42351149-42353904	CK5	C5	OK	30.6328	37.177	0.279335	0.520243	0.3744	0.636668	no
XLOC_000993	XLOC_000993	-	CM003114.1:42364744-42367636	CK5	C5	OK	6.03542	5.90727	-0.0309616	-0.0464006	0.9354	0.974497	no
XLOC_000994	XLOC_000994	-	CM003114.1:42368575-42372889	CK5	C5	OK	13.1685	12.605	-0.0630973	-0.120427	0.83235	0.931026	no
XLOC_000995	XLOC_000995	-	CM003114.1:42377240-42378247	CK5	C5	NOTEST	0	0.51835	inf	0	1	1	no
XLOC_000996	XLOC_000996	-	CM003114.1:42379287-42379779	CK5	C5	NOTEST	0	0	0	0	1	1	no
XLOC_000997	XLOC_000997	-	CM003114.1:42380576-42383772	CK5	C5	NOTEST	0.464064	0.304954	-0.605732	0	1	1	no
XLOC_000998	XLOC_000998	-	CM003114.1:31479-32921	CK5	C5	OK	12.4445	3.80297	-1.71031	-2.44437	0.00285	0.0254747	yes
XLOC_000999	XLOC_000999	-	CM003114.1:45906-57236	CK5	C5	OK	36.226	89.601	1.30649	2.5392	5e-05	0.000923065	yes
XLOC_001000	XLOC_001000	-	CM003114.1:65675-72206	CK5	C5	OK	29.0219	30.8241	0.0869162	0.183429	0.767	0.900003	no
XLOC_001001	XLOC_001001	-	CM003114.1:134757-137778	CK5	C5	OK	45.6925	41.7	-0.131911	-0.262935	0.6542	0.839988	no
XLOC_001002	XLOC_001002	-	CM003114.1:187214-192594	CK5	C5	OK	19.0005	10.8238	-0.811827	-0.801221	0.1834	0.435505	no
XLOC_001003	XLOC_001003	-	CM003114.1:194495-200791	CK5	C5	OK	18.8881	23.4579	0.312596	0.497838	0.3709	0.633507	no
XLOC_001004	XLOC_001004	-	CM003114.1:204339-208601	CK5	C5	OK	0.892463	1.5767	0.82104	0.690356	0.4021	0.661324	no
XLOC_001005	XLOC_001005	-	CM003114.1:222256-225497	CK5	C5	OK	2.82509	3.01999	0.0962488	0.122426	0.82635	0.92828	no
XLOC_001006	XLOC_001006	-	CM003114.1:240513-248504	CK5	C5	OK	4.48871	4.71455	0.0708174	0.0726959	0.8907	0.956193	no
XLOC_001007	XLOC_001007	-	CM003114.1:267833-271250	CK5	C5	OK	4.78976	8.54579	0.83526	0.753488	0.1141	0.333474	no
XLOC_001008	XLOC_001008	-	CM003114.1:279942-283895	CK5	C5	OK	68.2594	66.781	-0.0315899	-0.0729618	0.91285	0.965408	no
XLOC_001009	XLOC_001009	-	CM003114.1:320715-323465	CK5	C5	OK	43.8234	40.1943	-0.124712	-0.226317	0.69225	0.861231	no
XLOC_001010	XLOC_001010	-	CM003114.1:327906-333667	CK5	C5	OK	11.6126	7.02385	-0.725358	-0.908219	0.09825	0.305446	no
XLOC_001011	XLOC_001011	-	CM003114.1:339498-346120	CK5	C5	OK	1.7072	1.53107	-0.157094	-0.136436	0.8272	0.928654	no
XLOC_001012	XLOC_001012	-	CM003114.1:357128-360786	CK5	C5	OK	22.4439	29.2181	0.380543	0.837919	0.22575	0.486193	no
XLOC_001013	XLOC_001013	-	CM003114.1:361522-368585	CK5	C5	OK	21.8745	20.5913	-0.0872142	-0.152973	0.78575	0.909192	no
XLOC_001014	XLOC_001014	-	CM003114.1:405350-411713	CK5	C5	OK	3.02899	4.05273	0.420056	0.545617	0.32755	0.592267	no
XLOC_001015	XLOC_001015	-	CM003114.1:427937-436995	CK5	C5	OK	75.4578	65.1658	-0.211553	-0.452638	0.48445	0.72774	no
XLOC_001016	XLOC_001016	-	CM003114.1:438346-444418	CK5	C5	OK	30.2869	29.8078	-0.0230034	-0.0491837	0.93335	0.973704	no
XLOC_001017	XLOC_001017	-	CM003114.1:456437-466673	CK5	C5	OK	10.3944	12.5433	0.271112	0.399022	0.46625	0.713793	no
XLOC_001018	XLOC_001018	-	CM003114.1:512005-518603	CK5	C5	OK	18.8773	26.7691	0.503913	1.00863	0.0802	0.269074	no
XLOC_001019	XLOC_001019	-	CM003114.1:520141-524622	CK5	C5	OK	13.4503	8.83141	-0.606922	-0.860837	0.12005	0.34304	no
XLOC_001020	XLOC_001020	-	CM003114.1:531287-532473	CK5	C5	OK	25.6356	23.2635	-0.140081	-0.314581	0.7287	0.880631	no
XLOC_001021	XLOC_001021	-	CM003114.1:540947-544371	CK5	C5	OK	5.21799	16.7822	1.68536	3.01214	0.00025	0.00368628	yes
XLOC_001022	XLOC_001022	-	CM003114.1:548059-554338	CK5	C5	OK	14.0845	23.3776	0.731016	1.38656	0.01625	0.0917041	no
XLOC_001023	XLOC_001023	-	CM003114.1:581652-582956	CK5	C5	OK	0.702621	2.60097	1.88823	1.06446	0.2325	0.493402	no
XLOC_001024	XLOC_001024	-	CM003114.1:646208-651223	CK5	C5	OK	35.4263	28.7785	-0.299829	-0.620474	0.2999	0.564204	no
XLOC_001025	XLOC_001025	-	CM003114.1:663472-666609	CK5	C5	NOTEST	1.17657	1.60813	0.450799	0	1	1	no
XLOC_001026	XLOC_001026	-	CM003114.1:798454-805342	CK5	C5	OK	12.9045	13.2986	0.0434	0.0755142	0.8919	0.956679	no
XLOC_001027	XLOC_001027	-	CM003114.1:807999-809308	CK5	C5	NOTEST	0.116079	0	#NAME?	0	1	1	no
XLOC_001028	XLOC_001028	-	CM003114.1:954328-960668	CK5	C5	OK	29.9415	30.156	0.0102964	0.0199314	0.9706	0.988219	no
XLOC_001029	XLOC_001029	-	CM003114.1:978281-1005898	CK5	C5	NOTEST	0	1.41834	inf	0	1	1	no
XLOC_001030	XLOC_001030	-	CM003114.1:1066141-1073696	CK5	C5	OK	80.9189	52.6931	-0.618861	-1.02888	0.0835	0.275988	no
XLOC_001031	XLOC_001031	-	CM003114.1:1090330-1093353	CK5	C5	OK	5.5213	5.34555	-0.0466687	-0.0635808	0.90735	0.963114	no
XLOC_001032	XLOC_001032	-	CM003114.1:1117863-1119706	CK5	C5	OK	12.0316	15.9683	0.40838	0.866126	0.24235	0.503743	no
XLOC_001033	XLOC_001033	-	CM003114.1:1119877-1123618	CK5	C5	OK	12.1704	19.5666	0.685019	1.34628	0.11425	0.33369	no
XLOC_001034	XLOC_001034	-	CM003114.1:1446425-1448912	CK5	C5	OK	18.3675	20.7047	0.172801	0.35991	0.60565	0.810848	no
XLOC_001035	XLOC_001035	-	CM003114.1:1449575-1453494	CK5	C5	OK	71.0642	74.4066	0.0663095	0.18012	0.8298	0.929788	no
XLOC_001036	XLOC_001036	-	CM003114.1:1507544-1514406	CK5	C5	OK	14.3961	9.13863	-0.655631	-0.953976	0.09825	0.305446	no
XLOC_001037	XLOC_001037	-	CM003114.1:1536623-1539662	CK5	C5	NOTEST	1.41877	1.09456	-0.374286	0	1	1	no
XLOC_001038	XLOC_001038	-	CM003114.1:1551840-1557158	CK5	C5	OK	14.0561	13.1724	-0.0936785	-0.157193	0.78955	0.911075	no
XLOC_001039	XLOC_001039	-	CM003114.1:1557495-1561647	CK5	C5	OK	19.6757	20.6194	0.0675867	0.115752	0.8428	0.935624	no
XLOC_001040	XLOC_001040	-	CM003114.1:1563544-1564470	CK5	C5	OK	209.469	218.971	0.0640013	0.126824	0.8203	0.925552	no
XLOC_001041	XLOC_001041	-	CM003114.1:1565362-1579980	CK5	C5	OK	1.21488	3.15678	1.37764	1.47757	0.0117	0.0725014	no
XLOC_001042	XLOC_001042	-	CM003114.1:1580790-1585219	CK5	C5	OK	10.0215	14.7834	0.56088	0.826114	0.15165	0.391656	no
XLOC_001043	XLOC_001043	-	CM003114.1:1658647-1660621	CK5	C5	NOTEST	0.466763	0.421405	-0.147484	0	1	1	no
XLOC_001044	XLOC_001044	-	CM003114.1:1884410-1885867	CK5	C5	OK	2.41548	0.302633	-2.99667	-0.840654	0.4573	0.706825	no
XLOC_001045	XLOC_001045	-	CM003114.1:1893357-1897246	CK5	C5	OK	16.1004	23.7071	0.558222	1.03589	0.09975	0.308296	no
XLOC_001046	XLOC_001046	-	CM003114.1:1899173-1903447	CK5	C5	OK	2.65583	6.40621	1.27031	1.68198	0.00515	0.039755	yes
XLOC_001047	XLOC_001047	-	CM003114.1:1920657-1928390	CK5	C5	OK	42.3886	44.6036	0.0734827	0.141137	0.7958	0.914034	no
XLOC_001048	XLOC_001048	-	CM003114.1:1937857-1941216	CK5	C5	OK	13.8064	9.99883	-0.465509	-0.788196	0.15625	0.398422	no
XLOC_001049	XLOC_001049	-	CM003114.1:1946416-1956040	CK5	C5	OK	24.0535	29.0341	0.271501	0.513988	0.36425	0.627519	no
XLOC_001050	XLOC_001050	-	CM003114.1:1957149-1959914	CK5	C5	OK	16.0408	7.76319	-1.04702	-1.1301	0.04725	0.191042	no
XLOC_001051	XLOC_001051	-	CM003114.1:1981724-1983761	CK5	C5	NOTEST	0.600486	0.868252	0.531984	0	1	1	no
XLOC_001052	XLOC_001052	-	CM003114.1:1985933-1988369	CK5	C5	OK	350.568	328.956	-0.0918017	-0.167638	0.7762	0.904495	no
XLOC_001053	XLOC_001053	-	CM003114.1:1994608-1996593	CK5	C5	OK	91.7567	54.8511	-0.742294	-1.55924	0.01385	0.0817305	no
XLOC_001054	XLOC_001054	-	CM003114.1:1999867-2001904	CK5	C5	NOTEST	0.418225	0.60405	0.53039	0	1	1	no
XLOC_001055	XLOC_001055	-	CM003114.1:2002933-2007092	CK5	C5	NOTEST	0.405645	0.380137	-0.0936974	0	1	1	no
XLOC_001056	XLOC_001056	-	CM003114.1:2009579-2010974	CK5	C5	NOTEST	0.455271	1.12032	1.29912	0	1	1	no
XLOC_001057	XLOC_001057	-	CM003114.1:2019165-2026600	CK5	C5	NOTEST	0.732919	0.403194	-0.862178	0	1	1	no
XLOC_001058	XLOC_001058	-	CM003114.1:2027582-2034871	CK5	C5	OK	68.316	68.5573	0.00508672	0.0105343	0.98575	0.993786	no
XLOC_001059	XLOC_001059	-	CM003114.1:2037516-2042957	CK5	C5	OK	45.1784	17.5643	-1.36299	-1.97025	0.00065	0.00805335	yes
XLOC_001060	XLOC_001060	-	CM003114.1:2043394-2045688	CK5	C5	OK	4.87235	7.80919	0.680556	1.05648	0.0735	0.254684	no
XLOC_001061	XLOC_001061	-	CM003114.1:2093210-2131645	CK5	C5	OK	6.22006	7.80794	0.328014	0.380317	0.7253	0.878766	no
XLOC_001062	XLOC_001062	-	CM003114.1:2093210-2131645	CK5	C5	OK	15.9016	94.0004	2.5635	4.99664	0.2995	0.56382	no
XLOC_001063	XLOC_001063	-	CM003114.1:2093210-2131645	CK5	C5	OK	7.09556	20.1415	1.50518	0.173667	0.5271	0.758796	no
XLOC_001064	XLOC_001064	-	CM003114.1:2236346-2239072	CK5	C5	OK	26.4971	24.7852	-0.0963559	-0.137655	0.7952	0.913729	no
XLOC_001065	XLOC_001065	-	CM003114.1:2250679-2257027	CK5	C5	OK	5.90514	6.72186	0.18689	0.269584	0.6323	0.827213	no
XLOC_001066	XLOC_001066	-	CM003114.1:2269892-2273616	CK5	C5	OK	16.3097	15.2511	-0.0968168	-0.192731	0.7867	0.90969	no
XLOC_001067	XLOC_001067	-	CM003114.1:2289204-2293035	CK5	C5	OK	11.9857	11.9151	-0.00851883	-0.0132593	0.98415	0.993215	no
XLOC_001068	XLOC_001068	-	CM003114.1:2316436-2318342	CK5	C5	OK	2.72321	2.35675	-0.208507	-0.0922145	0.852	0.939657	no
XLOC_001069	XLOC_001069	-	CM003114.1:2319594-2328805	CK5	C5	OK	242.092	163.053	-0.570221	-1.04206	0.0626	0.229838	no
XLOC_001070	XLOC_001070	-	CM003114.1:2345770-2351755	CK5	C5	OK	18.9514	17.9531	-0.0780672	-0.119351	0.82205	0.926337	no
XLOC_001071	XLOC_001071	-	CM003114.1:2366833-2368856	CK5	C5	NOTEST	0.784346	1.69153	1.10877	0	1	1	no
XLOC_001072	XLOC_001072	-	CM003114.1:2409325-2423896	CK5	C5	OK	35.0889	24.9931	-0.489488	-0.994294	0.0915	0.292283	no
XLOC_001073	XLOC_001073	-	CM003114.1:2428217-2434913	CK5	C5	OK	10.683	0.96001	-3.47613	-4.61152	0.2301	0.49076	no
XLOC_001074	XLOC_001074	-	CM003114.1:2456353-2457397	CK5	C5	OK	2.37118	2.01184	-0.237091	-0.247773	0.76805	0.900517	no
XLOC_001075	XLOC_001075	-	CM003114.1:2648104-2653077	CK5	C5	OK	3.4578	1.77211	-0.964388	-1.3457	0.02905	0.137525	no
XLOC_001076	XLOC_001076	-	CM003114.1:2668201-2675684	CK5	C5	OK	2.78157	5.54818	0.996115	1.15463	0.04835	0.194026	no
XLOC_001077	XLOC_001077	-	CM003114.1:2677457-2680527	CK5	C5	OK	4.34041	9.05901	1.06152	1.41848	0.01625	0.0917041	no
XLOC_001078	XLOC_001078	-	CM003114.1:2693913-2702353	CK5	C5	OK	3.51942	0.613261	-2.52077	-0.520762	0.3696	0.632345	no
XLOC_001079	XLOC_001079	-	CM003114.1:2704224-2706540	CK5	C5	OK	23.7605	17.299	-0.45788	-0.786657	0.17545	0.424856	no
XLOC_001080	XLOC_001080	-	CM003114.1:2706597-2710215	CK5	C5	OK	14.0769	11.5085	-0.290635	-0.421268	0.45365	0.703884	no
XLOC_001081	XLOC_001081	-	CM003114.1:2732985-2744537	CK5	C5	OK	3.52784	3.40261	-0.052142	-0.047128	0.93345	0.97373	no
XLOC_001082	XLOC_001082	-	CM003114.1:2798325-2807773	CK5	C5	OK	0.506763	6.59368	3.7017	0.644929	0.2329	0.493774	no
XLOC_001083	XLOC_001083	-	CM003114.1:2812316-2819584	CK5	C5	OK	11.5224	18.6736	0.696553	0.835504	0.2828	0.546278	no
XLOC_001084	XLOC_001084	-	CM003114.1:2812316-2819584	CK5	C5	OK	4.25398	8.13629	0.935557	0.527928	0.27895	0.542256	no
XLOC_001085	XLOC_001085	-	CM003114.1:2854250-2856950	CK5	C5	OK	7.24151	4.93896	-0.552082	-0.8873	0.13735	0.370276	no
XLOC_001086	XLOC_001086	-	CM003114.1:2859258-2877723	CK5	C5	OK	13.4718	31.7068	1.23484	2.34878	5e-05	0.000923065	yes
XLOC_001087	XLOC_001087	-	CM003114.1:2885327-2895672	CK5	C5	OK	38.907	42.9118	0.141345	0.275417	0.6304	0.826052	no
XLOC_001088	XLOC_001088	-	CM003114.1:2909867-2910906	CK5	C5	OK	31.7524	11.4006	-1.47776	-3.14655	0.00085	0.00997338	yes
XLOC_001089	XLOC_001089	-	CM003114.1:2912050-2916280	CK5	C5	OK	23.2224	23.8259	0.0370158	0.0762997	0.9052	0.962234	no
XLOC_001090	XLOC_001090	-	CM003114.1:2954281-2956093	CK5	C5	OK	1.97885	1.74204	-0.183887	-0.181212	0.8013	0.916716	no
XLOC_001091	XLOC_001091	-	CM003114.1:3028760-3039044	CK5	C5	OK	1.48366	2.60096	0.809881	0.532484	0.33945	0.603856	no
XLOC_001092	XLOC_001092	-	CM003114.1:3049472-3062565	CK5	C5	OK	7.55304	9.33101	0.304976	0.283474	0.6013	0.808168	no
XLOC_001093	XLOC_001093	-	CM003114.1:3097903-3105715	CK5	C5	OK	38.0668	37.8223	-0.00929383	-0.0172626	0.97955	0.991547	no
XLOC_001094	XLOC_001094	-	CM003114.1:3115166-3117298	CK5	C5	OK	341.09	285.445	-0.256936	-0.565212	0.39885	0.65848	no
XLOC_001095	XLOC_001095	-	CM003114.1:3118077-3126063	CK5	C5	OK	31.532	39.4925	0.324765	0.658966	0.2557	0.51718	no
XLOC_001096	XLOC_001096	-	CM003114.1:3126441-3144807	CK5	C5	OK	10.8278	17.2405	0.671053	1.11433	0.0596	0.222603	no
XLOC_001097	XLOC_001097	-	CM003114.1:3213025-3339028	CK5	C5	OK	17.7445	4.89239	-1.85876	-2.05163	0.53845	0.766709	no
XLOC_001098	XLOC_001098	-	CM003114.1:3213025-3339028	CK5	C5	OK	0.467304	7.42337	3.98964	0.836274	0.3249	0.589678	no
XLOC_001099	XLOC_001099	-	CM003114.1:3346591-3348152	CK5	C5	NOTEST	1.27831	1.33458	0.0621528	0	1	1	no
XLOC_001100	XLOC_001100	-	CM003114.1:3365034-3367488	CK5	C5	OK	13.0331	3.43683	-1.92303	-0.909286	0.06335	0.231616	no
XLOC_001101	XLOC_001101	-	CM003114.1:3425538-3429232	CK5	C5	NOTEST	0.652276	0.732855	0.168045	0	1	1	no
XLOC_001102	XLOC_001102	-	CM003114.1:3458270-3460104	CK5	C5	OK	3.77416	6.50719	0.785878	0.808491	0.15155	0.391513	no
XLOC_001103	XLOC_001103	-	CM003114.1:3481392-3485678	CK5	C5	OK	2.82705	3.33037	0.236386	0.33112	0.55865	0.780532	no
XLOC_001104	XLOC_001104	-	CM003114.1:3531200-3532389	CK5	C5	OK	6.38844	7.97315	0.319687	0.238781	0.69155	0.860817	no
XLOC_001105	XLOC_001105	-	CM003114.1:3542496-3543609	CK5	C5	OK	1.48635	3.1889	1.10129	1.08279	0.29775	0.562019	no
XLOC_001106	XLOC_001106	-	CM003114.1:3557584-3560559	CK5	C5	NOTEST	0.595725	0.720373	0.274098	0	1	1	no
XLOC_001107	XLOC_001107	-	CM003114.1:3595607-3599915	CK5	C5	OK	5.11139	6.49281	0.345126	0.526457	0.4195	0.676214	no
XLOC_001108	XLOC_001108	-	CM003114.1:3648756-3651499	CK5	C5	OK	35.6654	6.62634	-2.42824	-6.48464	0.04645	0.188911	no
XLOC_001109	XLOC_001109	-	CM003114.1:3694645-3698389	CK5	C5	OK	1.84333	0.941381	-0.969465	-0.970208	0.13835	0.371856	no
XLOC_001110	XLOC_001110	-	CM003114.1:3708406-3710376	CK5	C5	OK	4.01403	5.60318	0.481195	0.700838	0.3943	0.654526	no
XLOC_001111	XLOC_001111	-	CM003114.1:3710483-3714127	CK5	C5	OK	0.87975	2.36087	1.42415	0.671804	0.36955	0.632307	no
XLOC_001112	XLOC_001112	-	CM003114.1:3737713-3739100	CK5	C5	NOTEST	0	0	0	0	1	1	no
XLOC_001113	XLOC_001113	-	CM003114.1:3797727-3799358	CK5	C5	NOTEST	1.90945	0.746006	-1.35589	0	1	1	no
XLOC_001114	XLOC_001114	-	CM003114.1:3805754-3817179	CK5	C5	NOTEST	0.337193	0.23027	-0.550248	0	1	1	no
XLOC_001115	XLOC_001115	-	CM003114.1:3855062-3857673	CK5	C5	OK	51.3879	39.4374	-0.381863	-0.862933	0.19845	0.454462	no
XLOC_001116	XLOC_001116	-	CM003114.1:3876831-3879113	CK5	C5	OK	7.37545	2.80356	-1.39547	-1.72317	0.0288	0.136691	no
XLOC_001117	XLOC_001117	-	CM003114.1:3900176-3903054	CK5	C5	OK	1.35566	1.71831	0.341996	0.249119	0.65295	0.839283	no
XLOC_001118	XLOC_001118	-	CM003114.1:3911579-3921887	CK5	C5	OK	3.8667	5.10272	0.400163	0.290428	0.58235	0.796092	no
XLOC_001119	XLOC_001119	-	CM003114.1:3922174-3924951	CK5	C5	NOTEST	0	0.0315641	inf	0	1	1	no
XLOC_001120	XLOC_001120	-	CM003114.1:3948385-3952324	CK5	C5	NOTEST	0.250685	0.29797	0.249288	0	1	1	no
XLOC_001121	XLOC_001121	-	CM003114.1:3953841-3957197	CK5	C5	NOTEST	1.37942	1.30491	-0.0801171	0	1	1	no
XLOC_001122	XLOC_001122	-	CM003114.1:3967018-3967838	CK5	C5	OK	2.62125	1.07408	-1.28716	-1.12369	0.2408	0.502151	no
XLOC_001123	XLOC_001123	-	CM003114.1:3992778-3997288	CK5	C5	OK	90.9094	99.6102	0.131863	0.241089	0.6832	0.856214	no
XLOC_001124	XLOC_001124	-	CM003114.1:3998672-4000843	CK5	C5	OK	14.0459	15.344	0.127525	0.227933	0.69305	0.861695	no
XLOC_001125	XLOC_001125	-	CM003114.1:4025358-4026041	CK5	C5	OK	10.8947	7.09519	-0.618714	-1.10282	0.3656	0.628724	no
XLOC_001126	XLOC_001126	-	CM003114.1:4045477-4052611	CK5	C5	OK	5.87316	8.55723	0.543008	0.633641	0.2105	0.46893	no
XLOC_001127	XLOC_001127	-	CM003114.1:4094896-4099285	CK5	C5	OK	257.635	96.8534	-1.41145	-2.99229	5e-05	0.000923065	yes
XLOC_001128	XLOC_001128	-	CM003114.1:4107395-4109184	CK5	C5	OK	185.788	130.82	-0.506078	-1.08313	0.0969	0.30289	no
XLOC_001129	XLOC_001129	-	CM003114.1:4118744-4120415	CK5	C5	OK	286.508	49.654	-2.52859	-4.86248	5e-05	0.000923065	yes
XLOC_001130	XLOC_001130	-	CM003114.1:4131911-4170270	CK5	C5	OK	16.1386	8.47381	-0.929431	-1.39167	0.01875	0.101335	no
XLOC_001131	XLOC_001131	-	CM003114.1:4203201-4211569	CK5	C5	OK	11.763	17.0598	0.536341	0.929224	0.1094	0.325293	no
XLOC_001132	XLOC_001132	-	CM003114.1:4212050-4216490	CK5	C5	OK	31.5263	25.2933	-0.317802	-0.580072	0.3079	0.572344	no
XLOC_001133	XLOC_001133	-	CM003114.1:4217582-4221787	CK5	C5	OK	18.1974	32.7822	0.849182	1.03951	0.05525	0.211866	no
XLOC_001134	XLOC_001134	-	CM003114.1:4222523-4225577	CK5	C5	NOTEST	1.30584	0.544813	-1.26114	0	1	1	no
XLOC_001135	XLOC_001135	-	CM003114.1:4231049-4235734	CK5	C5	OK	10.1215	11.7328	0.21312	0.375754	0.5071	0.74444	no
XLOC_001136	XLOC_001136	-	CM003114.1:4236446-4241439	CK5	C5	OK	14.4663	10.152	-0.510932	-0.729277	0.2003	0.456886	no
XLOC_001137	XLOC_001137	-	CM003114.1:4248298-4260015	CK5	C5	OK	17.092	10.8152	-0.660265	-0.985126	0.084	0.277061	no
XLOC_001138	XLOC_001138	-	CM003114.1:4248298-4260015	CK5	C5	OK	9.85207	13.9363	0.500346	0.333075	0.67665	0.852531	no
XLOC_001139	XLOC_001139	-	CM003114.1:4319654-4329140	CK5	C5	OK	5.22309	5.30848	0.0233956	0.0404741	0.94375	0.977708	no
XLOC_001140	XLOC_001140	-	CM003114.1:4362476-4367819	CK5	C5	OK	33.7201	23.7313	-0.506814	-0.708898	0.2112	0.46976	no
XLOC_001141	XLOC_001141	-	CM003114.1:4435451-4450264	CK5	C5	NOTEST	0.567951	0.881351	0.633948	0	1	1	no
XLOC_001142	XLOC_001142	-	CM003114.1:4466991-4471128	CK5	C5	OK	1.99983	2.13782	0.0962643	0.0771217	0.91635	0.966876	no
XLOC_001143	XLOC_001143	-	CM003114.1:4544364-4553360	CK5	C5	NOTEST	0.925238	0.579393	-0.675283	0	1	1	no
XLOC_001144	XLOC_001144	-	CM003114.1:4603079-4609110	CK5	C5	OK	9.99144	9.02983	-0.145993	-0.195399	0.7239	0.87799	no
XLOC_001145	XLOC_001145	-	CM003114.1:4660657-4663806	CK5	C5	OK	4.12914	12.5905	1.60842	1.7254	0.00735	0.051727	no
XLOC_001146	XLOC_001146	-	CM003114.1:4665942-4669352	CK5	C5	OK	1.76697	2.88751	0.708544	0.695992	0.3435	0.607878	no
XLOC_001147	XLOC_001147	-	CM003114.1:4819636-4826606	CK5	C5	OK	4.51805	1.66942	-1.43635	-1.336	0.02045	0.107724	no
XLOC_001148	XLOC_001148	-	CM003114.1:4833179-4834993	CK5	C5	OK	3.77579	1.30065	-1.53754	-1.70156	0.02005	0.106295	no
XLOC_001149	XLOC_001149	-	CM003114.1:4838549-4842378	CK5	C5	OK	2.56797	4.38874	0.773177	1.06292	0.05825	0.219323	no
XLOC_001150	XLOC_001150	-	CM003114.1:4859166-4864259	CK5	C5	OK	5.23342	5.15745	-0.0210953	-0.0302361	0.9571	0.983007	no
XLOC_001151	XLOC_001151	-	CM003114.1:4897394-4922572	CK5	C5	OK	2.05059	2.44377	0.25307	0.273321	0.6336	0.827944	no
XLOC_001152	XLOC_001152	-	CM003114.1:4923439-4926901	CK5	C5	OK	70.1007	39.5313	-0.826436	-1.90044	0.00555	0.0420358	no
XLOC_001153	XLOC_001153	-	CM003114.1:4927806-4932905	CK5	C5	OK	2.16604	6.37044	1.55633	1.83419	0.00405	0.0332872	yes
XLOC_001154	XLOC_001154	-	CM003114.1:4933063-4941453	CK5	C5	OK	189.664	63.2164	-1.58507	-2.26067	5e-05	0.000923065	yes
XLOC_001155	XLOC_001155	-	CM003114.1:4944467-4947233	CK5	C5	OK	10.6538	8.41137	-0.340953	-0.586451	0.36595	0.629038	no
XLOC_001156	XLOC_001156	-	CM003114.1:4957820-4959473	CK5	C5	OK	132.409	88.2561	-0.585238	-1.4238	0.04695	0.190261	no
XLOC_001157	XLOC_001157	-	CM003114.1:4960194-4964258	CK5	C5	OK	14.7036	12.7696	-0.203457	-0.381788	0.507	0.744368	no
XLOC_001158	XLOC_001158	-	CM003114.1:4989550-4998070	CK5	C5	OK	16.6623	22.4238	0.428445	0.643276	0.20705	0.464954	no
XLOC_001159	XLOC_001159	-	CM003114.1:5288110-5337787	CK5	C5	NOTEST	0	0	0	0	1	1	no
XLOC_001160	XLOC_001160	-	CM003114.1:5349093-5359600	CK5	C5	OK	12.6742	15.4935	0.289765	0.500917	0.37875	0.640599	no
XLOC_001161	XLOC_001161	-	CM003114.1:5371602-5377308	CK5	C5	OK	33.9223	19.6299	-0.789183	-1.26204	0.0235	0.11874	no
XLOC_001162	XLOC_001162	-	CM003114.1:5387636-5390416	CK5	C5	OK	4.9851	9.1483	0.875882	1.09679	0.06715	0.240488	no
XLOC_001163	XLOC_001163	-	CM003114.1:5395238-5400201	CK5	C5	OK	4.17279	6.41621	0.620709	0.843212	0.1594	0.403002	no
XLOC_001164	XLOC_001164	-	CM003114.1:5441959-5450525	CK5	C5	OK	1.36087	1.63794	0.267358	0.328103	0.5623	0.782972	no
XLOC_001165	XLOC_001165	-	CM003114.1:5460603-5464283	CK5	C5	OK	45.3225	35.4038	-0.356323	-0.597386	0.30275	0.567138	no
XLOC_001166	XLOC_001166	-	CM003114.1:5527040-5531965	CK5	C5	OK	21.5758	16.6633	-0.372736	-0.749356	0.19995	0.456423	no
XLOC_001167	XLOC_001167	-	CM003114.1:5556025-5558524	CK5	C5	OK	11.8107	4.08057	-1.53326	-1.97348	0.00095	0.0108995	yes
XLOC_001168	XLOC_001168	-	CM003114.1:5566804-5568792	CK5	C5	OK	1.89524	1.3228	-0.518783	-0.242627	0.7114	0.871524	no
XLOC_001169	XLOC_001169	-	CM003114.1:5576147-5578434	CK5	C5	OK	14.2968	9.98047	-0.518513	-0.891041	0.1284	0.356245	no
XLOC_001170	XLOC_001170	-	CM003114.1:5613142-5621324	CK5	C5	NOTEST	0	0.772218	inf	0	1	1	no
XLOC_001171	XLOC_001171	-	CM003114.1:5663294-5668175	CK5	C5	OK	15.6701	18.4593	0.236335	0.414861	0.4691	0.715977	no
XLOC_001172	XLOC_001172	-	CM003114.1:5685201-5687615	CK5	C5	OK	42.7018	27.9877	-0.609505	-1.17144	0.0364	0.160589	no
XLOC_001173	XLOC_001173	-	CM003114.1:5723978-5733697	CK5	C5	OK	30.956	39.7327	0.360107	0.739146	0.2158	0.474836	no
XLOC_001174	XLOC_001174	-	CM003114.1:5750573-5754129	CK5	C5	OK	113.531	73.5652	-0.625988	-1.31088	0.03865	0.167142	no
XLOC_001175	XLOC_001175	-	CM003114.1:5755313-5757886	CK5	C5	OK	56.1294	80.6347	0.522645	0.959167	0.0882	0.285638	no
XLOC_001176	XLOC_001176	-	CM003114.1:5762920-5784593	CK5	C5	OK	26.6988	25.3738	-0.0734378	-0.106784	0.83515	0.932229	no
XLOC_001177	XLOC_001177	-	CM003114.1:5788872-5801290	CK5	C5	OK	12.6951	15.2084	0.260598	0.347025	0.542	0.76919	no
XLOC_001178	XLOC_001178	-	CM003114.1:5824445-5827474	CK5	C5	OK	29.998	28.2472	-0.0867588	-0.201651	0.7984	0.91532	no
XLOC_001179	XLOC_001179	-	CM003114.1:5854440-5857196	CK5	C5	OK	31.447	33.8919	0.108019	0.251172	0.7183	0.875167	no
XLOC_001180	XLOC_001180	-	CM003114.1:5859790-5862075	CK5	C5	NOTEST	0	0.0659395	inf	0	1	1	no
XLOC_001181	XLOC_001181	-	CM003114.1:5867612-5870810	CK5	C5	OK	23.7311	16.8179	-0.496782	-0.87032	0.1345	0.365932	no
XLOC_001182	XLOC_001182	-	CM003114.1:5877590-5879877	CK5	C5	NOTEST	0.107219	0.175581	0.711571	0	1	1	no
XLOC_001183	XLOC_001183	-	CM003114.1:5894723-5899497	CK5	C5	OK	10.8721	12.4532	0.195878	0.341597	0.5538	0.777319	no
XLOC_001184	XLOC_001184	-	CM003114.1:5902820-5912927	CK5	C5	OK	94.3221	6.52646	-3.85322	-7.27199	5e-05	0.000923065	yes
XLOC_001185	XLOC_001185	-	CM003114.1:5936815-5943002	CK5	C5	OK	67.4249	56.5672	-0.253315	-0.467665	0.3948	0.654954	no
XLOC_001186	XLOC_001186	-	CM003114.1:5943672-5962775	CK5	C5	OK	15.4548	20.9049	0.435792	0.712421	0.21655	0.475723	no
XLOC_001187	XLOC_001187	-	CM003114.1:5975931-5992318	CK5	C5	OK	4.17656	9.71032	1.2172	1.94871	0.002	0.0194615	yes
XLOC_001188	XLOC_001188	-	CM003114.1:6013117-6023406	CK5	C5	OK	13.4643	2.85463	-2.23777	-2.61205	0.0001	0.00169616	yes
XLOC_001189	XLOC_001189	-	CM003114.1:6034731-6041032	CK5	C5	OK	31.6127	25.8614	-0.289706	-0.574719	0.3266	0.591337	no
XLOC_001190	XLOC_001190	-	CM003114.1:6042725-6045280	CK5	C5	OK	10.9569	12.2199	0.157393	0.279994	0.69815	0.86449	no
XLOC_001191	XLOC_001191	-	CM003114.1:6047675-6048386	CK5	C5	NOTEST	0	0	0	0	1	1	no
XLOC_001192	XLOC_001192	-	CM003114.1:6054135-6059130	CK5	C5	OK	19.5253	17.8128	-0.132429	-0.246074	0.6711	0.849444	no
XLOC_001193	XLOC_001193	-	CM003114.1:6074812-6139706	CK5	C5	OK	19.5527	19.4598	-0.00687141	-0.00374557	0.9947	0.997245	no
XLOC_001194	XLOC_001194	-	CM003114.1:6074812-6139706	CK5	C5	NOTEST	0.90957	0.640667	-0.50561	0	1	1	no
XLOC_001195	XLOC_001195	-	CM003114.1:6139883-6144963	CK5	C5	NOTEST	0.796857	1.14532	0.523362	0	1	1	no
XLOC_001196	XLOC_001196	-	CM003114.1:6145354-6150552	CK5	C5	NOTEST	0.571224	0.565725	-0.0139556	0	1	1	no
XLOC_001197	XLOC_001197	-	CM003114.1:6217146-6219237	CK5	C5	NOTEST	0.135081	0.415722	1.62179	0	1	1	no
XLOC_001198	XLOC_001198	-	CM003114.1:6232609-6244462	CK5	C5	OK	5374.82	6234.83	0.214135	0.0386205	0.9412	0.976716	no
XLOC_001199	XLOC_001199	-	CM003114.1:6265745-6269609	CK5	C5	OK	3.58928	11.4279	1.67079	0.917069	0.12175	0.345849	no
XLOC_001200	XLOC_001200	-	CM003114.1:6276657-6280968	CK5	C5	OK	5.72859	5.67853	-0.0126628	-0.0134441	0.97995	0.991712	no
XLOC_001201	XLOC_001201	-	CM003114.1:6284649-6294120	CK5	C5	OK	12.0991	16.7992	0.473486	0.727715	0.1698	0.417163	no
XLOC_001202	XLOC_001202	-	CM003114.1:6307347-6314354	CK5	C5	OK	20.183	9.48256	-1.08979	-1.53513	0.0053	0.0406226	yes
XLOC_001203	XLOC_001203	-	CM003114.1:6320186-6327079	CK5	C5	OK	24.9429	21.4191	-0.219729	-0.292301	0.59075	0.801425	no
XLOC_001204	XLOC_001204	-	CM003114.1:6347679-6354298	CK5	C5	OK	26.5918	22.7507	-0.225075	-0.424929	0.4702	0.716835	no
XLOC_001205	XLOC_001205	-	CM003114.1:6360699-6367875	CK5	C5	OK	161.418	160.555	-0.00774057	-0.0148477	0.98005	0.991746	no
XLOC_001206	XLOC_001206	-	CM003114.1:6373614-6379082	CK5	C5	OK	39.7568	44.2058	0.153035	0.305489	0.6137	0.815805	no
XLOC_001207	XLOC_001207	-	CM003114.1:6401818-6407317	CK5	C5	OK	15.2384	18.0078	0.240911	0.388147	0.4778	0.722645	no
XLOC_001208	XLOC_001208	-	CM003114.1:6408708-6415861	CK5	C5	OK	10.6305	25.1913	1.24472	1.39729	0.012	0.0738406	no
XLOC_001209	XLOC_001209	-	CM003114.1:6433533-6440892	CK5	C5	OK	29.1652	24.471	-0.253174	-0.363568	0.5044	0.742464	no
XLOC_001210	XLOC_001210	-	CM003114.1:6465379-6469853	CK5	C5	OK	2.40672	5.59426	1.21688	1.72773	0.0036	0.0304738	yes
XLOC_001211	XLOC_001211	-	CM003114.1:6471263-6478125	CK5	C5	OK	120.543	62.8385	-0.939831	-1.77217	0.00225	0.0212837	no
XLOC_001212	XLOC_001212	-	CM003114.1:6484460-6489069	CK5	C5	OK	15.2948	36.4299	1.25208	1.86283	0.0003	0.00429037	yes
XLOC_001213	XLOC_001213	-	CM003114.1:6523046-6529029	CK5	C5	OK	8.02745	6.64624	-0.272403	-0.513944	0.40895	0.667264	no
XLOC_001214	XLOC_001214	-	CM003114.1:6534892-6540016	CK5	C5	OK	2.78306	3.93429	0.499429	0.737836	0.196	0.451442	no
XLOC_001215	XLOC_001215	-	CM003114.1:6559293-6563699	CK5	C5	OK	12.8366	11.9111	-0.107961	-0.185953	0.7494	0.891116	no
XLOC_001216	XLOC_001216	-	CM003114.1:6566442-6575370	CK5	C5	OK	17.0174	17.0964	0.00668507	0.0128381	0.98125	0.992242	no
XLOC_001217	XLOC_001217	-	CM003114.1:6598523-6600611	CK5	C5	OK	14.2891	15.8167	0.146528	0.276127	0.73305	0.882861	no
XLOC_001218	XLOC_001218	-	CM003114.1:6601331-6603039	CK5	C5	OK	9.87896	16.5774	0.746789	0.859819	0.1117	0.32932	no
XLOC_001219	XLOC_001219	-	CM003114.1:6603539-6608000	CK5	C5	OK	5.11632	4.08128	-0.326086	-0.375768	0.61	0.813514	no
XLOC_001220	XLOC_001220	-	CM003114.1:6626389-6631308	CK5	C5	OK	2.89444	0.529132	-2.45158	-0.776555	0.25255	0.513911	no
XLOC_001221	XLOC_001221	-	CM003114.1:6633103-6678439	CK5	C5	OK	12.7233	8.93086	-0.5106	-0.263327	0.5624	0.783051	no
XLOC_001222	XLOC_001222	-	CM003114.1:6697605-7022156	CK5	C5	OK	47.0285	49.8852	0.0850746	0.0360269	0.9223	0.969324	no
XLOC_001223	XLOC_001223	-	CM003114.1:6697605-7022156	CK5	C5	OK	16.8323	3.74474	-2.16829	-0.31283	0.59175	0.802096	no
XLOC_001224	XLOC_001224	-	CM003114.1:6697605-7022156	CK5	C5	OK	21.8131	24.6216	0.17473	0.193461	0.73615	0.884412	no
XLOC_001225	XLOC_001225	-	CM003114.1:6697605-7022156	CK5	C5	NOTEST	0	0	0	0	1	1	no
XLOC_001226	XLOC_001226	-	CM003114.1:6697605-7022156	CK5	C5	NOTEST	0	0	0	0	1	1	no
XLOC_001227	XLOC_001227	-	CM003114.1:6697605-7022156	CK5	C5	NOTEST	0	0	0	0	1	1	no
XLOC_001228	XLOC_001228	-	CM003114.1:6697605-7022156	CK5	C5	OK	2.61448	0	#NAME?	#NAME?	0.18485	0.437396	no
XLOC_001229	XLOC_001229	-	CM003114.1:6697605-7022156	CK5	C5	OK	10.1045	2.40909	-2.06843	-0.922795	0.141	0.375922	no
XLOC_001230	XLOC_001230	-	CM003114.1:6697605-7022156	CK5	C5	OK	8.04223	0.880829	-3.19066	-0.619149	0.3283	0.592966	no
XLOC_001231	XLOC_001231	-	CM003114.1:6697605-7022156	CK5	C5	OK	100.628	40.4685	-1.31416	-0.696778	0.2362	0.497212	no
XLOC_001232	XLOC_001232	-	CM003114.1:7095430-7096394	CK5	C5	NOTEST	0	0.116483	inf	0	1	1	no
XLOC_001233	XLOC_001233	-	CM003114.1:7096650-7099766	CK5	C5	NOTEST	0	0.0195635	inf	0	1	1	no
XLOC_001234	XLOC_001234	-	CM003114.1:7147259-7148414	CK5	C5	OK	115.616	15.8358	-2.86808	-5.73171	5e-05	0.000923065	yes
XLOC_001235	XLOC_001235	-	CM003114.1:7170467-7174206	CK5	C5	OK	9.87396	9.97586	0.0148116	0.0199744	0.97045	0.988174	no
XLOC_001236	XLOC_001236	-	CM003114.1:7211470-7216396	CK5	C5	OK	4.54512	6.23262	0.45552	0.615432	0.27825	0.541511	no
XLOC_001237	XLOC_001237	-	CM003114.1:7229076-7231706	CK5	C5	OK	28.0576	31.9346	0.186726	0.42544	0.5356	0.764747	no
XLOC_001238	XLOC_001238	-	CM003114.1:7232405-7238119	CK5	C5	OK	13.8597	11.4052	-0.281212	-0.561032	0.40975	0.667943	no
XLOC_001239	XLOC_001239	-	CM003114.1:7258904-7261500	CK5	C5	OK	12.4166	16.917	0.446204	0.688317	0.21415	0.472988	no
XLOC_001240	XLOC_001240	-	CM003114.1:7285863-7287637	CK5	C5	OK	409.481	121.03	-1.75843	-3.66897	5e-05	0.000923065	yes
XLOC_001241	XLOC_001241	-	CM003114.1:7598941-7601629	CK5	C5	OK	54.6627	29.5611	-0.886859	-2.2615	0.0139	0.081933	no
XLOC_001242	XLOC_001242	-	CM003114.1:7603199-7605246	CK5	C5	OK	4.82969	12.5298	1.37536	1.3414	0.0257	0.126286	no
XLOC_001243	XLOC_001243	-	CM003114.1:7609977-7611308	CK5	C5	OK	0.89365	1.48094	0.728732	0.339388	0.5711	0.78877	no
XLOC_001244	XLOC_001244	-	CM003114.1:7619299-7622404	CK5	C5	OK	20.249	32.9288	0.701499	1.31833	0.0225	0.115192	no
XLOC_001245	XLOC_001245	-	CM003114.1:7624749-7627838	CK5	C5	OK	10.487	9.13116	-0.199729	-0.389882	0.5886	0.800063	no
XLOC_001246	XLOC_001246	-	CM003114.1:7629542-7632036	CK5	C5	OK	135.033	68.5199	-0.978718	-2.40541	0.00075	0.00903756	no
XLOC_001247	XLOC_001247	-	CM003114.1:7652874-7659843	CK5	C5	OK	10.3892	10.4031	0.00192498	0.00369597	0.99675	0.998176	no
XLOC_001248	XLOC_001248	-	CM003114.1:7794802-7795852	CK5	C5	OK	457.077	129.939	-1.8146	-1.94168	0.00135	0.0143771	yes
XLOC_001249	XLOC_001249	-	CM003114.1:7813627-7819845	CK5	C5	OK	18.7004	16.3307	-0.195478	-0.359703	0.52725	0.758885	no
XLOC_001250	XLOC_001250	-	CM003114.1:7898636-7901052	CK5	C5	OK	573.787	93.5262	-2.61707	-8.38883	5e-05	0.000923065	yes
XLOC_001251	XLOC_001251	-	CM003114.1:7901510-7907361	CK5	C5	OK	19.6613	16.3103	-0.269572	-0.580316	0.37885	0.640686	no
XLOC_001252	XLOC_001252	-	CM003114.1:7909830-7912964	CK5	C5	OK	363.175	177.064	-1.03639	-2.35549	0.0015	0.0156047	yes
XLOC_001253	XLOC_001253	-	CM003114.1:7924725-7926180	CK5	C5	NOTEST	3.1077	0.912897	-1.76732	0	1	1	no
XLOC_001254	XLOC_001254	-	CM003114.1:7949769-8046950	CK5	C5	NOTEST	0	0.0688697	inf	0	1	1	no
XLOC_001255	XLOC_001255	-	CM003114.1:8206605-8211596	CK5	C5	OK	25.5659	14.2843	-0.83979	-0.891001	0.16355	0.408742	no
XLOC_001256	XLOC_001256	-	CM003114.1:8235984-8236919	CK5	C5	OK	11.6877	8.5141	-0.457061	-0.756408	0.38645	0.64758	no
XLOC_001257	XLOC_001257	-	CM003114.1:8318916-8329201	CK5	C5	OK	35.9334	2.10918	-4.09057	-0.271274	0.4098	0.667982	no
XLOC_001258	XLOC_001258	-	CM003114.1:8334720-8349430	CK5	C5	OK	2.21051	0.546252	-2.01674	-0.304136	0.3624	0.625834	no
XLOC_001259	XLOC_001259	-	CM003114.1:8350291-8353944	CK5	C5	OK	16.5529	21.6913	0.390032	0.829272	0.2329	0.493774	no
XLOC_001260	XLOC_001260	-	CM003114.1:8356120-8357090	CK5	C5	OK	47.8315	44.9219	-0.0905416	-0.260352	0.8129	0.922076	no
XLOC_001261	XLOC_001261	-	CM003114.1:8361172-8368394	CK5	C5	OK	31.9422	11.3764	-1.48942	-2.96646	0.0001	0.00169616	yes
XLOC_001262	XLOC_001262	-	CM003114.1:8369383-8383672	CK5	C5	OK	11.6367	15.3786	0.402238	0.718569	0.1891	0.442956	no
XLOC_001263	XLOC_001263	-	CM003114.1:8394938-8397280	CK5	C5	OK	6.78365	6.59111	-0.0415405	-0.047004	0.9358	0.974636	no
XLOC_001264	XLOC_001264	-	CM003114.1:8431226-8434459	CK5	C5	OK	2.25876	1.33206	-0.761869	-0.300769	0.5411	0.768584	no
XLOC_001265	XLOC_001265	-	CM003114.1:8442854-8447771	CK5	C5	OK	83.7418	36.7988	-1.18629	-2.67329	0.0001	0.00169616	yes
XLOC_001266	XLOC_001266	-	CM003114.1:8456219-8463974	CK5	C5	OK	92.1258	35.8369	-1.36216	-3.13864	5e-05	0.000923065	yes
XLOC_001267	XLOC_001267	-	CM003114.1:8470766-8475631	CK5	C5	OK	180.268	104.15	-0.791476	-1.83229	0.0076	0.0530582	no
XLOC_001268	XLOC_001268	-	CM003114.1:8516029-8548178	CK5	C5	OK	4.69506	4.59318	-0.0316517	-0.0163738	0.977	0.990613	no
XLOC_001269	XLOC_001269	-	CM003114.1:8576138-8583070	CK5	C5	OK	35.2496	31.88	-0.144955	-0.254845	0.64645	0.835522	no
XLOC_001270	XLOC_001270	-	CM003114.1:8597974-8601353	CK5	C5	OK	47.7532	38.1061	-0.325576	-0.627659	0.26025	0.522078	no
XLOC_001271	XLOC_001271	-	CM003114.1:8655039-8658653	CK5	C5	OK	4.50929	5.62223	0.318244	0.409357	0.46925	0.716119	no
XLOC_001272	XLOC_001272	-	CM003114.1:8664963-8668047	CK5	C5	OK	9.31139	10.0795	0.114349	0.195167	0.74045	0.886575	no
XLOC_001273	XLOC_001273	-	CM003114.1:8682687-8683572	CK5	C5	OK	188.839	81.0536	-1.22021	-3.63105	5e-05	0.000923065	yes
XLOC_001274	XLOC_001274	-	CM003114.1:8688218-8689793	CK5	C5	OK	3.38048	1.14556	-1.56118	-0.717652	0.279	0.5423	no
XLOC_001275	XLOC_001275	-	CM003114.1:8710579-8711802	CK5	C5	OK	4.08516	1.96543	-1.05555	-1.21112	0.42755	0.682845	no
XLOC_001276	XLOC_001276	-	CM003114.1:8713200-8716557	CK5	C5	OK	12.8059	21.2017	0.727371	1.14573	0.0282	0.134687	no
XLOC_001277	XLOC_001277	-	CM003114.1:8717033-8721165	CK5	C5	OK	5.74328	3.36119	-0.772904	-1.04052	0.06975	0.246378	no
XLOC_001278	XLOC_001278	-	CM003114.1:8726321-8733143	CK5	C5	OK	166.4	117.151	-0.506289	-0.964854	0.10525	0.318123	no
XLOC_001279	XLOC_001279	-	CM003114.1:8782467-8789054	CK5	C5	NOTEST	0.0347419	0.197391	2.50631	0	1	1	no
XLOC_001280	XLOC_001280	-	CM003114.1:8792905-8796646	CK5	C5	OK	21.8606	22.0178	0.0103427	0.0222488	0.97075	0.988292	no
XLOC_001281	XLOC_001281	-	CM003114.1:8821259-8822235	CK5	C5	OK	39.6158	29.5093	-0.424909	-0.994758	0.22815	0.488884	no
XLOC_001282	XLOC_001282	-	CM003114.1:8822996-8826394	CK5	C5	OK	11.844	10.4993	-0.173857	-0.347468	0.60655	0.811395	no
XLOC_001283	XLOC_001283	-	CM003114.1:8829999-8830724	CK5	C5	NOTEST	0.449261	0.650714	0.534469	0	1	1	no
XLOC_001284	XLOC_001284	-	CM003114.1:8948332-9051034	CK5	C5	NOTEST	1.63213	0.4067	-2.00472	0	1	1	no
XLOC_001285	XLOC_001285	-	CM003114.1:9061761-9072136	CK5	C5	OK	11.6147	11.2114	-0.0509874	-0.0817834	0.88805	0.955086	no
XLOC_001286	XLOC_001286	-	CM003114.1:9084339-9088160	CK5	C5	OK	620.231	905.974	0.546664	0.634536	0.27765	0.540875	no
XLOC_001287	XLOC_001287	-	CM003114.1:9113052-9116826	CK5	C5	OK	5.19045	5.01945	-0.0483306	-0.0610031	0.9108	0.964521	no
XLOC_001288	XLOC_001288	-	CM003114.1:9119708-9123572	CK5	C5	NOTEST	0.596662	0.353296	-0.756038	0	1	1	no
XLOC_001289	XLOC_001289	-	CM003114.1:9124314-9125133	CK5	C5	NOTEST	0	0.383526	inf	0	1	1	no
XLOC_001290	XLOC_001290	-	CM003114.1:9125363-9125884	CK5	C5	NOTEST	2.25708	0	#NAME?	0	1	1	no
XLOC_001291	XLOC_001291	-	CM003114.1:9136379-9138348	CK5	C5	NOTEST	0.108646	0.585419	2.42983	0	1	1	no
XLOC_001292	XLOC_001292	-	CM003114.1:9153562-9236605	CK5	C5	NOTEST	0.0334174	0.587175	4.13512	0	1	1	no
XLOC_001293	XLOC_001293	-	CM003114.1:9153562-9236605	CK5	C5	OK	0	6.0584	inf	#NAME?	0.1209	0.344439	no
XLOC_001294	XLOC_001294	-	CM003114.1:9312487-9318528	CK5	C5	OK	1.78653	12.0022	2.74806	1.43468	0.1164	0.337204	no
XLOC_001295	XLOC_001295	-	CM003114.1:9401968-9418047	CK5	C5	OK	25.482	25.1837	-0.0169839	-0.0273397	0.96265	0.985284	no
XLOC_001296	XLOC_001296	-	CM003114.1:9418576-9420729	CK5	C5	OK	90.0352	67.0206	-0.425885	-1.01051	0.14	0.374379	no
XLOC_001297	XLOC_001297	-	CM003114.1:9444577-9452247	CK5	C5	OK	4.63133	3.7489	-0.304959	-0.432041	0.4474	0.69893	no
XLOC_001298	XLOC_001298	-	CM003114.1:9485422-9487555	CK5	C5	NOTEST	0.141667	0.338782	1.25785	0	1	1	no
XLOC_001299	XLOC_001299	-	CM003114.1:9489741-9495310	CK5	C5	OK	12.4168	13.0213	0.0685785	0.102673	0.85745	0.942124	no
XLOC_001300	XLOC_001300	-	CM003114.1:9498445-9507940	CK5	C5	OK	3.13883	3.82507	0.285257	0.218562	0.70565	0.868446	no
XLOC_001301	XLOC_001301	-	CM003114.1:9508943-9516546	CK5	C5	OK	13.1876	11.9398	-0.143399	-0.247551	0.66505	0.846101	no
XLOC_001302	XLOC_001302	-	CM003114.1:9523809-9526789	CK5	C5	OK	520.693	509.217	-0.032154	-0.105077	0.9136	0.965723	no
XLOC_001303	XLOC_001303	-	CM003114.1:9532049-9539539	CK5	C5	OK	31.1558	25.3597	-0.296964	-0.62328	0.342	0.606373	no
XLOC_001304	XLOC_001304	-	CM003114.1:9539861-9544878	CK5	C5	NOTEST	0.971754	1.13998	0.230347	0	1	1	no
XLOC_001305	XLOC_001305	-	CM003114.1:9564615-9567917	CK5	C5	OK	20.8205	6.3548	-1.71209	-2.48384	5e-05	0.000923065	yes
XLOC_001306	XLOC_001306	-	CM003114.1:9571110-9574734	CK5	C5	OK	5.15014	6.3194	0.295175	0.48222	0.48555	0.728595	no
XLOC_001307	XLOC_001307	-	CM003114.1:9576100-9610105	CK5	C5	OK	79.6614	99.2631	0.317378	0.565312	0.48405	0.727456	no
XLOC_001308	XLOC_001308	-	CM003114.1:9576100-9610105	CK5	C5	OK	44.7144	34.0073	-0.394896	-0.517614	0.4908	0.732556	no
XLOC_001309	XLOC_001309	-	CM003114.1:9576100-9610105	CK5	C5	OK	44.4304	15.1494	-1.55229	-0.552372	0.2102	0.468596	no
XLOC_001310	XLOC_001310	-	CM003114.1:9576100-9610105	CK5	C5	OK	21.2018	24.2489	0.193734	0.158609	0.85215	0.939723	no
XLOC_001311	XLOC_001311	-	CM003114.1:9611978-9626259	CK5	C5	OK	118.516	65.4048	-0.857612	-2.03397	0.0049	0.0383444	no
XLOC_001312	XLOC_001312	-	CM003114.1:9611978-9626259	CK5	C5	OK	7.49726	1.4261	-2.39429	-0.731816	0.52755	0.759102	no
XLOC_001313	XLOC_001313	-	CM003114.1:9627911-9631747	CK5	C5	OK	555.47	383.756	-0.53352	-0.758797	0.1774	0.427511	no
XLOC_001314	XLOC_001314	-	CM003114.1:9633887-9637200	CK5	C5	OK	8.05999	11.1461	0.467687	0.822542	0.3138	0.578371	no
XLOC_001315	XLOC_001315	-	CM003114.1:9645816-9651250	CK5	C5	OK	50.4097	43.4317	-0.214952	-0.414664	0.45885	0.708014	no
XLOC_001316	XLOC_001316	-	CM003114.1:9653215-9656669	CK5	C5	OK	7.20311	11.7202	0.702301	1.08472	0.0596	0.222603	no
XLOC_001317	XLOC_001317	-	CM003114.1:9719355-9727610	CK5	C5	OK	7.84918	12.6324	0.686518	1.16233	0.03915	0.168559	no
XLOC_001318	XLOC_001318	-	CM003114.1:9735859-9737678	CK5	C5	OK	180.727	75.6196	-1.25698	-2.38991	5e-05	0.000923065	yes
XLOC_001319	XLOC_001319	-	CM003114.1:9760083-9761627	CK5	C5	NOTEST	1.95415	1.2417	-0.65422	0	1	1	no
XLOC_001320	XLOC_001320	-	CM003114.1:9781312-9782163	CK5	C5	OK	8.94546	4.56478	-0.97061	-0.839392	0.1416	0.376856	no
XLOC_001321	XLOC_001321	-	CM003114.1:9858197-9869381	CK5	C5	OK	28.0184	26.8711	-0.0603197	-0.0900423	0.9068	0.962876	no
XLOC_001322	XLOC_001322	-	CM003114.1:9881013-9884281	CK5	C5	OK	57.9731	66.6926	0.202144	0.341172	0.5457	0.771766	no
XLOC_001323	XLOC_001323	-	CM003114.1:9903885-9910096	CK5	C5	OK	4.19854	5.20877	0.311054	0.435222	0.5691	0.787467	no
XLOC_001324	XLOC_001324	-	CM003114.1:9914917-9917287	CK5	C5	OK	8.22904	12.2146	0.569811	1.06752	0.1179	0.339644	no
XLOC_001325	XLOC_001325	-	CM003114.1:10016380-10019949	CK5	C5	OK	3.78612	0.462566	-3.03299	-0.92609	0.12695	0.354027	no
XLOC_001326	XLOC_001326	-	CM003114.1:10050131-10157059	CK5	C5	OK	0.473415	1.5688	1.72848	0.35195	0.49665	0.736892	no
XLOC_001327	XLOC_001327	-	CM003114.1:10652606-10655355	CK5	C5	NOTEST	0.464545	1.50917	1.69987	0	1	1	no
XLOC_001328	XLOC_001328	-	CM003114.1:10658060-10661256	CK5	C5	OK	6.14618	6.15922	0.00305639	0.00482816	0.9946	0.997203	no
XLOC_001329	XLOC_001329	-	CM003114.1:10765859-10828431	CK5	C5	NOTEST	3.65423	0	#NAME?	0	1	1	no
XLOC_001330	XLOC_001330	-	CM003114.1:10928894-10935752	CK5	C5	OK	260.773	158.549	-0.717862	-1.76189	0.0174	0.0961656	no
XLOC_001331	XLOC_001331	-	CM003114.1:11015915-11023396	CK5	C5	OK	12.7901	15.8786	0.312056	0.511326	0.34735	0.611553	no
XLOC_001332	XLOC_001332	-	CM003114.1:11069680-11080647	CK5	C5	OK	3.46186	7.09486	1.03523	1.38307	0.02155	0.11176	no
XLOC_001333	XLOC_001333	-	CM003114.1:11087023-11087726	CK5	C5	OK	0	2.96938	inf	#NAME?	5e-05	0.000923065	yes
XLOC_001334	XLOC_001334	-	CM003114.1:11096182-11099119	CK5	C5	OK	1.2324	4.48536	1.86375	1.78895	0.2039	0.461284	no
XLOC_001335	XLOC_001335	-	CM003114.1:11122013-11126211	CK5	C5	OK	4.28365	5.43144	0.342496	0.42126	0.5584	0.78038	no
XLOC_001336	XLOC_001336	-	CM003114.1:11193868-11207265	CK5	C5	OK	11.1407	18.4443	0.727328	1.36758	0.0183	0.0996287	no
XLOC_001337	XLOC_001337	-	CM003114.1:11252711-11257782	CK5	C5	OK	8.19919	7.52216	-0.124334	-0.194221	0.7178	0.874919	no
XLOC_001338	XLOC_001338	-	CM003114.1:11269651-11273312	CK5	C5	OK	2.17868	3.36534	0.627293	0.56737	0.3174	0.582007	no
XLOC_001339	XLOC_001339	-	CM003114.1:11276725-11344558	CK5	C5	OK	11.0905	13.2345	0.254972	0.422694	0.4867	0.729476	no
XLOC_001340	XLOC_001340	-	CM003114.1:11276725-11344558	CK5	C5	OK	7.99437	8.90248	0.155222	0.167401	0.80795	0.919817	no
XLOC_001341	XLOC_001341	-	CM003114.1:11579382-11580847	CK5	C5	OK	4.45458	4.98968	0.163658	0.229009	0.80065	0.916408	no
XLOC_001342	XLOC_001342	-	CM003114.1:11608901-11619207	CK5	C5	OK	12.6792	13.5838	0.0994262	0.187194	0.73455	0.883649	no
XLOC_001343	XLOC_001343	-	CM003114.1:11657434-11661572	CK5	C5	OK	19.5044	15.776	-0.306067	-0.605011	0.317	0.581609	no
XLOC_001344	XLOC_001344	-	CM003114.1:11734559-11735427	CK5	C5	NOTEST	0	0	0	0	1	1	no
XLOC_001345	XLOC_001345	-	CM003114.1:11749312-11752360	CK5	C5	OK	63.5371	20.1142	-1.65938	-3.0101	5e-05	0.000923065	yes
XLOC_001346	XLOC_001346	-	CM003114.1:11765518-11767527	CK5	C5	OK	3.74494	5.05621	0.433112	0.399944	0.46905	0.715938	no
XLOC_001347	XLOC_001347	-	CM003114.1:11803765-11827810	CK5	C5	OK	5.69835	10.0987	0.825547	1.60022	0.0065	0.0472536	no
XLOC_001348	XLOC_001348	-	CM003114.1:11839069-11850307	CK5	C5	OK	25.5268	23.7652	-0.103165	-0.198776	0.7178	0.874919	no
XLOC_001349	XLOC_001349	-	CM003114.1:11935571-11941629	CK5	C5	OK	48.3136	38.8987	-0.312706	-0.623926	0.28185	0.54529	no
XLOC_001350	XLOC_001350	-	CM003114.1:11993964-12007774	CK5	C5	OK	83.8363	26.1961	-1.67822	-2.2679	0.0018	0.0179647	yes
XLOC_001351	XLOC_001351	-	CM003114.1:12072327-12095043	CK5	C5	OK	5.94627	0.733267	-3.01957	-2.4282	0.00265	0.0240975	yes
XLOC_001352	XLOC_001352	-	CM003114.1:12072327-12095043	CK5	C5	OK	1.03961	1.522	0.549926	0.0800969	0.8145	0.922857	no
XLOC_001353	XLOC_001353	-	CM003114.1:12329027-12336657	CK5	C5	OK	5.96298	11.0309	0.887443	1.18827	0.02895	0.13718	no
XLOC_001354	XLOC_001354	-	CM003114.1:12337907-12343328	CK5	C5	OK	16.5987	18.8627	0.184467	0.293811	0.60295	0.809145	no
XLOC_001355	XLOC_001355	-	CM003114.1:12362152-12370623	CK5	C5	OK	16.1219	16.5776	0.040215	0.070726	0.90025	0.960219	no
XLOC_001356	XLOC_001356	-	CM003114.1:12396750-12397711	CK5	C5	OK	6.9913	5.23282	-0.417972	-0.287158	0.745	0.888971	no
XLOC_001357	XLOC_001357	-	CM003114.1:12407586-12408107	CK5	C5	NOTEST	1.43791	0	#NAME?	0	1	1	no
XLOC_001358	XLOC_001358	-	CM003114.1:12425588-12432720	CK5	C5	OK	8.46301	10.2202	0.272183	0.412524	0.4642	0.712188	no
XLOC_001359	XLOC_001359	-	CM003114.1:12433835-12443234	CK5	C5	OK	1.90637	2.97375	0.641452	0.893637	0.10795	0.322726	no
XLOC_001360	XLOC_001360	-	CM003114.1:12471643-12473863	CK5	C5	OK	3.43838	5.71157	0.73216	0.686153	0.20475	0.462361	no
XLOC_001361	XLOC_001361	-	CM003114.1:12542975-12563726	CK5	C5	NOTEST	0.325721	1.29611	1.99248	0	1	1	no
XLOC_001362	XLOC_001362	-	CM003114.1:12542975-12563726	CK5	C5	OK	3.52566	0.854576	-2.04461	-1.14426	0.18325	0.435306	no
XLOC_001363	XLOC_001363	-	CM003114.1:12565602-12569007	CK5	C5	OK	36.8404	39.1977	0.0894809	0.17185	0.7654	0.89916	no
XLOC_001364	XLOC_001364	-	CM003114.1:12569641-12570609	CK5	C5	NOTEST	1.34713	0.334464	-2.00996	0	1	1	no
XLOC_001365	XLOC_001365	-	CM003114.1:12753842-12755081	CK5	C5	NOTEST	0.320201	0.627377	0.970356	0	1	1	no
XLOC_001366	XLOC_001366	-	CM003114.1:12805572-12807223	CK5	C5	OK	0.420242	2.02705	2.27009	1.79084	0.0311	0.144126	no
XLOC_001367	XLOC_001367	-	CM003114.1:12828299-12829815	CK5	C5	NOTEST	0	1.15741	inf	0	1	1	no
XLOC_001368	XLOC_001368	-	CM003114.1:12830930-12833372	CK5	C5	OK	1.335	1.56862	0.232659	0.175567	0.79795	0.915081	no
XLOC_001369	XLOC_001369	-	CM003114.1:12838038-12843652	CK5	C5	OK	6.88571	5.98451	-0.202373	-0.313451	0.58375	0.796979	no
XLOC_001370	XLOC_001370	-	CM003114.1:12855020-12859136	CK5	C5	OK	402.052	189.847	-1.08255	-1.63555	0.0035	0.0298228	yes
XLOC_001371	XLOC_001371	-	CM003114.1:12879291-12898573	CK5	C5	OK	5.31466	4.79155	-0.149483	-0.194031	0.7301	0.88137	no
XLOC_001372	XLOC_001372	-	CM003114.1:12911606-12914178	CK5	C5	OK	1.68454	1.74345	0.049589	0.0416766	0.9431	0.977453	no
XLOC_001373	XLOC_001373	-	CM003114.1:12916171-12919427	CK5	C5	OK	12.4252	15.84	0.350306	0.599721	0.30475	0.569137	no
XLOC_001374	XLOC_001374	-	CM003114.1:12923544-12926602	CK5	C5	OK	381.139	774.769	1.02345	1.52745	0.01245	0.0758145	no
XLOC_001375	XLOC_001375	-	CM003114.1:12978012-12984890	CK5	C5	OK	1.48887	7.70768	2.37208	2.53773	0.10805	0.322904	no
XLOC_001376	XLOC_001376	-	CM003114.1:12993338-13064360	CK5	C5	OK	5.2616	3.32361	-0.662751	-0.6749	0.28705	0.550746	no
XLOC_001377	XLOC_001377	-	CM003114.1:12993338-13064360	CK5	C5	OK	2.09303	2.85035	0.445547	0.277758	0.73005	0.881346	no
XLOC_001378	XLOC_001378	-	CM003114.1:13065379-13075608	CK5	C5	OK	32.5932	56.8514	0.802624	1.57089	0.0064	0.0467093	no
XLOC_001379	XLOC_001379	-	CM003114.1:13096438-13098980	CK5	C5	OK	177.662	267.831	0.592189	1.13788	0.0762	0.260585	no
XLOC_001380	XLOC_001380	-	CM003114.1:13100626-13103361	CK5	C5	OK	3.12311	1.28057	-1.2862	-0.527049	0.41715	0.674263	no
XLOC_001381	XLOC_001381	-	CM003114.1:13103988-13122191	CK5	C5	OK	4.51892	6.35615	0.492176	0.818402	0.2026	0.459658	no
XLOC_001382	XLOC_001382	-	CM003114.1:13142477-13147642	CK5	C5	OK	17.5272	11.146	-0.653066	-1.1478	0.04925	0.196452	no
XLOC_001383	XLOC_001383	-	CM003114.1:13219117-13222362	CK5	C5	OK	8.58093	8.41218	-0.0286557	-0.0488654	0.93505	0.974361	no
XLOC_001384	XLOC_001384	-	CM003114.1:13394892-13398491	CK5	C5	OK	95.2178	87.3642	-0.124189	-0.240572	0.67595	0.852133	no
XLOC_001385	XLOC_001385	-	CM003114.1:13409012-13413116	CK5	C5	OK	210.874	177.419	-0.249217	-0.412194	0.46475	0.712591	no
XLOC_001386	XLOC_001386	-	CM003114.1:13421165-13430730	CK5	C5	OK	1.74003	1.91716	0.139863	0.147884	0.7871	0.909895	no
XLOC_001387	XLOC_001387	-	CM003114.1:13435144-13440967	CK5	C5	OK	19.5677	26.3088	0.427071	0.964803	0.1921	0.44671	no
XLOC_001388	XLOC_001388	-	CM003114.1:13450794-13455945	CK5	C5	OK	5.30976	7.44974	0.488543	0.63379	0.25525	0.516715	no
XLOC_001389	XLOC_001389	-	CM003114.1:13461280-13469735	CK5	C5	OK	3.36592	4.59853	0.450172	0.721523	0.22955	0.490157	no
XLOC_001390	XLOC_001390	-	CM003114.1:13470801-13474728	CK5	C5	OK	18.6743	18.6475	-0.00207208	-0.00375303	0.9963	0.99795	no
XLOC_001391	XLOC_001391	-	CM003114.1:13521553-13522092	CK5	C5	NOTEST	0	1.02522	inf	0	1	1	no
XLOC_001392	XLOC_001392	-	CM003114.1:13558207-13560754	CK5	C5	OK	13.5089	260.305	4.26822	6.92733	5e-05	0.000923065	yes
XLOC_001393	XLOC_001393	-	CM003114.1:13620764-13708221	CK5	C5	NOTEST	1.42394	1.61351	0.180309	0	1	1	no
XLOC_001394	XLOC_001394	-	CM003114.1:13767917-13771541	CK5	C5	NOTEST	0.749556	0.542096	-0.467488	0	1	1	no
XLOC_001395	XLOC_001395	-	CM003114.1:13804853-13808588	CK5	C5	OK	3.7316	5.94242	0.671256	0.981347	0.0866	0.282435	no
XLOC_001396	XLOC_001396	-	CM003114.1:13830545-13833720	CK5	C5	OK	6.20282	2.57318	-1.26937	-1.28689	0.0281	0.13437	no
XLOC_001397	XLOC_001397	-	CM003114.1:13842665-13844580	CK5	C5	NOTEST	0.857156	0.119248	-2.84559	0	1	1	no
XLOC_001398	XLOC_001398	-	CM003114.1:13880193-13881876	CK5	C5	OK	23.3483	13.3594	-0.805459	-1.56376	0.05595	0.213679	no
XLOC_001399	XLOC_001399	-	CM003114.1:13890007-13892733	CK5	C5	OK	60.995	223.311	1.8723	3.54299	5e-05	0.000923065	yes
XLOC_001400	XLOC_001400	-	CM003114.1:13899873-13901345	CK5	C5	OK	24.1521	11.3967	-1.08353	-1.17441	0.0323	0.14799	no
XLOC_001401	XLOC_001401	-	CM003114.1:13904296-13908390	CK5	C5	OK	959.809	746.884	-0.361864	-0.53674	0.3535	0.617384	no
XLOC_001402	XLOC_001402	-	CM003114.1:14030173-14037308	CK5	C5	OK	10.7299	9.88569	-0.118218	-0.191437	0.74175	0.887236	no
XLOC_001403	XLOC_001403	-	CM003114.1:14039539-14043287	CK5	C5	OK	69.4871	50.0571	-0.473168	-0.882643	0.1242	0.349811	no
XLOC_001404	XLOC_001404	-	CM003114.1:14058568-14064576	CK5	C5	OK	2.52978	4.52577	0.839148	0.538677	0.2381	0.499322	no
XLOC_001405	XLOC_001405	-	CM003114.1:14078100-14081608	CK5	C5	OK	115.227	86.6861	-0.410603	-0.758106	0.15925	0.402781	no
XLOC_001406	XLOC_001406	-	CM003114.1:14120412-14124153	CK5	C5	OK	4.57683	4.93901	0.109874	0.117016	0.82615	0.928209	no
XLOC_001407	XLOC_001407	-	CM003114.1:14379379-14383143	CK5	C5	OK	5.41881	10.7882	0.993412	1.49743	0.01105	0.069604	no
XLOC_001408	XLOC_001408	-	CM003114.1:14495356-14497225	CK5	C5	NOTEST	1.37943	0.617171	-1.16033	0	1	1	no
XLOC_001409	XLOC_001409	-	CM003114.1:14722055-14725320	CK5	C5	NOTEST	0.415281	0.162426	-1.3543	0	1	1	no
XLOC_001410	XLOC_001410	-	CM003114.1:14896498-14899784	CK5	C5	OK	6.25876	4.63482	-0.433363	-0.356655	0.52795	0.759387	no
XLOC_001411	XLOC_001411	-	CM003114.1:14918376-14920885	CK5	C5	OK	32.6288	22.4081	-0.542122	-1.17007	0.0897	0.288615	no
XLOC_001412	XLOC_001412	-	CM003114.1:14939486-14947315	CK5	C5	OK	59.8501	28.0791	-1.09186	-2.05829	0.0005	0.00651453	yes
XLOC_001413	XLOC_001413	-	CM003114.1:14947748-14954973	CK5	C5	NOTEST	0.402989	0.831038	1.04417	0	1	1	no
XLOC_001414	XLOC_001414	-	CM003114.1:15034265-15036508	CK5	C5	NOTEST	0.867623	0.419324	-1.049	0	1	1	no
XLOC_001415	XLOC_001415	-	CM003114.1:15119139-15120986	CK5	C5	NOTEST	1.15305	0.754659	-0.611556	0	1	1	no
XLOC_001416	XLOC_001416	-	CM003114.1:15138269-15141942	CK5	C5	OK	4.14642	6.1038	0.557842	0.24187	0.6868	0.858221	no
XLOC_001417	XLOC_001417	-	CM003114.1:15361050-15364482	CK5	C5	NOTEST	0.632415	0	#NAME?	0	1	1	no
XLOC_001418	XLOC_001418	-	CM003114.1:15505582-15508976	CK5	C5	OK	20.2011	5.98597	-1.75478	-2.11949	0.00025	0.00368628	yes
XLOC_001419	XLOC_001419	-	CM003114.1:15526109-15528701	CK5	C5	OK	3.38381	8.9425	1.40203	1.83265	0.09355	0.296373	no
XLOC_001420	XLOC_001420	-	CM003114.1:15529632-15533418	CK5	C5	OK	21.6779	9.4628	-1.19588	-2.25363	0.0026	0.0237563	yes
XLOC_001421	XLOC_001421	-	CM003114.1:15534503-15540376	CK5	C5	OK	1.28596	2.26248	0.815061	0.740756	0.1891	0.442956	no
XLOC_001422	XLOC_001422	-	CM003114.1:15691758-15694658	CK5	C5	OK	36.6203	31.9913	-0.194965	-0.418835	0.54805	0.773343	no
XLOC_001423	XLOC_001423	-	CM003114.1:15809908-15812083	CK5	C5	OK	3.05928	2.928	-0.0632807	-0.0737001	0.9313	0.972921	no
XLOC_001424	XLOC_001424	-	CM003114.1:15866667-15870448	CK5	C5	OK	2.37555	1.5787	-0.589522	-0.261047	0.68295	0.856075	no
XLOC_001425	XLOC_001425	-	CM003114.1:15872334-15874779	CK5	C5	OK	2.95177	3.31833	0.168876	0.11317	0.80665	0.919199	no
XLOC_001426	XLOC_001426	-	CM003114.1:15877241-15879348	CK5	C5	OK	30.2633	19.9667	-0.599974	-1.08632	0.0563	0.214561	no
XLOC_001427	XLOC_001427	-	CM003114.1:15954749-15958260	CK5	C5	OK	412.392	271.53	-0.602905	-1.3549	0.05235	0.204551	no
XLOC_001428	XLOC_001428	-	CM003114.1:15996346-16012808	CK5	C5	OK	30.477	53.9307	0.823387	1.57305	0.01025	0.0658971	no
XLOC_001429	XLOC_001429	-	CM003114.1:16034921-16039242	CK5	C5	OK	5.63359	3.64707	-0.627315	-0.926038	0.10265	0.313497	no
XLOC_001430	XLOC_001430	-	CM003114.1:16053569-16092703	CK5	C5	OK	23.8276	56.7716	1.25254	2.35541	0.0001	0.00169616	yes
XLOC_001431	XLOC_001431	-	CM003114.1:16103997-16109530	CK5	C5	OK	16.3893	5.17948	-1.66187	-2.57903	5e-05	0.000923065	yes
XLOC_001432	XLOC_001432	-	CM003114.1:16135215-16150562	CK5	C5	OK	10.1441	10.8089	0.0915862	0.164537	0.77925	0.905992	no
XLOC_001433	XLOC_001433	-	CM003114.1:16175924-16305334	CK5	C5	OK	49.9122	51.5194	0.0457233	0.0980268	0.8734	0.948988	no
XLOC_001434	XLOC_001434	-	CM003114.1:16175924-16305334	CK5	C5	NOTEST	0.774	0.460679	-0.748571	0	1	1	no
XLOC_001435	XLOC_001435	-	CM003114.1:16520990-16524940	CK5	C5	OK	74.2652	52.6995	-0.494897	-1.14011	0.08775	0.284752	no
XLOC_001436	XLOC_001436	-	CM003114.1:16526720-16527786	CK5	C5	OK	37.2716	17.4101	-1.09815	-2.51193	0.0032	0.027871	yes
XLOC_001437	XLOC_001437	-	CM003114.1:16648320-16655859	CK5	C5	OK	6.86047	13.6743	0.995091	1.80235	0.0025	0.0230508	no
XLOC_001438	XLOC_001438	-	CM003114.1:16737956-16741276	CK5	C5	OK	306.065	214.733	-0.511296	-0.919105	0.10045	0.309586	no
XLOC_001439	XLOC_001439	-	CM003114.1:16745694-16759345	CK5	C5	OK	63.7799	62.8209	-0.0218585	-0.0381394	0.94545	0.978354	no
XLOC_001440	XLOC_001440	-	CM003114.1:16825965-16827348	CK5	C5	OK	22.3077	32.4901	0.542455	0.846327	0.1388	0.37257	no
XLOC_001441	XLOC_001441	-	CM003114.1:16829269-16834664	CK5	C5	OK	61.0241	57.9696	-0.0740824	-0.194393	0.8014	0.916753	no
XLOC_001442	XLOC_001442	-	CM003114.1:16881783-16891965	CK5	C5	NOTEST	1.65408	0	#NAME?	0	1	1	no
XLOC_001443	XLOC_001443	-	CM003114.1:16925983-16927695	CK5	C5	OK	4.80916	1.93222	-1.31552	-1.68515	0.0669	0.23992	no
XLOC_001444	XLOC_001444	-	CM003114.1:16998493-17000597	CK5	C5	OK	42.3582	28.8846	-0.552344	-1.08926	0.06325	0.231379	no
XLOC_001445	XLOC_001445	-	CM003114.1:17147923-17152183	CK5	C5	OK	2.47438	2.57214	0.0559021	0.064504	0.90695	0.962939	no
XLOC_001446	XLOC_001446	-	CM003114.1:17162778-17169356	CK5	C5	OK	11.3342	19.0358	0.748032	1.42077	0.0131	0.0785818	no
XLOC_001447	XLOC_001447	-	CM003114.1:17195544-17199049	CK5	C5	OK	2.49518	4.32927	0.794979	1.01756	0.1759	0.425503	no
XLOC_001448	XLOC_001448	-	CM003114.1:17199700-17200613	CK5	C5	OK	3.05551	0.0985185	-4.95488	-1.22314	0.1047	0.317111	no
XLOC_001449	XLOC_001449	-	CM003114.1:17202675-17204275	CK5	C5	NOTEST	0.913577	0.556134	-0.716094	0	1	1	no
XLOC_001450	XLOC_001450	-	CM003114.1:17206807-17211814	CK5	C5	OK	214.87	186.543	-0.203954	-0.390848	0.49995	0.739275	no
XLOC_001451	XLOC_001451	-	CM003114.1:17212479-17215232	CK5	C5	OK	146.659	124.041	-0.241645	-0.657243	0.399	0.658617	no
XLOC_001452	XLOC_001452	-	CM003114.1:17249510-17254367	CK5	C5	OK	5.56537	4.47165	-0.315669	-0.379199	0.4766	0.721751	no
XLOC_001453	XLOC_001453	-	CM003114.1:17261801-17267433	CK5	C5	OK	23.4311	22.8689	-0.0350364	-0.0597022	0.9186	0.967808	no
XLOC_001454	XLOC_001454	-	CM003114.1:17277709-17280066	CK5	C5	OK	89.3793	160.036	0.840386	1.46164	0.01175	0.0727261	no
XLOC_001455	XLOC_001455	-	CM003114.1:17306719-17309716	CK5	C5	OK	62.8032	62.4474	-0.00819733	-0.0185156	0.9776	0.990827	no
XLOC_001456	XLOC_001456	-	CM003114.1:17337389-17341117	CK5	C5	OK	19.2048	26.2418	0.450401	0.783601	0.1774	0.427511	no
XLOC_001457	XLOC_001457	-	CM003114.1:17350158-17352870	CK5	C5	OK	2.96885	3.23375	0.123301	0.145979	0.80535	0.918642	no
XLOC_001458	XLOC_001458	-	CM003114.1:17353112-17355343	CK5	C5	OK	14.8399	17.1865	0.211794	0.409531	0.50425	0.742363	no
XLOC_001459	XLOC_001459	-	CM003114.1:17378185-17381452	CK5	C5	OK	3.74378	4.60539	0.298828	0.380311	0.49675	0.736969	no
XLOC_001460	XLOC_001460	-	CM003114.1:17404447-17409737	CK5	C5	OK	68.2336	47.8279	-0.51263	-0.965407	0.0916	0.292484	no
XLOC_001461	XLOC_001461	-	CM003114.1:17410260-17415218	CK5	C5	OK	11.5522	8.92528	-0.3722	-0.608778	0.28785	0.551621	no
XLOC_001462	XLOC_001462	-	CM003114.1:17415887-17425364	CK5	C5	OK	49.4951	53.3279	0.107605	0.200827	0.7296	0.881104	no
XLOC_001463	XLOC_001463	-	CM003114.1:17426405-17431283	CK5	C5	OK	9.50933	13.1917	0.472215	0.85395	0.15955	0.403199	no
XLOC_001464	XLOC_001464	-	CM003114.1:17452531-17456512	CK5	C5	NOTEST	0.504493	0.874322	0.793331	0	1	1	no
XLOC_001465	XLOC_001465	-	CM003114.1:17460790-17466959	CK5	C5	OK	3.55245	4.30981	0.27881	0.400055	0.4831	0.726747	no
XLOC_001466	XLOC_001466	-	CM003114.1:17490158-17491326	CK5	C5	OK	4.05538	1.22482	-1.72726	-1.66407	0.02955	0.13916	no
XLOC_001467	XLOC_001467	-	CM003114.1:17550170-17554988	CK5	C5	OK	10.5516	11.2987	0.0986872	0.169926	0.7697	0.901297	no
XLOC_001468	XLOC_001468	-	CM003114.1:17568350-17574567	CK5	C5	OK	1.23486	3.04605	1.3026	1.13416	0.03445	0.154672	no
XLOC_001469	XLOC_001469	-	CM003114.1:17606489-17628097	CK5	C5	OK	29.1883	30.6021	0.0682378	0.135523	0.812	0.921641	no
XLOC_001470	XLOC_001470	-	CM003114.1:17629138-17635355	CK5	C5	OK	14.6774	17.1358	0.223416	0.414337	0.48135	0.725385	no
XLOC_001471	XLOC_001471	-	CM003114.1:17679352-17679681	CK5	C5	NOTEST	0	2.12233	inf	0	1	1	no
XLOC_001472	XLOC_001472	-	CM003114.1:17693346-17710140	CK5	C5	OK	5.93847	10.5349	0.827015	1.21363	0.0296	0.139321	no
XLOC_001473	XLOC_001473	-	CM003114.1:17866057-17869348	CK5	C5	OK	23.8941	27.351	0.194934	0.448599	0.5491	0.774049	no
XLOC_001474	XLOC_001474	-	CM003114.1:18469849-18474872	CK5	C5	OK	12.3037	23.8575	0.955351	1.00799	0.04365	0.181255	no
XLOC_001475	XLOC_001475	-	CM003114.1:18500761-18502113	CK5	C5	NOTEST	1.481	0.115198	-3.68439	0	1	1	no
XLOC_001476	XLOC_001476	-	CM003114.1:18638813-18642918	CK5	C5	OK	2.511	2.37403	-0.0809189	-0.0911169	0.87635	0.950198	no
XLOC_001477	XLOC_001477	-	CM003114.1:18643314-18650192	CK5	C5	OK	29.4966	26.3878	-0.160676	-0.326611	0.5761	0.792028	no
XLOC_001478	XLOC_001478	-	CM003114.1:18672977-18679172	CK5	C5	OK	24.024	19.8265	-0.277049	-0.508861	0.3807	0.642427	no
XLOC_001479	XLOC_001479	-	CM003114.1:18683863-18695230	CK5	C5	OK	30.8045	50.7314	0.71974	1.12043	0.0456	0.186598	no
XLOC_001480	XLOC_001480	-	CM003114.1:18699028-18706452	CK5	C5	OK	3.22106	1.57027	-1.03652	-0.918564	0.0859	0.280992	no
XLOC_001481	XLOC_001481	-	CM003114.1:18706782-18707277	CK5	C5	OK	2.94256	5.30214	0.849503	1.1158	0.4683	0.715385	no
XLOC_001482	XLOC_001482	-	CM003114.1:18709891-18714065	CK5	C5	OK	15.0276	13.8194	-0.120916	-0.240802	0.6972	0.864036	no
XLOC_001483	XLOC_001483	-	CM003114.1:18726542-18732879	CK5	C5	OK	16.2375	25.9759	0.677844	1.30723	0.01895	0.102099	no
XLOC_001484	XLOC_001484	-	CM003114.1:18734969-18744530	CK5	C5	OK	73.7714	60.5862	-0.284071	-0.537816	0.3938	0.65409	no
XLOC_001485	XLOC_001485	-	CM003114.1:18761677-18765904	CK5	C5	OK	2.07088	5.73171	1.46872	1.60841	0.00705	0.0501539	no
XLOC_001486	XLOC_001486	-	CM003114.1:18767775-18771690	CK5	C5	OK	13.0148	15.4229	0.244927	0.376529	0.508	0.745104	no
XLOC_001487	XLOC_001487	-	CM003114.1:18992023-19000224	CK5	C5	OK	9.62398	14.2777	0.569057	1.06102	0.06535	0.236376	no
XLOC_001488	XLOC_001488	-	CM003114.1:19041386-19058405	CK5	C5	OK	9.27751	8.01281	-0.211429	-0.316471	0.58335	0.796709	no
XLOC_001489	XLOC_001489	-	CM003114.1:19108416-19112711	CK5	C5	OK	87.5086	67.4768	-0.375033	-0.828478	0.20225	0.459228	no
XLOC_001490	XLOC_001490	-	CM003114.1:19165010-19167172	CK5	C5	OK	3.26739	0.24917	-3.71293	-2.62046	0.0862	0.281608	no
XLOC_001491	XLOC_001491	-	CM003114.1:19167710-19175559	CK5	C5	OK	16.0223	14.5496	-0.139098	-0.252581	0.66	0.843273	no
XLOC_001492	XLOC_001492	-	CM003114.1:19176496-19181188	CK5	C5	OK	6.55871	7.84986	0.259255	0.393991	0.6108	0.814026	no
XLOC_001493	XLOC_001493	-	CM003114.1:19265930-19268462	CK5	C5	OK	7.85382	5.11189	-0.619539	-0.959834	0.1317	0.361558	no
XLOC_001494	XLOC_001494	-	CM003114.1:19399998-19403966	CK5	C5	OK	25.9795	21.9196	-0.245151	-0.246516	0.6814	0.855189	no
XLOC_001495	XLOC_001495	-	CM003114.1:19700064-19706786	CK5	C5	NOTEST	0.00011495	0.211582	10.846	0	1	1	no
XLOC_001496	XLOC_001496	-	CM003114.1:19799604-19802281	CK5	C5	OK	35.8247	27.7799	-0.366915	-0.71053	0.2283	0.489034	no
XLOC_001497	XLOC_001497	-	CM003114.1:19805601-19815712	CK5	C5	OK	18.0867	20.405	0.173996	0.344521	0.5569	0.77942	no
XLOC_001498	XLOC_001498	-	CM003114.1:19817184-19826489	CK5	C5	OK	6.58184	4.98592	-0.40063	-0.187476	0.75185	0.892353	no
XLOC_001499	XLOC_001499	-	CM003114.1:19832231-19839494	CK5	C5	OK	6.64508	13.1177	0.981154	1.21789	0.0299	0.140273	no
XLOC_001500	XLOC_001500	-	CM003114.1:19863615-19879426	CK5	C5	OK	14.3555	9.68593	-0.56764	-0.474761	0.41075	0.668779	no
XLOC_001501	XLOC_001501	-	CM003114.1:19892585-19895785	CK5	C5	OK	4.08291	3.18218	-0.359583	-0.448276	0.4421	0.694739	no
XLOC_001502	XLOC_001502	-	CM003114.1:19913622-19936690	CK5	C5	OK	18.0848	19.129	0.0809881	0.0645581	0.89705	0.958882	no
XLOC_001503	XLOC_001503	-	CM003114.1:19943853-19947491	CK5	C5	OK	4.03109	5.11718	0.34418	0.449559	0.4844	0.72771	no
XLOC_001504	XLOC_001504	-	CM003114.1:19970783-19978123	CK5	C5	OK	1.6171	2.63578	0.704825	0.308231	0.52915	0.76021	no
XLOC_001505	XLOC_001505	-	CM003114.1:19999447-20007142	CK5	C5	OK	11.0562	19.4194	0.812644	1.65904	0.00825	0.0563412	no
XLOC_001506	XLOC_001506	-	CM003114.1:20314890-20316565	CK5	C5	OK	1.57951	2.05287	0.378163	0.173716	0.70875	0.870095	no
XLOC_001507	XLOC_001507	-	CM003114.1:20375121-20379809	CK5	C5	OK	4.71216	1.85539	-1.34467	-1.1799	0.06525	0.236123	no
XLOC_001508	XLOC_001508	-	CM003114.1:20380267-20391383	CK5	C5	OK	12.6383	15.7016	0.313107	0.582899	0.30275	0.567138	no
XLOC_001509	XLOC_001509	-	CM003114.1:20447628-20455753	CK5	C5	OK	0.274568	1.54496	2.49233	1.38539	0.10825	0.323252	no
XLOC_001510	XLOC_001510	-	CM003114.1:20457893-20461208	CK5	C5	OK	2.05957	3.67948	0.837156	0.82314	0.1285	0.356401	no
XLOC_001511	XLOC_001511	-	CM003114.1:20484203-20493527	CK5	C5	OK	9.70553	14.7101	0.599929	1.0992	0.05225	0.204311	no
XLOC_001512	XLOC_001512	-	CM003114.1:20525192-20526691	CK5	C5	OK	15.7237	6.89733	-1.18883	-2.41047	0.00715	0.0506738	no
XLOC_001513	XLOC_001513	-	CM003114.1:20586823-20593713	CK5	C5	OK	42.5684	45.4907	0.0957886	0.189507	0.74145	0.887105	no
XLOC_001514	XLOC_001514	-	CM003114.1:20637055-20639765	CK5	C5	OK	3.79761	0	#NAME?	#NAME?	0.13905	0.372968	no
XLOC_001515	XLOC_001515	-	CM003114.1:20681951-20682344	CK5	C5	NOTEST	0	2.23293	inf	0	1	1	no
XLOC_001516	XLOC_001516	-	CM003114.1:20718246-20719990	CK5	C5	OK	10.37	10.9117	0.0734614	0.106118	0.85055	0.939007	no
XLOC_001517	XLOC_001517	-	CM003114.1:21057333-21062366	CK5	C5	OK	12.1282	16.9571	0.483522	0.858374	0.1222	0.346566	no
XLOC_001518	XLOC_001518	-	CM003114.1:21064040-21079039	CK5	C5	OK	13.1619	22.0179	0.742313	1.4889	0.01085	0.0686931	no
XLOC_001519	XLOC_001519	-	CM003114.1:21094735-21103423	CK5	C5	OK	39.6471	37.2226	-0.0910372	-0.112692	0.8477	0.937691	no
XLOC_001520	XLOC_001520	-	CM003114.1:21109527-21110037	CK5	C5	OK	5.35823	2.94926	-0.861404	-1.17722	0.4602	0.709069	no
XLOC_001521	XLOC_001521	-	CM003114.1:21110537-21127287	CK5	C5	OK	5.57613	7.38642	0.405611	0.686665	0.23065	0.491364	no
XLOC_001522	XLOC_001522	-	CM003114.1:21152228-21154604	CK5	C5	OK	5.44621	3.31844	-0.714748	-0.781692	0.16045	0.404513	no
XLOC_001523	XLOC_001523	-	CM003114.1:21185421-21187279	CK5	C5	OK	2.40297	0.95452	-1.33197	-1.07141	0.0926	0.294485	no
XLOC_001524	XLOC_001524	-	CM003114.1:21332249-21336266	CK5	C5	OK	1.89761	0.441845	-2.10257	-0.514263	0.48365	0.72716	no
XLOC_001525	XLOC_001525	-	CM003114.1:21344092-21349015	CK5	C5	OK	12.5175	15.391	0.298143	0.514134	0.3629	0.626295	no
XLOC_001526	XLOC_001526	-	CM003114.1:21356997-21364834	CK5	C5	OK	9.471	16.9344	0.83837	1.3594	0.01195	0.073622	no
XLOC_001527	XLOC_001527	-	CM003114.1:21472281-21480682	CK5	C5	OK	5.60034	7.17157	0.356773	0.53038	0.32805	0.59274	no
XLOC_001528	XLOC_001528	-	CM003114.1:21484481-21490525	CK5	C5	OK	4.75296	4.27046	-0.154437	-0.228812	0.6512	0.83821	no
XLOC_001529	XLOC_001529	-	CM003114.1:21544478-21547925	CK5	C5	OK	129.31	87.7521	-0.559334	-1.4227	0.04985	0.198024	no
XLOC_001530	XLOC_001530	-	CM003114.1:21582495-21583554	CK5	C5	OK	14.2468	4.81232	-1.56583	-2.36654	0.0306	0.14252	no
XLOC_001531	XLOC_001531	-	CM003114.1:21629226-21634759	CK5	C5	OK	10.0302	14.6072	0.542329	1.09056	0.12235	0.346817	no
XLOC_001532	XLOC_001532	-	CM003114.1:21705726-21709529	CK5	C5	OK	68.0537	50.7323	-0.423771	-0.805528	0.1484	0.386841	no
XLOC_001533	XLOC_001533	-	CM003114.1:21753196-21765161	CK5	C5	OK	25.2872	17.0413	-0.569375	-0.726699	0.2068	0.464669	no
XLOC_001534	XLOC_001534	-	CM003114.1:21888043-21889694	CK5	C5	NOTEST	0	0.0641403	inf	0	1	1	no
XLOC_001535	XLOC_001535	-	CM003114.1:21889792-21894763	CK5	C5	OK	11.1452	12.7823	0.197723	0.290988	0.5727	0.789887	no
XLOC_001536	XLOC_001536	-	CM003114.1:21917680-21931190	CK5	C5	OK	3.44124	7.02305	1.02917	1.63396	0.0047	0.0371735	yes
XLOC_001537	XLOC_001537	-	CM003114.1:21963270-21976148	CK5	C5	OK	17.2517	25.0492	0.538028	1.09536	0.06905	0.244769	no
XLOC_001538	XLOC_001538	-	CM003114.1:22007049-22017658	CK5	C5	OK	2.37769	3.76347	0.6625	0.734869	0.1827	0.434574	no
XLOC_001539	XLOC_001539	-	CM003114.1:22478060-22479383	CK5	C5	NOTEST	0	0.429172	inf	0	1	1	no
XLOC_001540	XLOC_001540	-	CM003114.1:22550805-22553513	CK5	C5	OK	3.06608	1.39219	-1.13904	-0.999445	0.0981	0.305166	no
XLOC_001541	XLOC_001541	-	CM003114.1:22605308-22608487	CK5	C5	OK	30.2861	16.4702	-0.878795	-1.62235	0.00355	0.030147	no
XLOC_001542	XLOC_001542	-	CM003114.1:22802696-22808186	CK5	C5	OK	26.1866	31.2062	0.253001	0.348566	0.5102	0.746677	no
XLOC_001543	XLOC_001543	-	CM003114.1:22812972-22816740	CK5	C5	OK	23.0916	28.1283	0.284649	0.640303	0.41805	0.675054	no
XLOC_001544	XLOC_001544	-	CM003114.1:23188060-23190956	CK5	C5	OK	192.082	231.734	0.27075	0.452925	0.43605	0.689887	no
XLOC_001545	XLOC_001545	-	CM003114.1:23363809-23374037	CK5	C5	OK	2.49086	5.56777	1.16045	1.7408	0.0025	0.0230508	yes
XLOC_001546	XLOC_001546	-	CM003114.1:23379243-23385795	CK5	C5	OK	18.2599	20.0519	0.135065	0.252512	0.6588	0.842586	no
XLOC_001547	XLOC_001547	-	CM003114.1:23387154-23388749	CK5	C5	NOTEST	0.114123	0.518821	2.18465	0	1	1	no
XLOC_001548	XLOC_001548	-	CM003114.1:23389646-23390033	CK5	C5	NOTEST	0	7.26778	inf	0	1	1	no
XLOC_001549	XLOC_001549	-	CM003114.1:23415905-23422260	CK5	C5	OK	2.56564	1.5944	-0.686308	-0.313892	0.6453	0.834808	no
XLOC_001550	XLOC_001550	-	CM003114.1:23442982-23447371	CK5	C5	NOTEST	0.499556	0.0981549	-2.34751	0	1	1	no
XLOC_001551	XLOC_001551	-	CM003114.1:23631567-23633272	CK5	C5	OK	9.44133	6.0948	-0.631411	-0.989936	0.1479	0.386088	no
XLOC_001552	XLOC_001552	-	CM003114.1:23691408-23695181	CK5	C5	OK	90.224	25.8363	-1.80411	-2.81534	5e-05	0.000923065	yes
XLOC_001553	XLOC_001553	-	CM003114.1:24200659-24206199	CK5	C5	OK	5.85519	6.18136	0.0782084	0.119713	0.8256	0.927951	no
XLOC_001554	XLOC_001554	-	CM003114.1:24338276-24340894	CK5	C5	OK	8.4467	4.54647	-0.893641	-1.07686	0.04685	0.189976	no
XLOC_001555	XLOC_001555	-	CM003114.1:24556702-24570664	CK5	C5	OK	7.79478	7.70293	-0.0171008	-0.0203316	0.97065	0.988241	no
XLOC_001556	XLOC_001556	-	CM003114.1:24929777-24934207	CK5	C5	OK	30.5879	22.842	-0.421271	-0.773807	0.18735	0.440626	no
XLOC_001557	XLOC_001557	-	CM003114.1:25010774-25016062	CK5	C5	OK	52.5248	37.6864	-0.478955	-1.16718	0.1168	0.337837	no
XLOC_001558	XLOC_001558	-	CM003114.1:25130982-25139663	CK5	C5	OK	8.20435	8.13593	-0.0120814	-0.0201239	0.97035	0.988128	no
XLOC_001559	XLOC_001559	-	CM003114.1:25201309-25204914	CK5	C5	NOTEST	1.14123	0.650769	-0.810372	0	1	1	no
XLOC_001560	XLOC_001560	-	CM003114.1:25206134-25207155	CK5	C5	NOTEST	0	0	0	0	1	1	no
XLOC_001561	XLOC_001561	-	CM003114.1:25288451-25290371	CK5	C5	NOTEST	0.196367	0.0305134	-2.68604	0	1	1	no
XLOC_001562	XLOC_001562	-	CM003114.1:25322261-25324677	CK5	C5	OK	5.1475	1.62598	-1.66256	-1.12686	0.06275	0.230201	no
XLOC_001563	XLOC_001563	-	CM003114.1:25358834-25361733	CK5	C5	OK	2.91242	4.72264	0.697373	0.652618	0.3698	0.632537	no
XLOC_001564	XLOC_001564	-	CM003114.1:25430147-25433064	CK5	C5	NOTEST	0	0.277347	inf	0	1	1	no
XLOC_001565	XLOC_001565	-	CM003114.1:25460656-25465214	CK5	C5	OK	2.0899	0	#NAME?	#NAME?	5e-05	0.000923065	yes
XLOC_001566	XLOC_001566	-	CM003114.1:25465492-25472105	CK5	C5	NOTEST	1.4455	0	#NAME?	0	1	1	no
XLOC_001567	XLOC_001567	-	CM003114.1:25640840-25644922	CK5	C5	OK	5.07415	9.91118	0.965891	1.61896	0.0053	0.0406226	no
XLOC_001568	XLOC_001568	-	CM003114.1:25645832-25649418	CK5	C5	OK	10.498	9.47646	-0.147692	-0.213856	0.71015	0.87085	no
XLOC_001569	XLOC_001569	-	CM003114.1:25667703-25675411	CK5	C5	OK	28.7099	50.8264	0.824032	1.63276	0.00535	0.0408977	no
XLOC_001570	XLOC_001570	-	CM003114.1:25750588-25755761	CK5	C5	OK	8.74349	8.7259	-0.00290537	-0.00420305	0.99415	0.99703	no
XLOC_001571	XLOC_001571	-	CM003114.1:25757418-25760150	CK5	C5	OK	91.664	92.6428	0.0153236	0.0429636	0.9559	0.982528	no
XLOC_001572	XLOC_001572	-	CM003114.1:25760983-25766032	CK5	C5	OK	5.70101	7.21567	0.339915	0.380793	0.49165	0.733218	no
XLOC_001573	XLOC_001573	-	CM003114.1:25787075-25821769	CK5	C5	OK	10.0226	7.79018	-0.363531	-0.512782	0.3597	0.623301	no
XLOC_001574	XLOC_001574	-	CM003114.1:25943326-25947986	CK5	C5	OK	7.24597	8.76446	0.274485	0.51573	0.40055	0.659988	no
XLOC_001575	XLOC_001575	-	CM003114.1:26003564-26007880	CK5	C5	OK	2.58042	4.21558	0.708127	0.552997	0.49405	0.735021	no
XLOC_001576	XLOC_001576	-	CM003114.1:26125481-26127988	CK5	C5	OK	234.741	267.232	0.18702	0.246318	0.6707	0.849239	no
XLOC_001577	XLOC_001577	-	CM003114.1:26182986-26194515	CK5	C5	OK	42.9339	41.1732	-0.0604101	-0.125732	0.8335	0.931548	no
XLOC_001578	XLOC_001578	-	CM003114.1:26237716-26241837	CK5	C5	OK	8.84746	19.5741	1.14561	2.17977	0.0017	0.0171969	yes
XLOC_001579	XLOC_001579	-	CM003114.1:26241956-26245896	CK5	C5	OK	3.36081	1.70141	-0.982073	-0.681563	0.2639	0.526042	no
XLOC_001580	XLOC_001580	-	CM003114.1:26261467-26266185	CK5	C5	OK	99.106	51.3003	-0.950004	-2.15186	0.00215	0.0205677	no
XLOC_001581	XLOC_001581	-	CM003114.1:26377579-26382065	CK5	C5	OK	114.344	89.3199	-0.356329	-0.697085	0.22905	0.489687	no
XLOC_001582	XLOC_001582	-	CM003114.1:26423027-26428103	CK5	C5	OK	32.1477	36.9819	0.202103	0.391829	0.5026	0.741117	no
XLOC_001583	XLOC_001583	-	CM003114.1:26466553-26471272	CK5	C5	OK	2.88088	3.13518	0.122043	0.0758941	0.89185	0.956653	no
XLOC_001584	XLOC_001584	-	CM003114.1:26576327-26577496	CK5	C5	NOTEST	0	0	0	0	1	1	no
XLOC_001585	XLOC_001585	-	CM003114.1:26715731-26718100	CK5	C5	OK	1.65941	2.37531	0.517448	0.356266	0.7184	0.875206	no
XLOC_001586	XLOC_001586	-	CM003114.1:26743556-26750097	CK5	C5	NOTEST	0.0835044	0.815414	3.28761	0	1	1	no
XLOC_001587	XLOC_001587	-	CM003114.1:26774365-26782508	CK5	C5	OK	4.09756	4.79942	0.228095	0.304298	0.551	0.775367	no
XLOC_001588	XLOC_001588	-	CM003114.1:26816477-26824001	CK5	C5	OK	7.10604	12.3972	0.8029	1.3907	0.01445	0.0842523	no
XLOC_001589	XLOC_001589	-	CM003114.1:26884170-26888181	CK5	C5	OK	24.2436	34.6166	0.513859	0.656816	0.23635	0.497386	no
XLOC_001590	XLOC_001590	-	CM003114.1:26897410-26902199	CK5	C5	OK	851.422	542.3	-0.650783	-0.904741	0.1474	0.385314	no
XLOC_001591	XLOC_001591	-	CM003114.1:26906824-26909615	CK5	C5	OK	140.774	97.1893	-0.534508	-1.42302	0.06515	0.235882	no
XLOC_001592	XLOC_001592	-	CM003114.1:26927239-26929901	CK5	C5	OK	9.92627	16.0901	0.696852	0.465529	0.33155	0.596162	no
XLOC_001593	XLOC_001593	-	CM003114.1:26943717-26956070	CK5	C5	OK	15.0589	20.8216	0.467466	0.886933	0.1031	0.314267	no
XLOC_001594	XLOC_001594	-	CM003114.1:27024745-27027672	CK5	C5	NOTEST	0.218055	1.05823	2.2789	0	1	1	no
XLOC_001595	XLOC_001595	-	CM003114.1:27056983-27062194	CK5	C5	OK	69.9683	84.8177	0.277663	0.589768	0.3485	0.612629	no
XLOC_001596	XLOC_001596	-	CM003114.1:27101293-27112697	CK5	C5	OK	9.90287	7.62117	-0.377834	-0.613606	0.2864	0.550073	no
XLOC_001597	XLOC_001597	-	CM003114.1:27156115-27160038	CK5	C5	OK	3.47877	3.02592	-0.201205	-0.258353	0.63895	0.831129	no
XLOC_001598	XLOC_001598	-	CM003114.1:27168697-27178463	CK5	C5	OK	71.9895	86.6617	0.267608	0.556578	0.37715	0.639158	no
XLOC_001599	XLOC_001599	-	CM003114.1:27220978-27226836	CK5	C5	OK	159.767	107.111	-0.576861	-1.24559	0.0601	0.223824	no
XLOC_001600	XLOC_001600	-	CM003114.1:27524472-27528374	CK5	C5	OK	4.24235	3.02689	-0.487024	-0.502878	0.34925	0.613324	no
XLOC_001601	XLOC_001601	-	CM003114.1:27544680-27547181	CK5	C5	OK	4.08342	5.03432	0.302021	0.390686	0.6776	0.853003	no
XLOC_001602	XLOC_001602	-	CM003114.1:27555110-27561397	CK5	C5	OK	36.6719	64.3137	0.810452	1.5171	0.0091	0.0604134	no
XLOC_001603	XLOC_001603	-	CM003114.1:27632314-27633851	CK5	C5	OK	1.6111	0.56291	-1.51707	-1.10978	0.09955	0.307918	no
XLOC_001604	XLOC_001604	-	CM003114.1:27734384-27739516	CK5	C5	OK	12.7383	5.36376	-1.24786	-2.029	0.00065	0.00805335	yes
XLOC_001605	XLOC_001605	-	CM003114.1:27741746-27745337	CK5	C5	OK	47.025	22.246	-1.07989	-2.28508	0.00085	0.00997338	yes
XLOC_001606	XLOC_001606	-	CM003114.1:27804289-27806822	CK5	C5	OK	120.478	93.8666	-0.360084	-1.05175	0.22305	0.483351	no
XLOC_001607	XLOC_001607	-	CM003114.1:28033551-28062036	CK5	C5	OK	8.12797	9.59028	0.238678	0.419519	0.43005	0.6849	no
XLOC_001608	XLOC_001608	-	CM003114.1:28100900-28106606	CK5	C5	NOTEST	0.96178	0.787179	-0.289014	0	1	1	no
XLOC_001609	XLOC_001609	-	CM003114.1:28116011-28140644	CK5	C5	OK	28.0835	29.5254	0.0722321	0.148195	0.80285	0.917402	no
XLOC_001610	XLOC_001610	-	CM003114.1:28142876-28146270	CK5	C5	OK	28.7014	21.0963	-0.444126	-0.998191	0.2219	0.482013	no
XLOC_001611	XLOC_001611	-	CM003114.1:28155496-28159546	CK5	C5	OK	32.6315	22.5427	-0.533604	-1.02546	0.0806	0.269908	no
XLOC_001612	XLOC_001612	-	CM003114.1:28166217-28176224	CK5	C5	OK	43.1343	57.6045	0.417345	0.809549	0.15415	0.395372	no
XLOC_001613	XLOC_001613	-	CM003114.1:28181580-28187166	CK5	C5	OK	20.9844	28.8076	0.457134	0.9226	0.11765	0.339255	no
XLOC_001614	XLOC_001614	-	CM003114.1:28238803-28264973	CK5	C5	OK	6.00678	9.97607	0.73188	1.38065	0.0182	0.0992515	no
XLOC_001615	XLOC_001615	-	CM003114.1:28265494-28267464	CK5	C5	OK	0.580371	6.44346	3.47279	2.17113	0.1352	0.366979	no
XLOC_001616	XLOC_001616	-	CM003114.1:28422269-28432151	CK5	C5	OK	94.6839	62.0294	-0.610167	-0.639687	0.35085	0.614867	no
XLOC_001617	XLOC_001617	-	CM003114.1:28465694-28470513	CK5	C5	OK	4.41224	4.21384	-0.0663759	-0.0920568	0.86665	0.946112	no
XLOC_001618	XLOC_001618	-	CM003114.1:28491319-28496116	CK5	C5	OK	4.0442	7.80591	0.948711	1.1758	0.0399	0.170725	no
XLOC_001619	XLOC_001619	-	CM003114.1:28507647-28510247	CK5	C5	OK	4.64459	2.25089	-1.04505	-0.970522	0.11375	0.332876	no
XLOC_001620	XLOC_001620	-	CM003114.1:28512236-28518796	CK5	C5	OK	8.6569	12.8369	0.568372	1.07951	0.0602	0.224076	no
XLOC_001621	XLOC_001621	-	CM003114.1:28519869-28520958	CK5	C5	OK	606.752	331.769	-0.87093	-2.20633	0.0077	0.0535492	no
XLOC_001622	XLOC_001622	-	CM003114.1:28578836-28588722	CK5	C5	OK	3.71164	2.34231	-0.664123	-0.560571	0.33945	0.603856	no
XLOC_001623	XLOC_001623	-	CM003114.1:28590880-28591928	CK5	C5	OK	5.44987	6.14846	0.174004	0.239078	0.78735	0.91002	no
XLOC_001624	XLOC_001624	-	CM003114.1:28611147-28613021	CK5	C5	OK	234.308	144.218	-0.700153	-1.38674	0.0205	0.107914	no
XLOC_001625	XLOC_001625	-	CM003114.1:28696000-28700823	CK5	C5	OK	72.6192	56.6226	-0.358973	-0.703502	0.2156	0.47463	no
XLOC_001626	XLOC_001626	-	CM003114.1:28725266-28726832	CK5	C5	OK	19.202	25.0278	0.38228	0.756383	0.24135	0.502671	no
XLOC_001627	XLOC_001627	-	CM003114.1:28739315-28961337	CK5	C5	OK	163.703	131.326	-0.317924	-0.447022	0.4598	0.708751	no
XLOC_001628	XLOC_001628	-	CM003114.1:28966096-28969095	CK5	C5	OK	7.27384	5.70449	-0.35062	-0.411508	0.4415	0.69429	no
XLOC_001629	XLOC_001629	-	CM003114.1:28988660-28989919	CK5	C5	OK	44.2948	19.5453	-1.18031	-1.20366	0.0201	0.106428	no
XLOC_001630	XLOC_001630	-	CM003114.1:29222854-29225422	CK5	C5	OK	10.8692	10.3371	-0.0724044	-0.0834481	0.8952	0.958125	no
XLOC_001631	XLOC_001631	-	CM003114.1:29324642-29328476	CK5	C5	OK	54.7716	9.31307	-2.5561	-4.23556	5e-05	0.000923065	yes
XLOC_001632	XLOC_001632	-	CM003114.1:29361370-29362866	CK5	C5	NOTEST	0	0	0	0	1	1	no
XLOC_001633	XLOC_001633	-	CM003114.1:29370672-29373375	CK5	C5	OK	11.4538	14.7302	0.362956	0.710789	0.3241	0.588858	no
XLOC_001634	XLOC_001634	-	CM003114.1:29380964-29383273	CK5	C5	OK	13.4215	28.2575	1.07409	2.03834	0.0099	0.0642777	no
XLOC_001635	XLOC_001635	-	CM003114.1:29408133-29413889	CK5	C5	OK	8.75573	8.10117	-0.112096	-0.187502	0.73605	0.884366	no
XLOC_001636	XLOC_001636	-	CM003114.1:29465018-29472704	CK5	C5	OK	10.662	13.8902	0.381589	0.663193	0.24895	0.510258	no
XLOC_001637	XLOC_001637	-	CM003114.1:29487286-29491017	CK5	C5	OK	20.0642	4.65117	-2.10896	-0.684596	0.47545	0.720844	no
XLOC_001638	XLOC_001638	-	CM003114.1:29558864-29563834	CK5	C5	NOTEST	1.95759	1.08858	-0.846625	0	1	1	no
XLOC_001639	XLOC_001639	-	CM003114.1:29563953-29567406	CK5	C5	OK	13.6964	15.6193	0.189527	0.344715	0.52125	0.754663	no
XLOC_001640	XLOC_001640	-	CM003114.1:29654399-29667750	CK5	C5	OK	4.16703	4.0951	-0.0251203	-0.0313328	0.9528	0.981321	no
XLOC_001641	XLOC_001641	-	CM003114.1:29671833-29679765	CK5	C5	OK	15.4251	12.7	-0.28045	-0.500808	0.4071	0.665686	no
XLOC_001642	XLOC_001642	-	CM003114.1:29680719-29686443	CK5	C5	OK	51.5048	47.8207	-0.107071	-0.220454	0.7077	0.869557	no
XLOC_001643	XLOC_001643	-	CM003114.1:29701826-29711128	CK5	C5	OK	6.06679	10.7376	0.823661	1.39308	0.02685	0.130198	no
XLOC_001644	XLOC_001644	-	CM003114.1:29718985-29722423	CK5	C5	NOTEST	0.767815	0.705474	-0.122167	0	1	1	no
XLOC_001645	XLOC_001645	-	CM003114.1:29776728-29780913	CK5	C5	OK	12.2664	10.2716	-0.256043	-0.43572	0.4613	0.709966	no
XLOC_001646	XLOC_001646	-	CM003114.1:29795694-29796778	CK5	C5	OK	2.68591	1.27568	-1.07415	-1.03797	0.23165	0.49245	no
XLOC_001647	XLOC_001647	-	CM003114.1:29799812-29821632	CK5	C5	OK	6.37999	10.0905	0.66137	1.11458	0.04755	0.191871	no
XLOC_001648	XLOC_001648	-	CM003114.1:29842276-29845884	CK5	C5	OK	215.445	432.546	1.00554	1.85007	0.0017	0.0171969	yes
XLOC_001649	XLOC_001649	-	CM003114.1:29929924-29959795	CK5	C5	NOTEST	0.154252	0.65845	2.09379	0	1	1	no
XLOC_001650	XLOC_001650	-	CM003114.1:30015413-30019173	CK5	C5	OK	84.2155	81.9974	-0.0385075	-0.0950307	0.8962	0.958521	no
XLOC_001651	XLOC_001651	-	CM003114.1:30272014-30381923	CK5	C5	OK	5.56448	2.45125	-1.18273	-0.767141	0.1138	0.332954	no
XLOC_001652	XLOC_001652	-	CM003114.1:30441912-30459810	CK5	C5	OK	16.3142	24.6886	0.597719	0.494693	0.41985	0.676502	no
XLOC_001653	XLOC_001653	-	CM003114.1:30441912-30459810	CK5	C5	OK	3.31734	6.64012	1.00118	0.492799	0.3828	0.644288	no
XLOC_001654	XLOC_001654	-	CM003114.1:30460705-30462879	CK5	C5	OK	87.181	43.765	-0.994237	-2.23513	0.00095	0.0108995	no
XLOC_001655	XLOC_001655	-	CM003114.1:30494643-30521203	CK5	C5	OK	5.02839	8.50722	0.758591	0.977697	0.07065	0.248377	no
XLOC_001656	XLOC_001656	-	CM003114.1:30527561-30532161	CK5	C5	OK	5.91553	5.86704	-0.0118752	-0.0134317	0.981	0.992141	no
XLOC_001657	XLOC_001657	-	CM003114.1:30555614-30562719	CK5	C5	OK	22.1592	32.9591	0.572772	0.955889	0.0905	0.29022	no
XLOC_001658	XLOC_001658	-	CM003114.1:30563451-30568197	CK5	C5	OK	2.72725	2.14932	-0.343563	-0.147949	0.7907	0.911632	no
XLOC_001659	XLOC_001659	-	CM003114.1:30569381-30571325	CK5	C5	OK	142.964	86.5546	-0.723966	-1.97135	0.0154	0.0882138	no
XLOC_001660	XLOC_001660	-	CM003114.1:30586607-30591425	CK5	C5	OK	1.19466	2.08527	0.803637	0.828519	0.14545	0.382551	no
XLOC_001661	XLOC_001661	-	CM003114.1:30593186-30600827	CK5	C5	OK	8.04724	9.56805	0.249732	0.418796	0.5656	0.785163	no
XLOC_001662	XLOC_001662	-	CM003114.1:30613901-30619698	CK5	C5	OK	12.9962	16.9815	0.385876	0.688233	0.21795	0.477358	no
XLOC_001663	XLOC_001663	-	CM003114.1:30654732-30657350	CK5	C5	OK	33.4073	28.5495	-0.226699	-0.331285	0.5492	0.774117	no
XLOC_001664	XLOC_001664	-	CM003114.1:30659475-30662266	CK5	C5	OK	14.196	10.2761	-0.466194	-0.636378	0.237	0.498078	no
XLOC_001665	XLOC_001665	-	CM003114.1:30666228-30669404	CK5	C5	NOTEST	0.175263	0.0324653	-2.43255	0	1	1	no
XLOC_001666	XLOC_001666	-	CM003114.1:30727467-30736492	CK5	C5	OK	43.485	26.6621	-0.705729	-1.27366	0.0715	0.250267	no
XLOC_001667	XLOC_001667	-	CM003114.1:30785130-30791671	CK5	C5	OK	6.89	11.5356	0.743518	1.29376	0.02385	0.119943	no
XLOC_001668	XLOC_001668	-	CM003114.1:30871811-30872974	CK5	C5	NOTEST	0.0890311	0.174486	0.97073	0	1	1	no
XLOC_001669	XLOC_001669	-	CM003114.1:30873670-30876507	CK5	C5	NOTEST	0	0.618721	inf	0	1	1	no
XLOC_001670	XLOC_001670	-	CM003114.1:30885188-30889849	CK5	C5	OK	5.75413	1.75339	-1.71445	-1.77005	0.00455	0.0363022	yes
XLOC_001671	XLOC_001671	-	CM003114.1:30964792-30967027	CK5	C5	OK	9.04429	25.9112	1.5185	2.03936	0.00035	0.00487017	yes
XLOC_001672	XLOC_001672	-	CM003114.1:30998087-31000529	CK5	C5	NOTEST	0.489933	0.408912	-0.260794	0	1	1	no
XLOC_001673	XLOC_001673	-	CM003114.1:31102417-31105992	CK5	C5	OK	4.91621	5.88254	0.258893	0.406624	0.4671	0.714443	no
XLOC_001674	XLOC_001674	-	CM003114.1:31108496-31110107	CK5	C5	OK	7.63736	6.13797	-0.315314	-0.559355	0.49645	0.736742	no
XLOC_001675	XLOC_001675	-	CM003114.1:31110796-31111450	CK5	C5	NOTEST	0.903334	1.67541	0.891183	0	1	1	no
XLOC_001676	XLOC_001676	-	CM003114.1:31123705-31131687	CK5	C5	OK	4.68659	5.18897	0.14691	0.21653	0.70235	0.866693	no
XLOC_001677	XLOC_001677	-	CM003114.1:31151291-31154325	CK5	C5	OK	24.3987	15.3364	-0.669848	-1.40462	0.043	0.179457	no
XLOC_001678	XLOC_001678	-	CM003114.1:31180663-31195245	CK5	C5	OK	7.16032	12.1505	0.762919	1.44196	0.01175	0.0727261	no
XLOC_001679	XLOC_001679	-	CM003114.1:31225470-31229621	CK5	C5	OK	1.65144	2.21289	0.42221	0.36484	0.52975	0.760647	no
XLOC_001680	XLOC_001680	-	CM003114.1:31230454-31234559	CK5	C5	OK	42.3748	60.9851	0.52525	0.975817	0.07325	0.254151	no
XLOC_001681	XLOC_001681	-	CM003114.1:31265267-31269030	CK5	C5	OK	38.1276	49.8453	0.386622	0.737563	0.19785	0.453709	no
XLOC_001682	XLOC_001682	-	CM003114.1:31269640-31273406	CK5	C5	OK	1.16722	2.86842	1.29718	1.15501	0.0289	0.13702	no
XLOC_001683	XLOC_001683	-	CM003114.1:31273682-31279011	CK5	C5	OK	1.83717	4.23696	1.20554	1.19055	0.02385	0.119943	no
XLOC_001684	XLOC_001684	-	CM003114.1:31285521-31287813	CK5	C5	OK	15.4152	23.1861	0.588907	1.24241	0.13955	0.373722	no
XLOC_001685	XLOC_001685	-	CM003114.1:31558994-31560357	CK5	C5	NOTEST	0.942697	1.39127e-05	-16.0481	0	1	1	no
XLOC_001686	XLOC_001686	-	CM003114.1:31581740-31588709	CK5	C5	OK	6.26778	9.31764	0.57201	0.936672	0.0939	0.297093	no
XLOC_001687	XLOC_001687	-	CM003114.1:31658601-31664362	CK5	C5	OK	4.126	3.21016	-0.362096	-0.213537	0.7128	0.872276	no
XLOC_001688	XLOC_001688	-	CM003114.1:31670985-31677491	CK5	C5	OK	114.623	72.907	-0.652764	-1.25697	0.0349	0.156087	no
XLOC_001689	XLOC_001689	-	CM003114.1:31698281-31706261	CK5	C5	OK	6.58436	10.8137	0.715743	0.525247	0.31165	0.576174	no
XLOC_001690	XLOC_001690	-	CM003114.1:31709011-31724286	CK5	C5	OK	9.36226	6.89653	-0.440986	-0.439533	0.4434	0.695776	no
XLOC_001691	XLOC_001691	-	CM003114.1:31726243-31739885	CK5	C5	OK	20.0173	17.8696	-0.163743	-0.0702848	0.89215	0.956777	no
XLOC_001692	XLOC_001692	-	CM003114.1:31776442-31778285	CK5	C5	OK	24.3234	12.3239	-0.980883	-1.74527	0.00285	0.0254747	no
XLOC_001693	XLOC_001693	-	CM003114.1:31783887-31790077	CK5	C5	OK	54.203	42.9875	-0.334454	-0.641837	0.2706	0.533302	no
XLOC_001694	XLOC_001694	-	CM003114.1:32012362-32013593	CK5	C5	OK	223.153	160.409	-0.476285	-1.04196	0.1111	0.328262	no
XLOC_001695	XLOC_001695	-	CM003114.1:32103246-32104183	CK5	C5	NOTEST	0	0	0	0	1	1	no
XLOC_001696	XLOC_001696	-	CM003114.1:32179016-32241302	CK5	C5	OK	20.6328	14.3883	-0.520038	-0.621531	0.28225	0.54572	no
XLOC_001697	XLOC_001697	-	CM003114.1:32241540-32306794	CK5	C5	OK	32.9412	20.1626	-0.708211	-1.41295	0.02375	0.119595	no
XLOC_001698	XLOC_001698	-	CM003114.1:32467591-32778093	CK5	C5	OK	7.44519	7.82279	0.0713753	0.057684	0.89775	0.959193	no
XLOC_001699	XLOC_001699	-	CM003114.1:32467591-32778093	CK5	C5	OK	9.79542	17.9461	0.873489	0.38303	0.478	0.722795	no
XLOC_001700	XLOC_001700	-	CM003114.1:32467591-32778093	CK5	C5	OK	0	8.03973	inf	#NAME?	0.0643	0.233832	no
XLOC_001701	XLOC_001701	-	CM003114.1:32467591-32778093	CK5	C5	OK	2.66081	13.2976	2.32123	0.668604	0.32615	0.590877	no
XLOC_001702	XLOC_001702	-	CM003114.1:32467591-32778093	CK5	C5	OK	1.43999	2.10179	0.545559	0.0510333	0.78595	0.909305	no
XLOC_001703	XLOC_001703	-	CM003114.1:33139247-33162974	CK5	C5	OK	59.4467	14.7045	-2.01534	-2.10541	0.0002	0.00306203	yes
XLOC_001704	XLOC_001704	-	CM003114.1:33210319-33215824	CK5	C5	OK	21.6704	18.7806	-0.206478	-0.380486	0.5093	0.746034	no
XLOC_001705	XLOC_001705	-	CM003114.1:33219495-33220243	CK5	C5	NOTEST	0.138642	0	#NAME?	0	1	1	no
XLOC_001706	XLOC_001706	-	CM003114.1:33238130-33243385	CK5	C5	OK	24.11	45.3768	0.91232	1.77549	0.00415	0.0338888	no
XLOC_001707	XLOC_001707	-	CM003114.1:33249737-33340500	CK5	C5	OK	4.97767	2.72296	-0.870296	-0.649527	0.38145	0.643084	no
XLOC_001708	XLOC_001708	-	CM003114.1:33249737-33340500	CK5	C5	OK	0.713776	2.12388	1.57316	0.508845	0.2995	0.56382	no
XLOC_001709	XLOC_001709	-	CM003114.1:33486658-33488945	CK5	C5	OK	1.98572	2.27467	0.195999	0.209204	0.7669	0.899958	no
XLOC_001710	XLOC_001710	-	CM003114.1:33578265-33580440	CK5	C5	NOTEST	1.24433	0.515979	-1.26998	0	1	1	no
XLOC_001711	XLOC_001711	-	CM003114.1:33605192-33612251	CK5	C5	OK	2.58078	4.28638	0.731952	1.16923	0.0641	0.23338	no
XLOC_001712	XLOC_001712	-	CM003114.1:33647532-33652552	CK5	C5	OK	5.6362	1.59972	-1.81691	-1.21852	0.077	0.262332	no
XLOC_001713	XLOC_001713	-	CM003114.1:33663226-33691278	CK5	C5	OK	8.89628	6.89667	-0.367302	-0.412128	0.46915	0.716024	no
XLOC_001714	XLOC_001714	-	CM003114.1:33691665-33698906	CK5	C5	OK	34.6377	32.2654	-0.102355	-0.202014	0.72435	0.878221	no
XLOC_001715	XLOC_001715	-	CM003114.1:33718371-33722913	CK5	C5	OK	24.2472	21.5744	-0.168495	-0.299903	0.6065	0.811363	no
XLOC_001716	XLOC_001716	-	CM003114.1:33723344-33733739	CK5	C5	OK	9.18649	5.87233	-0.645582	-0.678336	0.216	0.475075	no
XLOC_001717	XLOC_001717	-	CM003114.1:33735356-33743934	CK5	C5	OK	4.48024	7.40289	0.724514	1.09577	0.0454	0.186068	no
XLOC_001718	XLOC_001718	-	CM003114.1:33939623-33944727	CK5	C5	OK	12.7295	12.7616	0.00364062	0.0067741	0.99155	0.996018	no
XLOC_001719	XLOC_001719	-	CM003114.1:33963120-33969232	CK5	C5	OK	17.772	18.1827	0.0329593	0.0616984	0.9158	0.966648	no
XLOC_001720	XLOC_001720	-	CM003114.1:33969994-33976261	CK5	C5	OK	20.5823	19.715	-0.0621111	-0.112358	0.8457	0.93686	no
XLOC_001721	XLOC_001721	-	CM003114.1:33980062-33983090	CK5	C5	OK	17.8889	19.1404	0.0975614	0.158471	0.7854	0.909039	no
XLOC_001722	XLOC_001722	-	CM003114.1:33985076-33990807	CK5	C5	OK	7.91388	5.31513	-0.57428	-0.612148	0.2328	0.49367	no
XLOC_001723	XLOC_001723	-	CM003114.1:33999508-34007444	CK5	C5	OK	4.73306	8.19278	0.791578	1.24793	0.0292	0.138027	no
XLOC_001724	XLOC_001724	-	CM003114.1:34013924-34018485	CK5	C5	OK	128.125	169.376	0.402686	0.756894	0.19705	0.452718	no
XLOC_001725	XLOC_001725	-	CM003114.1:34031574-34036853	CK5	C5	OK	4.69151	3.57502	-0.392101	-0.178044	0.7325	0.88259	no
XLOC_001726	XLOC_001726	-	CM003114.1:34056603-34059708	CK5	C5	OK	16.2661	11.9183	-0.448686	-0.839625	0.2307	0.491417	no
XLOC_001727	XLOC_001727	-	CM003114.1:34120068-34135580	CK5	C5	OK	1.68367	1.71483	0.0264603	0.0211121	0.9727	0.989064	no
XLOC_001728	XLOC_001728	-	CM003114.1:34141681-34146551	CK5	C5	OK	56.3601	28.6135	-0.977979	-0.8234	0.15555	0.397392	no
XLOC_001729	XLOC_001729	-	CM003114.1:34146881-34152608	CK5	C5	OK	6.13022	4.24375	-0.530599	-0.59948	0.26925	0.53189	no
XLOC_001730	XLOC_001730	-	CM003114.1:34182981-34187769	CK5	C5	OK	18.6235	22.5306	0.27476	0.593092	0.36175	0.625228	no
XLOC_001731	XLOC_001731	-	CM003114.1:34238092-34242583	CK5	C5	OK	20.7667	22.2127	0.0971102	0.201379	0.764	0.898462	no
XLOC_001732	XLOC_001732	-	CM003114.1:34255838-34257051	CK5	C5	OK	8.66074	2.74521	-1.65757	-2.24092	0.0108	0.0684588	no
XLOC_001733	XLOC_001733	-	CM003114.1:34264042-34265134	CK5	C5	NOTEST	1.85517	0.164571	-3.49477	0	1	1	no
XLOC_001734	XLOC_001734	-	CM003114.1:34294786-34295646	CK5	C5	NOTEST	1.08126	0.657187	-0.718333	0	1	1	no
XLOC_001735	XLOC_001735	-	CM003114.1:34298134-34302175	CK5	C5	NOTEST	0	0.403003	inf	0	1	1	no
XLOC_001736	XLOC_001736	-	CM003114.1:34310816-34324465	CK5	C5	OK	53.1613	53.9991	0.0225598	0.0403469	0.94515	0.978245	no
XLOC_001737	XLOC_001737	-	CM003114.1:34324953-34331883	CK5	C5	OK	5621.21	1032.45	-2.44481	-0.88144	0.1428	0.37855	no
XLOC_001738	XLOC_001738	-	CM003114.1:34439520-34446833	CK5	C5	OK	2.9546	11.7432	1.99079	2.69871	5e-05	0.000923065	yes
XLOC_001739	XLOC_001739	-	CM003114.1:34456305-34461802	CK5	C5	OK	75.3175	38.9973	-0.949612	-2.09302	0.00145	0.0152036	no
XLOC_001740	XLOC_001740	-	CM003114.1:34465282-34468371	CK5	C5	NOTEST	0.586764	0.366334	-0.67962	0	1	1	no
XLOC_001741	XLOC_001741	-	CM003114.1:34482259-34486727	CK5	C5	OK	5.87256	13.259	1.17491	1.87437	0.0019	0.0187048	yes
XLOC_001742	XLOC_001742	-	CM003114.1:34487134-34491339	CK5	C5	OK	5.06945	6.73347	0.409521	0.637255	0.4231	0.679195	no
XLOC_001743	XLOC_001743	-	CM003114.1:34491688-34496618	CK5	C5	OK	3.95942	7.01847	0.825866	1.01495	0.07275	0.25303	no
XLOC_001744	XLOC_001744	-	CM003114.1:34563177-34566689	CK5	C5	OK	80.7381	54.875	-0.557101	-1.22351	0.05395	0.208617	no
XLOC_001745	XLOC_001745	-	CM003114.1:34593977-34603696	CK5	C5	OK	7.60584	6.71497	-0.179726	-0.193992	0.72225	0.877124	no
XLOC_001746	XLOC_001746	-	CM003114.1:34619755-34627906	CK5	C5	OK	7.0423	7.81175	0.149598	0.21226	0.6983	0.864581	no
XLOC_001747	XLOC_001747	-	CM003114.1:34636609-34638092	CK5	C5	OK	977.894	561.616	-0.800095	-1.60884	0.0276	0.132701	no
XLOC_001748	XLOC_001748	-	CM003114.1:34661938-34663364	CK5	C5	NOTEST	1.3858	0.247528	-2.48505	0	1	1	no
XLOC_001749	XLOC_001749	-	CM003114.1:34731585-34734845	CK5	C5	OK	631.029	332.971	-0.922309	-1.29572	0.0256	0.125956	no
XLOC_001750	XLOC_001750	-	CM003114.1:34737950-34743005	CK5	C5	OK	7.00623	4.7833	-0.550632	-0.677395	0.2556	0.517082	no
XLOC_001751	XLOC_001751	-	CM003114.1:34747706-34751469	CK5	C5	OK	35.8616	25.4518	-0.494674	-0.890479	0.1214	0.34527	no
XLOC_001752	XLOC_001752	-	CM003114.1:34753001-34767912	CK5	C5	OK	0.883292	3.5085	1.98989	1.72724	0.0064	0.0467093	yes
XLOC_001753	XLOC_001753	-	CM003114.1:34770025-34775533	CK5	C5	OK	13.0064	10.5616	-0.300398	-0.456843	0.4346	0.688676	no
XLOC_001754	XLOC_001754	-	CM003114.1:34862655-34869510	CK5	C5	OK	21.9937	22.291	0.0193723	0.0394515	0.9451	0.978223	no
XLOC_001755	XLOC_001755	-	CM003114.1:34907550-34908150	CK5	C5	NOTEST	1.46668	0.938704	-0.643808	0	1	1	no
XLOC_001756	XLOC_001756	-	CM003114.1:34909091-34910490	CK5	C5	NOTEST	0.0770815	0	#NAME?	0	1	1	no
XLOC_001757	XLOC_001757	-	CM003114.1:34917087-34920005	CK5	C5	NOTEST	2.41756	0.623299	-1.95556	0	1	1	no
XLOC_001758	XLOC_001758	-	CM003114.1:34923422-34931760	CK5	C5	OK	1.88849	1.98757	0.0737663	0.033499	0.95765	0.983231	no
XLOC_001759	XLOC_001759	-	CM003114.1:35120692-35192400	CK5	C5	NOTEST	0.154641	1.56211	3.3365	0	1	1	no
XLOC_001760	XLOC_001760	-	CM003114.1:35221592-35227644	CK5	C5	OK	24.2155	28.3097	0.225366	0.275802	0.6161	0.817302	no
XLOC_001761	XLOC_001761	-	CM003114.1:35229617-35230609	CK5	C5	OK	100.863	35.8842	-1.49098	-10.557	0.0797	0.268012	no
XLOC_001762	XLOC_001762	-	CM003114.1:35230800-35233010	CK5	C5	OK	38.9626	34.6814	-0.167928	-0.387005	0.5715	0.789049	no
XLOC_001763	XLOC_001763	-	CM003114.1:35432961-35450311	CK5	C5	NOTEST	0	0	0	0	1	1	no
XLOC_001764	XLOC_001764	-	CM003114.1:35432961-35450311	CK5	C5	NOTEST	1.98957	0	#NAME?	0	1	1	no
XLOC_001765	XLOC_001765	-	CM003114.1:35457542-35463079	CK5	C5	OK	2.07041	0	#NAME?	#NAME?	5e-05	0.000923065	yes
XLOC_001766	XLOC_001766	-	CM003114.1:35562673-35563421	CK5	C5	NOTEST	0	0	0	0	1	1	no
XLOC_001767	XLOC_001767	-	CM003114.1:35598174-35647193	CK5	C5	OK	51.0241	36.1824	-0.495892	-0.825072	0.25515	0.516614	no
XLOC_001768	XLOC_001768	-	CM003114.1:35662901-35667373	CK5	C5	OK	109.412	71.4748	-0.614265	-1.22318	0.0418	0.17608	no
XLOC_001769	XLOC_001769	-	CM003114.1:35688886-35693518	CK5	C5	OK	11.7077	18.318	0.645803	1.08334	0.06345	0.231851	no
XLOC_001770	XLOC_001770	-	CM003114.1:35693855-35698049	CK5	C5	OK	18.6608	16.3371	-0.19186	-0.363882	0.5349	0.764284	no
XLOC_001771	XLOC_001771	-	CM003114.1:35704847-35721542	CK5	C5	OK	20.1939	19.7283	-0.0336482	-0.0448008	0.94215	0.977119	no
XLOC_001772	XLOC_001772	-	CM003114.1:35704847-35721542	CK5	C5	OK	6.38176	9.39265	0.557578	0.699658	0.2759	0.539057	no
XLOC_001773	XLOC_001773	-	CM003114.1:35726758-35740103	CK5	C5	OK	7.14397	9.41938	0.398907	0.80245	0.17085	0.418599	no
XLOC_001774	XLOC_001774	-	CM003114.1:35740873-35744318	CK5	C5	OK	118.869	57.1352	-1.05693	-1.75859	0.00255	0.0234006	yes
XLOC_001775	XLOC_001775	-	CM003114.1:35744621-35751923	CK5	C5	OK	32.465	33.7692	0.0568241	0.112069	0.84075	0.934744	no
XLOC_001776	XLOC_001776	-	CM003114.1:35765137-35769488	CK5	C5	NOTEST	0.165743	0.196864	0.248247	0	1	1	no
XLOC_001777	XLOC_001777	-	CM003114.1:35804026-35807473	CK5	C5	OK	28.0184	26.5059	-0.0800607	-0.154277	0.79085	0.911709	no
XLOC_001778	XLOC_001778	-	CM003114.1:35807920-35812710	CK5	C5	OK	14.5517	12.2414	-0.249414	-0.482808	0.4203	0.676884	no
XLOC_001779	XLOC_001779	-	CM003114.1:35871406-35888858	CK5	C5	OK	7.79496	17.7402	1.18641	2.10503	0.0003	0.00429037	yes
XLOC_001780	XLOC_001780	-	CM003114.1:35895729-35978281	CK5	C5	NOTEST	1.80873	0.305887	-2.5639	0	1	1	no
XLOC_001781	XLOC_001781	-	CM003114.1:35895729-35978281	CK5	C5	OK	4.28939	5.31665	0.309746	0.516692	0.3681	0.63098	no
XLOC_001782	XLOC_001782	-	CM003114.1:35992415-36000191	CK5	C5	OK	4.79045	4.84245	0.0155747	0.0210455	0.9728	0.9891	no
XLOC_001783	XLOC_001783	-	CM003114.1:36004532-36010940	CK5	C5	OK	1.2347	2.01971	0.709982	0.326856	0.5672	0.786201	no
XLOC_001784	XLOC_001784	-	CM003114.1:36019915-36021281	CK5	C5	OK	16.1469	34.5843	1.09886	1.22202	0.0479	0.192816	no
XLOC_001785	XLOC_001785	-	CM003114.1:36033409-36041981	CK5	C5	OK	105.589	86.4905	-0.287842	-0.574697	0.3439	0.608291	no
XLOC_001786	XLOC_001786	-	CM003114.1:36085122-36091547	CK5	C5	OK	15.8828	13.5444	-0.229775	-0.397621	0.47395	0.719703	no
XLOC_001787	XLOC_001787	-	CM003114.1:36092244-36103906	CK5	C5	OK	1.94421	3.18169	0.710611	0.92827	0.10555	0.318694	no
XLOC_001788	XLOC_001788	-	CM003114.1:36127479-36128297	CK5	C5	NOTEST	0	0.103381	inf	0	1	1	no
XLOC_001789	XLOC_001789	-	CM003114.1:36139548-36143063	CK5	C5	OK	113.729	96.2071	-0.24138	-0.503355	0.413	0.670674	no
XLOC_001790	XLOC_001790	-	CM003114.1:36149318-36153391	CK5	C5	OK	6.69339	9.17879	0.455568	0.815744	0.1903	0.44449	no
XLOC_001791	XLOC_001791	-	CM003114.1:36154056-36158718	CK5	C5	OK	19.7437	40.1851	1.02527	2.03958	0.00055	0.00703557	yes
XLOC_001792	XLOC_001792	-	CM003114.1:36166369-36167190	CK5	C5	NOTEST	1.52668	0.561809	-1.44224	0	1	1	no
XLOC_001793	XLOC_001793	-	CM003114.1:36168997-36174121	CK5	C5	OK	60.1541	41.7569	-0.526647	-0.999098	0.0706	0.248271	no
XLOC_001794	XLOC_001794	-	CM003114.1:36176141-36181632	CK5	C5	OK	8.89802	8.97316	0.0121314	0.019056	0.97475	0.98974	no
XLOC_001795	XLOC_001795	-	CM003114.1:36222675-36226557	CK5	C5	NOTEST	1.7468	0.915359	-0.932306	0	1	1	no
XLOC_001796	XLOC_001796	-	CM003114.1:36269761-36275413	CK5	C5	OK	2.31241	7.72024	1.73925	2.50997	0.00025	0.00368628	yes
XLOC_001797	XLOC_001797	-	CM003114.1:36277499-36280671	CK5	C5	OK	4.42968	3.73311	-0.246827	-0.289373	0.6107	0.813963	no
XLOC_001798	XLOC_001798	-	CM003114.1:36320998-36323011	CK5	C5	OK	46.2063	33.8265	-0.449936	-1.06368	0.12765	0.355046	no
XLOC_001799	XLOC_001799	-	CM003114.1:36462146-36492431	CK5	C5	OK	17.9399	9.59127	-0.90338	-0.902909	0.13445	0.365877	no
XLOC_001800	XLOC_001800	-	CM003114.1:36508954-36527179	CK5	C5	OK	66.2436	67.0376	0.0171895	0.0319426	0.95775	0.98327	no
XLOC_001801	XLOC_001801	-	CM003114.1:36531750-36534708	CK5	C5	NOTEST	1.23789	0.730403	-0.761119	0	1	1	no
XLOC_001802	XLOC_001802	-	CM003114.1:36543251-36554978	CK5	C5	OK	6.85065	13.5312	0.981973	1.86069	0.00275	0.0247916	no
XLOC_001803	XLOC_001803	-	CM003114.1:36562045-36564498	CK5	C5	OK	39.4702	38.5136	-0.035393	-0.0681341	0.90585	0.962503	no
XLOC_001804	XLOC_001804	-	CM003114.1:36568586-36570980	CK5	C5	NOTEST	1.47181	1.58804	0.109655	0	1	1	no
XLOC_001805	XLOC_001805	-	CM003114.1:36593034-36598278	CK5	C5	NOTEST	0.653219	0.837074	0.357789	0	1	1	no
XLOC_001806	XLOC_001806	-	CM003114.1:36608391-36609022	CK5	C5	NOTEST	2.98602	1.92145	-0.636028	0	1	1	no
XLOC_001807	XLOC_001807	-	CM003114.1:36980892-37004000	CK5	C5	OK	65.883	66.2719	0.00849071	0.0133412	0.98345	0.992972	no
XLOC_001808	XLOC_001808	-	CM003114.1:36980892-37004000	CK5	C5	OK	44.0261	50.5363	0.198961	0.231969	0.7532	0.89306	no
XLOC_001809	XLOC_001809	-	CM003114.1:37103678-37105917	CK5	C5	OK	3.52967	6.90524	0.968158	0.880525	0.11485	0.334709	no
XLOC_001810	XLOC_001810	-	CM003114.1:37112018-37114151	CK5	C5	OK	33.927	45.8348	0.434008	0.982592	0.15325	0.393999	no
XLOC_001811	XLOC_001811	-	CM003114.1:37134901-37139399	CK5	C5	OK	32.1312	41.4419	0.367116	0.837189	0.20455	0.462094	no
XLOC_001812	XLOC_001812	-	CM003114.1:37140048-37143141	CK5	C5	OK	37.7982	21.0175	-0.846727	-1.34016	0.01435	0.0838494	no
XLOC_001813	XLOC_001813	-	CM003114.1:37144583-37147250	CK5	C5	NOTEST	0.476175	0.754032	0.663136	0	1	1	no
XLOC_001814	XLOC_001814	-	CM003114.1:37151329-37154531	CK5	C5	OK	17.2153	12.2225	-0.494146	-0.642999	0.23595	0.496915	no
XLOC_001815	XLOC_001815	-	CM003114.1:37155112-37161254	CK5	C5	OK	72.0874	55.4333	-0.378994	-0.727986	0.205	0.462671	no
XLOC_001816	XLOC_001816	-	CM003114.1:37212587-37217217	CK5	C5	OK	6.63025	7.5391	0.18533	0.260108	0.6487	0.836769	no
XLOC_001817	XLOC_001817	-	CM003114.1:37226909-37233495	CK5	C5	OK	73.0769	69.2323	-0.077969	-0.145938	0.79275	0.912615	no
XLOC_001818	XLOC_001818	-	CM003114.1:37419767-37567002	CK5	C5	NOTEST	0.510098	1.06859	1.06686	0	1	1	no
XLOC_001819	XLOC_001819	-	CM003114.1:37419767-37567002	CK5	C5	OK	14.903	1.2849	-3.53588	-0.60805	0.2865	0.550157	no
XLOC_001820	XLOC_001820	-	CM003114.1:37419767-37567002	CK5	C5	OK	3.61918	2.62999	-0.460607	-0.202379	0.82225	0.926422	no
XLOC_001821	XLOC_001821	-	CM003114.1:37567314-37624207	CK5	C5	OK	157.704	27.9956	-2.49395	-3.0823	5e-05	0.000923065	yes
XLOC_001822	XLOC_001822	-	CM003114.1:37794736-37795765	CK5	C5	NOTEST	1.71433	1.55818	-0.137788	0	1	1	no
XLOC_001823	XLOC_001823	-	CM003114.1:37796253-37798509	CK5	C5	OK	1.87112	2.876	0.620164	0.686292	0.38595	0.647098	no
XLOC_001824	XLOC_001824	-	CM003114.1:37808211-37813356	CK5	C5	OK	35.955	39.9267	0.151163	0.314889	0.59425	0.803663	no
XLOC_001825	XLOC_001825	-	CM003114.1:37849498-37850261	CK5	C5	OK	5.46203	8.18945	0.58433	0.80496	0.3859	0.64705	no
XLOC_001826	XLOC_001826	-	CM003114.1:37987857-37990991	CK5	C5	OK	0.744666	3.10151	2.0583	0.587472	0.14355	0.37963	no
XLOC_001827	XLOC_001827	-	CM003114.1:38020396-38023000	CK5	C5	NOTEST	0.51628	0.223274	-1.20934	0	1	1	no
XLOC_001828	XLOC_001828	-	CM003114.1:38033759-38035342	CK5	C5	OK	15.5173	111.55	2.84574	6.09189	5e-05	0.000923065	yes
XLOC_001829	XLOC_001829	-	CM003114.1:38153036-38157459	CK5	C5	OK	104.656	77.5939	-0.431648	-0.863954	0.1424	0.378085	no
XLOC_001830	XLOC_001830	-	CM003114.1:38165820-38170844	CK5	C5	OK	49.3757	39.0395	-0.338867	-0.733196	0.2582	0.519863	no
XLOC_001831	XLOC_001831	-	CM003114.1:38173514-38182752	CK5	C5	OK	26.81	36.6772	0.45211	0.908913	0.11625	0.337027	no
XLOC_001832	XLOC_001832	-	CM003114.1:38183410-38189548	CK5	C5	OK	108.812	96.606	-0.171659	-0.317166	0.576	0.791975	no
XLOC_001833	XLOC_001833	-	CM003114.1:38240870-38244677	CK5	C5	OK	35.1565	29.8555	-0.235796	-0.458274	0.4293	0.684253	no
XLOC_001834	XLOC_001834	-	CM003114.1:38245314-38253092	CK5	C5	OK	73.5684	59.2411	-0.312487	-0.598502	0.29465	0.558854	no
XLOC_001835	XLOC_001835	-	CM003114.1:38293488-38357870	CK5	C5	OK	8.81184	7.43087	-0.245912	-0.114565	0.8327	0.931192	no
XLOC_001836	XLOC_001836	-	CM003114.1:38481180-38484255	CK5	C5	NOTEST	0.950997	0.713304	-0.414924	0	1	1	no
XLOC_001837	XLOC_001837	-	CM003114.1:38505687-38510882	CK5	C5	OK	9.88973	13.7644	0.476942	0.504638	0.33485	0.599398	no
XLOC_001838	XLOC_001838	-	CM003114.1:38518062-38522421	CK5	C5	OK	6.85151	5.27627	-0.376905	-0.527319	0.36045	0.624026	no
XLOC_001839	XLOC_001839	-	CM003114.1:38522535-38600725	CK5	C5	OK	505.053	298.347	-0.759443	-1.40972	0.0807	0.270133	no
XLOC_001840	XLOC_001840	-	CM003114.1:38522535-38600725	CK5	C5	OK	11.5187	10.7104	-0.104964	-0.0472877	0.9458	0.978479	no
XLOC_001841	XLOC_001841	-	CM003114.1:38522535-38600725	CK5	C5	OK	12.9508	15.7693	0.284074	0.139452	0.833	0.93132	no
XLOC_001842	XLOC_001842	-	CM003114.1:38601032-38609340	CK5	C5	OK	14.2352	20.1009	0.497792	0.930583	0.0992	0.30727	no
XLOC_001843	XLOC_001843	-	CM003114.1:38609763-38617389	CK5	C5	OK	6.42335	6.74747	0.071019	0.129429	0.8221	0.926345	no
XLOC_001844	XLOC_001844	-	CM003114.1:38627041-38629407	CK5	C5	OK	23.3823	13.3014	-0.813834	-1.45964	0.0112	0.070273	no
XLOC_001845	XLOC_001845	-	CM003114.1:38644690-38653015	CK5	C5	OK	25.5076	26.8728	0.075219	0.148211	0.7918	0.912157	no
XLOC_001846	XLOC_001846	-	CM003114.1:38668464-38681715	CK5	C5	OK	10.0788	27.0288	1.42318	2.33653	5e-05	0.000923065	yes
XLOC_001847	XLOC_001847	-	CM003114.1:38689722-38690169	CK5	C5	NOTEST	0	8.75784	inf	0	1	1	no
XLOC_001848	XLOC_001848	-	CM003114.1:38697082-38708207	CK5	C5	OK	14.0497	13.021	-0.109703	-0.0971697	0.8496	0.938563	no
XLOC_001849	XLOC_001849	-	CM003114.1:38729908-38736786	CK5	C5	OK	91.9668	54.2345	-0.761903	-1.54383	0.0098	0.0638067	no
XLOC_001850	XLOC_001850	-	CM003114.1:38738077-38744212	CK5	C5	OK	61.8883	44.5515	-0.474192	-0.886876	0.1193	0.341769	no
XLOC_001851	XLOC_001851	-	CM003114.1:38745146-38748217	CK5	C5	OK	22.5553	17.0022	-0.40774	-0.858615	0.2514	0.512742	no
XLOC_001852	XLOC_001852	-	CM003114.1:38748886-38753519	CK5	C5	OK	14.5548	15.4272	0.0839861	0.163621	0.7875	0.910088	no
XLOC_001853	XLOC_001853	-	CM003114.1:38781363-38790194	CK5	C5	OK	12.7101	21.7348	0.774032	1.02282	0.06795	0.242299	no
XLOC_001854	XLOC_001854	-	CM003114.1:38820099-38831819	CK5	C5	NOTEST	0.761172	0	#NAME?	0	1	1	no
XLOC_001855	XLOC_001855	-	CM003114.1:38840785-38850596	CK5	C5	OK	10.7572	12.1493	0.17557	0.279052	0.6436	0.833763	no
XLOC_001856	XLOC_001856	-	CM003114.1:38853503-38858842	CK5	C5	OK	0.907172	4.82374	2.4107	2.6955	0.0001	0.00169616	yes
XLOC_001857	XLOC_001857	-	CM003114.1:38862321-38863307	CK5	C5	OK	8.75635	10.0395	0.197281	0.347332	0.7404	0.886552	no
XLOC_001858	XLOC_001858	-	CM003114.1:38869635-38874443	CK5	C5	OK	18.0082	6.03933	-1.5762	-2.38148	0.0002	0.00306203	yes
XLOC_001859	XLOC_001859	-	CM003114.1:38954447-38954863	CK5	C5	OK	17.769	0.861644	-4.36613	-4.80056	0.23055	0.491224	no
XLOC_001860	XLOC_001860	-	CM003114.1:39151552-39153986	CK5	C5	OK	2.48387	0.127718	-4.28155	-0.638308	0.2012	0.457965	no
XLOC_001861	XLOC_001861	-	CM003114.1:39161157-39164443	CK5	C5	OK	44.3142	68.882	0.636357	0.834994	0.136	0.368188	no
XLOC_001862	XLOC_001862	-	CM003114.1:39166579-39170456	CK5	C5	OK	4.54026	5.81295	0.356497	0.433578	0.4172	0.674304	no
XLOC_001863	XLOC_001863	-	CM003114.1:39171828-39176646	CK5	C5	OK	32.9162	35.7695	0.11993	0.258594	0.6722	0.850069	no
XLOC_001864	XLOC_001864	-	CM003114.1:39187998-39194088	CK5	C5	OK	8.38663	14.4491	0.784819	0.795922	0.13605	0.368252	no
XLOC_001865	XLOC_001865	-	CM003114.1:39194479-39202344	CK5	C5	OK	27.0035	38.2189	0.50114	1.11972	0.0832	0.275361	no
XLOC_001866	XLOC_001866	-	CM003114.1:39207381-39209432	CK5	C5	OK	43.4054	17.6806	-1.29571	-2.75282	0.00055	0.00703557	yes
XLOC_001867	XLOC_001867	-	CM003114.1:39210256-39216691	CK5	C5	OK	2.93437	3.67764	0.325728	0.358316	0.5146	0.749879	no
XLOC_001868	XLOC_001868	-	CM003114.1:39218281-39225816	CK5	C5	OK	24.1415	26.2742	0.122132	0.251586	0.6708	0.849298	no
XLOC_001869	XLOC_001869	-	CM003114.1:39230110-39232943	CK5	C5	NOTEST	0.739901	0.444103	-0.736438	0	1	1	no
XLOC_001870	XLOC_001870	-	CM003114.1:39233591-39236829	CK5	C5	OK	246.327	175.36	-0.490259	-0.963525	0.0931	0.295469	no
XLOC_001871	XLOC_001871	-	CM003114.1:39250854-39252519	CK5	C5	OK	67.7662	77.0309	0.184871	0.355381	0.5321	0.762252	no
XLOC_001872	XLOC_001872	-	CM003114.1:39268808-39269837	CK5	C5	OK	9.79729	14.8264	0.597716	1.08918	0.21955	0.479267	no
XLOC_001873	XLOC_001873	-	CM003114.1:39276976-39285500	CK5	C5	OK	1.55713	2.6321	0.757321	0.433074	0.44345	0.695812	no
XLOC_001874	XLOC_001874	-	CM003114.1:39303353-39305864	CK5	C5	OK	5.44224	22.069	2.01975	2.71054	0.00025	0.00368628	yes
XLOC_001875	XLOC_001875	-	CM003114.1:39317760-39358311	CK5	C5	OK	40.5298	31.1424	-0.380103	-0.751601	0.2062	0.46404	no
XLOC_001876	XLOC_001876	-	CM003114.1:39317760-39358311	CK5	C5	OK	2.9233	0.515217	-2.50435	-0.762186	0.25355	0.514966	no
XLOC_001877	XLOC_001877	-	CM003114.1:39376663-39378238	CK5	C5	OK	153.926	130.12	-0.242392	-0.463515	0.4133	0.670924	no
XLOC_001878	XLOC_001878	-	CM003114.1:39388435-39394392	CK5	C5	OK	14.2516	21.2983	0.579612	1.12569	0.0541	0.208989	no
XLOC_001879	XLOC_001879	-	CM003114.1:39397359-39399945	CK5	C5	OK	7.36942	8.82875	0.260658	0.448616	0.5134	0.749044	no
XLOC_001880	XLOC_001880	-	CM003114.1:39401778-39403529	CK5	C5	OK	1206.14	713.139	-0.758141	-1.97759	0.0194	0.103838	no
XLOC_001881	XLOC_001881	-	CM003114.1:39403664-39407508	CK5	C5	OK	12.4751	10.7233	-0.218302	-0.345557	0.53385	0.763547	no
XLOC_001882	XLOC_001882	-	CM003114.1:39426066-39428054	CK5	C5	NOTEST	0.348388	0.0270201	-3.68859	0	1	1	no
XLOC_001883	XLOC_001883	-	CM003114.1:39456593-39459240	CK5	C5	OK	3.19276	10.0204	1.65007	1.70881	0.0026	0.0237563	yes
XLOC_001884	XLOC_001884	-	CM003114.1:39481970-39495849	CK5	C5	OK	1.67638	2.72272	0.699697	0.694083	0.22815	0.488884	no
XLOC_001885	XLOC_001885	-	CM003114.1:39496101-39513053	CK5	C5	OK	58.5071	53.2651	-0.135421	-0.111631	0.84925	0.93842	no
XLOC_001886	XLOC_001886	-	CM003114.1:39525642-39528176	CK5	C5	OK	86.8707	60.2807	-0.527174	-1.31079	0.07055	0.248168	no
XLOC_001887	XLOC_001887	-	CM003114.1:39529114-39532084	CK5	C5	OK	2.78165	2.78769	0.00312739	0.00365493	0.9876	0.994496	no
XLOC_001888	XLOC_001888	-	CM003114.1:39532974-39537590	CK5	C5	OK	2.44495	2.4586	0.00803032	0.00957121	0.9835	0.992985	no
XLOC_001889	XLOC_001889	-	CM003114.1:39542116-39546421	CK5	C5	OK	1.16198	1.686	0.53702	0.34093	0.58245	0.796152	no
XLOC_001890	XLOC_001890	-	CM003114.1:39857652-39865102	CK5	C5	OK	374.463	46.9877	-2.99447	-3.95519	5e-05	0.000923065	yes
XLOC_001891	XLOC_001891	-	CM003114.1:39873503-39880074	CK5	C5	OK	10.4049	19.8113	0.929059	1.41761	0.01405	0.0825766	no
XLOC_001892	XLOC_001892	-	CM003114.1:39890292-39893103	CK5	C5	OK	47.6521	87.0401	0.869141	1.71671	0.005	0.0389196	no
XLOC_001893	XLOC_001893	-	CM003114.1:39894112-39904861	CK5	C5	OK	171.386	135.174	-0.342435	-0.529391	0.34545	0.609782	no
XLOC_001894	XLOC_001894	-	CM003114.1:39917673-39919592	CK5	C5	OK	28.8305	11.2883	-1.35276	-1.89234	0.00225	0.0212837	yes
XLOC_001895	XLOC_001895	-	CM003114.1:39921701-39929725	CK5	C5	OK	464.441	343.337	-0.435871	-0.778981	0.2438	0.505156	no
XLOC_001896	XLOC_001896	-	CM003114.1:39933384-39937111	CK5	C5	OK	115.672	106.461	-0.119719	-0.234334	0.686	0.857779	no
XLOC_001897	XLOC_001897	-	CM003114.1:39955029-39955489	CK5	C5	NOTEST	0	1.75933	inf	0	1	1	no
XLOC_001898	XLOC_001898	-	CM003114.1:39973436-39985047	CK5	C5	OK	9.12915	11.3976	0.320183	0.583106	0.28125	0.544691	no
XLOC_001899	XLOC_001899	-	CM003114.1:40007762-40010044	CK5	C5	OK	0	2.51445	inf	#NAME?	5e-05	0.000923065	yes
XLOC_001900	XLOC_001900	-	CM003114.1:40013099-40014362	CK5	C5	OK	8.19107	13.4658	0.717175	1.22822	0.1131	0.331783	no
XLOC_001901	XLOC_001901	-	CM003114.1:40014794-40022245	CK5	C5	NOTEST	0.307091	0.860338	1.48624	0	1	1	no
XLOC_001902	XLOC_001902	-	CM003114.1:40069852-40071998	CK5	C5	OK	230.782	23.4937	-3.29618	-7.0048	5e-05	0.000923065	yes
XLOC_001903	XLOC_001903	-	CM003114.1:40074651-40077576	CK5	C5	OK	3.69454	1.5144	-1.28665	-1.10363	0.061	0.225998	no
XLOC_001904	XLOC_001904	-	CM003114.1:40078629-40084727	CK5	C5	OK	50.8966	60.0953	0.239683	0.470004	0.41395	0.67148	no
XLOC_001905	XLOC_001905	-	CM003114.1:40120929-40122186	CK5	C5	OK	6.86022	5.13658	-0.417446	-0.401704	0.43615	0.689963	no
XLOC_001906	XLOC_001906	-	CM003114.1:40201865-40205419	CK5	C5	OK	9.05135	4.48944	-1.0116	-1.44337	0.0141	0.0827921	no
XLOC_001907	XLOC_001907	-	CM003114.1:40258221-40260815	CK5	C5	NOTEST	1.91577	1.68054	-0.189003	0	1	1	no
XLOC_001908	XLOC_001908	-	CM003114.1:40264484-40270120	CK5	C5	OK	1.15692	1.90706	0.721066	0.753013	0.1806	0.431772	no
XLOC_001909	XLOC_001909	-	CM003114.1:40271398-40275452	CK5	C5	OK	4.92321	5.11103	0.0540168	0.0742546	0.90685	0.962892	no
XLOC_001910	XLOC_001910	-	CM003114.1:40295059-40296232	CK5	C5	NOTEST	0	0	0	0	1	1	no
XLOC_001911	XLOC_001911	-	CM003114.1:40377652-40382672	CK5	C5	NOTEST	0.115448	0	#NAME?	0	1	1	no
XLOC_001912	XLOC_001912	-	CM003114.1:40399866-40401687	CK5	C5	NOTEST	0.17062	0.263415	0.62655	0	1	1	no
XLOC_001913	XLOC_001913	-	CM003114.1:40402038-40409171	CK5	C5	OK	14.6358	14.685	0.00484544	0.00541795	0.99325	0.996695	no
XLOC_001914	XLOC_001914	-	CM003114.1:40439842-40442517	CK5	C5	OK	30.9297	24.8235	-0.317288	-0.649245	0.35205	0.61602	no
XLOC_001915	XLOC_001915	-	CM003114.1:40453967-40471507	CK5	C5	OK	196.651	30.1687	-2.70451	-4.62866	5e-05	0.000923065	yes
XLOC_001916	XLOC_001916	-	CM003114.1:40453967-40471507	CK5	C5	OK	23.3685	10.4311	-1.16367	-1.14594	0.07495	0.25786	no
XLOC_001917	XLOC_001917	-	CM003114.1:40477466-40483330	CK5	C5	OK	3.21165	0.104764	-4.93809	-1.46501	0.05815	0.219092	no
XLOC_001918	XLOC_001918	-	CM003114.1:40484673-40491083	CK5	C5	OK	5.17301	11.3906	1.13877	1.65642	0.0073	0.051453	no
XLOC_001919	XLOC_001919	-	CM003114.1:40502076-40505739	CK5	C5	OK	7.48466	6.64404	-0.171877	-0.215048	0.6905	0.86022	no
XLOC_001920	XLOC_001920	-	CM003114.1:40507145-40509018	CK5	C5	OK	4.67214	5.89925	0.336449	0.509171	0.59275	0.802727	no
XLOC_001921	XLOC_001921	-	CM003114.1:40517411-40520208	CK5	C5	OK	15.6896	16.8552	0.10339	0.160237	0.77745	0.905102	no
XLOC_001922	XLOC_001922	-	CM003114.1:40574901-40577614	CK5	C5	OK	2.29081	0.0599111	-5.25689	-2.42788	0.16405	0.409417	no
XLOC_001923	XLOC_001923	-	CM003114.1:40583171-40584489	CK5	C5	OK	2.34716	0	#NAME?	#NAME?	5e-05	0.000923065	yes
XLOC_001924	XLOC_001924	-	CM003114.1:40588626-40589013	CK5	C5	OK	46.39	0	#NAME?	#NAME?	0.0022	0.0209164	yes
XLOC_001925	XLOC_001925	-	CM003114.1:40590615-40593228	CK5	C5	OK	3.92677	0.251868	-3.9626	-3.11713	0.0044	0.035406	yes
XLOC_001926	XLOC_001926	-	CM003114.1:40618806-40620354	CK5	C5	NOTEST	0	0	0	0	1	1	no
XLOC_001927	XLOC_001927	-	CM003114.1:40620404-40621172	CK5	C5	NOTEST	0	0	0	0	1	1	no
XLOC_001928	XLOC_001928	-	CM003114.1:40637300-40909253	CK5	C5	OK	50.6283	40.1131	-0.33587	-0.0982386	0.8809	0.952111	no
XLOC_001929	XLOC_001929	-	CM003114.1:40637300-40909253	CK5	C5	OK	2.95634	4.09797	0.471097	0.0511226	0.8252	0.927753	no
XLOC_001930	XLOC_001930	-	CM003114.1:40637300-40909253	CK5	C5	OK	31.0972	13.408	-1.21369	-0.141276	0.7602	0.896579	no
XLOC_001931	XLOC_001931	-	CM003114.1:40637300-40909253	CK5	C5	OK	2.79617	2.81477	0.00956674	0.000380473	0.15805	0.4011	no
XLOC_001932	XLOC_001932	-	CM003114.1:40637300-40909253	CK5	C5	OK	37.1864	30.481	-0.286864	-0.117022	0.8509	0.939178	no
XLOC_001933	XLOC_001933	-	CM003114.1:40637300-40909253	CK5	C5	OK	32.7873	45.6872	0.478655	0.185864	0.7591	0.896005	no
XLOC_001934	XLOC_001934	-	CM003114.1:40909329-40910735	CK5	C5	OK	1.72069	0.238457	-2.85119	-1.03904	0.2201	0.479899	no
XLOC_001935	XLOC_001935	-	CM003114.1:40911059-40917512	CK5	C5	OK	3.72813	1.44407	-1.36831	-1.27409	0.02235	0.114639	no
XLOC_001936	XLOC_001936	-	CM003114.1:40961760-40966796	CK5	C5	OK	14.9378	0.594201	-4.65188	-0.452562	0.1609	0.405142	no
XLOC_001937	XLOC_001937	-	CM003114.1:40968963-40970880	CK5	C5	OK	4.47945	3.17716	-0.495584	-0.400641	0.52125	0.754663	no
XLOC_001938	XLOC_001938	-	CM003114.1:40972031-40977149	CK5	C5	OK	30.6226	29.6819	-0.0450132	-0.0619523	0.9101	0.964223	no
XLOC_001939	XLOC_001939	-	CM003114.1:40981286-40982124	CK5	C5	NOTEST	0.243293	0.199369	-0.287257	0	1	1	no
XLOC_001940	XLOC_001940	-	CM003114.1:40987805-40994284	CK5	C5	OK	160.201	190.133	0.247125	0.436105	0.42545	0.681122	no
XLOC_001941	XLOC_001941	-	CM003114.1:40994479-40998515	CK5	C5	OK	19.9104	12.8265	-0.634392	-1.05167	0.0617	0.227697	no
XLOC_001942	XLOC_001942	-	CM003114.1:41000214-41003210	CK5	C5	OK	34.347	27.9794	-0.295821	-0.647589	0.33015	0.594742	no
XLOC_001943	XLOC_001943	-	CM003114.1:41011953-41018620	CK5	C5	OK	111.6	147.963	0.406898	0.73951	0.19115	0.445477	no
XLOC_001944	XLOC_001944	-	CM003114.1:41043418-41051770	CK5	C5	OK	13.809	10.5006	-0.395142	-0.357383	0.5233	0.756131	no
XLOC_001945	XLOC_001945	-	CM003114.1:41063686-41067465	CK5	C5	OK	2.16731	3.3015	0.607218	0.763141	0.2644	0.526595	no
XLOC_001946	XLOC_001946	-	CM003114.1:41069641-41073451	CK5	C5	OK	23.9748	25.6757	0.0988852	0.180537	0.7425	0.887617	no
XLOC_001947	XLOC_001947	-	CM003114.1:41097274-41150176	CK5	C5	NOTEST	1.08203	0.898078	-0.268824	0	1	1	no
XLOC_001948	XLOC_001948	-	CM003114.1:41165659-41169958	CK5	C5	OK	2.2372	1.0194	-1.13398	-0.634214	0.2825	0.545954	no
XLOC_001949	XLOC_001949	-	CM003114.1:41174996-41176353	CK5	C5	OK	21.103	8.00157	-1.39909	-1.08087	0.0872	0.283617	no
XLOC_001950	XLOC_001950	-	CM003114.1:41184438-41186936	CK5	C5	OK	10.9269	12.2978	0.170507	0.285011	0.61555	0.816931	no
XLOC_001951	XLOC_001951	-	CM003114.1:41213558-41221412	CK5	C5	OK	34.4081	32.6007	-0.0778468	-0.145003	0.79165	0.912097	no
XLOC_001952	XLOC_001952	-	CM003114.1:41231871-41233565	CK5	C5	OK	4.85081	6.77556	0.482115	0.221495	0.7027	0.866892	no
XLOC_001953	XLOC_001953	-	CM003114.1:41235417-41240403	CK5	C5	OK	124.734	257.384	1.04507	1.80596	0.0015	0.0156047	yes
XLOC_001954	XLOC_001954	-	CM003114.1:41240978-41245048	CK5	C5	OK	2.05229	3.15854	0.622025	0.235997	0.7095	0.870514	no
XLOC_001955	XLOC_001955	-	CM003114.1:41258557-41264720	CK5	C5	OK	134.952	190.855	0.500025	0.909906	0.1333	0.364066	no
XLOC_001956	XLOC_001956	-	CM003114.1:41283444-41292952	CK5	C5	OK	32.0584	67.4102	1.07227	1.71504	0.00295	0.0261613	yes
XLOC_001957	XLOC_001957	-	CM003114.1:41295645-41307071	CK5	C5	OK	37.9233	40.4029	0.0913724	0.158649	0.80635	0.919081	no
XLOC_001958	XLOC_001958	-	CM003114.1:41318418-41321535	CK5	C5	NOTEST	0.519038	0.437517	-0.2465	0	1	1	no
XLOC_001959	XLOC_001959	-	CM003114.1:41322370-41327023	CK5	C5	OK	3.99824	4.90257	0.294172	0.401648	0.4757	0.721036	no
XLOC_001960	XLOC_001960	-	CM003114.1:41330011-41349705	CK5	C5	OK	28.6515	28.6746	0.00116468	0.00211442	0.997	0.998297	no
XLOC_001961	XLOC_001961	-	CM003114.1:41350596-41353619	CK5	C5	OK	72.0576	50.9879	-0.498996	-1.15493	0.08735	0.283918	no
XLOC_001962	XLOC_001962	-	CM003114.1:41354539-41361585	CK5	C5	OK	52.0735	53.9337	0.0506377	0.0998553	0.86155	0.943927	no
XLOC_001963	XLOC_001963	-	CM003114.1:41378786-41382119	CK5	C5	OK	33.3498	20.1831	-0.724527	-1.57112	0.0156	0.0890493	no
XLOC_001964	XLOC_001964	-	CM003114.1:41407105-41412728	CK5	C5	OK	168.241	226.364	0.428111	0.844304	0.24335	0.504705	no
XLOC_001965	XLOC_001965	-	CM003114.1:41430030-41431382	CK5	C5	NOTEST	1.21429	1.59958	0.39758	0	1	1	no
XLOC_001966	XLOC_001966	-	CM003114.1:41432424-41434403	CK5	C5	NOTEST	0.221432	0.200542	-0.142959	0	1	1	no
XLOC_001967	XLOC_001967	-	CM003114.1:41436228-41440507	CK5	C5	OK	73.5603	67.7168	-0.119413	-0.239848	0.6909	0.860449	no
XLOC_001968	XLOC_001968	-	CM003114.1:41442032-41443152	CK5	C5	NOTEST	0.202843	0.108682	-0.900248	0	1	1	no
XLOC_001969	XLOC_001969	-	CM003114.1:41443879-41445979	CK5	C5	OK	11.906	10.4109	-0.193589	-0.217226	0.68385	0.856575	no
XLOC_001970	XLOC_001970	-	CM003114.1:41450852-41455877	CK5	C5	OK	56.5932	45.2315	-0.323303	-0.560851	0.32865	0.593278	no
XLOC_001971	XLOC_001971	-	CM003114.1:41458777-41460071	CK5	C5	OK	26.0854	15.72	-0.730636	-1.02953	0.0592	0.22163	no
XLOC_001972	XLOC_001972	-	CM003114.1:41461678-41467457	CK5	C5	OK	249.599	208.926	-0.256618	-0.426457	0.4651	0.712867	no
XLOC_001973	XLOC_001973	-	CM003114.1:41493838-41501454	CK5	C5	OK	32.1556	22.7929	-0.496489	-0.72468	0.1891	0.442956	no
XLOC_001974	XLOC_001974	-	CM003114.1:41712485-41761319	CK5	C5	OK	12.586	40.2115	1.67579	1.05901	0.19595	0.451394	no
XLOC_001975	XLOC_001975	-	CM003114.1:41772848-41774390	CK5	C5	OK	96.6012	51.6903	-0.902149	-2.3401	0.00375	0.0314137	no
XLOC_001976	XLOC_001976	-	CM003114.1:41788727-41795019	CK5	C5	OK	7.25361	10.7734	0.570699	0.906824	0.09435	0.297976	no
XLOC_001977	XLOC_001977	-	CM003114.1:41802399-41805916	CK5	C5	OK	2.46929	4.01072	0.699767	0.729795	0.1696	0.41688	no
XLOC_001978	XLOC_001978	-	CM003114.1:41806997-41812241	CK5	C5	OK	6.35304	9.81418	0.627419	1.1723	0.0673	0.240831	no
XLOC_001979	XLOC_001979	-	CM003114.1:41829154-41833102	CK5	C5	NOTEST	0.831907	1.03648	0.317196	0	1	1	no
XLOC_001980	XLOC_001980	-	CM003114.1:41859475-41864566	CK5	C5	OK	5.53815	6.82351	0.301109	0.516559	0.3606	0.624154	no
XLOC_001981	XLOC_001981	-	CM003114.1:41865276-41867999	CK5	C5	NOTEST	0.858394	0.848662	-0.0164499	0	1	1	no
XLOC_001982	XLOC_001982	-	CM003114.1:41923565-41948785	CK5	C5	OK	103.563	117.515	0.182337	0.414657	0.5364	0.765281	no
XLOC_001983	XLOC_001983	-	CM003114.1:41958642-41961438	CK5	C5	OK	2.55204	7.34069	1.52426	1.76613	0.00255	0.0234006	yes	cinnamoyl-CoA reductase
XLOC_001984	XLOC_001984	-	CM003114.1:41977509-41980130	CK5	C5	OK	2.40665	0.0828063	-4.86114	-2.38866	0.1642	0.409636	no
XLOC_001985	XLOC_001985	-	CM003114.1:41982939-41985043	CK5	C5	NOTEST	0.0667756	0.165878	1.31273	0	1	1	no
XLOC_001986	XLOC_001986	-	CM003114.1:41996372-41998193	CK5	C5	OK	233.967	201.657	-0.214406	-0.423773	0.4644	0.712347	no
XLOC_001987	XLOC_001987	-	CM003114.1:41999046-42003121	CK5	C5	OK	58.2855	66.1319	0.182211	0.356914	0.5304	0.76108	no
XLOC_001988	XLOC_001988	-	CM003114.1:42003755-42010202	CK5	C5	OK	19.7207	20.0833	0.0262865	0.0499338	0.93175	0.973086	no
XLOC_001989	XLOC_001989	-	CM003114.1:42013134-42018945	CK5	C5	OK	0.517091	2.07078	2.00169	0.600128	0.19935	0.455661	no
XLOC_001990	XLOC_001990	-	CM003114.1:42019169-42021718	CK5	C5	OK	49.8851	59.2237	0.247567	0.591645	0.40445	0.663347	no
XLOC_001991	XLOC_001991	-	CM003114.1:42048686-42050453	CK5	C5	OK	14.7938	11.6416	-0.345702	-0.484951	0.3927	0.653104	no
XLOC_001992	XLOC_001992	-	CM003114.1:42061799-42065578	CK5	C5	OK	55.539	36.4155	-0.608948	-1.10753	0.05375	0.208091	no
XLOC_001993	XLOC_001993	-	CM003114.1:42066042-42071705	CK5	C5	OK	5.4454	10.9711	1.0106	1.77364	0.00265	0.0240975	yes
XLOC_001994	XLOC_001994	-	CM003114.1:42072222-42075272	CK5	C5	OK	3.77195	4.85829	0.365138	0.460532	0.43385	0.688042	no
XLOC_001995	XLOC_001995	-	CM003114.1:42101843-42105844	CK5	C5	OK	41.8213	32.0375	-0.384478	-0.664889	0.2481	0.509405	no
XLOC_001996	XLOC_001996	-	CM003114.1:42107665-42111243	CK5	C5	OK	1.27372	1.75414	0.461719	0.306342	0.6181	0.818543	no
XLOC_001997	XLOC_001997	-	CM003114.1:42131217-42132045	CK5	C5	NOTEST	1.72212	0	#NAME?	0	1	1	no
XLOC_001998	XLOC_001998	-	CM003114.1:42143451-42146325	CK5	C5	OK	8.41611	11.3868	0.436134	0.462863	0.3744	0.636668	no
XLOC_001999	XLOC_001999	-	CM003114.1:42146642-42151907	CK5	C5	OK	8.18051	8.35481	0.0304174	0.0468205	0.93315	0.973623	no
[truncated: 23,068 more rows]
