# Supplementary material for: Combination of iTRAQ proteomics and RNA-seq transcriptomics reveals multiple levels of regulation in phytoplasma-infected Ziziphus jujuba Mill
Source: Hortic Res. 2017 Dec 27;4:17080–. doi: 10.1038/hortres.2017.80 (PMC5744194; doi:10.1038/hortres.2017.80)
Supplement: Supplementary Table S-13 [file hortres201780-s17.xlsx]

## Sheet: T 37WAG vs C 37WAG
Accession	Description	Coverage	Unique Peptides	Peptides	PSMs	AAs	MW [kDa]	calc. pI	C2-1/REF	C2-2/REF	C2-3/REF	average C2	T2-1/REF	T2-2/REF	T2-3/REF	average T2	T2/C2	t test p value	FDR
TCONS_00006390	TCONS_00006390	24.03	4	6	18	233	25.4339	8.92432	0.969264	0.954977	0.938822	0.954355	1.21498	1.18612	1.20942	1.20351	1.26107	3.70359e-05	0.0670785
TCONS_00057818	TCONS_00057818	6.32	1	1	7	174	18.8262	8.63135	0.735571	0.74181	0.757779	0.745053	0.919664	0.920659	0.883758	0.908027	1.21874	0.000296102	0.119005
TCONS_00028053	TCONS_00028053	29.31	2	10	36	406	45.2638	8.07471	0.869326	0.925201	0.924938	0.906488	1.16797	1.23102	1.23363	1.21087	1.33578	0.000428866	0.119005
TCONS_00009657	TCONS_00009657	31.4	5	5	14	293	33.7103	5.36377	0.842514	0.840508	0.867916	0.850313	1.12248	1.1104	1.05224	1.09504	1.28781	0.000472818	0.119005
TCONS_00048737	TCONS_00048737	32.39	14	18	62	599	65.3742	8.99756	0.9368	0.942599	0.980065	0.953155	1.19483	1.18907	1.14295	1.17561	1.23339	0.000474345	0.119005
TCONS_00021694	TCONS_00021694	17.34	17	17	75	1067	118.187	9.30518	0.882793	0.957345	0.963849	0.934662	1.202	1.21959	1.21196	1.21119	1.29585	0.000476264	0.119005
TCONS_00030585	TCONS_00030585	4.92	1	2	16	366	41.2258	7.47412	0.755496	0.733803	0.777615	0.755638	0.959738	1.02081	0.971111	0.983887	1.30206	0.000542554	0.121577
TCONS_00043103	TCONS_00043103	51.96	9	12	32	204	22.958	8.1626	0.993006	0.998351	0.993676	0.995011	1.23902	1.18511	1.1721	1.19874	1.20475	0.000581379	0.12491
TCONS_00033991	TCONS_00033991	72.15	28	29	182	316	35.976	7.63525	0.824177	0.813099	0.874528	0.837268	1.13265	1.13001	1.06992	1.11086	1.32677	0.000603878	0.12491
TCONS_00037739	TCONS_00037739	33.96	1	1	16	53	5.57205	10.2427	0.976484	0.930743	0.921911	0.943046	1.1529	1.17741	1.12655	1.15229	1.22188	0.000731071	0.13081
TCONS_00032345	TCONS_00032345	23.08	15	15	35	572	64.4175	8.1626	0.874609	0.952372	0.949561	0.925514	1.25375	1.17667	1.20785	1.21276	1.31036	0.00106398	0.13081
TCONS_00033060	TCONS_00033060	21.03	6	6	16	390	42.7547	8.98291	0.873715	0.973507	0.915003	0.920742	1.32847	1.22359	1.30756	1.28654	1.39728	0.00106497	0.13081
TCONS_00030565	TCONS_00030565	8.76	2	2	5	194	22.1093	8.44092	0.925609	0.927151	0.862389	0.90505	1.11757	1.09226	1.08426	1.09803	1.21323	0.00121366	0.13081
TCONS_00049097	TCONS_00049097	28.69	4	5	39	251	27.2327	5.61768	0.884494	0.884543	0.950003	0.906347	1.18581	1.16144	1.11081	1.15269	1.2718	0.00136706	0.13081
TCONS_00052666	TCONS_00052666	52.52	22	27	116	615	67.6638	8.14795	0.589568	0.651083	0.60759	0.61608	2.38054	1.81645	1.88406	2.02702	3.29018	0.00139383	0.13081
TCONS_00056430	TCONS_00056430	39.84	10	10	34	374	41.0473	8.82178	0.853578	0.867948	0.895193	0.87224	1.07121	1.10586	1.02891	1.06866	1.22519	0.00150087	0.13081
TCONS_00039859	TCONS_00039859	15.63	2	2	5	128	14.7424	6.18896	0.972615	0.849888	0.838945	0.887149	1.39967	1.6015	1.64149	1.54755	1.74441	0.00156254	0.131303
TCONS_00012116	TCONS_00012116	45.26	1	11	20	285	33.0811	5.12256	0.848745	0.810985		0.829865	1.25886	1.25081		1.25484	1.5121	0.00205692	0.137947
TCONS_00057234	TCONS_00057234	2	1	1	3	350	39.1787	6.53662	1.03644	1.00082	0.995607	1.01095	1.23478	1.30367	1.1975	1.24532	1.23182	0.00223191	0.139009
TCONS_00045927	TCONS_00045927	40.77	16	16	87	466	50.8394	8.33838	1.03088	1.01333	1.07868	1.04096	1.43464	1.2999	1.32643	1.35366	1.30039	0.00236807	0.139078
TCONS_00039470	TCONS_00039470	3.6	1	1	3	222	24.9836	10.3599	1.00087	1.01124	0.973823	0.995312	1.19398	1.28309	1.17897	1.21868	1.22442	0.0028876	0.141304
TCONS_00022156	TCONS_00022156	6.98	3	4	8	587	65.9867	7.25439	0.751928	0.775449	0.807649	0.778342	1.1861	1.12958	1.01367	1.10978	1.42583	0.00339484	0.144701
TCONS_00014601	TCONS_00014601	43.1	11	13	37	348	37.5061	5.22412	0.852758	0.828302	0.924087	0.868382	1.10217	1.04363	1.0899	1.07857	1.24204	0.00340845	0.144701
TCONS_00037310	TCONS_00037310	21.6	3	3	12	162	17.6172	7.28369	0.876282	0.845295	0.904579	0.875385	1.03519	1.09836	1.02019	1.05125	1.2009	0.00394559	0.145338
TCONS_00006370	TCONS_00006370	7.16	3	3	8	433	46.9762	7.23975	0.866631	0.928188	0.937062	0.910627	1.12612	1.1866	1.08366	1.13213	1.24324	0.00398516	0.145482
TCONS_00050812	TCONS_00050812	69.35	32	40	298	434	46.8614	5.60498	0.90096	0.896396	0.976908	0.924755	1.14724	1.12329	1.07939	1.11664	1.2075	0.00426246	0.14601
TCONS_00043226	TCONS_00043226	10.77	1	1	2	130	14.5761	4.64014	0.735496	0.732113		0.733804	0.927591	0.956338		0.941964	1.28367	0.00479916	0.151381
TCONS_00025885	TCONS_00025885	24.28	9	9	42	486	51.4845	8.19189	0.740265	0.701551	0.846017	0.762611	1.53806	1.23427	1.27795	1.35009	1.77036	0.00486964	0.151381
TCONS_00007763	TCONS_00007763	23.96	6	6	33	217	22.9992	8.39697	0.884565	0.833057	0.854493	0.857372	1.07432	1.06477	0.982697	1.04059	1.2137	0.00497781	0.153854
TCONS_00001184	TCONS_00001184	23.87	3	3	19	155	16.9514	5.35107	0.990532	0.943751	1.03041	0.98823	1.26795	1.21375	1.15761	1.2131	1.22755	0.00515692	0.15812
TCONS_00039557	TCONS_00039557	15.15	5	8	19	647	72.1433	7.89893	0.882501	0.840802	0.914812	0.879372	1.03447	1.11317	1.04059	1.06274	1.20853	0.00520824	0.15812
TCONS_00041198	TCONS_00041198	42.93	21	22	126	566	64.1595	5.59229	0.858536	0.828312	0.960761	0.882536	1.21514	1.3736	1.19805	1.26226	1.43027	0.00525309	0.15812
TCONS_00015854	TCONS_00015854	6.35	1	2	5	299	34.2696	6.7124	0.839762	0.815414		0.827588	1.1	1.13507		1.11753	1.35035	0.00537523	0.15812
TCONS_00040707	TCONS_00040707	17.55	6	12	27	547	59.4193	6.27783	0.886551	0.877445	0.790973	0.851656	1.03294	1.07995	1.13539	1.08276	1.27136	0.00553992	0.158826
TCONS_00030784	TCONS_00030784	15.97	5	5	7	457	50.284	9.5249	0.799035	0.903534	0.838417	0.846996	1.12215	1.05679	1.02961	1.06952	1.26272	0.00559925	0.158826
TCONS_00029808	TCONS_00029808	29.89	9	9	25	281	32.2091	9.0708	0.974403	0.944397	0.988969	0.969256	1.27997	1.13417	1.20919	1.20778	1.24609	0.00565565	0.158826
TCONS_00011351	TCONS_00011351	11.3	4	4	10	584	62.8116	6.63916	0.674286	0.639523	0.812208	0.708672	1.14484	1.04514	1.0064	1.06546	1.50346	0.00596503	0.158826
TCONS_00051329	TCONS_00051329	16.22	11	11	21	777	82.9408	8.82178	0.838409	0.884453	0.908538	0.877133	1.09501	1.22775	1.09277	1.13851	1.29799	0.00600827	0.158826
TCONS_00053619	TCONS_00053619	21.21	15	15	50	778	81.9668	8.51416	0.938406	0.987416	0.956048	0.960623	1.47465	1.33419	1.22914	1.34599	1.40117	0.00603846	0.158826
TCONS_00039217	TCONS_00039217	42.5	5	5	8	120	12.1416	9.90576	0.925509	0.91541		0.92046	1.32294	1.26446		1.2937	1.40549	0.00626136	0.160053
TCONS_00022669	TCONS_00022669	3.23	1	1	2	217	25.0544	6.72705	0.915818		0.877855	0.896836	1.1617		1.14571	1.1537	1.28641	0.0063677	0.160053
TCONS_00026020	TCONS_00026020	6.41	1	1	2	156	17.3429	6.22705		0.811473	0.837635	0.824554		1.17745	1.23418	1.20582	1.46239	0.00664619	0.161005
TCONS_00041195	TCONS_00041195	21.71	2	2	15	129	14.79	5.19873	0.7614	0.793142	0.831741	0.795428	0.953745	1.0326	0.941374	0.975905	1.22689	0.00676154	0.161834
TCONS_00055249	TCONS_00055249	42.25	17	17	163	445	49.7833	5.64307	0.912591	0.905187	0.909288	0.909022	1.06835	1.23274	1.16111	1.15407	1.26957	0.00677069	0.161834
TCONS_00031093	TCONS_00031093	18.25	2	2	11	137	15.1177	6.07471	0.881093	0.844248	0.910017	0.878453	1.12179	1.29043	1.12613	1.17945	1.34264	0.00684007	0.162718
TCONS_00057484	TCONS_00057484	24.48	4	6	12	290	32.0523	9.5835	0.937279	0.847464	0.885565	0.890103	1.29857	1.28911	1.10897	1.23221	1.38435	0.00693438	0.162852
TCONS_00041254	TCONS_00041254	29.31	7	8	31	232	26.1178	7.40088	1.00759	0.898897	0.875724	0.927404	1.48973	1.26542	1.27972	1.34496	1.45024	0.00736771	0.169331
TCONS_00001060	TCONS_00001060	13.66	22	22	47	1816	204.198	7.18115	0.932019	0.926877	0.972492	0.943796	1.21777	1.15281	1.08332	1.1513	1.21986	0.00743421	0.170053
TCONS_00024732	TCONS_00024732	48.5	20	21	80	468	50.6338	8.26514	0.848562	0.817036	0.882881	0.849493	1.09324	1.17517	1.01761	1.09534	1.28941	0.00756534	0.170053
TCONS_00057537	TCONS_00057537	35.38	4	6	20	195	22.1643	7.48877	0.926275	0.84621	0.814808	0.862431	1.05553	1.03499	1.01823	1.03625	1.20155	0.00758884	0.170053
TCONS_00010006	TCONS_00010006	12.31	4	4	16	398	43.9385	7.97217	0.954639	0.939882	0.963554	0.952692	1.21161	1.07678	1.16453	1.15098	1.20813	0.00779413	0.171089
TCONS_00027124	TCONS_00027124	7.12	2	2	3	337	38.4242	7.44482	1.01017	0.969051	1.08708	1.0221	1.32025	1.26128	1.20032	1.26062	1.23336	0.00819785	0.171714
TCONS_00045650	TCONS_00045650	17.5	8	8	53	480	52.8351	6.99072	0.973877	0.937852	1.04785	0.986525	1.29353	1.21194	1.16779	1.22442	1.24114	0.00833192	0.171856
TCONS_00029812	TCONS_00029812	2.27	2	2	7	1102	118.429	4.29736	0.985362	0.899898	0.935832	0.940364	1.18327	1.12363	1.284	1.19696	1.27287	0.00836412	0.171856
TCONS_00032059	TCONS_00032059	63.46	6	8	149	156	17.0867	7.06396	0.749357	0.610765	0.817896	0.726006	1.19472	1.66298	1.52587	1.46119	2.01265	0.0083723	0.171856
TCONS_00048732	TCONS_00048732	35.08	13	18	65	516	56.5426	8.95361	0.897141	0.902336	1.02506	0.941513	1.42715	1.31661	1.20152	1.31509	1.39679	0.00848112	0.172771
TCONS_00014361	TCONS_00014361	30.19	13	13	84	318	35.7168	5.60498	0.883472	0.822781	0.958831	0.888362	1.72675	1.69873	1.29187	1.57245	1.77006	0.009393	0.182439
TCONS_00045589	TCONS_00045589	7.69	1	1	3	247	27.5377	5.37646	0.952576	0.915237	1.02145	0.963087	1.15843	1.23531	1.12636	1.17337	1.21834	0.00939674	0.182439
TCONS_00035988	TCONS_00035988	34.8	6	6	18	204	23.6676	5.18604	0.905622	0.878075	0.962039	0.915245	1.1771	1.16308	1.05248	1.13089	1.23561	0.00976601	0.187442
TCONS_00057915	TCONS_00057915	55.56	12	12	82	162	18.4933	6.02393	0.907336	0.894386	0.981757	0.927826	1.13679	1.15273	1.05511	1.11488	1.2016	0.0100488	0.19029
TCONS_00033847	TCONS_00033847	44.17	6	7	20	206	22.3713	9.12939	0.605199	0.689324	0.784634	0.693053	1.39863	1.79657	1.2448	1.48	2.13548	0.0102968	0.192948
TCONS_00053836	TCONS_00053836	4.43	2	2	3	474	52.4336	7.1958	0.790556	0.844586		0.817571	1.12595	1.16925		1.1476	1.40367	0.0108251	0.196693
TCONS_00005071	TCONS_00005071	16.88	5	5	15	397	43.618	9.67139	0.969922	0.894714	0.939826	0.934821	1.24968	1.15054	1.09193	1.16405	1.24521	0.0108388	0.196693
TCONS_00030498	TCONS_00030498	30.56	9	9	22	360	40.7425	6.06201	0.867753	0.816804	1.09432	0.926292	1.76898	1.73046	1.36003	1.61982	1.74872	0.0112327	0.199506
TCONS_00004365	TCONS_00004365	18.57	6	6	20	307	33.2143	9.5835	0.836287	0.94185	0.938769	0.905635	1.09443	1.19054	1.08037	1.12178	1.23867	0.0115946	0.20267
TCONS_00022454	TCONS_00022454	45.41	8	8	29	185	19.8034	8.99756	0.898705	0.896948	0.974709	0.923454	1.15338	1.17538	1.0511	1.12662	1.22001	0.011607	0.20267
TCONS_00048113	TCONS_00048113	28.73	9	17	58	717	78.1348	6.49365	0.957151	1.03949	0.610199	0.868947	1.49806	1.46134	1.76935	1.57625	1.81397	0.0123923	0.207179
TCONS_00026431	TCONS_00026431	17.67	4	4	4	215	25.1869	8.47021	0.854395	0.913616	0.905487	0.891166	1.23537	1.1125	1.05425	1.13404	1.27254	0.0126668	0.208325
TCONS_00021256	TCONS_00021256	16.52	7	7	18	448	49.5541	8.48486	1.00224	0.977337	0.743341	0.907639	1.78326	1.32905	1.71218	1.60816	1.77181	0.0127732	0.2089
TCONS_00037242	TCONS_00037242	56.41	3	13	260	156	17.7065	9.78857	0.941666	1.08505	0.941705	0.989473	1.18331	1.22865	1.19461	1.20219	1.21498	0.0128407	0.2089
TCONS_00054352	TCONS_00054352	51.97	7	12	92	229	24.9185	8.80713	0.638949	0.536272	0.706963	0.627395	0.854222	0.859407	0.819694	0.844441	1.34595	0.0132313	0.20919
TCONS_00017273	TCONS_00017273	35.15	13	13	47	367	42.5823	9.26123	0.912105	0.901503	0.996792	0.9368	1.08951	1.23134	1.14055	1.1538	1.23164	0.0133505	0.20919
TCONS_00046874	TCONS_00046874	19.65	5	7	29	458	50.5769	6.32861	1.01627	0.947664	0.931933	0.965288	1.25477	1.12782	1.13046	1.17102	1.21313	0.0139408	0.20919
TCONS_00002951	TCONS_00002951	9.52	1	1	2	84	9.66192	6.53662	0.918783		0.78716	0.852972	1.49034		1.42866	1.4595	1.71107	0.0140566	0.20919
TCONS_00019170	TCONS_00019170	16.67	3	3	9	198	22.4982	6.88818	0.938619	0.862933	0.945752	0.915768	1.10963	1.15662	1.03376	1.1	1.20118	0.0144114	0.210039
TCONS_00020108	TCONS_00020108	23.98	9	10	32	442	49.8872	7.2251	1.00333	0.895948	1.07153	0.990269	1.21509	1.31067	1.20404	1.24327	1.25549	0.0145261	0.210075
TCONS_00022756	TCONS_00022756	8.76	3	3	13	388	42.8972	5.26221	0.981425	0.843233	0.957405	0.927354	1.09396	1.1106	1.1606	1.12172	1.20959	0.014531	0.210075
TCONS_00024299	TCONS_00024299	16.72	2	7	22	341	38.0133	6.13818	0.948133	0.977195	0.783057	0.902795	2.06567	1.44335	1.59984	1.70296	1.88632	0.0151797	0.216383
TCONS_00019847	TCONS_00019847	8.97	2	2	2	156	17.5576	9.08545	0.920859	0.976112		0.948485	1.30203	1.38468		1.34335	1.41632	0.0154787	0.216383
TCONS_00010524	TCONS_00010524	22.43	5	5	11	321	34.194	7.23975	1.01633	0.924857	0.984733	0.975306	1.33403	1.43815	1.16698	1.31305	1.3463	0.0154844	0.216383
TCONS_00025689	TCONS_00025689	24.89	5	5	17	221	25.0886	9.29053	0.797292	0.864992	0.984228	0.88217	1.13012	1.25413	1.11451	1.16625	1.32202	0.0155641	0.216383
TCONS_00055329	TCONS_00055329	21.26	1	7	23	334	35.2931	6.04932	1.13684	1.08561		1.11122	1.40162	1.35655		1.37909	1.24105	0.0158374	0.216452
TCONS_00013153	TCONS_00013153	9.54	3	4	14	503	54.185	5.07178	1.14491	1.07793	0.801751	1.0082	1.41434	1.42576	1.54662	1.46224	1.45035	0.0159954	0.216452
TCONS_00009364	TCONS_00009364	45.52	2	8	14	145	16.6916	5.47803	0.783993	0.810178		0.797086	1.12817	1.22139		1.17478	1.47384	0.0160357	0.216452
TCONS_00053127	TCONS_00053127	11.94	1	1	5	134	15.2138	7.44482	0.752681	0.843757	0.882718	0.826385	1.07671	1.06282	0.964388	1.03464	1.25201	0.0163671	0.217339
TCONS_00043051	TCONS_00043051	37.73	5	10	34	220	25.5732	6.31592	0.878976	0.8903	0.971193	0.91349	1.61709	1.32048	1.2306	1.38939	1.52097	0.0167463	0.219256
TCONS_00040609	TCONS_00040609	19.65	3	5	22	285	31.189	8.83643	0.873555	0.80421	0.808522	0.828762	1.0461	1.0893	0.938819	1.02474	1.23647	0.0173022	0.219877
TCONS_00054244	TCONS_00054244	8.77	4	5	8	513	56.6086	8.76318	0.903658	0.848149	0.898588	0.883465	1.02944	1.16719	1.02848	1.07503	1.21684	0.017833	0.22133
TCONS_00041417	TCONS_00041417	9.73	2	2	6	226	25.7614	5.30029	0.863086	0.848266	0.788019	0.833124	1.20425	0.982384	1.10456	1.09707	1.31681	0.0179392	0.221786
TCONS_00032229	TCONS_00032229	7.54	5	5	15	796	87.515	6.66846	1.05134	1.01734	1.1312	1.06663	1.32502	1.18993	1.32493	1.27996	1.20001	0.0192364	0.223896
TCONS_00049210	TCONS_00049210	17.37	2	3	11	167	18.3004	5.68115	0.901318	0.84985	0.95678	0.902649	1.15867	1.16895	1.0222	1.11661	1.23703	0.019301	0.223896
TCONS_00017432	TCONS_00017432	2.37	2	2	4	549	57.5325	9.17334	0.830903	0.819642	0.688958	0.779834	0.945226	1.13681	1.10752	1.06319	1.36335	0.0194705	0.223896
TCONS_00042262	TCONS_00042262	19.95	7	7	9	421	46.7902	6.81494	0.919865	0.933203	0.760939	0.871336	1.06222	1.13261	1.08671	1.09385	1.25537	0.0196391	0.223896
TCONS_00057222	TCONS_00057222	6.61	4	4	6	454	51.667	5.8208	1.06485	0.975985	0.98908	1.00997	1.1419	1.25999	1.33431	1.2454	1.2331	0.0196509	0.223896
TCONS_00043041	TCONS_00043041	24.89	3	6	19	221	25.5703	6.80029	0.660958	0.603029	0.792555	0.685514	1.04858	1.34422	1.01122	1.13467	1.65522	0.0197017	0.223896
TCONS_00039072	TCONS_00039072	6.12	2	2	2	556	63.8822	5.60498	0.832296	0.864372		0.848334	1.04017	1.09358		1.06688	1.25761	0.0197176	0.223896
TCONS_00011367	TCONS_00011367	28.75	6	8	28	320	35.0325	5.07178	0.835849	0.818021	0.956828	0.870233	1.14509	1.09484	1.01632	1.08542	1.24727	0.0200694	0.224525
TCONS_00044768	TCONS_00044768	19.64	3	3	6	112	11.8602	8.74854	0.813804	0.929805	0.733615	0.825741	1.2658	1.1541	1.03676	1.15222	1.39538	0.0201006	0.224525
TCONS_00009927	TCONS_00009927	32.67	12	17	58	505	57.8097	9.14404	1.01226	0.984084	0.913002	0.969781	1.33185	1.11352	1.25316	1.23285	1.27126	0.020123	0.224525
TCONS_00057218	TCONS_00057218	9.62	4	4	8	364	40.8139	8.95361	0.822735	0.73407	0.913709	0.823505	1.25993	1.2816	1.02313	1.18822	1.44288	0.0202321	0.22481
TCONS_00045365	TCONS_00045365	19.05	1	2	25	126	13.899	9.71533	0.744026	0.824164	0.753018	0.773736	0.985606	1.04897	0.886554	0.973712	1.25845	0.0203186	0.224842
TCONS_00013543	TCONS_00013543	13.17	4	4	16	319	35.0662	8.73389	0.657826	0.850423	0.844276	0.784175	1.12286	1.00989	1.02456	1.05244	1.34209	0.0208046	0.227
TCONS_00037303	TCONS_00037303	0.71	1	1	2	985	112.294	6.88818		1.01575	1.06517	1.04046		1.50158	1.39265	1.44711	1.39084	0.020952	0.227636
TCONS_00041521	TCONS_00041521	14.41	4	4	7	354	40.0387	6.25244	1.00361	0.994177	0.909525	0.969105	1.25934	1.08816	1.24246	1.19665	1.2348	0.0215436	0.231361
TCONS_00046602	TCONS_00046602	11.85	3	3	11	287	30.4477	8.06006	0.946814	0.929741	1.06245	0.979669	1.14666	1.24316	1.13724	1.17569	1.20009	0.02176	0.231376
TCONS_00029273	TCONS_00029273	20.6	6	6	13	267	30.2483	5.52881	1.06214	0.875701	0.779702	0.905849	1.23739	1.16845	1.27914	1.22833	1.356	0.0222705	0.232143
TCONS_00043065	TCONS_00043065	26.21	9	9	37	477	53.5115	6.13818	1.08777	0.977087	1.10787	1.05758	1.41028	1.21643	1.2948	1.30717	1.23601	0.0228828	0.235754
TCONS_00015678	TCONS_00015678	10.65	3	3	6	432	47.2423	6.20166	0.993982	0.969654	0.985197	0.982944	1.28294	1.08421	1.259	1.20872	1.22969	0.0231363	0.236424
TCONS_00041112	TCONS_00041112	42.27	15	21	85	537	58.4081	7.73779	0.666736	0.695475	0.81089	0.724367	0.926391	1.09512	0.922052	0.981187	1.35454	0.0234612	0.236424
TCONS_00020800	TCONS_00020800	29.05	5	5	17	210	22.3482	6.52197	0.801865	0.912329	0.932208	0.882134	1.17143	1.05018	1.04442	1.08868	1.23414	0.0235031	0.236424
TCONS_00026072	TCONS_00026072	10.91	3	3	4	385	44.3894	9.21729	0.998823	0.948215	0.921095	0.956044	1.26714	1.09224	1.12669	1.16202	1.21545	0.0239492	0.236424
TCONS_00054009	TCONS_00054009	4.44	1	1	4	248	27.0429	8.86572	0.688009	0.691905	0.880275	0.753396	1.13695	1.00551	0.974495	1.03899	1.37907	0.0239938	0.236424
TCONS_00009650	TCONS_00009650	22.88	5	5	10	354	40.8158	6.55127	0.811178	0.86903	0.644099	0.774769	1.01637	1.37766	1.32319	1.23907	1.59928	0.0239947	0.236424
TCONS_00051644	TCONS_00051644	9.01	2	3	5	466	53.6266	7.85498		0.993694	0.922215	0.957955		1.18348	1.18566	1.18457	1.23656	0.0240029	0.236424
TCONS_00027548	TCONS_00027548	23.93	12	12	114	769	82.3845	5.98584	1.24619	1.07146	1.2296	1.18242	1.42122	1.48915	1.35301	1.42113	1.20188	0.0248417	0.240176
TCONS_00008669	TCONS_00008669	18.17	12	12	29	864	96.595	5.80811	0.655714	0.766674	0.842055	0.754814	1.03945	1.04581	0.911052	0.998771	1.3232	0.0248751	0.240176
TCONS_00044409	TCONS_00044409	55.94	16	16	116	379	41.4074	7.84033	0.846974	0.859955	1.01804	0.908323	1.21663	1.24682	1.07144	1.1783	1.29722	0.024924	0.240217
TCONS_00012202	TCONS_00012202	26.79	9	17	69	713	77.4436	6.49365	1.06348	1.02882	0.858378	0.983559	1.37525	1.17008	1.35052	1.29861	1.32032	0.0253657	0.240363
TCONS_00050964	TCONS_00050964	10.86	5	5	10	479	53.9553	8.36768	0.824727	0.883856	0.903508	0.870697	1.13211	1.06919	0.96672	1.05601	1.21283	0.0260311	0.240363
TCONS_00023936	TCONS_00023936	16.83	14	14	37	820	93.4515	6.04932	0.846956	0.808339	0.886595	0.847296	1.12099	1.02565	0.952255	1.03297	1.21913	0.0260565	0.240363
TCONS_00043922	TCONS_00043922	8.75	3	3	4	400	44.6657	7.06396	0.920336	1.01216	0.94438	0.958957	1.10843	1.20425	1.35575	1.22281	1.27514	0.0266892	0.243692
TCONS_00056567	TCONS_00056567	38.12	12	15	71	446	47.9224	8.74854	1.12808	0.975298	1.15014	1.08451	1.36748	1.28876	1.25455	1.3036	1.20202	0.0271501	0.245401
TCONS_00032306	TCONS_00032306	39.61	4	8	15	207	23.1899	6.78564		0.932572	0.861108	0.89684		1.24569	1.16903	1.20736	1.34624	0.0273164	0.246489
TCONS_00012837	TCONS_00012837	3.58	1	1	2	307	35.5357	8.82178	0.932968	0.995372		0.96417	1.21386	1.28826		1.25106	1.29755	0.027466	0.24701
TCONS_00015868	TCONS_00015868	10.83	3	3	5	314	35.5113	6.96143	1.01453		0.956595	0.985562	1.22024		1.17377	1.19701	1.21454	0.029482	0.25074
TCONS_00031669	TCONS_00031669	50	18	18	88	386	43.4752	6.07471	1.08551	1.02958	0.761784	0.95896	1.54346	1.23711	1.61481	1.46513	1.52783	0.0296882	0.25074
TCONS_00046870	TCONS_00046870	2.17	2	2	3	783	87.6285	4.60205	0.774752	0.736643		0.755697	0.932896	0.995982		0.964439	1.27622	0.0297814	0.25074
TCONS_00034180	TCONS_00034180	10.62	1	1	5	113	11.6968	4.71631	0.832067	0.865034	0.965054	0.887385	1.13152	1.27488	1.04028	1.14889	1.29469	0.0297922	0.25074
TCONS_00006647	TCONS_00006647	15.24	4	5	30	466	51.2527	6.27783	0.919945	0.881148	0.984121	0.928405	1.24048	1.11386	1.05229	1.13554	1.22311	0.0302919	0.251513
TCONS_00025457	TCONS_00025457	30.52	13	14	51	652	72.3172	6.80029	0.769401	0.707749	0.909128	0.795426	1.097	1.32371	1.0264	1.14904	1.44456	0.0303761	0.251513
TCONS_00043502	TCONS_00043502	53.85	11	13	94	312	33.1528	8.90967	0.665425	0.607522	0.815611	0.696186	0.983922	1.07137	0.869251	0.974848	1.40027	0.0308405	0.251894
TCONS_00045246	TCONS_00045246	29.91	3	4	18	107	12.4434	5.13525	0.732569	0.684986	0.837358	0.751638	0.927941	1.14464	0.969034	1.01387	1.34888	0.0308662	0.251894
TCONS_00013908	TCONS_00013908	68.36	14	14	77	256	27.7596	5.26221	1.12285	1.05264	0.884659	1.02005	1.56592	1.23412	1.4264	1.40881	1.38112	0.0311612	0.252118
TCONS_00032488	TCONS_00032488	2.75	1	1	3	255	28.8435	7.69385	1.00119	0.92078	0.860417	0.927464	1.20815	1.05068	1.12047	1.12643	1.21453	0.0312469	0.252118
TCONS_00049622	TCONS_00049622	56.44	13	15	51	303	32.5145	6.16357	0.835475	0.863712	0.98641	0.895199	1.13044	1.10178	1.01594	1.08272	1.20947	0.0313826	0.252118
TCONS_00043503	TCONS_00043503	14.72	2	3	18	326	34.4439	6.85889	0.778031	0.68255	0.85349	0.771357	0.925261	0.931479	1.01731	0.958015	1.24199	0.0318094	0.252447
TCONS_00026376	TCONS_00026376	10.76	3	3	6	353	39.1148	5.2876	0.946584	0.944603	1.00463	0.965273	1.3077	1.20599	1.07148	1.19506	1.23805	0.032039	0.252447
TCONS_00010815	TCONS_00010815	5.84	1	3	10	394	45.1482	6.75635	0.773158	0.714298	0.8072	0.764885	1.15769	1.15722	0.887854	1.06759	1.39575	0.0321415	0.252447
TCONS_00028028	TCONS_00028028	2.31	1	1	4	303	35.675	5.12256	0.943132	1.01725	0.98217	0.980852	1.31008	1.11364	1.14081	1.18818	1.21137	0.033348	0.256416
TCONS_00018400	TCONS_00018400	53.64	13	14	46	453	50.9783	4.79248	0.782399	0.895398	0.948896	0.875564	1.17202	1.57212	1.19764	1.31393	1.50067	0.0338747	0.257378
TCONS_00033598	TCONS_00033598	6.01	1	1	2	183	20.8795	11.7075	0.892274	0.963004		0.927639	1.14593	1.11579		1.13086	1.21907	0.0339723	0.257378
TCONS_00007292	TCONS_00007292	27.18	2	8	50	195	21.3231	5.99854	0.939812	1.00181	1.12513	1.02225	1.20058	1.3588	1.21006	1.25648	1.22913	0.0351056	0.260721
TCONS_00017401	TCONS_00017401	5.95	2	2	5	437	48.0567	5.77002	0.967537		0.982617	0.975077	1.41139		1.27044	1.34092	1.37519	0.0355451	0.262215
TCONS_00002984	TCONS_00002984	23.38	8	12	27	710	78.5765	5.38916	1.04559	1.01004	0.802557	0.952728	1.1995	1.16028	1.23503	1.19827	1.25772	0.035662	0.262367
TCONS_00043727	TCONS_00043727	5.41	1	2	3	351	39.9597	5.60498	0.852674	0.930011		0.891342	1.27972	1.17273		1.22623	1.37571	0.036724	0.265499
TCONS_00050587	TCONS_00050587	20.19	6	6	13	312	33.9271	7.60596	0.769157	0.732055	0.876244	0.792485	1.05109	0.955141	0.914486	0.973572	1.22851	0.0377614	0.269173
TCONS_00034836	TCONS_00034836	4.41	2	2	3	476	53.2021	6.13818		0.848793	0.849125	0.848959		1.17795	1.0673	1.12263	1.32236	0.0385247	0.270995
TCONS_00050259	TCONS_00050259	7.47	2	2	7	509	56.0326	5.35107	0.99909	0.875639	1.13871	1.00448	1.26872	1.34556	1.19573	1.27	1.26434	0.0385268	0.270995
TCONS_00044518	TCONS_00044518	3.84	3	3	4	834	92.2053	4.84326		0.965206	0.946241	0.955724		1.20129	1.12047	1.16088	1.21466	0.0385757	0.270995
TCONS_00005258	TCONS_00005258	12.44	3	3	5	225	23.9306	7.6499	0.941389	0.735966	1.08984	0.922398	1.63206	1.8307	1.21054	1.55777	1.68883	0.0387588	0.270995
TCONS_00032604	TCONS_00032604	17.65	3	3	17	255	27.7326	5.97314	1.08189	1.13382	1.15879	1.12483	1.47603	1.23538	1.55692	1.42278	1.26488	0.0397883	0.273237
TCONS_00003421	TCONS_00003421	42.05	4	16	135	352	38.3464	9.67139	0.817575	0.929066	0.870466	0.872369	0.976983	1.20896	1.25024	1.1454	1.31297	0.0398477	0.273237
TCONS_00017095	TCONS_00017095	3.77	1	1	2	398	43.1951	9.02686	0.873125	0.938795		0.90596	1.10802	1.06919		1.0886	1.2016	0.0409573	0.275032
TCONS_00036175	TCONS_00036175	13.67	4	4	20	278	30.7989	5.88428	0.907092	0.815401	1.01796	0.913484	1.24242	1.1994	1.04535	1.16239	1.27248	0.0410108	0.275032
TCONS_00005707	TCONS_00005707	20	3	3	7	175	19.7698	4.67822	0.848105	0.859949	0.912363	0.873472	1.23275	1.06218	0.989551	1.09483	1.25342	0.0414753	0.275626
TCONS_00001615	TCONS_00001615	5.33	3	3	7	582	65.1821	8.83643	1.10046	0.823867	0.909151	0.944492	1.44352	1.18961	1.21793	1.28369	1.35913	0.0415983	0.275626
TCONS_00018219	TCONS_00018219	63.83	18	26	127	412	46.1315	7.12256	0.892679	0.885065	1.04962	0.942455	1.13184	1.26709	1.09425	1.16439	1.23549	0.041649	0.275626
TCONS_00019449	TCONS_00019449	20	2	2	4	150	16.4538	5.12256	0.394321	0.247271	0.406132	0.349241	1.31685	2.30109	0.976075	1.53134	4.38476	0.0419113	0.276224
TCONS_00020612	TCONS_00020612	17.56	2	2	5	205	22.6428	9.24658	0.839768	0.824841	1.03756	0.900723	1.35423	1.24499	1.06486	1.22136	1.35598	0.0419884	0.276394
TCONS_00055814	TCONS_00055814	12.36	1	1	3	89	9.48003	4.88135	1.03706		0.978749	1.0079	1.24471		1.18	1.21236	1.20285	0.0425035	0.277744
TCONS_00033205	TCONS_00033205	39.34	9	10	19	394	43.235	7.81104	0.8593	0.855665	0.99385	0.902938	1.21352	1.17582	1.00648	1.13194	1.25362	0.0429427	0.279181
TCONS_00021676	TCONS_00021676	22.36	3	10	37	501	56.524	5.93506	0.853066	0.877698	0.844738	0.858501	1.07583	1.24117	0.965803	1.09427	1.27463	0.0430739	0.279181
TCONS_00044739	TCONS_00044739	3.6	1	1	2	250	27.2621	8.1333	0.934132	0.925636		0.929884	1.26301	1.14533		1.20417	1.29497	0.0432802	0.279549
TCONS_00027971	TCONS_00027971	27.67	3	3	9	159	16.7279	4.44971	0.890678	0.837405	1.09667	0.941583	1.248	1.36473	1.12714	1.24662	1.32397	0.0434779	0.279549
TCONS_00046032	TCONS_00046032	6.84	4	4	6	775	84.8071	5.8335	0.71511	0.965166	0.909601	0.863292	1.12154	1.11491	1.04723	1.09456	1.26789	0.0436217	0.279616
TCONS_00006918	TCONS_00006918	10.62	4	6	7	433	46.5896	7.72314	1.07468	1.05335	0.840801	0.98961	1.33011	1.15023	1.38043	1.28692	1.30044	0.0437871	0.279732
TCONS_00004064	TCONS_00004064	20.97	4	4	10	124	13.914	4.91943	0.83394	0.817565	0.891193	0.847566	1.04026	1.12246	0.922356	1.02836	1.21331	0.0438529	0.279764
TCONS_00019515	TCONS_00019515	22.68	6	6	11	313	35.1522	5.64307	0.99397	0.896764	0.716356	0.86903	1.1847	1.04366	1.21062	1.14632	1.31908	0.0452618	0.282198
TCONS_00016734	TCONS_00016734	31.18	3	3	8	93	10.7289	9.5249	1.03926	1.01032	1.19995	1.08318	1.43594	1.35143	1.21393	1.33377	1.23135	0.0458162	0.282198
TCONS_00052573	TCONS_00052573	60.39	3	13	251	154	17.1833	6.06201	0.886271	0.987971	0.811706	0.895316	1.15271	1.00348	1.19818	1.11812	1.24886	0.045915	0.282207
TCONS_00057009	TCONS_00057009	20	2	2	3	65	6.90543	8.49951	0.857497	0.790364	0.98132	0.876393	1.15203	1.24092	1.00127	1.13141	1.29098	0.0465108	0.284484
TCONS_00033919	TCONS_00033919	7.44	6	6	8	780	86.4595	7.50342	1.08651	0.845434	0.885493	0.939146	1.12133	1.29656	1.17463	1.19751	1.2751	0.0466769	0.284936
TCONS_00026372	TCONS_00026372	7.24	2	2	4	387	42.5175	6.771	0.807539	0.855644	0.902157	0.855113	1.21405	1.47295	1.01859	1.2352	1.44449	0.0474332	0.287009
TCONS_00032298	TCONS_00032298	5.47	1	1	2	329	36.8944	5.13525	0.879638	0.7757		0.827669	1.22607	1.42601		1.32604	1.60214	0.0475016	0.287009
TCONS_00034531	TCONS_00034531	7.84	2	2	5	255	27.7178	6.58057	1.05226	0.948066	1.09874	1.03302	1.31474	1.30571	1.12422	1.24822	1.20832	0.0479688	0.288241
TCONS_00034612	TCONS_00034612	9.68	3	5	18	496	53.6037	5.56689	1.02809	0.953763	1.01864	1.00017	1.50868	1.52868	1.11383	1.38373	1.3835	0.0489031	0.289901
TCONS_00034614	TCONS_00034614	8.75	3	5	15	640	68.9416	6.39209	1.10888	1.04149	1.05701	1.06913	0.619349	0.637198	0.691543	0.649363	0.607377	0.000146903	0.112863
TCONS_00014084	TCONS_00014084	48.98	26	26	248	392	42.4708	7.28369	1.01529	1.00592	1.02677	1.016	0.85702	0.851568	0.817303	0.841964	0.828708	0.000228602	0.119005
TCONS_00033527	TCONS_00033527	46.51	5	5	27	129	13.851	6.52197	1.07807	1.0638	1.01164	1.05117	0.792149	0.765748	0.753248	0.770382	0.732882	0.000268181	0.119005
TCONS_00040282	TCONS_00040282	6.82	1	1	3	176	19.8503	9.61279	1.12658	1.15694	1.10949	1.131	0.773993	0.851124	0.755383	0.7935	0.701588	0.000481249	0.119005
TCONS_00040262	TCONS_00040262	33.33	6	6	14	198	22.8767	8.60205	0.984942	1.01938	0.976461	0.993594	0.687588	0.756403	0.748401	0.730797	0.735509	0.000491248	0.119005
TCONS_00047080	TCONS_00047080	12.5	4	4	8	272	30.4304	4.99561	0.995335	1.0157	0.989821	1.00028	0.833456	0.793768	0.754784	0.794003	0.793777	0.00101251	0.13081
TCONS_00006026	TCONS_00006026	13.97	8	8	14	716	80.9711	7.6499	1.10715	1.13854	1.07848	1.10805	0.890106	0.912428	0.943679	0.915404	0.826136	0.00116461	0.13081
TCONS_00033723	TCONS_00033723	9.94	3	3	12	352	38.9997	7.2251	1.12138	1.0988	1.17114	1.13044	0.886596	0.928637	0.93595	0.917061	0.811243	0.00125975	0.13081
TCONS_00039037	TCONS_00039037	30.34	3	13	35	379	42.051	4.80518	1.0808	1.08492	1.11954	1.09509	0.90772	0.860444	0.934423	0.900862	0.822641	0.0014521	0.13081
TCONS_00045226	TCONS_00045226	6.22	1	1	3	193	21.758	6.53662	1.18815	1.05361	1.17784	1.13987	0.60306	0.76368	0.669605	0.678782	0.595492	0.001917	0.137947
TCONS_00035618	TCONS_00035618	24.1	1	1	5	83	9.03384	6.56592	1.01676	1.08033	1.04167	1.04625	0.897443	0.842569	0.869027	0.86968	0.831235	0.00192099	0.137947
TCONS_00014605	TCONS_00014605	71.43	18	20	99	203	22.3077	5.8208	0.834582	0.8906	0.916681	0.880621	0.666706	0.705245	0.654889	0.675613	0.767201	0.00200424	0.137947
TCONS_00008208	TCONS_00008208	6.03	1	1	2	199	20.5427	6.40479	1.74078	1.63828		1.68953	0.517953	0.536799		0.527376	0.312143	0.00200439	0.137947
TCONS_00012932	TCONS_00012932	11.86	2	2	6	194	21.6623	6.43018	1.02385	1.03271	1.0343	1.03028	0.825962	0.868443	0.764282	0.819562	0.795473	0.00227788	0.139009
TCONS_00048019	TCONS_00048019	12.59	1	3	24	286	30.7432	8.98291	1.16223	1.15145	1.10751	1.1404	0.892529	0.978494	0.925905	0.932309	0.817529	0.0022975	0.139009
TCONS_00037446	TCONS_00037446	21.45	6	6	9	415	46.9611	8.1626	1.12753	1.1383	1.05055	1.10546	0.896337	0.905674	0.922235	0.908082	0.821453	0.00232629	0.139009
TCONS_00003536	TCONS_00003536	13.74	4	5	20	393	43.0207	5.0083	1.22139	1.12437	1.14215	1.16264	0.923373	0.895499	0.958167	0.925679	0.796191	0.00245676	0.139078
TCONS_00054337	TCONS_00054337	10.07	2	3	5	427	46.2095	6.58057	1.07681	1.05824		1.06752	0.866955	0.875269		0.871112	0.816013	0.00267116	0.13941
TCONS_00033783	TCONS_00033783	11.31	4	4	8	451	47.8502	7.88428	1.12805	1.17988	1.04847	1.1188	0.846077	0.733767	0.79589	0.791911	0.707823	0.0028612	0.141304
TCONS_00039032	TCONS_00039032	26.15	1	11	32	390	43.3596	4.7417	1.21008	1.17083	1.07851	1.15314	0.868999	0.808802	0.888331	0.855378	0.741781	0.00287914	0.141304
TCONS_00044433	TCONS_00044433	36.34	12	12	35	410	44.1231	8.96826	1.13947	1.1273	1.07353	1.11343	0.944824	0.879194	0.951777	0.925265	0.831003	0.00360798	0.14501
TCONS_00057887	TCONS_00057887	22.68	6	6	15	269	30.6022	6.23975	1.22527	1.1727	1.11093	1.16963	0.968838	0.957936	0.920601	0.949125	0.811472	0.00364545	0.14501
TCONS_00002556	TCONS_00002556	9.12	6	6	10	844	90.1153	8.49951	1.23381	1.23796	1.11382	1.1952	0.853275	0.848328	0.946979	0.88286	0.738673	0.00382222	0.14501
TCONS_00009541	TCONS_00009541	1.33	2	2	3	1051	117.61	5.98584	1.10297	1.25372	1.25753	1.20474	0.8534	0.813611	0.695789	0.7876	0.653751	0.00387683	0.14501
TCONS_00032181	TCONS_00032181	3.97	1	1	3	302	33.7406	9.81787	1.153	1.12168	1.2031	1.15926	0.869537	0.975257	0.933926	0.92624	0.798992	0.00388276	0.14501
TCONS_00038394	TCONS_00038394	9.18	2	2	6	196	21.9125	7.50342	1.05033	1.01741	1.11103	1.05959	0.892052	0.813578	0.825395	0.843675	0.796226	0.00418149	0.145482
TCONS_00055205	TCONS_00055205	27.98	5	5	11	193	20.823	9.48096	1.11488	1.15138	1.24754	1.17127	0.947874	0.904857	0.864391	0.905708	0.773272	0.0045873	0.151353
TCONS_00038359	TCONS_00038359	5.23	2	2	5	459	49.8179	4.31006	0.983292	0.95205	0.919379	0.951574	0.734185	0.579085	0.691009	0.668093	0.702093	0.00469208	0.151381
TCONS_00002851	TCONS_00002851	39.43	18	18	80	459	51.1581	6.62451	1.15449	1.15135	1.13951	1.14845	0.981931	0.880011	0.986748	0.949563	0.826824	0.00478458	0.151381
TCONS_00049297	TCONS_00049297	22.94	1	11	19	571	65.0179	5.49072	1.20515	1.21805	1.14972	1.19097	1.01908	0.891484	0.935605	0.948724	0.796595	0.00483748	0.151381
TCONS_00013674	TCONS_00013674	25.13	8	8	29	374	42.1543	6.04932	1.08409	1.00073	1.10396	1.06293	0.875021	0.856742	0.892998	0.87492	0.823122	0.0048514	0.151381
TCONS_00024175	TCONS_00024175	15.05	4	4	8	279	32.1633	6.43018	1.13905	1.14937	1.05864	1.11569	0.897026	0.772141	0.878676	0.849281	0.761218	0.00529535	0.15812
TCONS_00022334	TCONS_00022334	5.91	3	3	6	508	57.7973	8.82178	1.0296	0.957559	0.889264	0.958809	0.699037	0.531921	0.551358	0.594105	0.619628	0.00539123	0.15812
TCONS_00049872	TCONS_00049872	15.38	3	3	8	247	26.0732	7.88428		1.04624	1.02155	1.03389		0.841619	0.82528	0.83345	0.806126	0.00540983	0.15812
TCONS_00039948	TCONS_00039948	21.43	4	4	13	182	19.7221	8.96826	1.14011	1.09611	1.20685	1.14769	0.832921	0.95588	0.873112	0.887305	0.773119	0.00578645	0.158826
TCONS_00034181	TCONS_00034181	13.3	5	7	17	579	62.8905	8.90967	1.16717	1.07732	1.0485	1.09766	0.885554	0.781867	0.861544	0.842989	0.767985	0.00585297	0.158826
TCONS_00044934	TCONS_00044934	9.39	3	3	9	394	43.3272	6.20166	1.273	1.14043	1.15907	1.19083	0.977624	0.974275	0.969114	0.973671	0.817638	0.00637611	0.160053
TCONS_00005453	TCONS_00005453	23.43	6	6	13	239	25.8091	9.43701	1.17275	1.138	1.24179	1.18418	0.925451	0.938399	1.02064	0.961497	0.81195	0.00642127	0.160053
TCONS_00039583	TCONS_00039583	7.31	3	3	4	629	70.0683	8.5874		1.13876	1.13516	1.13696		0.831329	0.876956	0.854143	0.751252	0.00648385	0.160692
TCONS_00014079	TCONS_00014079	8.06	3	3	6	372	41.3787	9.34912	1.24182	1.40625	1.28063	1.30956	0.996484	0.845969	1.00287	0.948443	0.724243	0.00717456	0.1656
TCONS_00042162	TCONS_00042162	34.12	7	7	41	211	22.2668	7.34229	1.03033	0.999973	0.980156	1.00349	0.868382	0.78339	0.735392	0.795721	0.792956	0.00747592	0.170053
TCONS_00049051	TCONS_00049051	28.35	8	8	21	328	34.6877	7.41553	0.993423	0.95988	0.930243	0.961182	0.84107	0.757672	0.725809	0.77485	0.806143	0.00871872	0.17496
TCONS_00001522	TCONS_00001522	28.12	7	8	22	313	34.0336	9.51025	1.19054	1.14426	1.14958	1.16146	0.96884	0.84576	0.991062	0.935221	0.805212	0.00888256	0.177585
TCONS_00002890	TCONS_00002890	3.08	1	1	2	390	44.5198	9.29053	1.04906	1.01982		1.03444	0.790982	0.825476		0.808229	0.781319	0.00984248	0.187705
TCONS_00007769	TCONS_00007769	32.38	24	24	81	766	82.9754	7.37158	1.2446	1.19036	1.14136	1.19211	0.966537	0.861681	1.01228	0.946832	0.794251	0.0102326	0.192416
TCONS_00034990	TCONS_00034990	18.97	2	2	5	116	13.3537	5.89697	1.24167	1.14023	1.12749	1.1698	0.943575	0.875661	0.998908	0.939381	0.80303	0.0104927	0.195258
TCONS_00042774	TCONS_00042774	18.01	7	10	23	533	59.356	7.21045	1.36969	1.19654	1.21806	1.26143	1.00694	0.95199	1.02797	0.995634	0.78929	0.0107853	0.196693
TCONS_00010448	TCONS_00010448	1.07	1	1	3	751	85.0094	6.53662	1.16992	1.18242	1.02372	1.12535	0.834822	0.710932	0.874389	0.806714	0.716854	0.0108435	0.196693
TCONS_00020751	TCONS_00020751	25.19	6	6	11	266	30.7088	5.8208	1.16161	1.18718	1.04065	1.12981	0.903572	0.863859	0.94159	0.903007	0.799255	0.0108624	0.196693
TCONS_00011580	TCONS_00011580	6.65	7	7	13	933	103.383	8.08936	1.1363	1.221	1.09369	1.15033	0.93595	0.913636	0.997141	0.948909	0.824902	0.0110045	0.197362
TCONS_00054270	TCONS_00054270	12.69	3	3	4	260	29.0031	8.86572	1.08605	1.05356	1.15525	1.09829	0.909768	0.835791	0.950027	0.898529	0.818118	0.0112774	0.199506
TCONS_00025061	TCONS_00025061	4.73	2	2	3	486	51.4768	10.3013	1.18839	1.12524		1.15682	0.846407	0.807673		0.82704	0.714928	0.0123835	0.207179
TCONS_00010443	TCONS_00010443	9.68	3	3	3	506	54.7092	9.36377	1.21768		1.25743	1.23755	1.00751		0.963509	0.985508	0.796336	0.0135541	0.20919
TCONS_00036328	TCONS_00036328	28.49	7	7	27	351	38.2863	5.61768	1.13223	1.15646	1.30104	1.19658	0.957681	0.971571	0.859339	0.92953	0.776823	0.0135928	0.20919
TCONS_00050328	TCONS_00050328	15.6	5	6	22	436	49.6377	5.21143	1.06525	0.954764	0.936999	0.98567	0.700885	0.742471	0.826286	0.756547	0.767546	0.0136443	0.20919
TCONS_00016279	TCONS_00016279	17.44	5	5	11	367	41.3462	9.45166	1.07291	1.06137	1.11949	1.08459	0.923085	0.934662	0.796458	0.884735	0.815734	0.0138054	0.20919
TCONS_00031752	TCONS_00031752	31.4	10	10	34	344	38.0257	6.69775	1.07786	1.05012	1.04293	1.05697	0.882353	0.942946	0.796803	0.874034	0.826924	0.0138599	0.20919
TCONS_00013779	TCONS_00013779	77.68	23	40	1014	439	48.1331	6.23975	0.940929	0.916007	1.03136	0.962767	0.746249	0.829143	0.779352	0.784915	0.81527	0.0138943	0.20919
TCONS_00000790	TCONS_00000790	15.5	6	9	30	703	78.9847	5.79541	1.19089	1.21113	1.05498	1.15234	0.901933	0.84471	0.968802	0.905148	0.78549	0.0152284	0.216383
TCONS_00031940	TCONS_00031940	20.59	7	8	30	476	50.4552	4.43701	1.15798	1.11322	1.00762	1.09294	0.901873	0.880396	0.92904	0.90377	0.826917	0.0155156	0.216383
TCONS_00017541	TCONS_00017541	20.3	11	11	20	591	66.7054	6.50732	1.19922	1.03895	1.07284	1.10367	0.926041	0.851469	0.890383	0.889297	0.805765	0.0158475	0.216452
TCONS_00026853	TCONS_00026853	4.48	1	2	5	446	49.8331	7.53271	1.06398		1.0402	1.05209	0.836795		0.779255	0.808025	0.768021	0.0158829	0.216452
TCONS_00054796	TCONS_00054796	20.29	3	3	5	276	30.4784	7.28369	1.00213	1.08596	0.977633	1.02191	0.759498	0.850634	0.875991	0.828708	0.810943	0.0160588	0.216452
TCONS_00022924	TCONS_00022924	3.31	1	1	2	272	30.5155	6.7124	1.29031	1.29403		1.29217	0.878658	0.756039		0.817348	0.63254	0.0162815	0.217295
TCONS_00056071	TCONS_00056071	14.97	2	2	3	187	20.7498	6.31592	1.11051	1.10376	1.07206	1.09544	0.878564	0.979587	0.799162	0.885771	0.808597	0.0173011	0.219877
TCONS_00001320	TCONS_00001320	12.5	1	1	2	96	10.8734	9.34912	1.12796	1.13583		1.13189	0.827815	0.899114		0.863465	0.762849	0.0173888	0.219877
TCONS_00010430	TCONS_00010430	51.86	6	19	66	376	42.4139	6.21436	1.44633	1.17046	1.24095	1.28591	0.99536	0.939918	0.899559	0.944946	0.734845	0.017449	0.219877
TCONS_00003964	TCONS_00003964	28.85	11	11	44	468	51.8853	6.72705	0.959618	0.961717	1.13752	1.01962	0.698794	0.811829	0.639246	0.716623	0.702834	0.0175472	0.219877
TCONS_00000655	TCONS_00000655	8.59	2	2	4	198	20.4147	5.2749	1.07	1.09289		1.08145	0.782821	0.688505		0.735663	0.680258	0.0191318	0.223896
TCONS_00028802	TCONS_00028802	36.84	1	5	49	152	17.2174	10.4331	1.14744	1.21842	1.15198	1.17262	0.987337	0.878182	1.04439	0.969971	0.827186	0.0197662	0.223896
TCONS_00023736	TCONS_00023736	18.73	4	4	7	267	27.7532	6.30322	1.50163	1.35731	1.16607	1.34167	0.879282	0.904453	1.02872	0.937486	0.698746	0.0198383	0.223896
TCONS_00031770	TCONS_00031770	35.32	4	7	40	252	27.2093	7.66455	1.16932	1.07058	1.24324	1.16104	0.917261	0.971834	0.988767	0.959287	0.826228	0.020761	0.227
TCONS_00034473	TCONS_00034473	3.31	1	1	4	272	29.6747	9.08545	1.16196	1.37404	1.33333	1.28977	1.07309	1.01652	0.925361	1.00499	0.779198	0.0216945	0.231376
TCONS_00005545	TCONS_00005545	25.97	5	5	16	258	28.4195	6.80029	1.06452	1.02466	0.993712	1.02763	0.891564	0.766802	0.902573	0.853646	0.830693	0.0224449	0.232579
TCONS_00056498	TCONS_00056498	40.87	12	12	43	323	36.8081	5.47803	0.823744	0.856483	0.884186	0.854804	0.752149	0.735895	0.631385	0.706476	0.826477	0.0236048	0.236424
TCONS_00016772	TCONS_00016772	31.75	14	14	21	400	45.2381	8.55811	1.21119	1.36662	1.23339	1.2704	0.980231	0.866294	1.09425	0.980259	0.771615	0.0238341	0.236424
TCONS_00022315	TCONS_00022315	16.38	3	8	17	464	50.4419	9.64209	1.15572		1.13948	1.1476	0.970536		0.904858	0.937697	0.817096	0.0250042	0.240363
TCONS_00004739	TCONS_00004739	5.24	1	1	3	229	25.6499	4.71631	1.17471	1.07802	0.960566	1.0711	0.710274	0.680813	0.887202	0.75943	0.709019	0.025183	0.240363
TCONS_00025058	TCONS_00025058	1.87	1	1	2	375	41.7251	5.90967	1.50843		1.5313	1.51987	0.667284		0.906087	0.786685	0.517601	0.0257358	0.240363
TCONS_00041831	TCONS_00041831	22.8	20	20	54	987	109.891	6.17627	1.04517	1.00365	1.15422	1.06768	0.934211	0.891233	0.841324	0.888923	0.832574	0.0268453	0.244702
TCONS_00049316	TCONS_00049316	1.61	1	1	2	558	60.7846	7.15186	1.18998	1.26978		1.22988	0.990139	0.952136		0.971138	0.78962	0.0279581	0.247265
TCONS_00022663	TCONS_00022663	11.55	3	3	3	329	37.3695	5.98584	1.0697	1.12312		1.09641	0.88364	0.92277		0.903205	0.823784	0.0281373	0.247265
TCONS_00006895	TCONS_00006895	31.97	1	4	14	122	14.0168	5.60498	1.28029	1.21236		1.24633	1.02314	0.971327		0.997234	0.800139	0.0281761	0.247265
TCONS_00035385	TCONS_00035385	46.76	6	15	54	355	39.0496	5.22412	1.21656	1.06808	0.903612	1.06275	0.801942	0.70469	0.58711	0.697914	0.656705	0.0291897	0.250492
TCONS_00030214	TCONS_00030214	44.92	3	33	122	679	77.6326	7.44482	1.33669	1.57066	1.21055	1.37263	0.668337	0.749199	1.07948	0.832337	0.60638	0.0301704	0.251513
TCONS_00010363	TCONS_00010363	37.7	3	3	67	122	12.5021	5.88428	0.802073	0.802384	0.854259	0.819572	0.655054	0.595259	0.746444	0.665586	0.812114	0.0311265	0.252118
TCONS_00046174	TCONS_00046174	5.42	2	2	3	461	49.0617	7.03467	1.10883	1.17263		1.14073	0.830275	0.712826		0.77155	0.676366	0.0312414	0.252118
TCONS_00047460	TCONS_00047460	1.84	1	1	2	707	77.8255	6.45557	1.13515	1.15028		1.14272	0.740445	0.863193		0.801819	0.701679	0.0313651	0.252118
TCONS_00011965	TCONS_00011965	18.8	2	2	2	117	12.5725	8.60205	1.11439	1.04988		1.08214	0.890952	0.848321		0.869636	0.803629	0.0315441	0.252204
TCONS_00005856	TCONS_00005856	64.08	12	12	302	103	11.4024	11.4731	1.14497	1.1667	1.0189	1.11019	0.877091	0.830828	0.987671	0.89853	0.809347	0.0318996	0.252447
TCONS_00006437	TCONS_00006437	8.12	1	1	2	234	25.7467	9.56885		1.22255	1.18246	1.2025		0.789028	0.913149	0.851089	0.707763	0.0327578	0.25458
TCONS_00048645	TCONS_00048645	18.31	1	1	2	71	7.90219	10.1548	1.05609	1.13056		1.09333	0.877843	0.89731		0.887576	0.811812	0.0332498	0.256416
TCONS_00038007	TCONS_00038007	32.75	13	13	47	403	45.5217	8.71924	1.14555	1.16449	1.2627	1.19091	1.05312	1.03026	0.886816	0.990066	0.831351	0.0340185	0.257378
TCONS_00021424	TCONS_00021424	26.32	3	3	4	152	18.0763	6.63916	1.11182	1.09807		1.10494	0.858585	0.936107		0.897346	0.812119	0.0341274	0.257415
TCONS_00037578	TCONS_00037578	13.58	5	5	9	383	43.0918	7.06396	1.22928	1.18604	1.04798	1.15443	0.899377	0.97388	0.718765	0.864007	0.748426	0.0359003	0.263759
TCONS_00050299	TCONS_00050299	32.78	10	10	104	241	26.5759	6.53662	1.09296	0.906338	0.946942	0.982079	0.614436	0.739993	0.823272	0.725901	0.739147	0.0367469	0.265499
TCONS_00055417	TCONS_00055417	27.18	3	3	3	206	23.26	7.88428	0.99008	1.04026		1.01517	0.860542	0.809611		0.835076	0.822598	0.0372168	0.26767
TCONS_00039135	TCONS_00039135	9.02	1	1	112	122	13.0061	9.11475	1.18636	1.07896	1.22955	1.16495	1.04443	0.970476	0.881897	0.965602	0.828875	0.0372289	0.26767
TCONS_00016810	TCONS_00016810	5.4	2	2	5	574	65.8	6.65381	1.29797	1.14304	1.12497	1.18866	1.00156	0.851287	1.01553	0.956124	0.804369	0.0376902	0.269173
TCONS_00042423	TCONS_00042423	31.06	6	8	23	235	25.8064	7.47412	1.26721	1.304	1.03197	1.20106	0.86971	0.789559	0.996687	0.885318	0.737114	0.0389803	0.271902
TCONS_00000288	TCONS_00000288	3.72	3	3	4	834	93.0043	6.02393	1.65777	1.36105		1.50941	0.586183	0.758551		0.672367	0.445451	0.0395403	0.273237
TCONS_00041285	TCONS_00041285	20	3	3	11	110	12.875	10.0522	1.16841	1.12042	1.09344	1.12743	0.808824	1.00416	0.981526	0.931505	0.826222	0.0402316	0.273237
TCONS_00031426	TCONS_00031426	27.07	3	3	5	133	14.7867	10.1255	1.04112	1.23827	1.10236	1.12725	0.98365	0.848569	0.920404	0.917541	0.813966	0.0403073	0.273358
TCONS_00047267	TCONS_00047267	6.65	3	3	6	481	53.0718	5.09717	1.24719	1.19423	1.12067	1.18736	0.867178	1.01499	1.06201	0.981394	0.826532	0.0409171	0.275032
TCONS_00009593	TCONS_00009593	51.26	1	53	209	991	111.112	6.17627	0.96161	0.989323		0.975467	0.737396	0.614138		0.675767	0.692763	0.0416668	0.275626
TCONS_00034089	TCONS_00034089	35.62	3	9	18	292	31.8057	8.70459	1.24304	1.16765	1.11757	1.17609	0.976642	0.88398	1.07903	0.979883	0.833172	0.0430726	0.279181
TCONS_00056388	TCONS_00056388	35.4	6	6	23	226	24.826	4.43701	1.13119	1.2084	1.12321	1.15427	0.921119	0.846966	1.07279	0.946957	0.820395	0.0446697	0.282198
TCONS_00001385	TCONS_00001385	14	2	2	3	200	21.567	5.13525		0.964149	1.0648	1.01447		0.775252	0.792694	0.783973	0.772787	0.0457553	0.282198
TCONS_00018407	TCONS_00018407	20	1	1	3	115	13.0716	8.63135	1.08162	0.99235	0.967787	1.01392	0.643624	0.851392	0.864355	0.786457	0.775661	0.045773	0.282198
TCONS_00001560	TCONS_00001560	3.57	2	2	2	925	102.621	6.16357	1.09139		1.14778	1.11959	0.8422		0.931352	0.886776	0.792055	0.0476854	0.28701
TCONS_00031703	TCONS_00031703	4.27	1	1	2	281	32.5556	6.72705	1.39135	1.24539		1.31837	1.00371	0.957748		0.980731	0.743899	0.0477105	0.28701
TCONS_00000768	TCONS_00000768	5.31	2	2	2	339	37.3627	8.98291	1.16989	1.32736		1.24862	0.870899	0.745337		0.808118	0.647208	0.0484912	0.289119
TCONS_00018298	TCONS_00018298	5.23	2	2	4	459	50.6824	6.44287	1.02835	1.20429	1.03528	1.0893	0.867163	0.726874	0.949395	0.84781	0.778305	0.0496604	0.291078
TCONS_00006815	TCONS_00006815	30.92	6	11	25	456	49.9384	6.68311	1.01561	1.00388	1.02037	1.01329	0.856915	0.85735	0.84585	0.853372	0.842181	1.32354e-05	0.0670785
TCONS_00008163	TCONS_00008163	40.77	7	7	17	130	14.4105	5.96045	0.934234	0.936962	0.935531	0.935576	1.04733	1.06787	1.06771	1.06097	1.13403	5.28217e-05	0.0670785
TCONS_00030065	TCONS_00030065	4.69	2	3	7	853	93.4541	6.87354	0.827848	0.839778	0.813247	0.826958	0.978468	0.994229	0.990265	0.987654	1.19432	5.81925e-05	0.0670785
TCONS_00050913	TCONS_00050913	18.36	3	3	20	207	24.1008	5.021	1.00651	1.01418	1.00566	1.00878	0.921454	0.929386	0.915033	0.921957	0.913931	6.23638e-05	0.0670785
TCONS_00010528	TCONS_00010528	29.34	17	17	34	634	72.1884	8.22119	1.06255	1.07887	1.06441	1.06861	0.968834	0.956257	0.951314	0.958802	0.897243	0.000115909	0.103893
TCONS_00049907	TCONS_00049907	5.65	2	2	6	283	31.3112	9.53955	1.06442	1.10037	1.1079	1.0909	0.936009	0.934685	0.94181	0.937501	0.859384	0.00035131	0.119005
TCONS_00030618	TCONS_00030618	42.75	17	17	89	407	47.3782	8.45557	1.04969	1.04601	1.03722	1.04431	0.873907	0.893009	0.918682	0.895199	0.857219	0.000380868	0.119005
TCONS_00026234	TCONS_00026234	48.73	20	26	146	591	65.27	7.06396	1.04961	1.03892	1.05728	1.0486	1.16378	1.19383	1.16276	1.17346	1.11906	0.000408097	0.119005
TCONS_00041097	TCONS_00041097	7.14	3	3	8	700	78.3156	7.03467	1.0592	1.04002	1.06014	1.05312	1.20586	1.17442	1.21248	1.19759	1.13718	0.000425318	0.119005
TCONS_00050294	TCONS_00050294	28.74	17	17	55	762	80.5914	6.72705	1.06412	1.03791	1.01205	1.03803	1.19984	1.21006	1.2195	1.2098	1.16548	0.000433821	0.119005
TCONS_00009261	TCONS_00009261	4.35	1	1	2	184	21.0345	7.50342	1.11852	1.1146		1.11656	0.937245	0.943712		0.940479	0.842299	0.000460425	0.119005
TCONS_00029242	TCONS_00029242	20.97	7	7	23	372	42.3313	7.26904	0.984196	1.01091	0.994334	0.99648	1.10997	1.13774	1.1108	1.1195	1.12346	0.000508947	0.119005
TCONS_00045915	TCONS_00045915	5.93	7	7	13	1315	147.627	6.39209	1.09733	1.10509	1.06341	1.08861	0.939599	0.955068	0.962668	0.952445	0.874919	0.000713926	0.13081
TCONS_00043643	TCONS_00043643	40.3	5	5	39	201	21.2821	6.69775	0.990894	0.972146	0.958326	0.973789	1.08973	1.07864	1.06831	1.07889	1.10793	0.00073929	0.13081
TCONS_00034738	TCONS_00034738	18.83	5	5	26	324	37.4656	7.2251	1.18763	1.22955	1.20248	1.20655	1.00285	1.00127	1.05247	1.01886	0.844438	0.000837314	0.13081
TCONS_00057968	TCONS_00057968	49.09	9	9	34	110	12.5989	10.3599	1.01957	1.02368	0.998256	1.01384	1.09465	1.11698	1.11407	1.10857	1.09344	0.000849915	0.13081
TCONS_00024666	TCONS_00024666	9.22	2	2	4	217	24.1286	9.45166	1.06825	1.05932	1.11444	1.08067	0.911226	0.921327	0.929182	0.920578	0.851859	0.000855806	0.13081
TCONS_00016267	TCONS_00016267	20.59	5	5	10	306	33.8192	6.78564	1.15236	1.11117	1.15054	1.13802	0.999041	0.956963	0.970188	0.975397	0.857098	0.000886013	0.13081
TCONS_00004508	TCONS_00004508	29.14	15	15	30	580	65.0816	7.41553	1.16754	1.12061	1.16895	1.15237	0.992975	0.983974	1.01055	0.995833	0.864161	0.000902092	0.13081
TCONS_00020189	TCONS_00020189	45.6	6	23	192	386	42.2577	9.75928	0.999863	1.00172	1.03834	1.01331	1.17592	1.23871	1.20825	1.20763	1.19177	0.000912868	0.13081
TCONS_00034909	TCONS_00034909	9.24	1	2	6	249	27.0266	6.53662	1.1324	1.0836	1.08677	1.10093	0.954106	0.965342	0.95712	0.958856	0.870954	0.000914435	0.13081
TCONS_00008443	TCONS_00008443	43.73	12	13	54	327	35.8327	8.08936	0.898572	0.918578	0.949859	0.922337	1.07665	1.08726	1.0571	1.07367	1.16408	0.000950001	0.13081
TCONS_00028903	TCONS_00028903	44.93	25	30	152	681	77.585	7.56201	1.06812	1.07486	1.08297	1.07531	0.959557	0.970904	0.925879	0.952114	0.885428	0.000967314	0.13081
TCONS_00046139	TCONS_00046139	18.21	4	5	7	335	36.811	5.66846	0.962823	0.972261	0.954122	0.963069	1.08584	1.09022	1.13448	1.10351	1.14583	0.00101982	0.13081
TCONS_00035856	TCONS_00035856	22.91	5	5	13	227	25.6882	6.69775	1.22991	1.17182	1.18418	1.1953	1.02029	1.04651	1.02669	1.03116	0.862681	0.00105934	0.13081
TCONS_00008628	TCONS_00008628	31.03	20	27	93	941	107.407	6.29053	1.07453	1.07089	1.04513	1.06352	0.922378	0.885725	0.935963	0.914689	0.860059	0.00107766	0.13081
TCONS_00015756	TCONS_00015756	20.88	28	28	77	1585	178.767	6.29053	0.996674	0.997717	0.986254	0.993548	1.06815	1.04693	1.05145	1.05551	1.06236	0.0011235	0.13081
TCONS_00008646	TCONS_00008646	22.35	15	15	31	707	76.8151	8.20654	1.06352	1.05166	1.05155	1.05558	1.00631	1.01449	0.99968	1.00683	0.953818	0.00112657	0.13081
TCONS_00024644	TCONS_00024644	7.92	2	2	6	265	28.5011	10.3892	1.025	1.04757	1.07785	1.05014	0.886962	0.911954	0.91656	0.905159	0.861942	0.00125274	0.13081
TCONS_00010580	TCONS_00010580	18.34	5	6	22	349	39.2931	6.13818	0.920199	0.932396	0.964974	0.93919	1.08343	1.13929	1.13245	1.11839	1.1908	0.00125603	0.13081
TCONS_00027603	TCONS_00027603	36.07	20	20	58	524	58.9728	8.85107	0.843644	0.827909	0.881186	0.850913	0.986032	1.02169	1.00218	1.0033	1.17908	0.00127688	0.13081
TCONS_00056103	TCONS_00056103	48.25	16	23	96	487	53.3946	6.34131	0.93469	0.936664	0.943176	0.938177	1.08834	1.03676	1.05625	1.06045	1.13033	0.00131485	0.13081
TCONS_00005384	TCONS_00005384	52.35	8	11	63	149	16.7313	10.9458	1.08283	1.08847	1.1329	1.1014	0.971011	0.978324	0.966804	0.972046	0.882555	0.00132898	0.13081
TCONS_00011499	TCONS_00011499	19.6	9	9	26	500	53.5163	8.82178	0.965643	0.975685	0.993044	0.978124	1.05929	1.07555	1.05158	1.06214	1.0859	0.00140902	0.13081
TCONS_00056434	TCONS_00056434	40.91	1	3	37	88	9.06562	4.65283	1.07295	1.05375	1.08105	1.06925	0.902728	0.958182	0.923428	0.928113	0.868003	0.0014564	0.13081
TCONS_00010738	TCONS_00010738	63.76	58	59	538	712	75.8344	5.30029	1.05999	1.04588	1.05447	1.05345	0.996167	0.977033	0.999295	0.990832	0.940563	0.0014931	0.13081
TCONS_00007821	TCONS_00007821	61.16	19	28	154	363	40.0686	5.50342	0.942802	0.940614	0.984779	0.956065	1.0723	1.10311	1.08519	1.08687	1.13681	0.00150804	0.13081
TCONS_00003804	TCONS_00003804	3.15	1	1	3	413	47.5269	6.03662	0.909956	0.934313	0.907959	0.917409	1.07316	1.10274	1.03964	1.07185	1.16834	0.0015434	0.131303
TCONS_00020610	TCONS_00020610	70.11	18	21	206	368	40.6461	6.354	1.05278	1.03126	1.07235	1.05213	0.952025	0.918981	0.919939	0.930315	0.884219	0.00163016	0.134877
TCONS_00003756	TCONS_00003756	12.84	2	3	5	148	16.4383	7.89893		0.979034	0.986197	0.982615		1.10917	1.10204	1.10561	1.12517	0.00168416	0.136806
TCONS_00014169	TCONS_00014169	6.67	4	4	5	600	67.0186	6.39209	1.06695	1.08097		1.07396	0.904533	0.903992		0.904263	0.841988	0.00170436	0.136806
TCONS_00043032	TCONS_00043032	2.9	4	4	8	1760	188.144	6.27783	1.09078	1.14553	1.08873	1.10835	0.96702	0.927356	0.948748	0.947708	0.855063	0.00182276	0.137947
TCONS_00044012	TCONS_00044012	3.11	1	1	4	257	28.8823	8.04541	1.08146	1.06497	1.08833	1.07825	0.966766	0.91495	0.905139	0.928952	0.861534	0.00183271	0.137947
TCONS_00036988	TCONS_00036988	10.31	3	3	9	320	34.1114	6.81494	0.908311	0.897964	0.871358	0.892544	1.01031	1.00353	1.04705	1.0203	1.14314	0.00184495	0.137947
TCONS_00003568	TCONS_00003568	10.06	1	1	3	159	18.0005	4.33545	1.13474	1.11752	1.0996	1.11729	0.955569	0.936522	0.998744	0.963611	0.862457	0.00186084	0.137947
TCONS_00047772	TCONS_00047772	28.85	5	5	46	156	15.772	7.06396	0.880795	0.858524	0.840723	0.860014	0.762989	0.724613	0.726491	0.738031	0.858162	0.00201566	0.137947
TCONS_00027402	TCONS_00027402	15.74	8	8	14	629	69.927	6.18896	0.950517	0.924248	0.94074	0.938502	1.0401	1.05053	1.01341	1.03468	1.10248	0.00202329	0.137947
TCONS_00056976	TCONS_00056976	7.25	2	2	4	207	23.2168	9.5542	1.05867	1.04318	1.0761	1.05932	0.961794	0.913246	0.939845	0.938295	0.885754	0.00203702	0.137947
TCONS_00011720	TCONS_00011720	16.18	3	3	7	241	26.6754	6.07471	0.900127	0.972973	0.927587	0.933563	1.08984	1.08156	1.08478	1.08539	1.16264	0.00207542	0.137947
TCONS_00029005	TCONS_00029005	17.66	12	12	34	674	76.3763	7.40088	1.04335	1.03155	1.00703	1.02731	0.902548	0.928713	0.936291	0.922518	0.897995	0.00209789	0.137947
TCONS_00056496	TCONS_00056496	6.3	5	5	6	905	103.406	5.93506	1.04286	1.05937	1.07546	1.05923	0.991336	0.970527	0.977784	0.979882	0.925088	0.00210605	0.137947
TCONS_00011566	TCONS_00011566	83.33	23	30	339	378	41.8293	7.21045	0.982426	0.968136	1.00742	0.985993	1.13927	1.11285	1.09052	1.11421	1.13004	0.00212897	0.137947
TCONS_00037419	TCONS_00037419	6	2	3	5	400	44.6302	6.68311	0.990907	1.03786	1.00411	1.01096	0.909797	0.886669	0.875441	0.890636	0.88098	0.0022243	0.139009
TCONS_00009732	TCONS_00009732	37.11	24	24	129	574	63.8091	4.67822	0.978098	0.982344	0.956914	0.972452	1.05636	1.08545	1.10351	1.08177	1.11242	0.00230432	0.139009
TCONS_00032463	TCONS_00032463	33.57	11	11	58	417	44.907	6.11279	0.917636	0.934262	0.900609	0.917502	1.00275	0.984274	0.995187	0.994071	1.08345	0.0023134	0.139009
TCONS_00041194	TCONS_00041194	30.89	5	5	23	123	14.1229	5.14795	0.824315	0.871891	0.885024	0.86041	0.982907	0.988435	0.98985	0.987064	1.1472	0.00241256	0.139078
TCONS_00026509	TCONS_00026509	38.22	8	9	36	191	20.8497	4.42432	0.916345	0.911185	0.895756	0.907762	1.09284	1.07239	1.01981	1.06168	1.16956	0.00243391	0.139078
TCONS_00044748	TCONS_00044748	17.63	9	9	30	624	69.2694	5.59229	0.986428	1.01462	0.973618	0.991555	1.21212	1.18667	1.1298	1.17619	1.18621	0.0024525	0.139078
TCONS_00012963	TCONS_00012963	7.22	4	4	6	485	53.2785	6.13818	0.910782	0.864709	0.853205	0.876232	1.00552	1.03845	1.05813	1.03403	1.18009	0.00249845	0.13941
TCONS_00033631	TCONS_00033631	36.18	18	18	61	633	69.6966	6.59521	0.923839	0.931028	0.973347	0.942738	1.04917	1.04669	1.04557	1.04714	1.11075	0.00251986	0.13941
TCONS_00020194	TCONS_00020194	60.4	20	20	155	250	27.5427	9.51025	0.947891	0.911767	0.966177	0.941945	1.09499	1.09694	1.0555	1.08248	1.14919	0.00255806	0.13941
TCONS_00038779	TCONS_00038779	3.46	1	1	2	462	51.549	6.91748	1.003	1.00345		1.00323	0.929378	0.921457		0.925417	0.922441	0.00258936	0.13941
TCONS_00002513	TCONS_00002513	31.44	7	7	25	229	25.6542	6.27783	1.08734	1.10533	1.08629	1.09299	0.945029	0.990777	0.996111	0.977306	0.894161	0.00262889	0.13941
TCONS_00010210	TCONS_00010210	24.02	4	4	13	229	25.3341	4.36084	1.12248	1.14002	1.07139	1.1113	0.962195	0.899017	0.926268	0.92916	0.836105	0.00271028	0.13941
TCONS_00034289	TCONS_00034289	66.67	24	24	168	240	27.827	9.1001	0.946895	0.921156	0.951134	0.939728	1.06368	1.02381	1.03355	1.04035	1.10708	0.00271604	0.13941
TCONS_00057676	TCONS_00057676	4.12	1	1	2	243	26.9766	7.10791	0.996426	0.986999		0.991712	0.841212	0.82775		0.834481	0.841455	0.00272028	0.13941
TCONS_00025926	TCONS_00025926	4.68	1	1	6	235	25.7489	9.0415	0.962903	0.928254	0.917566	0.936241	1.05747	1.03699	1.07983	1.0581	1.13016	0.00272183	0.13941
TCONS_00005578	TCONS_00005578	14.64	4	4	7	280	30.7131	5.5542	1.07197	1.0716	1.0906	1.07806	0.942075	0.995247	0.971478	0.9696	0.899396	0.00284014	0.141304
TCONS_00004476	TCONS_00004476	7.78	6	6	9	1003	113.809	6.32861	0.980388	0.995851	1.01258	0.996273	1.08111	1.10007	1.1277	1.10296	1.10708	0.00289019	0.141304
TCONS_00022223	TCONS_00022223	71.09	17	26	442	339	36.8812	8.41162	0.92061	0.911296	0.940091	0.923999	1.00559	1.03684	1.00153	1.01465	1.09811	0.00294117	0.142501
TCONS_00045050	TCONS_00045050	53.33	5	5	25	90	10.6428	9.99365	1.22707	1.19097	1.19976	1.20593	1.0377	1.07167	0.986479	1.03195	0.855727	0.00300063	0.143318
TCONS_00050978	TCONS_00050978	52.8	21	21	139	411	44.8897	8.104	1.03271	1.05923	1.05408	1.04867	0.975063	0.952806	0.93206	0.95331	0.909065	0.0030124	0.143318
TCONS_00053745	TCONS_00053745	14.71	8	8	25	877	92.5271	5.96045	1.07845	1.0545	1.04678	1.05991	0.953701	0.986803	0.950614	0.963706	0.909232	0.00303798	0.143318
TCONS_00005552	TCONS_00005552	79.87	24	24	134	318	35.3383	4.90674	0.94816	0.951321	0.932695	0.944059	1.04769	1.00648	1.03036	1.02818	1.0891	0.00316299	0.144701
TCONS_00028509	TCONS_00028509	42.31	8	8	33	182	19.7552	6.20166	1.02302	0.986637	1.01584	1.0085	1.16889	1.11326	1.1262	1.13612	1.12654	0.00318552	0.144701
TCONS_00025660	TCONS_00025660	5.56	1	1	3	126	14.7569	9.71533	1.02267	0.944331	0.95375	0.973585	1.12888	1.18251	1.17	1.16046	1.19195	0.00319221	0.144701
TCONS_00024101	TCONS_00024101	41.6	7	7	16	125	13.7453	9.34912	1.09643	1.08881	1.06745	1.08423	1.02664	1.00896	1.02362	1.01974	0.94052	0.00325727	0.144701
TCONS_00039488	TCONS_00039488	42.13	13	13	44	235	26.5332	9.80322	1.04763	1.12279	1.11993	1.09678	0.950914	0.922592	0.921006	0.931504	0.849307	0.0033401	0.144701
TCONS_00001766	TCONS_00001766	19.59	2	2	6	194	21.6695	8.00146	1.0305	1.00716	1.05423	1.03063	0.937907	0.936251	0.950168	0.941442	0.913464	0.00335078	0.144701
TCONS_00014790	TCONS_00014790	55.95	9	9	47	168	18.9547	4.76709	0.965369	0.95217	0.95752	0.958353	1.06072	1.05091	1.01768	1.0431	1.08843	0.0033545	0.144701
TCONS_00036459	TCONS_00036459	10.31	5	5	7	456	49.2557	7.72314	0.937898	1.00479	0.975367	0.972684	1.10847	1.08994	1.09585	1.09808	1.12892	0.00337099	0.144701
TCONS_00011912	TCONS_00011912	25.39	7	11	61	508	56.4419	5.38916	0.941284	0.939325	0.935291	0.938633	1.0958	1.03655	1.04099	1.05778	1.12694	0.00338792	0.144701
TCONS_00009313	TCONS_00009313	26.32	1	5	20	171	19.5033	6.15088	0.921823	0.972224	0.969788	0.954612	1.0941	1.15246	1.09335	1.1133	1.16623	0.0034182	0.144701
TCONS_00057656	TCONS_00057656	42.55	3	4	25	94	10.8817	7.13721	0.958727	0.911306	0.94199	0.937341	1.06658	1.05539	1.02741	1.0498	1.11997	0.00343223	0.144701
TCONS_00052643	TCONS_00052643	44.1	2	31	89	830	91.3217	5.65576	1.13415	1.14801	1.10673	1.12963	1.03891	1.03964	1.05765	1.0454	0.925435	0.00344397	0.144701
TCONS_00017960	TCONS_00017960	7.08	3	3	4	593	66.3087	8.71924	0.997091	1.02141	1.0196	1.0127	0.954577	0.922518	0.936257	0.937784	0.926023	0.00350342	0.14501
TCONS_00021929	TCONS_00021929	44.04	19	19	106	361	39.1718	9.42236	1.10075	1.1179	1.09649	1.10505	1.04838	1.01763	1.04071	1.03557	0.937129	0.00357446	0.14501
TCONS_00028209	TCONS_00028209	24.83	9	10	19	443	48.8853	6.80029	1.00737	1.05954	1.02762	1.03151	0.924348	0.919684	0.882658	0.908897	0.88113	0.00366208	0.14501
TCONS_00033858	TCONS_00033858	28.07	5	9	115	342	35.9249	7.69385	0.966957	0.9089	0.966006	0.947288	1.12336	1.09321	1.17193	1.1295	1.19235	0.00366905	0.14501
TCONS_00041859	TCONS_00041859	25.32	6	7	14	387	42.9396	8.42627	1.13967	1.09824	1.11466	1.11752	0.971162	1.02576	0.993817	0.996912	0.892073	0.00373842	0.14501
TCONS_00051898	TCONS_00051898	1.3	1	1	2	537	61.248	7.23975	1.13088		1.10975	1.12032	0.948434		0.946762	0.947598	0.845831	0.00374167	0.14501
TCONS_00040626	TCONS_00040626	8.96	2	4	9	402	45.4019	5.37646	0.80717	0.78753	0.844845	0.813181	0.995172	0.979812	0.930909	0.968631	1.19116	0.00374519	0.14501
TCONS_00003236	TCONS_00003236	25.52	5	5	16	239	27.1666	7.44482	1.12306	1.08179	1.09352	1.09946	0.97307	0.895787	0.887375	0.918744	0.835634	0.00378377	0.14501
TCONS_00009595	TCONS_00009595	51.23	14	14	64	324	36.003	5.52881	0.953951	0.917365	0.935155	0.935491	0.791215	0.759841	0.832062	0.794372	0.849151	0.00382542	0.14501
TCONS_00026088	TCONS_00026088	54.55	3	4	10	66	7.10297	9.70068	1.02749	1.0615	1.06537	1.05145	1.23672	1.16148	1.21565	1.20462	1.14567	0.00383199	0.14501
TCONS_00014865	TCONS_00014865	33.33	18	19	57	606	66.0434	8.88037	1.01882	1.02983	1.05339	1.03401	1.21635	1.13986	1.18781	1.18134	1.14248	0.00387116	0.14501
TCONS_00009452	TCONS_00009452	30.87	3	5	57	149	15.754	10.6675	1.06504	1.05499	1.06075	1.06026	0.8973	0.965974	0.946677	0.93665	0.883415	0.00391927	0.145338
TCONS_00047263	TCONS_00047263	49.81	14	24	132	514	56.0325	7.7085	0.97359	1.01222	0.99189	0.992565	1.09588	1.15994	1.11402	1.12328	1.13169	0.00408396	0.145482
TCONS_00007084	TCONS_00007084	38.54	4	9	68	205	21.9954	9.0708	0.981488	0.993351	0.944177	0.973005	1.10592	1.16735	1.20009	1.15779	1.18991	0.00413288	0.145482
TCONS_00016213	TCONS_00016213	17.62	4	4	28	193	21.4814	10.0522	1.06405	1.06066	1.01648	1.04706	0.885487	0.861316	0.933186	0.89333	0.853177	0.00414707	0.145482
TCONS_00008745	TCONS_00008745	35.81	4	4	24	148	16.7391	6.94678	0.886018	0.860969	0.920845	0.889278	1.03961	1.04486	0.995648	1.0267	1.15454	0.00416081	0.145482
TCONS_00011286	TCONS_00011286	22.22	15	15	24	639	73.6234	5.26221	1.03504	1.07479	1.05989	1.05657	0.95257	0.889074	0.935441	0.925695	0.876129	0.00416086	0.145482
TCONS_00035338	TCONS_00035338	12.39	5	5	9	468	51.1161	6.81494	0.864877	0.907371	0.942442	0.904896	1.103	1.06937	1.04286	1.07174	1.18438	0.00418616	0.145482
TCONS_00018449	TCONS_00018449	3.94	2	2	2	482	54.3497	7.40088	1.14824	1.15787		1.15306	1.04883	1.03835		1.04359	0.905066	0.00419802	0.145482
TCONS_00032492	TCONS_00032492	19.11	8	10	31	722	81.1459	8.42627	1.00581	0.92569	0.99175	0.974418	1.20349	1.16006	1.13093	1.16483	1.19541	0.00422324	0.145482
TCONS_00037298	TCONS_00037298	67.74	10	10	46	124	14.0524	9.5542	0.980308	1.02386	0.987879	0.997349	1.08831	1.14172	1.12451	1.11818	1.12115	0.00428836	0.146023
TCONS_00049748	TCONS_00049748	17.87	13	13	33	828	91.1978	5.0083	1.0503	1.08877	1.02444	1.0545	0.924079	0.894259	0.941947	0.920095	0.872539	0.00448021	0.151282
TCONS_00025886	TCONS_00025886	21.88	6	7	25	448	48.6682	7.85498	0.82861	0.84513	0.862137	0.845292	0.979647	0.942772	0.927837	0.950085	1.12397	0.00450077	0.151282
TCONS_00020122	TCONS_00020122	7.87	4	4	10	381	42.7317	4.88135	1.141	1.1223	1.18343	1.14891	1.01756	0.939879	0.936088	0.96451	0.839499	0.00456329	0.151353
TCONS_00045539	TCONS_00045539	36.96	8	8	15	257	29.5923	7.89893	1.03644	1.03265	1.07177	1.04695	0.96908	0.978983	0.961504	0.969855	0.92636	0.00457918	0.151353
TCONS_00013147	TCONS_00013147	41.61	7	9	21	286	30.0561	5.5542	0.792536	0.788637	0.819515	0.800229	0.854312	0.855623	0.85991	0.856615	1.07046	0.00461686	0.151381
TCONS_00040914	TCONS_00040914	8.97	3	3	10	457	51.4594	5.0083	1.04887	1.07444	1.08022	1.06784	0.903699	0.934884	0.975103	0.937895	0.878308	0.00468514	0.151381
TCONS_00047928	TCONS_00047928	10.97	5	5	12	465	51.8991	6.25244	0.909237	0.892592	0.892463	0.898097	1.01536	1.0446	0.977497	1.01249	1.12737	0.0048006	0.151381
TCONS_00001511	TCONS_00001511	18.13	8	8	19	651	74.7206	5.43994	1.07727	1.13345	1.0927	1.10114	0.919558	0.950457	0.989096	0.953037	0.8655	0.00481234	0.151381
TCONS_00002848	TCONS_00002848	18.84	14	19	42	1136	124.763	7.13721	1.05973	1.0399	1.02539	1.04167	0.963295	0.987292	0.962573	0.971054	0.932204	0.00533865	0.15812
TCONS_00001416	TCONS_00001416	57.96	5	12	33	157	17.7849	4.70361	0.933677	0.969476	0.953809	0.952321	1.04437	1.03237	1.01188	1.02954	1.08109	0.0053398	0.15812
TCONS_00003668	TCONS_00003668	9.87	11	11	24	1064	120.046	6.21436	1.04524	1.02382	1.00595	1.025	0.941768	0.964306	0.938005	0.948026	0.924899	0.00535595	0.15812
TCONS_00047829	TCONS_00047829	23.78	2	2	6	143	15.5729	9.70068	1.02037	0.996697	0.983486	1.00018	1.11169	1.17485	1.1085	1.13168	1.13147	0.0055249	0.158826
TCONS_00019980	TCONS_00019980	28.35	15	15	53	455	50.2468	6.46826	0.936619	0.975428	1.00771	0.973253	1.11588	1.09048	1.08415	1.09684	1.12698	0.00554863	0.158826
TCONS_00032300	TCONS_00032300	46.15	9	11	28	299	31.9435	9.43701	1.09974	1.10742	1.04438	1.08385	0.978118	0.976767	0.973087	0.975991	0.900486	0.00563258	0.158826
TCONS_00026422	TCONS_00026422	5.71	2	2	7	666	71.3581	5.60498	1.06286	1.06966	1.07387	1.0688	0.877351	0.941734	0.963823	0.927636	0.867924	0.00568807	0.158826
TCONS_00006820	TCONS_00006820	4	2	3	21	801	84.9743	5.80811	1.04114	1.01566	0.994218	1.01701	1.1559	1.1002	1.13927	1.13179	1.11287	0.00579872	0.158826
TCONS_00058006	TCONS_00058006	22.28	4	4	8	202	21.9375	5.64307	1.00317	1.03143	1.06384	1.03282	1.1461	1.21488	1.16859	1.17652	1.13914	0.00582266	0.158826
TCONS_00042693	TCONS_00042693	34.79	21	21	69	664	74.4642	8.17725	1.00051	1.00055	1.05114	1.0174	1.11931	1.1692	1.12945	1.13932	1.11984	0.00582406	0.158826
TCONS_00023971	TCONS_00023971	26.09	12	13	37	548	59.5323	8.85107	0.848586	0.784441	0.822956	0.818661	0.957947	0.974896	0.920114	0.950986	1.16164	0.00585012	0.158826
TCONS_00033600	TCONS_00033600	54.24	6	6	32	118	12.9886	5.94775	0.916003	0.916093	0.880111	0.904069	1.04783	0.986109	1.03129	1.02174	1.13016	0.00588447	0.158826
TCONS_00033774	TCONS_00033774	20.31	15	15	49	640	71.1421	5.68115	0.946977	0.950634	0.986233	0.961281	1.03291	1.05047	1.0283	1.03723	1.07901	0.00593022	0.158826
TCONS_00040280	TCONS_00040280	30.21	23	23	57	844	92.7664	5.70654	0.997751	0.981748	1.03359	1.00436	0.928204	0.914535	0.909556	0.917431	0.913445	0.00596422	0.158826
TCONS_00044323	TCONS_00044323	5.56	3	3	7	720	82.4213	6.07471	0.915609	0.937853	0.890945	0.914802	1.00011	0.984176	0.988803	0.99103	1.08333	0.00603829	0.158826
TCONS_00035364	TCONS_00035364	1.47	1	1	3	1018	112.894	6.68311	0.92427	0.924527	0.946941	0.931913	0.787737	0.852291	0.830731	0.823586	0.883759	0.00605417	0.158826
TCONS_00016201	TCONS_00016201	7.29	4	4	5	535	58.4672	8.60205	0.973077	0.998177	0.993082	0.988112	1.14933	1.07275	1.13553	1.1192	1.13267	0.00612774	0.159501
TCONS_00029095	TCONS_00029095	7.81	5	5	8	717	77.1284	7.09326	1.19218	1.16676	1.13073	1.16322	0.946787	0.946248	1.0377	0.976912	0.839831	0.00613922	0.159501
TCONS_00023076	TCONS_00023076	13.51	6	6	9	407	46.3744	8.1333	0.918029	0.975106	0.96428	0.952472	1.0703	1.08103	1.04113	1.06415	1.11725	0.00619584	0.160053
TCONS_00050888	TCONS_00050888	48.95	11	11	56	143	16.1628	10.4185	1.12962	1.10188	1.13192	1.12114	1.06472	1.03337	1.0271	1.04173	0.929174	0.00628935	0.160053
TCONS_00001725	TCONS_00001725	26.99	36	43	113	1908	207.831	6.41748	1.20684	1.13441	1.1224	1.15455	1.00566	0.954599	1.00719	0.98915	0.85674	0.0063157	0.160053
TCONS_00047022	TCONS_00047022	39.23	16	16	66	441	48.0098	6.354	0.90865	0.91173	0.990204	0.936862	1.1251	1.10813	1.06934	1.10085	1.17504	0.00639864	0.160053
TCONS_00008191	TCONS_00008191	47.62	6	6	22	126	14.6613	4.51318	0.93952	0.969581	0.993307	0.967469	1.07187	1.05053	1.04934	1.05725	1.09279	0.00642831	0.160053
TCONS_00002421	TCONS_00002421	11.57	2	2	11	268	30.5165	5.35107	0.95396	0.904431	0.963701	0.940697	1.03728	1.03376	1.03728	1.03611	1.10143	0.00656614	0.161005
TCONS_00025483	TCONS_00025483	37.17	4	4	39	113	12.5493	9.46631	0.951521	0.918313	0.965157	0.944997	1.05948	1.15458	1.10077	1.10495	1.16926	0.00658277	0.161005
TCONS_00001906	TCONS_00001906	29.43	7	7	23	282	32.103	4.79248	1.02472	1.06229	0.986886	1.02463	0.847268	0.889353	0.905169	0.880597	0.859426	0.00659432	0.161005
TCONS_00044169	TCONS_00044169	19.31	4	4	8	233	26.0119	10.3013	1.10595	1.09215	1.0148	1.07096	0.929744	0.922127	0.901319	0.91773	0.85692	0.00662795	0.161005
TCONS_00009257	TCONS_00009257	31.77	20	21	38	724	77.8601	6.94678	1.16359	1.10081	1.17011	1.14484	1.03186	0.991568	0.970828	0.998086	0.871814	0.00670169	0.161622
TCONS_00046051	TCONS_00046051	60.43	22	24	101	417	47.1158	8.60205	1.03373	1.05383	1.03821	1.04192	0.979249	0.985276	1.00592	0.990149	0.950308	0.00689704	0.162718
TCONS_00002662	TCONS_00002662	47.72	36	36	115	725	81.0895	5.65576	1.00586	1.01369	1.07151	1.03035	0.927717	0.912689	0.889144	0.90985	0.883047	0.00689841	0.162718
TCONS_00020824	TCONS_00020824	12.39	4	4	13	339	37.1755	6.53662	0.925532	0.961119	1.01291	0.966519	1.15883	1.09456	1.16524	1.13954	1.17902	0.00700188	0.163722
TCONS_00016741	TCONS_00016741	20.36	8	8	24	393	42.3852	6.32861	0.952021	0.915274	0.974095	0.94713	1.09618	1.04069	1.06332	1.06673	1.12627	0.00707006	0.164189
TCONS_00008925	TCONS_00008925	15.28	6	6	10	517	58.3249	7.94287	0.977728	1.03358	1.00976	1.00702	0.913892	0.93066	0.91837	0.920974	0.914551	0.00708292	0.164189
TCONS_00015834	TCONS_00015834	61.88	2	11	89	181	20.6817	6.94678	0.988803	0.982111	0.989445	0.986786	1.15454	1.08771	1.07862	1.10696	1.12178	0.00750723	0.170053
TCONS_00057371	TCONS_00057371	27.5	6	6	18	200	21.5594	6.22705	0.893454	0.851305	0.946273	0.897011	1.04101	1.02866	1.03574	1.03514	1.15398	0.00756668	0.170053
TCONS_00006692	TCONS_00006692	14.17	10	10	17	882	99.6364	6.44287	1.06154	1.03509	1.03598	1.0442	0.932059	0.856293	0.936141	0.908164	0.869719	0.00765204	0.170089
TCONS_00055615	TCONS_00055615	49.21	3	3	5	63	7.25881	7.18115	0.928106	0.966005	0.941103	0.945071	1.06481	1.01264	1.03671	1.03805	1.09839	0.00768644	0.170089
TCONS_00051662	TCONS_00051662	9.29	14	14	27	1776	197.988	5.61768	0.985679	0.98179	0.980676	0.982715	1.02231	1.00479	1.00667	1.01126	1.02904	0.00770966	0.170089
TCONS_00057125	TCONS_00057125	60.21	18	39	268	578	61.5754	5.88428	1.04536	1.03682	1.03173	1.03797	1.09177	1.08729	1.12598	1.10168	1.06138	0.00771696	0.170089
TCONS_00026969	TCONS_00026969	58.54	8	8	72	123	14.6497	9.70068	0.894751	0.916292	0.974025	0.928356	1.07113	1.03504	1.06939	1.05852	1.14021	0.00789455	0.171714
TCONS_00052305	TCONS_00052305	23.2	2	5	23	181	20.5166	7.97217	0.88722		0.900396	0.893808	0.975893		0.984075	0.979984	1.09641	0.0080017	0.171714
TCONS_00000115	TCONS_00000115	10.79	7	7	24	769	85.6683	4.56396	1.05771	1.02324	1.06292	1.04796	0.954205	0.952091	0.987818	0.964704	0.920555	0.00805517	0.171714
TCONS_00010530	TCONS_00010530	9.34	2	2	2	182	20.6999	9.64209	1.05408		1.03926	1.04667	0.964314		0.961085	0.9627	0.919773	0.00806022	0.171714
TCONS_00011093	TCONS_00011093	15.6	2	2	12	141	15.4279	8.63135	1.14076	1.0633	1.15181	1.11862	0.921382	0.957259	0.985684	0.954775	0.853527	0.00808492	0.171714
TCONS_00011526	TCONS_00011526	13.84	8	9	17	737	82.6752	8.32373	1.057	1.05939	1.0106	1.04233	0.940729	0.932175	0.969167	0.947357	0.908886	0.00810291	0.171714
TCONS_00036816	TCONS_00036816	39.62	10	15	73	371	39.4766	9.26123	0.960422	0.97507	0.975011	0.970167	1.10562	1.04984	1.0461	1.06719	1.1	0.00812113	0.171714
TCONS_00031704	TCONS_00031704	54.84	5	12	27	155	17.6888	4.67822	0.938845	0.984562	0.967089	0.963498	1.02477	1.05181	1.03998	1.03885	1.07821	0.0081738	0.171714
TCONS_00016567	TCONS_00016567	7.14	1	1	3	182	21.5924	9.59814	1.05214	1.09539	1.0688	1.07211	0.917845	0.985011	0.96702	0.956626	0.892284	0.00820056	0.171714
TCONS_00011625	TCONS_00011625	23.67	7	7	34	283	31.2933	6.29053	0.946068	0.966122	0.983543	0.965244	0.890507	0.878758	0.835522	0.868262	0.899526	0.00822461	0.171714
TCONS_00026633	TCONS_00026633	31.3	3	4	34	131	14.1361	4.62744	0.902373	0.949855	0.967265	0.939831	1.11421	1.14335	1.0509	1.10282	1.17342	0.00822664	0.171714
TCONS_00010702	TCONS_00010702	22.13	9	9	22	461	51.6087	5.5542	1.08253	1.14425	1.14181	1.12286	1.02131	1.00795	1.03008	1.01978	0.908198	0.00823768	0.171714
TCONS_00003025	TCONS_00003025	58.76	11	13	65	274	29.4524	8.55811	0.975421	1.03947	1.00425	1.00638	1.09771	1.09489	1.12025	1.10428	1.09728	0.00833693	0.171856
TCONS_00024630	TCONS_00024630	18.91	9	9	29	439	49.2964	5.021	0.974401	0.954756	1.00048	0.976547	1.05632	1.09514	1.0528	1.06809	1.09374	0.00847102	0.172771
TCONS_00047579	TCONS_00047579	13.44	3	3	5	253	27.8736	6.53662	1.10833	1.14105	1.1682	1.13919	0.987851	1.01446	0.914027	0.972112	0.853333	0.00852851	0.17308
TCONS_00037314	TCONS_00037314	20.5	26	26	65	1512	169.522	7.54736	1.01077	1.01368	0.982137	1.0022	1.19081	1.09378	1.16748	1.15069	1.14817	0.00863761	0.174636
TCONS_00049579	TCONS_00049579	12.32	6	6	16	609	65.6543	6.49365	0.969402	0.944304	0.948271	0.953993	1.00581	0.990335	0.995525	0.997225	1.04532	0.00869404	0.17496
TCONS_00030394	TCONS_00030394	24.71	25	25	82	1036	111.489	7.48877	1.18916	1.12946	1.21536	1.17799	1.05999	1.00798	0.985378	1.01778	0.863996	0.0089209	0.177606
TCONS_00029820	TCONS_00029820	56.08	16	31	186	485	53.2522	5.98584	1.02583	1.02437	1.11034	1.05351	1.2649	1.30706	1.19758	1.25652	1.19269	0.00894964	0.177606
TCONS_00002359	TCONS_00002359	30.54	6	6	21	203	22.9408	5.42725	1.05605	1.01684	1.0182	1.03036	1.15508	1.11732	1.10356	1.12532	1.09216	0.00907616	0.179283
TCONS_00000441	TCONS_00000441	54.02	11	16	89	261	29.5726	4.80518	0.944003	0.93651	1.00012	0.960211	1.09374	1.05794	1.05904	1.07024	1.11459	0.00910082	0.179283
TCONS_00010160	TCONS_00010160	28.62	10	10	41	325	35.7853	7.44482	1.06765	1.03487	1.06651	1.05635	0.912134	0.969661	0.971632	0.951142	0.900408	0.00914957	0.179585
TCONS_00032995	TCONS_00032995	31.16	10	10	42	337	36.858	6.7417	1.0039	0.969889	0.992243	0.988677	1.08557	1.18142	1.18776	1.15158	1.16477	0.0091856	0.179637
TCONS_00047759	TCONS_00047759	55.23	12	19	103	411	44.48	6.91748	0.862871	0.883012	0.970479	0.905454	1.0747	1.12266	1.05672	1.08469	1.19796	0.00957476	0.185227
TCONS_00003123	TCONS_00003123	11.7	3	3	5	282	30.4483	8.36768	0.89431	0.9824	0.949771	0.942161	1.08058	1.074	1.14335	1.09931	1.1668	0.00976957	0.187442
TCONS_00004020	TCONS_00004020	30.75	8	10	67	361	38.3833	5.88428	0.979915	1.00562	1.01175	0.999097	0.893532	0.923991	0.849267	0.88893	0.889733	0.00979383	0.187442
TCONS_00032146	TCONS_00032146	17.67	5	5	9	317	34.9515	7.73779	1.09859	1.11061	1.08981	1.09967	1.01465	0.985349	1.04529	1.0151	0.923093	0.00991667	0.188452
TCONS_00052194	TCONS_00052194	68.56	29	29	208	334	37.7264	5.60498	1.08753	1.02344	1.04651	1.05249	0.940703	0.946675	0.974664	0.954014	0.906432	0.0101267	0.191092
TCONS_00050594	TCONS_00050594	4.87	2	2	10	349	39.0324	8.51416	0.912588	0.911905	0.941611	0.922035	0.854863	0.847338	0.878489	0.86023	0.932969	0.0103591	0.193442
TCONS_00026730	TCONS_00026730	10.69	3	4	11	346	39.3559	7.6792	1.01045	0.988407	0.978104	0.992319	1.18468	1.08193	1.13308	1.13323	1.142	0.0106402	0.196693
TCONS_00022287	TCONS_00022287	7.95	3	3	5	503	57.3548	6.44287	0.897154	0.944379	0.899717	0.91375	1.03319	1.12079	1.0331	1.06236	1.16264	0.0107903	0.196693
TCONS_00021407	TCONS_00021407	28.52	8	9	19	263	30.4723	4.29736	0.980895	0.946124	0.946303	0.957774	1.2043	1.11914	1.07736	1.1336	1.18358	0.0108478	0.196693
TCONS_00029938	TCONS_00029938	38.93	3	7	38	149	16.3927	8.06006	0.88842	0.932213	0.900481	0.907038	1.10323	1.05214	1.00064	1.052	1.15982	0.0110022	0.197362
TCONS_00022572	TCONS_00022572	8.14	3	3	8	393	45.5198	5.0083	0.979513	1.01931	0.945114	0.981314	1.10508	1.11903	1.19583	1.13998	1.16169	0.0110094	0.197362
TCONS_00020745	TCONS_00020745	5.45	2	2	4	440	50.2663	5.38916	0.979825	0.959824	0.980934	0.973527	1.06624	1.14098	1.06431	1.09051	1.12016	0.0110562	0.197543
TCONS_00002580	TCONS_00002580	29.03	3	3	15	62	6.92689	12.0298	0.976832	1.06583	0.989476	1.01071	1.13716	1.16748	1.12941	1.14468	1.13255	0.0112771	0.199506
TCONS_00012914	TCONS_00012914	5.93	2	2	9	354	39.0923	6.21436	0.873612	0.851098	0.822249	0.848986	0.923387	0.989239	0.991282	0.96797	1.14015	0.0113356	0.199879
TCONS_00030380	TCONS_00030380	13.64	1	1	2	88	9.9505	10.1548		1.10226	1.06441	1.08333		0.909842	0.906651	0.908246	0.838381	0.0115617	0.20267
TCONS_00039896	TCONS_00039896	37.88	4	6	31	66	7.55089	9.37842	0.890418	0.917139	0.999108	0.935555	1.10249	1.12539	1.06621	1.09803	1.17367	0.011728	0.203869
TCONS_00057314	TCONS_00057314	73.49	7	7	23	83	9.755	5.47803	0.960339	0.951235	0.979853	0.963809	1.0172	1.06151	1.0247	1.03447	1.07331	0.01176	0.203869
TCONS_00021433	TCONS_00021433	56.35	1	17	125	197	23.0693	10.3159	0.992592		0.966438	0.979515	1.12492		1.10975	1.11734	1.1407	0.0118196	0.203869
TCONS_00053786	TCONS_00053786	30.82	34	34	68	1395	156.925	4.77979	0.869391	0.836103	0.882963	0.862819	0.971772	1.068	0.985048	1.00827	1.16858	0.0118273	0.203869
TCONS_00017253	TCONS_00017253	6.61	2	2	2	333	36.7851	9.02686		1.07235	1.05675	1.06455		0.955951	0.97167	0.96381	0.905369	0.0118665	0.203892
TCONS_00057069	TCONS_00057069	39.95	14	14	34	423	47.9371	7.00537	0.982379	1.03039	0.993921	1.00223	1.09132	1.11272	1.06493	1.08965	1.08723	0.011972	0.205049
TCONS_00036249	TCONS_00036249	4.31	2	2	8	371	40.5607	4.98291	0.926647	0.964871	0.941654	0.94439	1.131	1.07242	1.0321	1.07851	1.14201	0.0121022	0.206621
TCONS_00036854	TCONS_00036854	36.32	24	24	100	691	74.8429	6.32861	1.00205	1.03178	0.993878	1.00924	1.05538	1.07426	1.08394	1.07119	1.06139	0.012162	0.206985
TCONS_00024367	TCONS_00024367	12.02	15	15	25	1855	204.108	6.37939	1.08114	1.06968	1.10978	1.08687	1.01385	1.01581	0.964811	0.998155	0.918378	0.0123856	0.207179
TCONS_00011827	TCONS_00011827	12.3	5	5	10	512	56.4729	5.43994	1.02625	1.01888	0.999035	1.01472	1.06872	1.08835	1.12479	1.09395	1.07808	0.0124192	0.207179
TCONS_00057515	TCONS_00057515	20.92	8	8	20	368	40.5047	8.00146	1.10499	1.08871	1.09182	1.09517	0.958792	0.941548	1.02968	0.976672	0.891798	0.0124372	0.207179
TCONS_00008594	TCONS_00008594	7.39	7	8	19	1258	138.199	6.72705	0.871888	0.870422	0.968422	0.903577	1.0324	1.06768	1.05117	1.05042	1.16251	0.0124449	0.207179
TCONS_00031219	TCONS_00031219	30.71	14	15	62	508	53.8517	5.66846	0.880192	0.894262	0.944054	0.906169	1.02601	1.04572	0.985817	1.01918	1.12472	0.0124987	0.207179
TCONS_00052230	TCONS_00052230	54.6	7	7	41	174	19.114	6.55127	1.09935	1.07587	1.12185	1.09902	0.972027	1.002	1.03419	1.00274	0.912389	0.0125156	0.207179
TCONS_00008524	TCONS_00008524	35.16	11	11	26	401	43.8067	6.02393	1.05455	1.03647	1.02249	1.03784	0.862608	0.874112	0.960299	0.899006	0.866231	0.0125201	0.207179
TCONS_00028335	TCONS_00028335	9.6	1	1	2	125	13.9375	10.6821	1.12019	1.12392		1.12206	1.13839	1.13886		1.13862	1.01476	0.0126093	0.208015
TCONS_00050906	TCONS_00050906	37.32	7	7	29	142	15.4744	9.94971	1.06157	1.13932	1.08772	1.0962	0.937813	0.964299	1.00358	0.968564	0.883562	0.0127823	0.2089
TCONS_00036054	TCONS_00036054	33.33	14	15	190	402	44.1442	9.17334	1.02444	0.999896	1.11146	1.04527	1.30377	1.25572	1.1881	1.2492	1.1951	0.0128572	0.2089
TCONS_00017858	TCONS_00017858	10.38	6	6	10	578	66.5566	7.95752	0.835427	0.931922	0.916131	0.894493	1.03759	1.02174	1.01602	1.02512	1.14603	0.012922	0.20919
TCONS_00028975	TCONS_00028975	55	10	10	48	200	23.6487	5.30029	1.00497	0.982807	1.01436	1.00071	0.906929	0.948351	0.942528	0.932603	0.931937	0.0130099	0.20919
TCONS_00042609	TCONS_00042609	8.45	3	3	5	438	48.3821	9.61279	1.06839	1.08783	1.01855	1.05826	1.17158	1.14405	1.14581	1.15381	1.0903	0.0131274	0.20919
TCONS_00053328	TCONS_00053328	27.49	5	5	10	251	27.7403	6.27783	1.10323	1.08771	1.13112	1.10735	0.87689	0.999449	0.958634	0.944991	0.853379	0.0131593	0.20919
TCONS_00045738	TCONS_00045738	48.52	38	38	172	812	87.7553	4.57666	1.12482	1.06673	1.13837	1.10997	0.996222	1.027	1.00361	1.00895	0.908982	0.0133073	0.20919
TCONS_00031189	TCONS_00031189	7.75	4	4	14	516	56.7814	7.26904	0.901266	0.906096	0.879916	0.895759	1.13876	1.00385	1.05481	1.06581	1.18983	0.0133094	0.20919
TCONS_00020084	TCONS_00020084	7.8	7	7	13	1025	114.517	7.78174	1.01426	1.07126	1.00885	1.03145	0.953346	0.904065	0.925214	0.927542	0.899257	0.0133257	0.20919
TCONS_00012242	TCONS_00012242	36.25	10	10	24	331	36.0808	6.41748	1.06284	1.02016	1.0662	1.04973	0.989531	0.988084	0.977776	0.985131	0.93846	0.0133731	0.20919
TCONS_00033221	TCONS_00033221	22.71	5	5	14	317	33.865	6.37939	0.988296	1.03287	0.994683	1.00528	0.902762	0.930659	0.945315	0.926245	0.921379	0.0133881	0.20919
TCONS_00003040	TCONS_00003040	60.92	31	31	146	476	53.2015	5.74463	0.984394	0.984109	1.0072	0.9919	1.03044	1.07232	1.0546	1.05246	1.06105	0.0134684	0.20919
TCONS_00041307	TCONS_00041307	29.22	4	4	15	154	16.8757	10.1255	1.21395	1.2392	1.15989	1.20434	1.07131	0.961807	1.05577	1.02963	0.854929	0.0135209	0.20919
TCONS_00044333	TCONS_00044333	19.32	6	8	15	497	55.8931	5.63037	0.838384	0.824295	0.867292	0.843324	0.910077	0.98808	0.967594	0.955251	1.13272	0.0135367	0.20919
TCONS_00007147	TCONS_00007147	14.63	2	3	4	164	18.0664	5.35107	1.02437	1.01157	1.01479	1.01691	0.944771	0.98045	0.975846	0.967022	0.950942	0.0135747	0.20919
TCONS_00001883	TCONS_00001883	5.28	2	2	9	549	61.2264	6.7417	0.958834	1.03151	0.947233	0.979193	0.881812	0.83178	0.838779	0.85079	0.868869	0.0138337	0.20919
TCONS_00055084	TCONS_00055084	17.65	3	3	7	272	29.3693	7.02002	1.01839	1.00209	1.0254	1.01529	1.06832	1.14029	1.11949	1.10937	1.09266	0.013844	0.20919
TCONS_00023940	TCONS_00023940	9.39	1	2	5	330	36.3446	8.6167	0.910722	0.943381		0.927052	1.07801	1.06668		1.07235	1.15673	0.0138606	0.20919
TCONS_00041790	TCONS_00041790	21.41	5	5	16	383	41.6001	8.04541	1.08653	1.08798	1.19757	1.12403	0.967253	0.956337	0.979529	0.967706	0.860926	0.0138963	0.20919
TCONS_00021037	TCONS_00021037	5.4	2	2	5	500	56.4958	8.25049	0.882751	0.809164	0.898719	0.863545	1.04193	1.05295	0.969805	1.02156	1.18298	0.0141038	0.20919
TCONS_00055146	TCONS_00055146	43.22	27	32	182	900	98.3121	6.44287	0.960535	0.953653	0.95632	0.956836	0.987019	1.0248	0.999554	1.00379	1.04907	0.0141519	0.20919
TCONS_00056605	TCONS_00056605	19.81	10	10	20	424	48.4469	5.90967	1.05539	1.02758	1.00675	1.02991	0.976757	0.939193	0.948762	0.954904	0.927172	0.0141771	0.20919
TCONS_00028681	TCONS_00028681	32.44	6	6	26	262	29.6111	6.99072	0.947228	0.97608	1.03673	0.986678	0.877905	0.812105	0.859977	0.849995	0.861472	0.0141833	0.20919
TCONS_00021997	TCONS_00021997	28.94	11	11	33	432	49.5588	6.30322	1.02837	1.07469	1.08943	1.06416	0.996658	0.974143	0.973986	0.981596	0.922412	0.0142205	0.20919
TCONS_00012884	TCONS_00012884	18.13	32	32	61	2217	243.559	6.99072	1.1285	1.13642	1.06747	1.1108	0.940636	0.969268	1.02159	0.977165	0.879695	0.0142442	0.20919
TCONS_00023229	TCONS_00023229	43.17	13	13	35	315	35.5546	9.12939	1.1088	1.07647	1.03838	1.07455	0.91755	0.981395	0.971146	0.956697	0.89032	0.0142463	0.20919
TCONS_00027467	TCONS_00027467	11.21	6	6	8	544	62.5885	6.75635	1.16367	1.21305	1.08048	1.1524	0.946894	0.92756	1.01005	0.961502	0.834347	0.0142685	0.20919
TCONS_00035222	TCONS_00035222	8.68	2	2	7	242	26.8187	8.92432	1.18365	1.14989	1.13412	1.15588	1.03424	1.08184	1.08241	1.06616	0.92238	0.0143031	0.20919
TCONS_00005466	TCONS_00005466	10.54	6	6	13	560	61.2436	6.69775	1.0305	0.939002	1.0039	0.991133	1.23135	1.19513	1.1094	1.17863	1.18917	0.0143142	0.20919
TCONS_00012713	TCONS_00012713	33.17	14	14	37	398	45.3179	9.15869	1.21962	1.1683	1.16313	1.18368	1.02687	1.10621	1.05033	1.06114	0.896471	0.0144518	0.210059
TCONS_00038347	TCONS_00038347	31.86	3	9	17	339	36.929	8.29443	1.16846	1.06163	1.09855	1.10954	0.962188	0.898187	0.977956	0.946111	0.852701	0.0146537	0.21128
TCONS_00030649	TCONS_00030649	9.3	5	5	11	430	49.0109	5.93506	1.00825	1.00419	1.01171	1.00805	1.04462	1.09988	1.08096	1.07515	1.06656	0.0148322	0.212806
TCONS_00029088	TCONS_00029088	6.67	1	1	3	180	21.4781	11.2534	1.11287	1.13753	1.09846	1.11628	1.04212	0.94131	0.974202	0.985878	0.883178	0.0148387	0.212806
TCONS_00057975	TCONS_00057975	31.03	2	2	9	58	6.54432	5.021	0.900519	0.886204	0.976194	0.920972	1.08588	1.11913	1.02855	1.07785	1.17034	0.0151104	0.216127
TCONS_00038191	TCONS_00038191	67.01	28	28	186	488	54.1676	5.13525	0.90956	0.933141	0.961022	0.934574	1.01699	1.02498	0.988313	1.01009	1.08081	0.015284	0.216383
TCONS_00031865	TCONS_00031865	21.96	4	4	12	214	24.1882	5.85889	1.10206	1.05635	1.0736	1.07734	1.00411	0.965311	0.917659	0.962358	0.893274	0.015364	0.216383
TCONS_00042699	TCONS_00042699	13.1	25	25	50	2229	237.342	5.5542	0.991056	1.00012	0.950313	0.980498	0.873529	0.85761	0.919046	0.883395	0.900966	0.0154156	0.216383
TCONS_00008375	TCONS_00008375	4.98	2	2	4	422	47.0201	8.82178	0.939804	0.980056	0.922371	0.947411	1.1329	1.13922	1.03377	1.10196	1.16313	0.0155021	0.216383
TCONS_00041241	TCONS_00041241	3.21	1	1	3	374	42.2505	6.44287	1.14938	1.208	1.08018	1.14586	0.978847	0.947087	1.01095	0.97896	0.854349	0.0155709	0.216383
TCONS_00013098	TCONS_00013098	26.76	8	8	22	299	34.0576	5.50342	1	1.00647	0.981468	0.995978	1.09364	1.06755	1.1556	1.1056	1.11006	0.0156643	0.216452
TCONS_00002730	TCONS_00002730	59.04	20	20	98	293	32.1346	8.01611	1.00555	1.04624	1.04643	1.03274	0.947841	0.979296	0.928863	0.952	0.92182	0.0157151	0.216452
TCONS_00055741	TCONS_00055741	51.61	4	4	14	93	11.0426	6.78564	0.959799	0.961819	1.03832	0.986645	1.12032	1.10729	1.07836	1.10199	1.11691	0.0158087	0.216452
TCONS_00014375	TCONS_00014375	38.78	8	8	45	245	26.4724	5.47803	0.868833	0.857003	0.916677	0.880838	0.974976	1.03675	0.970326	0.994017	1.12849	0.0158121	0.216452
TCONS_00002048	TCONS_00002048	18.75	4	4	12	336	36.5865	7.79639	0.999096	1.00907	1.0073	1.00515	0.941258	0.979107	0.958112	0.959492	0.954572	0.0159197	0.216452
TCONS_00000708	TCONS_00000708	34.3	29	29	124	723	81.7548	9.26123	1.00142	0.984465	0.983304	0.989731	0.949433	0.891885	0.899371	0.913563	0.923041	0.0159842	0.216452
TCONS_00038226	TCONS_00038226	24.65	5	5	9	284	31.1981	4.729	0.996697	0.901126	0.988477	0.9621	1.10788	1.08524	1.17057	1.12123	1.1654	0.0161939	0.217295
TCONS_00031242	TCONS_00031242	2.31	1	1	2	607	69.6855	7.88428	0.936183	0.89427		0.915227	1.07663	1.08021		1.07842	1.17831	0.0162068	0.217295
TCONS_00037763	TCONS_00037763	80.17	8	8	25	116	13.7009	6.94678	0.983896	0.955853	1.03002	0.989924	1.11129	1.0877	1.06865	1.08921	1.1003	0.016283	0.217295
TCONS_00041669	TCONS_00041669	11.37	2	2	4	299	33.537	7.1958	0.968608	0.975743	0.966255	0.970202	1.13902	1.07035	1.0433	1.08422	1.11752	0.0163665	0.217339
TCONS_00033489	TCONS_00033489	49.58	7	7	21	119	12.9266	9.42236	1.13036	1.1134	1.03268	1.09215	0.953914	0.928316	0.984887	0.955706	0.875069	0.0164082	0.217348
TCONS_00000430	TCONS_00000430	24.02	4	4	14	204	21.8148	6.90283	0.897875	0.863327	0.929352	0.896851	1.05448	1.06385	0.975615	1.03131	1.14993	0.0165218	0.218315
TCONS_00013924	TCONS_00013924	87.5	26	26	150	168	19.624	5.40186	0.972585	0.948344	0.994364	0.971764	1.0802	1.05165	1.02649	1.05278	1.08337	0.0165946	0.21874
TCONS_00009861	TCONS_00009861	28.09	10	10	38	356	40.8131	7.51807	1.04956	1.08207	1.12671	1.08612	0.9926	0.999834	0.956849	0.983094	0.905147	0.0166735	0.219242
TCONS_00025100	TCONS_00025100	28.37	13	14	47	557	62.13	6.65381	0.749382	0.776878	0.809799	0.778686	0.692563	0.688635	0.718979	0.700059	0.899026	0.0167858	0.219256
TCONS_00016491	TCONS_00016491	3.75	1	3	7	853	93.1569	6.40479		1.03578	1.03299	1.03438		0.956856	0.974686	0.965771	0.933667	0.0168601	0.219256
TCONS_00035805	TCONS_00035805	48.83	39	42	245	682	73.334	6.32861	1.02625	1.01575	1.0072	1.0164	1.05909	1.04732	1.08293	1.06311	1.04596	0.0168605	0.219256
TCONS_00047863	TCONS_00047863	6.1	1	5	15	705	77.545	5.68115	1.00967	1.03407	0.953065	0.998935	0.875428	0.807068	0.893396	0.858631	0.859546	0.01694	0.219256
TCONS_00028033	TCONS_00028033	4.18	3	3	5	862	98.675	8.45557	1.12425	1.08049		1.10237	0.914192	0.932129		0.92316	0.837435	0.0169693	0.219256
TCONS_00025923	TCONS_00025923	27.96	4	4	7	186	21.788	7.47412	0.99345	1.05781	1.06809	1.03978	0.895585	0.93079	0.820754	0.882376	0.848615	0.0169953	0.219256
TCONS_00057368	TCONS_00057368	12.44	4	4	12	418	47.068	5.24951	0.892413	0.862156	0.854196	0.869588	0.95341	1.07766	1.06714	1.03273	1.18761	0.0170128	0.219256
TCONS_00015200	TCONS_00015200	5.23	1	1	4	172	18.9504	6.7124	0.982214	1.03069	0.94765	0.986851	1.06905	1.11579	1.10572	1.09685	1.11147	0.0170415	0.219256
TCONS_00004810	TCONS_00004810	52.67	16	16	55	300	33.1558	4.75439	1.0285	0.98564	1.00344	1.00586	0.962429	0.927299	0.934348	0.941359	0.935875	0.0171381	0.219725
TCONS_00038972	TCONS_00038972	9.19	6	6	15	479	53.5192	5.74463	1.00047	1.02764	0.984079	1.00406	1.12095	1.06423	1.07786	1.08768	1.08328	0.0171596	0.219725
TCONS_00002767	TCONS_00002767	22.27	8	8	24	476	51.0254	4.61475	1.06858	1.06274	0.990176	1.0405	0.91135	0.901996	0.955096	0.922814	0.886897	0.0173253	0.219877
TCONS_00037751	TCONS_00037751	35.92	11	11	32	309	34.8631	6.62451	0.973188	0.950396	0.976105	0.966563	0.99423	1.01418	1.01212	1.00684	1.04167	0.0174083	0.219877
TCONS_00036555	TCONS_00036555	11.44	4	4	10	376	42.2064	7.75244	1.12851	1.17208	1.05095	1.11718	0.964633	0.926611	0.991133	0.960792	0.860015	0.0174962	0.219877
TCONS_00005922	TCONS_00005922	45.26	6	6	29	95	10.7817	6.29053	0.842036	0.924059	0.878352	0.881482	0.971896	1.04119	0.996527	1.00321	1.13809	0.01755	0.219877
TCONS_00041766	TCONS_00041766	31.9	23	23	52	793	90.7035	6.55127	0.970886	1.00459	0.964613	0.980029	1.03217	1.02377	1.04256	1.03284	1.05388	0.0175803	0.219877
TCONS_00054525	TCONS_00054525	5.56	3	3	4	665	73.2746	6.0874		1.08163	1.04719	1.06441		0.928041	0.936876	0.932459	0.876034	0.0176766	0.220568
TCONS_00048251	TCONS_00048251	10.4	3	3	4	452	48.689	5.09717	0.943764	0.9085	0.880835	0.911033	1.1488	1.04462	1.02803	1.07382	1.17868	0.0178411	0.22133
TCONS_00009455	TCONS_00009455	19.96	8	8	19	446	48.7797	9.56885	1.16173	1.21715	1.1646	1.18116	1.04315	1.09861	0.994898	1.04555	0.885193	0.0178611	0.22133
TCONS_00048951	TCONS_00048951	4	2	2	3	575	62.4554	6.65381	0.964497		0.940018	0.952257	1.06108		1.08245	1.07177	1.1255	0.0179896	0.221899
TCONS_00006688	TCONS_00006688	19.93	5	6	9	306	33.8217	6.44287	1.07595	1.03172	1.09368	1.06711	0.993522	0.983066	1.00202	0.992869	0.930425	0.0181105	0.22288
TCONS_00028857	TCONS_00028857	6.25	1	2	4	288	32.3734	5.40186		1.02186	1.03806	1.02996		0.971069	0.970266	0.970668	0.94243	0.0181955	0.223412
TCONS_00002582	TCONS_00002582	24.34	3	3	6	152	17.0531	4.38623	0.922711	0.983201	0.971476	0.959129	1.08461	1.09957	1.02689	1.07036	1.11597	0.0182787	0.223412
TCONS_00050375	TCONS_00050375	47.68	28	28	86	604	66.8534	7.44482	0.89322	0.913147	0.970191	0.925519	1.04342	1.05473	1.00224	1.03347	1.11663	0.0183127	0.223412
TCONS_00002778	TCONS_00002778	34.52	12	12	35	394	43.7365	6.25244	0.918952	0.924153	0.970427	0.937844	1.05169	1.07232	1.00038	1.04146	1.11049	0.0183297	0.223412
TCONS_00056597	TCONS_00056597	43.12	16	16	68	327	35.2092	7.75244	1.03842	1.06027	1.02588	1.04152	0.980106	0.971071	1.006	0.985724	0.946426	0.0183732	0.223412
TCONS_00035223	TCONS_00035223	26.46	9	9	28	412	46.4207	5.51611	1.00494	1.00522	1.01784	1.00933	1.0292	1.04356	1.0554	1.04272	1.03308	0.018403	0.223412
TCONS_00037060	TCONS_00037060	50.55	23	23	96	451	49.2087	7.06396	1.00179	1.00441	0.979366	0.995188	1.04258	1.02171	1.03959	1.03462	1.03963	0.0185003	0.223896
TCONS_00002289	TCONS_00002289	48.28	8	10	51	290	31.7111	9.5835	0.96129	0.926368	0.956825	0.948161	1.07512	1.0741	1.00173	1.05031	1.10774	0.0185844	0.223896
TCONS_00027122	TCONS_00027122	23.32	6	6	13	283	31.6649	6.72705	1.05678	1.00818	1.14392	1.06963	0.934676	0.903508	0.880099	0.906094	0.847113	0.0186738	0.223896
TCONS_00034441	TCONS_00034441	41.05	9	13	62	380	40.1872	6.37939	0.829374	0.799062	0.872222	0.833553	0.96325	1.01679	0.92101	0.967018	1.16012	0.0187229	0.223896
TCONS_00004496	TCONS_00004496	42.94	5	5	29	163	17.9475	8.27979	0.920023	0.933372	0.965935	0.939777	1.00931	0.993686	0.988442	0.997146	1.06105	0.0187308	0.223896
TCONS_00047342	TCONS_00047342	37.08	14	14	83	480	50.5379	6.21436	1.04176	1.06442	1.03636	1.04751	1.00102	0.935108	0.933879	0.956669	0.913278	0.0187909	0.223896
TCONS_00039858	TCONS_00039858	19.5	7	7	24	441	48.3408	5.26221	1.15206	1.08603	1.08898	1.10902	1.0272	0.993958	1.02795	1.01637	0.916455	0.0188377	0.223896
TCONS_00020377	TCONS_00020377	75.56	19	31	421	401	42.4187	6.22705	0.913884	0.923861	0.933375	0.923707	1.08324	1.0088	0.99633	1.02946	1.11448	0.0188388	0.223896
TCONS_00036611	TCONS_00036611	20.96	7	8	59	501	55.8455	4.99561	0.965282	0.966438	0.98202	0.971247	1.05788	1.01361	1.0167	1.0294	1.05987	0.0189133	0.223896
TCONS_00046553	TCONS_00046553	60	9	9	37	130	14.2525	6.07471	0.916783	0.853759	0.883468	0.88467	1.01549	0.963853	0.962628	0.980658	1.1085	0.0189458	0.223896
TCONS_00033202	TCONS_00033202	1.79	1	1	11	670	74.4777	8.63135	0.91817	1.00123	0.923292	0.947565	1.15747	1.06725	1.07213	1.09895	1.15977	0.0189709	0.223896
TCONS_00041980	TCONS_00041980	2.27	1	1	2	264	30.2023	6.27783	1.10477	1.07561		1.09019	1.26414	1.23113		1.24763	1.14442	0.0190053	0.223896
TCONS_00008476	TCONS_00008476	3.33	1	1	3	300	33.8644	9.08545	0.964754	1.04892	1.01128	1.00832	0.847966	0.925691	0.860543	0.878067	0.870823	0.0190462	0.223896
TCONS_00033490	TCONS_00033490	6.37	1	1	2	251	28.3178	8.55811		1.02972	1.0242	1.02696		0.958082	0.974247	0.966164	0.940803	0.0191692	0.223896
TCONS_00050659	TCONS_00050659	5.25	2	2	7	400	45.8394	9.08545	1.05084	1.03215	1.06271	1.04856	1.08668	1.09799	1.12493	1.1032	1.05211	0.0192801	0.223896
TCONS_00025775	TCONS_00025775	72.97	13	13	159	148	16.3105	7.50342	0.968449	0.954601	0.97008	0.964377	1.08021	1.00715	1.05547	1.04761	1.08631	0.0194002	0.223896
TCONS_00057213	TCONS_00057213	28.57	8	8	43	364	40.2026	6.52197	1.01045	0.980776	1.05113	1.01412	1.09856	1.08316	1.09888	1.09354	1.07831	0.019532	0.223896
TCONS_00016294	TCONS_00016294	54.87	28	29	155	534	59.1944	6.87354	0.907192	0.909319	0.952062	0.922858	0.976517	0.985549	0.975453	0.979173	1.06102	0.0197081	0.223896
TCONS_00008456	TCONS_00008456	40.36	7	8	23	166	17.7532	6.75635	0.897591	0.862452	0.938036	0.89936	1.06996	1.09039	0.983161	1.04784	1.16509	0.0197342	0.223896
TCONS_00013044	TCONS_00013044	18.82	5	5	14	340	36.4399	6.354	0.859712	0.896301	0.914868	0.890294	1.09625	0.98654	1.00838	1.03039	1.15736	0.0197388	0.223896
TCONS_00000164	TCONS_00000164	25.25	3	3	7	99	10.7536	5.0083	1.12429	1.17203	1.12329	1.13987	0.984811	0.983495	1.07253	1.01361	0.889233	0.019746	0.223896
TCONS_00036385	TCONS_00036385	4.76	2	2	4	567	61.9468	7.66455	1.10022	1.05768	1.19156	1.11649	0.920758	0.931851	0.989934	0.947515	0.848657	0.0197808	0.223896
TCONS_00014669	TCONS_00014669	7.89	1	1	3	114	12.9543	5.59229	1.10174	1.04032	0.942802	1.02829	1.22457	1.18085	1.22953	1.21165	1.17832	0.019808	0.223896
TCONS_00010389	TCONS_00010389	13.53	7	7	9	584	64.513	8.33838	1.14147	1.07643	1.07375	1.09722	0.976799	0.942844	1.01936	0.979668	0.892867	0.0198657	0.223896
TCONS_00047660	TCONS_00047660	6.83	3	3	14	454	48.5041	9.17334	1.02518	1.08666	1.02177	1.04454	1.17416	1.21218	1.12286	1.16973	1.11986	0.0199354	0.223896
TCONS_00025946	TCONS_00025946	26.2	7	7	19	439	47.3516	9.56885	0.972638	0.910143	0.863376	0.915386	1.06096	1.11196	1.02608	1.06633	1.1649	0.0200134	0.224525
TCONS_00047142	TCONS_00047142	14.38	2	2	4	146	16.1542	8.35303	1.02892	0.996908	1.00412	1.00998	0.977365	0.944041	0.94662	0.956009	0.946561	0.0201685	0.22481
TCONS_00007287	TCONS_00007287	63.44	8	8	40	93	10.7992	6.53662	0.994559	0.99471	1.03887	1.00938	1.07786	1.09268	1.05776	1.0761	1.0661	0.0202797	0.224842
TCONS_00044482	TCONS_00044482	8.02	1	1	2	212	23.444	4.70361	1.03795	1.02047		1.02921	1.09463	1.10536		1.1	1.06878	0.0203632	0.224874
TCONS_00053935	TCONS_00053935	32.17	7	7	15	286	30.9121	5.51611	0.881495	0.921473	0.958847	0.920605	1.02649	1.08542	1.00877	1.04023	1.12994	0.0205222	0.226165
TCONS_00034105	TCONS_00034105	43.81	5	12	37	226	24.8598	7.37158	1.05065	1.0047	1.07105	1.04213	0.967912	0.919997	0.962717	0.950209	0.91179	0.0207332	0.227
TCONS_00025072	TCONS_00025072	34.91	11	11	39	318	35.4464	8.35303	1.23297	1.1248	1.10994	1.1559	1.01948	0.977551	1.01529	1.0041	0.868677	0.0207906	0.227
TCONS_00027058	TCONS_00027058	21.18	9	9	24	524	58.0904	5.60498	0.978411	1.0341	0.927676	0.980063	0.870423	0.778585	0.837798	0.828936	0.845798	0.020809	0.227
TCONS_00052435	TCONS_00052435	5.13	1	1	3	234	25.1591	5.60498	1.16949	1.12381	1.09408	1.12913	1.00981	0.859302	0.966044	0.945052	0.836977	0.0208877	0.227397
TCONS_00052711	TCONS_00052711	20.82	11	11	30	413	45.3824	6.21436	0.971709	0.971468	1.02433	0.989169	1.0542	1.0554	1.05271	1.0541	1.06565	0.0210224	0.22794
TCONS_00048419	TCONS_00048419	15.72	6	6	17	458	51.2994	5.33838	0.932053	0.915001	0.927697	0.924917	1.06577	1.01	0.980641	1.0188	1.10151	0.0211252	0.228594
TCONS_00015685	TCONS_00015685	16.44	7	7	18	444	50.1447	6.30322	0.878503	0.866517	0.939641	0.894887	1.06982	1.05196	0.97337	1.03172	1.1529	0.0213991	0.231093
TCONS_00047787	TCONS_00047787	22.22	3	3	13	144	16.3024	7.38623	0.951257	0.903824	0.967265	0.940782	1.08105	1.012	1.03511	1.04272	1.10835	0.0215323	0.231361
TCONS_00044755	TCONS_00044755	33.18	21	30	119	1088	121.301	5.26221	0.985048	0.994011	1.01868	0.999246	1.03432	1.06204	1.07658	1.05765	1.05845	0.0215929	0.231361
TCONS_00000640	TCONS_00000640	31.46	27	27	61	1014	114.641	6.12549	1.14241	1.05292	1.19025	1.12853	0.986069	0.986498	0.9405	0.971022	0.860434	0.0215959	0.231361
TCONS_00017259	TCONS_00017259	22.74	6	6	18	277	31.1408	8.14795	1.09328	1.13671	1.08408	1.10469	1.01119	1.04371	0.972893	1.00926	0.913618	0.0217048	0.231376
TCONS_00028026	TCONS_00028026	7.3	1	1	2	233	27.2555	4.60205		0.995299	0.959263	0.977281		1.13365	1.10956	1.12161	1.14768	0.0218115	0.231376
TCONS_00048065	TCONS_00048065	41.36	6	6	20	162	18.1742	8.76318	0.987839	1.0638	0.988874	1.0135	1.11922	1.18497	1.11154	1.13858	1.12341	0.0218125	0.231376
TCONS_00033351	TCONS_00033351	38.06	9	9	31	247	27.8878	8.52881	1.03678	1.0126	1.0901	1.04649	0.931001	0.960985	0.874876	0.922287	0.881313	0.0218605	0.231428
TCONS_00054355	TCONS_00054355	45.31	14	14	86	256	28.0598	4.38623	1.02747	1.01645	1.04851	1.03081	1.14457	1.07658	1.10919	1.11011	1.07693	0.0219144	0.231544
TCONS_00001254	TCONS_00001254	12.29	9	9	18	773	88.3363	8.70459	1.02319	1.00753	0.989012	1.00658	0.901644	0.962762	0.934519	0.932975	0.926878	0.0220156	0.231675
TCONS_00046957	TCONS_00046957	9.43	2	2	3	212	23.6523	8.01611	1.06562	1.07878		1.0722	1.02827	1.02351		1.02589	0.956808	0.0220738	0.231675
TCONS_00003791	TCONS_00003791	7.98	3	3	12	351	38.0104	6.82959	0.993054	1.01213	0.969458	0.991547	0.901031	0.891163	0.948177	0.913457	0.921244	0.0220831	0.231675
TCONS_00037437	TCONS_00037437	18.58	3	3	7	183	20.0685	6.55127	1.14191	1.04949	1.16549	1.11896	0.963252	1.00525	0.980361	0.982953	0.878451	0.0220991	0.231675
TCONS_00047293	TCONS_00047293	44.74	24	24	102	570	62.1707	9.42236	1.16264	1.09024	1.06276	1.10521	0.973857	0.947694	1.01192	0.977822	0.884735	0.0222595	0.232143
TCONS_00031573	TCONS_00031573	11.71	7	7	12	777	88.4729	5.2749	0.940611	0.977677	0.945946	0.954745	1.05197	1.0184	1.10963	1.06	1.11024	0.0222733	0.232143
TCONS_00028559	TCONS_00028559	26.48	1	8	29	219	24.6638	8.89502	1.07513	1.05232	1.15424	1.09389	0.947307	0.891071	0.988591	0.942323	0.861439	0.0223418	0.232406
TCONS_00018384	TCONS_00018384	41.28	20	20	70	533	59.8558	7.56201	0.832262	0.782269	0.847721	0.820751	1.00791	1.00602	0.897733	0.970553	1.18252	0.0224339	0.232579
TCONS_00045062	TCONS_00045062	6.19	2	2	3	291	31.7085	8.77783	0.991332	0.973501		0.982416	0.924444	0.924009		0.924227	0.940769	0.0226924	0.234692
TCONS_00003711	TCONS_00003711	19.81	2	2	4	106	11.0196	4.80518	0.937662	0.997621	1.06388	0.999721	0.865036	0.879845	0.849882	0.864921	0.865163	0.0227948	0.235299
TCONS_00000134	TCONS_00000134	3.11	2	2	4	579	65.4437	6.27783	0.842165	0.956864	0.892343	0.897124	0.717825	0.732223	0.797369	0.749139	0.835045	0.0229976	0.236323
TCONS_00012655	TCONS_00012655	9.46	1	1	3	74	8.6942	5.22412	1.06772	1.102	1.02765	1.06579	0.901032	0.927225	0.993489	0.940582	0.882519	0.0230258	0.236323
TCONS_00026479	TCONS_00026479	36.78	7	7	10	174	20.0268	7.62061	1.03696	1.01693	1.04493	1.03294	0.996532	0.941238	0.937966	0.958578	0.928009	0.0230747	0.236373
TCONS_00051439	TCONS_00051439	4.28	2	2	10	538	60.1598	4.75439	1.04716	0.974475	1.00764	1.00976	0.847792	0.900766	0.93308	0.893879	0.88524	0.0235818	0.236424
TCONS_00040297	TCONS_00040297	15.84	1	1	2	101	11.7646	7.84033		0.822995	0.831189	0.827092		0.943922	0.986302	0.965112	1.16687	0.0235906	0.236424
TCONS_00037793	TCONS_00037793	16.31	5	5	16	374	40.9101	6.65381	1.05531	0.96808	1.10134	1.04158	1.16083	1.26135	1.22435	1.21551	1.16699	0.023608	0.236424
TCONS_00034481	TCONS_00034481	27.93	11	11	130	426	43.8909	6.16357	1.21057	1.13861	1.06682	1.13867	0.99004	0.937914	1.00004	0.975998	0.857139	0.0236744	0.236424
TCONS_00030316	TCONS_00030316	53.95	4	11	99	152	17.5805	10.5649	0.991736	0.979508	0.990454	0.987232	1.08885	1.21416	1.09522	1.13274	1.14739	0.0236944	0.236424
TCONS_00053184	TCONS_00053184	3.42	5	5	6	1815	205.608	8.79248	0.991359	1.01252	0.987144	0.997007	0.870629	0.855553	0.948063	0.891415	0.894091	0.0237176	0.236424
TCONS_00058040	TCONS_00058040	74.07	11	11	78	135	15.3377	4.67822	0.860486	0.884612	0.91877	0.887956	0.97985	1.09028	0.999068	1.02307	1.15216	0.0237358	0.236424
TCONS_00017096	TCONS_00017096	17.73	11	11	19	671	76.9211	6.72705	1.01098	1.00569	1.0223	1.01299	0.960938	0.872536	0.926491	0.919988	0.90819	0.0237706	0.236424
TCONS_00025614	TCONS_00025614	11.2	6	6	8	652	72.2776	9.17334	1.05561	0.978572	0.98137	1.00518	0.929597	0.897815	0.891485	0.906299	0.901625	0.0237723	0.236424
TCONS_00035499	TCONS_00035499	92.94	8	8	44	85	9.26229	4.36084	1.00503	0.968548	0.996511	0.990031	1.22723	1.10285	1.1004	1.14349	1.15501	0.0239255	0.236424
TCONS_00025683	TCONS_00025683	20.89	7	7	26	474	53.1015	6.63916	1.02953	0.916494	0.94527	0.963766	1.07208	1.15414	1.10548	1.11057	1.15232	0.0239765	0.236424
TCONS_00040171	TCONS_00040171	51.58	35	39	189	793	89.7274	5.04639	1.107	1.06639	1.10409	1.09249	1.05333	1.02719	1.03581	1.03878	0.95083	0.0239941	0.236424
TCONS_00014311	TCONS_00014311	16.84	4	4	12	374	40.8024	9.70068	0.975854	0.880067	0.965508	0.940476	1.03193	1.06605	1.08799	1.06199	1.1292	0.0243036	0.238571
TCONS_00021748	TCONS_00021748	27.12	25	25	101	1154	123.902	5.18604	0.987008	1.00166	0.998332	0.995665	1.0161	1.04518	1.02691	1.0294	1.03388	0.024389	0.238571
TCONS_00038439	TCONS_00038439	40.58	3	3	13	69	7.94589	7.66455	0.861595	0.868854	0.941458	0.890636	1.08922	1.06845	0.974438	1.04404	1.17224	0.0244055	0.238571
TCONS_00052350	TCONS_00052350	13.69	4	4	9	314	34.8412	6.60986	0.950112	0.896795	1.0292	0.958702	1.14079	1.08383	1.09672	1.10711	1.15481	0.0244265	0.238571
TCONS_00032272	TCONS_00032272	3.98	1	1	2	176	20.2051	6.03662		0.989668	1.0022	0.995933		1.03982	1.04879	1.04431	1.04857	0.0244537	0.238571
TCONS_00037451	TCONS_00037451	50.54	19	19	85	279	30.9045	9.51025	1.03218	0.996463	1.0414	1.02335	1.10964	1.10616	1.06457	1.09346	1.06851	0.0245127	0.238571
TCONS_00029188	TCONS_00029188	8.17	4	4	5	551	62.1141	7.06396	1.0918	1.05176	1.04825	1.06394	1.01682	0.994815	0.965866	0.992499	0.932856	0.0245314	0.238571
TCONS_00019252	TCONS_00019252	35.53	6	6	23	273	30.2009	8.41162	1.04136	1.02335	1.04431	1.03634	1.15546	1.07719	1.14746	1.1267	1.08719	0.024576	0.238573
TCONS_00009875	TCONS_00009875	50.45	11	11	48	224	24.9843	4.88135	1.02083	1.02498	1.02645	1.02409	0.933327	0.946182	0.994876	0.958128	0.935592	0.0247884	0.240176
TCONS_00043241	TCONS_00043241	21.05	2	3	18	133	15.6376	10.7993	1.00039	1.02639	1.04115	1.02264	1.10025	1.19931	1.1149	1.13816	1.11295	0.0251037	0.240363
TCONS_00012235	TCONS_00012235	27.72	5	5	29	101	10.9126	5.26221	1.02694	1.03751	1.07537	1.04661	0.893504	0.91455	0.989736	0.932597	0.891068	0.0252018	0.240363
TCONS_00054518	TCONS_00054518	70.17	17	18	106	238	27.3752	6.37939	0.823459	0.823351	0.906191	0.851001	0.94944	0.98146	0.939376	0.956758	1.12427	0.0253052	0.240363
TCONS_00039814	TCONS_00039814	25.22	10	10	32	341	37.3468	8.79248	0.916998	0.91158	1.00629	0.944956	1.06179	1.15999	1.07106	1.09761	1.16155	0.025319	0.240363
TCONS_00035930	TCONS_00035930	6.82	3	3	6	469	53.8677	8.20654	0.897187	0.873703	0.905726	0.892205	1.07906	0.998848	0.965196	1.01437	1.13692	0.0253539	0.240363
TCONS_00036335	TCONS_00036335	9.17	1	1	6	120	14.2211	7.57666	1.01704	1.05682	0.968277	1.01405	0.807708	0.91889	0.882057	0.869552	0.857505	0.0253691	0.240363
TCONS_00046408	TCONS_00046408	50	16	17	82	508	54.7861	6.72705	0.918871	0.901569	0.927745	0.916061	0.967605	1.01269	0.959052	0.979782	1.06956	0.0254231	0.240363
TCONS_00013513	TCONS_00013513	3.66	2	2	6	546	60.1062	5.021	1.09201	1.10467	1.06298	1.08655	1.0101	0.939005	1.01829	0.989132	0.91034	0.025476	0.240363
TCONS_00002195	TCONS_00002195	52.71	8	12	86	203	21.6549	6.55127	0.858387	0.912478	0.950745	0.907204	1.03717	1.05595	0.984775	1.02597	1.13091	0.0255823	0.240363
TCONS_00028207	TCONS_00028207	21.1	10	10	26	583	65.2045	7.12256	1.05628	1.05213	1.14456	1.08432	0.911477	0.997558	0.918807	0.942614	0.869312	0.0255844	0.240363
TCONS_00027446	TCONS_00027446	46.67	20	20	107	360	39.4049	5.77002	0.859172	0.866108	0.906311	0.877197	0.952726	1.09433	1.08616	1.04441	1.19062	0.0255966	0.240363
TCONS_00049857	TCONS_00049857	11.25	1	1	4	80	8.83339	9.70068	0.924158	0.881254	0.884416	0.89661	0.967392	1.07901	1.01052	1.01897	1.13647	0.0256864	0.240363
TCONS_00043384	TCONS_00043384	10.03	9	9	21	977	107.366	5.89697	0.9619	0.9741	0.911187	0.949062	1.01642	1.01089	1.03897	1.02209	1.07695	0.0257546	0.240363
TCONS_00025135	TCONS_00025135	15.95	6	6	13	351	40.5623	5.69385	0.892511	0.919395	1.03292	0.948275	1.14182	1.0745	1.12069	1.11234	1.17301	0.0257845	0.240363
TCONS_00001350	TCONS_00001350	14.96	8	8	17	595	65.5897	9.37842	1.10899	1.13622	1.05892	1.10137	0.99937	0.948468	1.02517	0.991001	0.899787	0.0259212	0.240363
TCONS_00000670	TCONS_00000670	4.48	1	1	3	223	24.6041	9.34912	1.0925	1.0729	1.18093	1.11544	0.959476	1.0205	0.970992	0.983654	0.881854	0.0259246	0.240363
TCONS_00013234	TCONS_00013234	29.33	3	5	14	150	16.7732	7.31299	0.929029	1.03425	0.957495	0.973592	1.08861	1.07106	1.0949	1.08485	1.11428	0.0259847	0.240363
TCONS_00002709	TCONS_00002709	2.79	1	1	2	430	47.8314	6.80029	1.10671	1.15705		1.13188	0.939138	0.968922		0.95403	0.84287	0.0259898	0.240363
TCONS_00021186	TCONS_00021186	56.52	22	22	141	391	41.6266	9.67139	0.864411	0.899429	0.916345	0.893395	0.783942	0.843391	0.76871	0.798681	0.893984	0.0260141	0.240363
TCONS_00055513	TCONS_00055513	55.27	16	30	202	389	44.4349	10.228	1.02292	1.03823	0.996468	1.01921	1.05694	1.10442	1.10811	1.08982	1.06928	0.0261828	0.241115
TCONS_00025875	TCONS_00025875	37.37	10	10	29	289	31.1074	5.12256	0.911199	0.903832	0.945199	0.920077	0.9721	1.00399	0.964794	0.980295	1.06545	0.0263873	0.242583
TCONS_00036829	TCONS_00036829	17.79	6	6	8	399	44.8455	6.37939	1.09253	1.08523	1.07732	1.08503	1.04188	0.985952	0.950951	0.992928	0.915119	0.026511	0.243304
TCONS_00029276	TCONS_00029276	43.36	23	23	67	595	67.075	6.49365	1.05819	0.991311	1.03916	1.02955	1.10031	1.09049	1.11398	1.10159	1.06997	0.02663	0.243692
TCONS_00016507	TCONS_00016507	36.46	2	14	54	362	39.1917	5.78271	1.2283	1.12806	1.18911	1.18182	0.936716	1.0242	1.07432	1.01175	0.856089	0.0266835	0.243692
TCONS_00057620	TCONS_00057620	19.89	3	3	12	181	20.511	4.85596	0.869075	0.858629	0.933597	0.8871	1.11847	1.10067	0.972052	1.06373	1.19911	0.0269356	0.244755
TCONS_00024064	TCONS_00024064	25.19	11	13	49	651	70.9386	7.2251	1.03898	0.999241	1.03241	1.02354	0.983226	0.983417	0.969497	0.978713	0.956202	0.0269438	0.244755
TCONS_00042670	TCONS_00042670	24.71	5	7	37	259	29.1567	8.85107	0.855803	0.923484	0.896162	0.891817	0.955178	0.961328	0.992915	0.969807	1.08745	0.0270281	0.244755
TCONS_00049906	TCONS_00049906	19.31	18	18	83	756	82.686	5.38916	0.808037	0.822818	0.87287	0.834575	0.999652	0.97221	0.898966	0.956943	1.14662	0.0270332	0.244755
TCONS_00032365	TCONS_00032365	36.81	21	21	108	546	59.7707	7.92822	0.953897	0.976668	0.98634	0.972302	1.06236	1.10455	1.01923	1.06205	1.0923	0.0274324	0.24701
TCONS_00056224	TCONS_00056224	32.75	6	6	17	229	25.0667	8.36768	0.91612	0.940835	0.854234	0.90373	1.00683	1.0093	0.977166	0.997765	1.10405	0.0275575	0.247176
TCONS_00025744	TCONS_00025744	35.97	18	18	70	631	70.259	6.93213	0.941512	0.900655	0.965714	0.935961	1.02681	1.04604	0.990098	1.02098	1.09084	0.0275764	0.247176
TCONS_00030457	TCONS_00030457	22.92	11	15	55	672	74.1282	5.5542	0.884987	0.868491	0.967961	0.907146	1.02161	1.00313	1.01331	1.01268	1.11634	0.0278257	0.247265
TCONS_00026820	TCONS_00026820	30.17	3	3	6	116	12.6053	7.44482	1.0352	1.06309	0.96125	1.01985	0.893745	0.789494	0.900262	0.861167	0.844407	0.0279238	0.247265
TCONS_00003685	TCONS_00003685	5.52	3	3	7	471	52.1613	6.43018	0.807519	0.856415	0.854983	0.839639	0.901434	1.01287	0.971908	0.962072	1.14582	0.0279545	0.247265
TCONS_00046028	TCONS_00046028	15.43	10	10	23	687	75.574	7.02002	1.20001	1.23518	1.14579	1.19366	1.10735	0.985576	1.04554	1.04616	0.876429	0.0279547	0.247265
TCONS_00038231	TCONS_00038231	20.31	4	4	9	320	35.9319	5.93506	1.03341	1.05618	1.1178	1.06913	0.905674	0.983811	0.967291	0.952259	0.890684	0.0279644	0.247265
TCONS_00047906	TCONS_00047906	30.32	8	8	23	221	23.2978	6.93213	1.18253	1.17136	1.09813	1.15067	1.01266	1.00977	1.07851	1.03364	0.898297	0.0279878	0.247265
TCONS_00037687	TCONS_00037687	6.52	2	2	4	552	62.3574	9.11475	1.02484	1.06066	1.03392	1.03981	0.942515	0.951803	1.00381	0.966042	0.929059	0.0280629	0.247265
TCONS_00053502	TCONS_00053502	19.02	3	3	3	205	23.3301	5.78271	0.926486	0.863911	1.00296	0.931118	1.13274	1.12209	1.04022	1.09835	1.1796	0.0281925	0.247265
TCONS_00012091	TCONS_00012091	7.31	2	2	3	342	36.9382	8.68994		0.990921	0.994506	0.992714		1.00978	1.006	1.00789	1.01528	0.028241	0.247265
TCONS_00022022	TCONS_00022022	9.07	7	7	13	904	102.182	5.021	1.12163	1.22965	1.05694	1.13607	0.970455	0.898744	0.973968	0.947722	0.83421	0.0282526	0.247265
TCONS_00051087	TCONS_00051087	29.22	11	11	56	373	39.9394	5.61768	0.951967	0.926767	0.973186	0.95064	1.01702	0.986928	1.01504	1.00633	1.05858	0.0282606	0.247265
TCONS_00031194	TCONS_00031194	10.29	7	7	13	787	88.8921	6.50732	1.12073	1.04862	1.09203	1.08713	1.02604	1.00748	1.00754	1.01369	0.932447	0.0282759	0.247265
TCONS_00057888	TCONS_00057888	9.7	1	2	5	268	30.609	7.73779	0.984086	0.98223		0.983158	1.02448	1.04158		1.03303	1.05073	0.028484	0.24868
TCONS_00016517	TCONS_00016517	20.25	21	21	51	1111	122.526	6.20166	0.99402	0.98358	1.02548	1.00103	1.04953	1.04203	1.07688	1.05614	1.05506	0.0285789	0.249105
TCONS_00037598	TCONS_00037598	66.57	14	15	61	329	34.5414	8.88037	0.990413	0.979833	1.05567	1.00864	0.933399	0.907835	0.857198	0.899477	0.891774	0.0286461	0.249111
TCONS_00028466	TCONS_00028466	19.12	5	5	8	455	50.0659	5.97314	1.14922	1.21895	1.14327	1.17048	1.00198	0.937218	1.08319	1.00746	0.860727	0.0286723	0.249111
TCONS_00040692	TCONS_00040692	12.06	7	7	15	763	86.823	6.37939	1.02375	1.00122	0.970158	0.998376	1.09645	1.04172	1.08908	1.07575	1.0775	0.0287355	0.249162
TCONS_00027904	TCONS_00027904	5.29	1	1	4	170	19.6059	8.57275	1.156	1.20252	1.05058	1.13637	0.979257	0.943163	1.00327	0.975231	0.858202	0.0287931	0.249162
TCONS_00047991	TCONS_00047991	4.85	4	4	6	1051	115.14	6.354	1.04038	0.979102	1.07003	1.02984	0.923952	0.95211	0.932408	0.936157	0.909034	0.0288172	0.249162
TCONS_00016744	TCONS_00016744	38	15	15	68	300	32.689	9.05615	1.018	1.04192	1.13605	1.06533	0.922639	0.959629	0.871496	0.917921	0.861634	0.0289143	0.2496
TCONS_00041865	TCONS_00041865	39.89	9	13	63	356	39.3178	6.12549	0.964716	0.900268	0.94625	0.937078	0.998645	0.998306	1.02405	1.007	1.07462	0.0289974	0.249917
TCONS_00007063	TCONS_00007063	27.97	18	18	44	765	83.378	5.66846	1.14152	1.12163	1.0319	1.09835	0.972068	0.935889	1.00115	0.969701	0.882872	0.0291246	0.250492
TCONS_00019580	TCONS_00019580	58.12	14	14	149	191	20.0327	5.65576	1.09917	1.04273	1.06573	1.06921	1.19876	1.119	1.18415	1.1673	1.09175	0.0292039	0.250492
TCONS_00049844	TCONS_00049844	37.18	12	12	43	503	54.4553	6.354	0.877499	0.921059	0.907167	0.901908	0.961291	1.0862	1.04939	1.03229	1.14457	0.0292587	0.250563
TCONS_00025952	TCONS_00025952	10.22	2	2	5	225	26.0082	7.98682	1.18362	1.13161		1.15762	0.986773	0.943963		0.965368	0.833926	0.0293495	0.25074
TCONS_00040927	TCONS_00040927	15.27	3	3	7	203	24.1233	9.26123	0.958893	0.929871	0.988415	0.95906	1.05322	1.08594	1.01122	1.05013	1.09496	0.029432	0.25074
TCONS_00024981	TCONS_00024981	41.42	11	11	43	309	34.5656	6.80029	1.06458	1.02017	1.02402	1.03626	0.989907	0.957571	0.986867	0.978115	0.94389	0.0295838	0.25074
TCONS_00001507	TCONS_00001507	10.21	4	7	20	627	69.9213	6.30322	0.972825	1.03139	0.984815	0.996344	0.935161	0.917676	0.943509	0.932115	0.935535	0.0297143	0.25074
TCONS_00046681	TCONS_00046681	52.78	3	3	10	72	7.84281	4.34814	0.94779	0.846392	0.960111	0.918098	1.14413	1.07025	1.02905	1.08114	1.17759	0.0297504	0.25074
TCONS_00036502	TCONS_00036502	26.87	26	26	54	1206	132.223	5.03369	1.05648	1.06844	1.03506	1.05333	1.02278	1.00167	1.01913	1.01453	0.963168	0.0297785	0.25074
TCONS_00004343	TCONS_00004343	22.49	3	3	4	169	18.2182	6.0874	0.959749	1.011	0.911101	0.960616	1.0886	1.03955	1.07394	1.06736	1.11112	0.02979	0.25074
TCONS_00036111	TCONS_00036111	1.37	1	1	3	1092	121.311	5.70654	1.12812	1.26624	1.17709	1.19049	1.0297	0.998275	1.07963	1.03587	0.870121	0.0299386	0.251476
TCONS_00012198	TCONS_00012198	13.51	3	3	8	185	20.7064	6.60986	1.03882	0.997077	1.01686	1.01758	0.850404	0.963933	0.861348	0.891895	0.876483	0.029998	0.251476
TCONS_00034455	TCONS_00034455	25.89	14	14	49	479	51.5924	8.83643	1.15589	1.11661	1.05082	1.10777	1.27003	1.18834	1.26461	1.24099	1.12026	0.0300868	0.251476
TCONS_00009303	TCONS_00009303	14.03	7	7	16	506	56.4724	7.29834	1.02281	1.05458	1.00288	1.02676	0.944863	0.974531	0.978661	0.966018	0.940845	0.0300932	0.251476
TCONS_00057430	TCONS_00057430	10.66	2	2	4	122	14.0751	8.67529	1.01473	0.93528	1.03876	0.996257	1.1488	1.24162	1.10404	1.16482	1.1692	0.0301135	0.251476
TCONS_00019597	TCONS_00019597	5.46	1	1	2	183	20.5634	4.93213	0.937376		0.957499	0.947438	1.01347		1.00472	1.00909	1.06508	0.0302447	0.251513
TCONS_00034466	TCONS_00034466	11.72	1	2	7	145	16.3671	5.14795	0.991414	0.984421	0.964038	0.979958	0.920956	0.895372	0.949482	0.921937	0.940792	0.0303129	0.251513
TCONS_00018903	TCONS_00018903	31.37	6	6	44	255	27.9422	8.76318	0.964883	0.933909	1.09596	0.998251	1.13845	1.23279	1.18143	1.18423	1.1863	0.0304349	0.251513
TCONS_00016724	TCONS_00016724	11.67	13	13	23	1174	136.043	6.62451	0.995703	1.07672	0.966369	1.01293	0.883196	0.858628	0.923103	0.888309	0.87697	0.0304453	0.251513
TCONS_00034068	TCONS_00034068	24.58	13	16	46	838	91.5727	7.6499	1.01006	0.969453	0.975289	0.984934	1.16301	1.07597	1.05806	1.09901	1.11583	0.0305604	0.251894
TCONS_00041955	TCONS_00041955	10.38	8	8	18	732	81.3875	5.79541	1.05933	1.08629	1.0431	1.06291	0.963525	0.934518	1.0186	0.972213	0.914674	0.0306271	0.251894
TCONS_00040923	TCONS_00040923	49	6	6	21	100	11.816	8.1626	0.901994	0.910336	0.99751	0.936613	1.10382	1.03442	1.04154	1.05993	1.13166	0.0306789	0.251894
TCONS_00051286	TCONS_00051286	16	4	4	10	325	35.2704	5.14795	0.993527	1.07824	1.00702	1.02626	1.13658	1.24808	1.13849	1.17439	1.14433	0.0307135	0.251894
TCONS_00054938	TCONS_00054938	22.18	3	6	16	284	31.3042	7.1665	0.870144	0.854284	0.894191	0.872873	0.925225	1.02589	1.04009	0.997066	1.14228	0.0307636	0.251894
TCONS_00026872	TCONS_00026872	9.87	4	4	12	476	51.7644	6.29053	0.951026	0.957796	0.973847	0.96089	0.906846	0.940808	0.912462	0.920039	0.957486	0.0308468	0.251894
TCONS_00050246	TCONS_00050246	18.77	11	11	15	634	70.1479	5.49072	0.969572	1.00066	1.06634	1.01219	1.15194	1.23972	1.1107	1.16745	1.15339	0.0309219	0.251967
TCONS_00018688	TCONS_00018688	53.55	8	8	22	183	19.7884	10.9165	0.961383	1.01964	0.965912	0.982312	0.894325	0.792069	0.888436	0.858277	0.873732	0.0311211	0.252118
TCONS_00036865	TCONS_00036865	55.31	27	27	120	311	33.4865	5.63037	0.944882	0.946092	1.00568	0.965552	1.02328	1.07994	1.04686	1.05003	1.08749	0.0311785	0.252118
TCONS_00009092	TCONS_00009092	21.41	7	8	15	453	51.5886	5.14795	0.921379	0.900832	0.888062	0.903424	1.019	1.08831	0.964592	1.02397	1.13343	0.031381	0.252118
TCONS_00055081	TCONS_00055081	16.13	2	2	4	93	10.3481	6.52197	0.871263	0.863521	0.961956	0.898913	1.00337	1.08889	1.01125	1.0345	1.15084	0.0314483	0.252118
TCONS_00039644	TCONS_00039644	16.88	2	3	10	231	25.4156	8.14795	1.1217	1.11973	1.08478	1.10874	1.04575	0.947958	1.0224	1.00537	0.906771	0.0314562	0.252118
TCONS_00047626	TCONS_00047626	9.94	1	1	3	171	19.895	6.29053	1.0022	1.03536	1.06712	1.03489	0.942285	0.983918	0.961755	0.962653	0.930199	0.0315606	0.252204
TCONS_00052523	TCONS_00052523	14.84	5	5	14	256	27.1886	6.39209	1.01798	1.03357	1.00938	1.02031	1.07898	1.04568	1.09635	1.07367	1.05229	0.0316665	0.252447
TCONS_00033951	TCONS_00033951	11.11	3	3	4	324	34.4503	9.99365	0.901232	0.968755	0.939064	0.93635	1.01945	0.987051	1.01881	1.00844	1.07699	0.0317858	0.252447
TCONS_00007490	TCONS_00007490	43.47	30	30	126	743	82.4155	6.18896	1.02498	1.01263	1.0803	1.0393	0.98198	0.940007	0.910068	0.944018	0.908318	0.0318402	0.252447
TCONS_00026307	TCONS_00026307	6.51	6	6	14	967	107.938	7.6792	1.14864	1.05677	1.03116	1.07885	0.976549	0.908245	0.954636	0.946477	0.877299	0.0319138	0.252447
TCONS_00040244	TCONS_00040244	6.94	3	3	8	360	40.1219	5.73193	0.958887	0.899491	0.879481	0.91262	0.985322	0.987666	1.00042	0.991135	1.08603	0.0319455	0.252447
TCONS_00009371	TCONS_00009371	65.02	33	33	165	526	55.581	8.83643	0.852738	0.94411	0.959785	0.918878	0.724138	0.828071	0.769524	0.773911	0.842235	0.032091	0.252447
TCONS_00021934	TCONS_00021934	28.32	6	6	17	173	18.9415	7.21045	0.956951	0.958038	1.02341	0.979465	1.10863	1.10164	1.03626	1.08218	1.10487	0.0321059	0.252447
TCONS_00037651	TCONS_00037651	30.06	15	15	83	539	57.4126	8.03076	0.881079	0.88596	0.966892	0.91131	1.02679	1.16989	1.04683	1.08117	1.18639	0.0321543	0.252447
TCONS_00042852	TCONS_00042852	21.9	4	4	13	242	26.925	5.41455	0.938851	0.95886	0.891856	0.929856	1.0971	0.996383	1.03769	1.04372	1.12246	0.0322092	0.252509
TCONS_00005757	TCONS_00005757	58.12	42	42	193	807	91.9675	5.93506	0.929526	0.908926	1.03625	0.958235	1.10443	1.15129	1.06653	1.10742	1.15568	0.0325477	0.25458
TCONS_00020511	TCONS_00020511	27.47	7	7	45	233	26.0024	8.74854	1.08577	1.06433	1.03009	1.06006	1.0074	0.997647	1.01309	1.00605	0.949045	0.0326137	0.25458
TCONS_00021608	TCONS_00021608	31.69	19	19	59	751	85.7783	6.60986	1.0028	1.0099	0.995448	1.00272	1.01988	1.03109	1.04952	1.03349	1.03069	0.0326622	0.25458
TCONS_00047265	TCONS_00047265	13.37	3	3	25	187	20.646	5.04639	0.99671	0.951998	1.02059	0.989767	0.861829	0.920651	0.79989	0.86079	0.86969	0.0327523	0.25458
TCONS_00037540	TCONS_00037540	46.67	4	4	26	135	14.9436	5.80811	1.00724	0.978254	0.923742	0.969744	1.10197	1.0656	1.03749	1.06835	1.10169	0.0327887	0.25458
TCONS_00046306	TCONS_00046306	19.83	22	23	50	1266	137.39	6.21436	0.998317	0.970688	0.991221	0.986742	1.07265	1.02925	1.02494	1.04228	1.05628	0.0328252	0.25458
TCONS_00047651	TCONS_00047651	58.69	18	19	204	351	36.6763	8.71924	0.928298	0.923958	0.996838	0.949698	1.09681	1.12273	1.01502	1.07819	1.13529	0.0328521	0.25458
TCONS_00037782	TCONS_00037782	50	1	5	46	108	11.9466	10.5942	1.03344	0.97871	1.00994	1.00736	0.8877	0.960532	0.872947	0.90706	0.900429	0.0329884	0.255269
TCONS_00021841	TCONS_00021841	28.75	7	7	12	313	35.2695	4.4624	0.959096	0.995603	0.958432	0.971044	1.01164	1.03917	1.07583	1.04222	1.0733	0.0330857	0.255654
TCONS_00040005	TCONS_00040005	23.8	6	6	20	353	39.4714	4.89404	1.02366	1.04804	1.12641	1.06604	0.950858	0.983378	0.920477	0.951571	0.892625	0.0333394	0.256416
TCONS_00014444	TCONS_00014444	35.74	11	11	25	291	32.3994	5.32568	0.981895	0.989904	0.965076	0.978958	1.02057	1.03379	1.08619	1.04685	1.06935	0.0334336	0.256416
TCONS_00006433	TCONS_00006433	35.96	8	8	16	203	22.7155	7.1958	1.11904	1.12607	1.04509	1.09673	0.932967	0.846354	1.00589	0.928405	0.846519	0.0334497	0.256416
TCONS_00053038	TCONS_00053038	9.65	2	2	3	259	29.649	5.16064	0.938942	0.961672	0.974938	0.958517	1.02237	0.985655	1.02532	1.01111	1.05487	0.0334704	0.256416
TCONS_00002220	TCONS_00002220	58.82	13	13	90	187	19.8394	8.99756	0.957539	0.99246	0.963619	0.971206	1.05799	1.00958	1.01982	1.02913	1.05964	0.0337196	0.257378
TCONS_00015580	TCONS_00015580	71.58	21	21	94	183	21.3131	8.88037	1.01848	1.01514	1.07734	1.03699	0.933691	0.953774	0.840873	0.909446	0.877008	0.0338074	0.257378
TCONS_00044541	TCONS_00044541	15.33	7	7	13	522	59.3426	7.12256	1.16133	1.15731	1.08645	1.13503	1.01406	0.997859	1.07396	1.02863	0.906252	0.0338679	0.257378
TCONS_00009989	TCONS_00009989	5.81	2	2	6	465	52.1102	6.7124	1.0244	1.03449	0.990028	1.0163	0.895271	0.884963	0.973582	0.917939	0.903212	0.0339171	0.257378
TCONS_00026722	TCONS_00026722	28.22	48	48	131	2254	251.042	6.29053	1.1069	1.05646	0.954946	1.03943	1.2679	1.1519	1.23517	1.21832	1.1721	0.033929	0.257378
TCONS_00025432	TCONS_00025432	16.33	5	5	9	441	47.7992	4.79248	1.05074	0.963908	0.961472	0.992039	1.1461	1.1873	1.07055	1.13465	1.14376	0.0340268	0.257378
TCONS_00013472	TCONS_00013472	8.5	9	9	21	1317	135.554	9.42236	1.03312	1.03528	1.00489	1.02443	0.856029	0.975692	0.894153	0.908625	0.886956	0.0341228	0.257415
TCONS_00016494	TCONS_00016494	13.35	4	4	5	367	40.9952	4.89404	1.00744	1.02613	1.0139	1.01582	1.03735	1.08126	1.05964	1.05942	1.04292	0.0342731	0.257504
TCONS_00002991	TCONS_00002991	20.12	7	11	37	681	75.7611	5.42725	1.00373	1.04343	1.08603	1.0444	1.18848	1.10931	1.14749	1.14843	1.0996	0.0343447	0.257504
TCONS_00020412	TCONS_00020412	18.49	2	2	3	238	27.0448	7.82568	0.947434	0.992974		0.970204	1.12891	1.09868		1.11379	1.148	0.0343731	0.257504
TCONS_00000998	TCONS_00000998	16.67	5	6	24	312	35.8475	5.94775	1.06448	0.989094	1.09012	1.0479	0.920555	0.963617	0.948813	0.944328	0.901165	0.0344051	0.257504
TCONS_00006823	TCONS_00006823	31.68	7	8	13	262	29.2712	5.16064	1.03752	1.15687	1.10659	1.10033	0.998558	0.990927	0.938108	0.975864	0.886884	0.0344115	0.257504
TCONS_00022892	TCONS_00022892	9.48	4	4	8	601	65.8536	7.03467	0.992971	1.09638	0.993118	1.02749	0.936701	0.899099	0.900922	0.912241	0.887833	0.0344264	0.257504
TCONS_00014876	TCONS_00014876	22.05	10	10	38	508	59.2957	5.26221	1.06357	1.06387	1.04202	1.05649	0.930358	0.951256	1.02078	0.967466	0.915738	0.0345624	0.258162
TCONS_00017796	TCONS_00017796	23.74	5	5	7	278	31.2333	8.92432	1.00706	0.994554	1.03024	1.01062	0.960357	0.846255	0.899423	0.902012	0.892536	0.0348289	0.259792
TCONS_00039897	TCONS_00039897	6.91	2	2	11	304	33.5124	8.39697	0.835577	0.769759	0.86067	0.822002	1.00147	1.04957	0.900422	0.983819	1.19686	0.0350579	0.260721
TCONS_00023270	TCONS_00023270	3.88	1	1	2	258	27.7052	8.00146	0.921625	0.890146		0.905885	1.09871	1.04345		1.07108	1.18236	0.0351212	0.260721
TCONS_00003238	TCONS_00003238	13.41	4	5	9	425	46.0746	7.75244	1.05536	1.0653		1.06033	0.887434	0.942551		0.914993	0.862931	0.0351784	0.260721
TCONS_00012677	TCONS_00012677	54.71	6	24	199	446	48.0909	6.3667	1.11108	1.14855		1.12981	1.00888	1.02931		1.01909	0.902001	0.0351959	0.260721
TCONS_00035867	TCONS_00035867	56.92	4	11	66	195	22.1668	9.40771	1.02503	1.04975	1.04289	1.03922	1.10276	1.07709	1.06426	1.08137	1.04056	0.0354878	0.262215
TCONS_00035904	TCONS_00035904	35.64	10	10	30	275	31.3254	5.0083	0.979683	0.969966	1.06042	1.00336	0.903678	0.893057	0.796653	0.864463	0.861571	0.0355026	0.262215
TCONS_00038145	TCONS_00038145	14.75	4	5	41	278	29.6938	9.45166	1.08298	0.984088	0.992321	1.0198	0.820261	0.827621	0.940979	0.862954	0.846203	0.0355926	0.262215
TCONS_00026796	TCONS_00026796	25	15	15	56	696	76.0986	7.18115	1.04473	1.0477	1.09118	1.0612	1.01875	1.00974	0.982664	1.00372	0.945828	0.036079	0.264647
TCONS_00034625	TCONS_00034625	21.43	5	5	23	168	19.1906	8.57275	0.989016	0.988369	0.975664	0.98435	1.11159	1.02222	1.06292	1.06558	1.08252	0.0361881	0.264647
TCONS_00047108	TCONS_00047108	33.55	17	17	45	471	51.3774	5.96045	0.917381	0.94938	0.967004	0.944589	1.06366	1.01898	0.990627	1.02442	1.08452	0.0361929	0.264647
TCONS_00042333	TCONS_00042333	8.97	1	1	6	78	8.36893	4.53857	0.818708	0.883036	0.86147	0.854405	0.977707	1.01164	0.907868	0.965739	1.13031	0.0362506	0.264647
TCONS_00046212	TCONS_00046212	27.87	5	5	13	244	27.7549	6.17627	0.890326	0.838456	0.963299	0.897361	1.00871	1.03924	0.999065	1.01567	1.13185	0.0362672	0.264647
TCONS_00017690	TCONS_00017690	28.25	5	10	17	354	40.6397	6.80029	0.809359	0.934482	0.891031	0.878291	1.02065	0.968535	1.04219	1.01046	1.15049	0.0363877	0.265167
TCONS_00046614	TCONS_00046614	26.37	6	6	30	182	19.8774	9.43701	0.988779	0.931666	0.943491	0.954646	1.08981	1.03219	1.01198	1.04466	1.09429	0.036441	0.265196
TCONS_00048184	TCONS_00048184	39.81	10	10	25	319	36.0605	6.53662	0.957881	0.985246	0.911796	0.951641	0.87764	0.735848	0.813247	0.808912	0.850018	0.0367248	0.265499
TCONS_00035719	TCONS_00035719	83.33	5	5	21	48	5.49381	9.5249	1.05085	1.09324	0.988822	1.0443	1.15083	1.17143	1.12159	1.14795	1.09925	0.0367289	0.265499
TCONS_00005744	TCONS_00005744	49.23	14	14	44	325	35.6637	5.12256	1.08869	1.09107	0.977955	1.05257	0.890731	0.902801	0.96244	0.918658	0.872774	0.0367379	0.265499
TCONS_00020218	TCONS_00020218	13.64	11	11	22	777	86.2727	7.50342	1.03975	1.00925	1.03869	1.02923	0.87125	0.856868	0.982068	0.903395	0.87774	0.0367788	0.265499
TCONS_00021132	TCONS_00021132	54.62	7	7	17	130	14.8127	9.33447	0.925508	0.951284	0.97401	0.950267	1.06489	1.0377	0.989437	1.03068	1.08462	0.0370526	0.267117
TCONS_00035455	TCONS_00035455	19.51	2	2	11	82	9.77367	8.104	0.904487	0.951313	0.93251	0.929437	0.996143	1.00026	1.08428	1.02689	1.10485	0.0374043	0.268233
TCONS_00038092	TCONS_00038092	13.6	11	11	17	978	106.217	5.18604	1.00362	1.04482	1.1001	1.04951	0.927839	0.957834	0.975557	0.953744	0.908749	0.037407	0.268233
TCONS_00044629	TCONS_00044629	19.32	6	6	18	295	32.3829	8.38232	0.931516	1.01086	0.96362	0.968664	0.864122	0.902076	0.804696	0.856965	0.884687	0.0377212	0.269173
TCONS_00019496	TCONS_00019496	4.85	1	1	4	330	37.4509	6.40479	0.93285	1.00436	0.910926	0.949378	1.0323	1.03809	1.09502	1.05514	1.1114	0.0377405	0.269173
TCONS_00037570	TCONS_00037570	55.45	2	4	13	101	11.1134	4.88135	0.826585	0.879183	0.965824	0.890531	1.01126	1.12311	1.02781	1.05406	1.18363	0.0377883	0.269173
TCONS_00031506	TCONS_00031506	9.19	2	2	5	185	20.7248	8.71924	0.99431	1.07136	0.978494	1.01472	0.936253	0.896476	0.926738	0.919822	0.906478	0.0379408	0.269902
TCONS_00041295	TCONS_00041295	17.71	1	1	10	96	10.9355	9.30518	0.918086	0.979832	0.842542	0.913487	1.03159	1.03574	1.11741	1.06158	1.16212	0.0380072	0.270017
TCONS_00022683	TCONS_00022683	9.19	5	5	5	816	92.9986	9.18799		1.13611	1.10486	1.12048		0.93523	0.990378	0.962804	0.859276	0.0381049	0.270085
TCONS_00035824	TCONS_00035824	7.3	4	4	6	575	61.8874	4.81787	1.03951	1.03696	1.04861	1.04169	0.875992	0.962702	0.766567	0.86842	0.833661	0.0381172	0.270085
TCONS_00056662	TCONS_00056662	75.32	17	20	184	316	34.1279	6.80029	1.02634	0.968026	1.1503	1.04822	0.888249	0.894216	0.864586	0.88235	0.841759	0.0382703	0.270813
TCONS_00033259	TCONS_00033259	19.82	5	8	19	434	49.7674	7.00537	0.959942	1.00616	1.0127	0.992934	1.04011	1.04242	1.06723	1.04992	1.05739	0.0383502	0.270995
TCONS_00036863	TCONS_00036863	58.65	8	11	49	133	15.2316	10.4331	1.04047	1.06358	1.03515	1.0464	1.12898	1.07274	1.10599	1.10257	1.05368	0.0386056	0.270995
TCONS_00042497	TCONS_00042497	18.18	1	6	17	341	37.8409	6.29053	0.81674	0.888397	0.857922	0.854353	0.747152	0.806869	0.745934	0.766652	0.897348	0.0386281	0.270995
TCONS_00033297	TCONS_00033297	27.8	6	6	17	241	26.7008	8.29443	1.00189	0.989113	0.918786	0.96993	1.05182	1.06355	1.14124	1.08554	1.11919	0.038743	0.270995
TCONS_00022783	TCONS_00022783	31.91	6	7	55	235	24.4874	4.79248	1.02668	1.00979	1.05217	1.02955	1.06863	1.13705	1.09569	1.10046	1.06888	0.0387551	0.270995
TCONS_00015953	TCONS_00015953	16.2	3	3	13	179	19.3829	7.10791	0.86439	0.84847	0.895364	0.869408	0.813792	0.823994	0.766404	0.801397	0.921773	0.0388407	0.270995
TCONS_00013367	TCONS_00013367	57.14	7	7	63	203	22.2309	4.56396	1.01096	1.00894	1.04757	1.02249	1.05996	1.07413	1.05694	1.06368	1.04028	0.0390753	0.272211
TCONS_00010485	TCONS_00010485	5.29	2	2	6	416	44.9166	7.32764	1.07509	0.969088	1.09578	1.04665	0.942203	0.920041	0.862906	0.908383	0.867895	0.0392048	0.2726
TCONS_00031867	TCONS_00031867	60.89	11	13	60	271	29.5912	6.31592	0.953955	0.930746	1.00175	0.96215	1.05079	1.0811	1.01357	1.04849	1.08973	0.0392325	0.2726
TCONS_00027666	TCONS_00027666	26.06	2	2	12	142	16.0073	8.08936	0.998811	1.03715	0.972355	1.00277	1.18277	1.09331	1.07623	1.11743	1.11435	0.0393079	0.272772
TCONS_00057301	TCONS_00057301	11.74	3	3	4	264	28.8289	7.59131	0.995274		1.0179	1.00659	0.937383		0.912851	0.925117	0.919061	0.0394843	0.273237
TCONS_00014824	TCONS_00014824	10.48	6	7	15	544	61.8846	7.76709	0.925902	0.971185	0.905653	0.934247	0.874366	0.837159	0.773739	0.828421	0.886726	0.0396497	0.273237
TCONS_00037231	TCONS_00037231	30.94	8	9	20	362	38.9867	6.65381	0.906196	0.916062	0.95909	0.927116	1.0935	1.05415	0.976535	1.0414	1.12326	0.0396721	0.273237
TCONS_00039967	TCONS_00039967	19.91	8	9	14	432	48.8061	8.11865	1.05018	1.02104	1.04528	1.03883	0.970194	0.97089	1.01614	0.985741	0.948895	0.0397649	0.273237
TCONS_00048227	TCONS_00048227	6.33	5	5	13	900	101.412	7.1665	0.988376	0.958596	0.878844	0.941938	1.03907	1.04442	1.12086	1.06812	1.13396	0.0398755	0.273237
TCONS_00026429	TCONS_00026429	26.64	10	10	21	428	47.358	5.37646	1.04504	1.04046	1.00642	1.03064	0.873761	0.929695	0.983315	0.928924	0.901308	0.0398973	0.273237
TCONS_00024286	TCONS_00024286	8.95	2	2	4	257	28.8277	7.21045	0.89122	0.988692	0.899704	0.926539	1.01212	1.0185	1.03858	1.02307	1.10418	0.0399438	0.273237
TCONS_00009418	TCONS_00009418	29.01	11	11	29	455	51.9601	5.18604	1.00787	0.999656	0.997226	1.00158	1.02731	1.06111	1.02508	1.03783	1.03619	0.0400431	0.273237
TCONS_00002978	TCONS_00002978	3.02	3	3	7	1059	120.051	6.88818	0.943929	1.02135	1.03346	0.99958	1.25757	1.17564	1.0834	1.17221	1.1727	0.0400552	0.273237
TCONS_00015896	TCONS_00015896	6.86	7	7	14	1167	133.7	7.26904	0.954499	1.01226	0.985866	0.98421	1.10196	1.08896	1.02435	1.07176	1.08895	0.0401478	0.273237
TCONS_00001438	TCONS_00001438	50	15	15	71	298	33.8983	7.78174	0.961011	0.949543	1.09023	1.00026	0.864697	0.871674	0.779363	0.838578	0.838359	0.0401588	0.273237
TCONS_00039361	TCONS_00039361	77.05	40	40	348	623	68.5118	5.43994	0.905367	0.90011	0.953607	0.919695	0.995744	1.00388	0.958077	0.9859	1.07199	0.0401653	0.273237
TCONS_00054369	TCONS_00054369	12.27	4	6	14	538	58.6061	6.49365	1.10484	1.07417	1.20618	1.12839	1.02857	0.986458	0.93042	0.981816	0.8701	0.0402387	0.273237
TCONS_00015063	TCONS_00015063	56.04	8	11	61	207	23.6982	10.77	0.965051	1.01976	1.03356	1.00612	1.05257	1.10345	1.10312	1.08638	1.07977	0.0405678	0.274778
TCONS_00011760	TCONS_00011760	21.61	1	5	23	310	34.4241	6.22705	0.881795	0.978229	0.930944	0.930323	1.13064	1.007	1.18403	1.10722	1.19015	0.0407343	0.275032
TCONS_00043278	TCONS_00043278	77.78	6	6	62	90	10.1072	6.1001	1.04716	1.0315	1.06686	1.04851	1.01259	0.970752	1.01025	0.997864	0.951699	0.0407541	0.275032
TCONS_00013186	TCONS_00013186	10.2	3	3	5	304	34.7338	8.38232	0.81053	0.953115	0.97053	0.911392	1.03956	1.10044	1.07345	1.07115	1.17529	0.0408366	0.275032
TCONS_00029020	TCONS_00029020	17.47	5	5	11	292	33.0387	9.39307	1.071	1.07506	1.06439	1.07015	1.02887	1.05808	1.02338	1.03678	0.968819	0.0408561	0.275032
TCONS_00017530	TCONS_00017530	14.93	7	8	14	643	70.6754	8.1626	1.02414	1.04924	1.01783	1.0304	0.970217	1.00213	0.996427	0.98959	0.960394	0.0410583	0.275032
TCONS_00022802	TCONS_00022802	35.09	9	9	22	265	28.8952	8.92432	0.76716	0.851423	0.865328	0.82797	0.909552	0.985265	0.9292	0.941339	1.13692	0.0410655	0.275032
TCONS_00027905	TCONS_00027905	28.29	5	5	13	205	22.5676	9.29053	0.953386	0.984484	1.12823	1.02203	0.874459	0.866565	0.83103	0.857351	0.838867	0.0412225	0.275532
TCONS_00008112	TCONS_00008112	14.37	2	2	4	174	19.7777	7.31299	0.919734	0.955243	0.913204	0.929394	1.18219	1.03225	1.03283	1.08242	1.16466	0.0412427	0.275532
TCONS_00046678	TCONS_00046678	32.68	7	7	28	205	22.5577	5.23682	0.934404	0.990814	0.954413	0.959877	1.10625	1.13828	1.00944	1.08466	1.13	0.0413983	0.275626
TCONS_00046379	TCONS_00046379	14.52	5	5	12	365	39.4054	5.97314	1.1124	1.06434	1.02091	1.06588	0.94901	0.940069	1.00764	0.965574	0.905894	0.0414953	0.275626
TCONS_00019009	TCONS_00019009	12.32	5	6	13	479	53.5674	6.82959	0.990025	1.01852	0.922836	0.977126	1.11673	1.03924	1.10988	1.08862	1.1141	0.0415201	0.275626
TCONS_00028571	TCONS_00028571	20.92	3	3	10	282	29.6562	5.99854	0.862189	0.86183	0.920726	0.881581	0.964088	1.03534	0.944989	0.981471	1.11331	0.0415555	0.275626
TCONS_00030746	TCONS_00030746	6.56	2	2	5	366	41.7172	8.67529	1.02926	1.03934		1.0343	0.933065	0.880076		0.90657	0.876506	0.0418049	0.2762
TCONS_00010409	TCONS_00010409	53.66	13	17	67	328	35.9818	5.88428	0.88958	0.925084	0.895938	0.903534	0.986505	1.03495	0.943156	0.988204	1.09371	0.041866	0.276224
TCONS_00049099	TCONS_00049099	3.21	2	2	3	624	70.1095	5.04639	1.20937	1.20254	1.0661	1.15934	0.977604	1.00334	1.04737	1.00944	0.870703	0.0422049	0.277214
TCONS_00043853	TCONS_00043853	15.53	2	2	5	206	22.1467	6.16357	0.916038	0.885857	1.01253	0.93814	1.0931	1.02416	1.12549	1.08092	1.15219	0.042216	0.277214
TCONS_00024549	TCONS_00024549	12.82	7	7	17	546	58.5309	8.38232	1.03863	1.0232	1.01353	1.02512	1.12241	1.05122	1.12597	1.09986	1.07291	0.0423682	0.277403
TCONS_00012596	TCONS_00012596	19.04	5	8	14	541	60.1981	7.31299	0.959828	0.987325	0.909912	0.952355	1.21086	1.0264	1.13165	1.12297	1.17915	0.0423876	0.277403
TCONS_00035319	TCONS_00035319	46.48	4	4	12	71	8.35128	9.24658	0.926083	1.00001	1.037	0.987697	1.08532	1.09403	1.07525	1.08487	1.09838	0.0423997	0.277403
TCONS_00012527	TCONS_00012527	36.46	13	13	29	384	41.8709	7.47412	1.00371	1.01023	0.944943	0.986294	1.03488	1.11629	1.13622	1.0958	1.11103	0.0425919	0.277985
TCONS_00021541	TCONS_00021541	73.83	6	10	39	149	16.966	4.27197	0.927138	0.852547	0.986099	0.921928	1.15288	1.11557	1.00805	1.09217	1.18466	0.0428515	0.279181
TCONS_00024288	TCONS_00024288	22.31	9	9	53	493	54.973	5.96045	0.971936	0.927067	1.02221	0.973736	1.04262	1.09922	1.06154	1.06779	1.09659	0.0428931	0.279181
TCONS_00009438	TCONS_00009438	60	7	7	48	130	14.7809	9.89111	0.989451	1.00506	0.952188	0.982233	1.02184	1.07068	1.10347	1.06533	1.0846	0.0431242	0.279181
TCONS_00003446	TCONS_00003446	6.85	3	3	3	365	42.0252	5.57959		1.07221	1.0874	1.07981		1.13443	1.12066	1.12755	1.04421	0.0431386	0.279181
TCONS_00054596	TCONS_00054596	20.34	3	3	5	177	19.1959	8.71924	0.870282	0.94789	0.938463	0.918879	1.12207	1.14576	0.982704	1.08351	1.17917	0.0433688	0.279549
TCONS_00052403	TCONS_00052403	47.87	26	26	84	516	58.006	5.65576	1.08499	1.07543	1.04146	1.06729	1.00115	0.935525	1.01754	0.984735	0.922646	0.043465	0.279549
TCONS_00049207	TCONS_00049207	48.27	14	16	25	520	56.4107	6.55127	0.957822	0.908504	0.911273	0.925867	1.01507	0.960147	1.01668	0.997299	1.07715	0.0435352	0.279549
TCONS_00013680	TCONS_00013680	30.23	18	18	63	440	47.9796	6.63916	0.930182	0.93677	0.995432	0.954128	1.04784	1.06056	0.998786	1.03573	1.08552	0.0435549	0.279549
TCONS_00038579	TCONS_00038579	19.82	4	4	13	222	24.2457	9.36377	0.916995	0.849651	0.926727	0.897791	1.00903	0.970119	0.961516	0.980223	1.09182	0.0435592	0.279549
TCONS_00024279	TCONS_00024279	30.47	13	15	83	699	72.3333	6.34131	1.05166	1.08289	1.01656	1.05037	0.967029	0.944058	1.00744	0.972842	0.926191	0.0437304	0.279732
TCONS_00021401	TCONS_00021401	31.91	13	13	55	470	52.1899	8.89502	1.0607	1.04891	0.983712	1.03111	0.914328	0.952033	0.971702	0.946021	0.917479	0.0437959	0.279732
TCONS_00055296	TCONS_00055296	18.24	3	6	15	329	37.9546	9.24658	1.12995	1.05695	1.19764	1.12818	1.02083	0.966617	0.865317	0.95092	0.842879	0.0439657	0.279927
TCONS_00028382	TCONS_00028382	2.28	1	1	3	527	59.1081	9.0708	1.04146	0.999727	0.981662	1.00762	0.951124	0.959693	0.956305	0.955707	0.948485	0.0439826	0.279927
TCONS_00011471	TCONS_00011471	57.96	8	8	28	157	17.467	8.80713	1.04645	1.00519	1.14824	1.06663	0.819904	0.937808	0.938979	0.898897	0.842746	0.0445372	0.282198
TCONS_00002254	TCONS_00002254	26.21	10	10	20	477	51.6723	7.00537	1.05556	1.16604	1.07705	1.09955	0.980386	0.890132	1.00576	0.95876	0.871957	0.0446043	0.282198
TCONS_00001187	TCONS_00001187	36.23	2	2	7	69	7.98415	8.5874	0.911539	0.980342	0.969496	0.953792	1.00482	1.0594	1.02749	1.03057	1.0805	0.0446567	0.282198
TCONS_00013702	TCONS_00013702	28.75	11	12	54	393	42.777	8.44092	1.10165	1.08081	0.96657	1.04968	1.24913	1.13789	1.27063	1.21922	1.16152	0.0448099	0.282198
TCONS_00048766	TCONS_00048766	13.62	3	4	13	235	25.81	9.86182	0.918097	0.870425	0.944138	0.910887	1.08999	1.07874	0.962574	1.04377	1.14588	0.044879	0.282198
TCONS_00006896	TCONS_00006896	10.79	1	1	2	139	15.3097	6.90283	0.985025		0.996795	0.99091	1.07378		1.11839	1.09609	1.10614	0.0448971	0.282198
TCONS_00016757	TCONS_00016757	22.19	29	29	63	1203	137.708	5.2749	1.04937	1.08268	0.978919	1.03699	0.930759	0.845324	0.950468	0.90885	0.876432	0.044921	0.282198
TCONS_00041446	TCONS_00041446	15.24	7	7	14	538	60.1778	8.27979	1.16807	1.13382	1.09852	1.13347	1.04967	1.05021	1.09081	1.06356	0.938325	0.0449698	0.282198
TCONS_00037105	TCONS_00037105	9	1	1	12	200	21.2806	9.05615	1.12885	1.08136	1.19585	1.13535	0.89636	0.88584	1.05966	0.947286	0.834354	0.0450873	0.282198
TCONS_00010216	TCONS_00010216	35.55	19	19	68	647	72.1422	5.52881	0.967957	0.946166	0.991787	0.968637	1.00765	1.0288	1.00261	1.01302	1.04582	0.0451349	0.282198
TCONS_00043258	TCONS_00043258	23.67	9	9	19	507	54.9893	6.13818	0.998411	1.01523	0.997071	1.00357	1.15416	1.06214	1.06283	1.09304	1.08915	0.0452071	0.282198
TCONS_00017671	TCONS_00017671	39.07	16	17	54	517	59.1557	6.37939	0.868855	0.898791	0.902316	0.889987	0.965773	1.04093	0.939897	0.982199	1.10361	0.0453677	0.282198
TCONS_00025112	TCONS_00025112	36.46	10	11	180	277	29.3288	8.77783	0.95163	0.970484	1.02813	0.983415	0.910905	0.92876	0.897815	0.912493	0.927882	0.0453923	0.282198
TCONS_00023154	TCONS_00023154	38.21	10	13	35	335	37.2342	5.30029	0.893637	0.85604	0.994268	0.914648	1.09714	1.08075	1.00213	1.06001	1.15893	0.0453963	0.282198
TCONS_00024743	TCONS_00024743	24.86	8	8	28	362	39.0499	8.49951	0.908973	0.947259	0.964307	0.94018	1.18267	1.172	0.998566	1.11775	1.18887	0.0454735	0.282198
TCONS_00038803	TCONS_00038803	20.86	9	9	19	537	59.5125	8.92432	1.15516	1.09547	1.05106	1.10056	1.01931	0.931848	1.00313	0.984765	0.894782	0.0456049	0.282198
TCONS_00055878	TCONS_00055878	20.69	7	7	28	290	32.1234	9.33447	1.00394	1.03745	1.00558	1.01566	0.963445	0.904298	0.972597	0.94678	0.932186	0.045607	0.282198
TCONS_00007182	TCONS_00007182	21.89	5	5	13	265	29.3565	4.79248	1.18189	1.10954	1.06155	1.11766	0.893436	0.870593	1.0407	0.934909	0.836487	0.0456301	0.282198
TCONS_00044199	TCONS_00044199	35.86	9	9	53	237	27.3082	5.61768	1.25009	1.21507	1.1496	1.20492	1.12191	1.00101	1.09056	1.07116	0.888991	0.0456889	0.282198
TCONS_00003362	TCONS_00003362	3.93	2	2	3	484	55.8018	6.03662	1.10741	1.14308		1.12524	1.04649	1.04134		1.04391	0.927722	0.0457339	0.282198
TCONS_00038663	TCONS_00038663	55.32	21	21	79	376	42.4527	5.50342	0.927583	0.927629	0.924809	0.926674	1.01618	1.02452	0.947912	0.996205	1.07503	0.0457777	0.282198
TCONS_00031102	TCONS_00031102	24.22	8	8	49	161	17.4814	9.42236	0.969623	0.93092	1.07226	0.990934	0.820053	0.901877	0.796032	0.83932	0.846999	0.0457975	0.282198
TCONS_00016024	TCONS_00016024	56.35	1	17	126	197	23.0533	10.3159	0.986145	1.08763	1.06442	1.04607	1.36107	1.15865	1.20584	1.24185	1.18716	0.0458589	0.282198
TCONS_00017688	TCONS_00017688	7.54	3	5	12	597	66.577	6.58057	1.02073	1.14342	1.08457	1.08291	0.973883	0.85107	0.966549	0.930501	0.859262	0.0458611	0.282198
TCONS_00043511	TCONS_00043511	5.64	2	2	6	337	37.7764	4.95752	1.05245	1.01977	0.975756	1.01599	1.07465	1.2393	1.20141	1.17178	1.15334	0.0460452	0.282684
TCONS_00021464	TCONS_00021464	15.32	9	9	15	555	63.6195	6.96143	0.903286	1.0078	1.00433	0.971808	1.09541	1.11818	1.04659	1.08673	1.11825	0.0461828	0.283205
TCONS_00050668	TCONS_00050668	3.24	3	3	4	863	95.4196	8.01611	1.18975	1.088	1.10922	1.12899	0.944797	1.0214	1.04719	1.00446	0.889698	0.0462762	0.283455
TCONS_00018508	TCONS_00018508	17.72	20	20	40	1191	132.739	6.21436	1.11138	1.15254	1.04725	1.10372	1.03823	0.948303	0.979442	0.98866	0.89575	0.04655	0.284484
TCONS_00042792	TCONS_00042792	19.08	6	6	13	262	29.1027	5.94775	1.03485	1.04134	1.06004	1.04541	1.00884	0.89887	0.950256	0.952656	0.911276	0.0468462	0.285372
TCONS_00001894	TCONS_00001894	22.44	5	5	22	254	28.2279	8.22119	1.00078	0.92328	0.993059	0.972372	1.07531	1.05607	1.02716	1.05285	1.08276	0.0469002	0.285372
TCONS_00039722	TCONS_00039722	56.06	8	8	54	132	15.0858	8.71924	0.932079	0.956194	0.974205	0.954159	1.063	1.01112	0.993756	1.02263	1.07176	0.0469075	0.285372
TCONS_00036153	TCONS_00036153	6.3	4	4	6	540	61.4635	6.87354	0.950682	1.02184	1.04018	1.00423	0.930815	0.927509	0.920621	0.926315	0.922411	0.046977	0.285472
TCONS_00046989	TCONS_00046989	16.37	8	16	34	1026	113.577	8.08936	1.12266	1.08374	1.11858	1.10833	1.07546	0.978738	0.985668	1.01329	0.914251	0.0470501	0.285593
TCONS_00029870	TCONS_00029870	8.21	2	2	7	195	23.3102	10.0522	1.07779	1.04528	0.970268	1.03111	1.29871	1.11253	1.21307	1.2081	1.17165	0.04729	0.286725
TCONS_00022919	TCONS_00022919	10.51	3	3	5	409	45.3862	5.31299	0.920013	0.949825	0.963111	0.944316	1.03904	0.972248	1.03827	1.01652	1.07646	0.0475005	0.287009
TCONS_00003083	TCONS_00003083	7.07	2	2	7	382	42.4863	5.69385	1.10788	1.1407	0.988744	1.07911	0.929683	0.870342	0.972425	0.92415	0.856401	0.0475502	0.287009
TCONS_00015814	TCONS_00015814	18.21	7	7	24	390	43.3916	7.21045	0.916415	0.898507	0.844392	0.886438	1.02589	0.961097	0.947393	0.978127	1.10344	0.0476685	0.28701
TCONS_00019921	TCONS_00019921	23.63	9	9	27	474	53.3384	5.5415	1.00066	0.991479	1.04676	1.01297	0.969805	0.938403	0.964612	0.957607	0.945346	0.0481085	0.288758
TCONS_00036834	TCONS_00036834	14.95	3	3	4	281	31.8496	4.729		1.00146	0.976113	0.988787		1.04431	1.05641	1.05036	1.06227	0.0482764	0.289119
TCONS_00021191	TCONS_00021191	9.37	6	6	9	726	80.1306	6.15088	0.940874	0.858507	0.844899	0.881427	1.04796	0.94215	1.02426	1.00479	1.13996	0.0482917	0.289119
TCONS_00013257	TCONS_00013257	51.06	20	20	56	425	46.4535	9.20264	1.03371	1.08096	1.0251	1.04659	0.983063	0.944762	1.00449	0.977438	0.933926	0.0484385	0.289119
TCONS_00017041	TCONS_00017041	22.33	8	8	16	412	45.6656	8.646	0.832741	0.873335	0.910188	0.872088	1.02847	1.06542	0.924481	1.00613	1.1537	0.0484723	0.289119
TCONS_00038910	TCONS_00038910	15.33	9	9	20	587	63.7555	6.0874	0.914891	0.968789	0.947615	0.943765	0.891028	0.894404	0.833535	0.872989	0.925007	0.0484807	0.289119
TCONS_00052163	TCONS_00052163	60.71	32	35	234	476	51.9298	9.42236	1.06585	1.01902	1.11045	1.06511	0.974107	1.00833	0.955989	0.979477	0.919603	0.0485849	0.289357
TCONS_00027267	TCONS_00027267	9.61	6	6	16	749	80.4061	8.14795	1.01047	0.996191	1.09481	1.03382	0.954562	0.951705	0.923275	0.943181	0.912324	0.0487231	0.28986
TCONS_00043099	TCONS_00043099	19.91	9	9	15	422	47.0691	6.99072	0.895858	0.982795	1.04377	0.97414	1.1323	1.12536	1.06592	1.10786	1.13727	0.0489599	0.289901
TCONS_00005089	TCONS_00005089	27.04	10	10	35	514	55.8878	5.96045	1.08627	0.985175	1.06564	1.0457	1.19522	1.13065	1.1285	1.15146	1.10114	0.0489896	0.289901
TCONS_00000212	TCONS_00000212	8.38	3	3	13	513	54.6932	7.09326	0.962472	0.918916	1.10096	0.994114	1.19764	1.18548	1.11174	1.16495	1.17185	0.0489906	0.289901
TCONS_00018147	TCONS_00018147	46.5	13	13	64	314	35.5144	8.79248	1.06231	1.06629	1.17286	1.10049	1.02522	0.964907	0.935934	0.975355	0.886294	0.0489996	0.289901
TCONS_00001600	TCONS_00001600	16.72	5	5	20	311	34.274	5.32568	0.911135	0.96714	1.02048	0.966251	1.10065	1.1815	1.04363	1.10859	1.14731	0.0491289	0.290346
TCONS_00032774	TCONS_00032774	52.75	7	8	50	218	24.7607	5.2876	0.882949	0.89991	0.930276	0.904378	1.06478	1.04844	0.942101	1.01844	1.12612	0.0492897	0.290977
TCONS_00037647	TCONS_00037647	37.73	28	28	60	827	91.0923	6.75635	0.992742	1.00413	0.991609	0.99616	1.02789	1.01265	1.05379	1.03145	1.03542	0.0494158	0.291078
TCONS_00024568	TCONS_00024568	34.51	7	10	57	284	32.0144	9.1001	0.991586	0.971281	1.03553	0.999464	1.07693	1.09398	1.03801	1.06964	1.07021	0.0494384	0.291078
TCONS_00038173	TCONS_00038173	25.78	6	6	16	225	26.2366	9.05615	1.00995	0.964129	0.987693	0.987258	0.851072	0.867562	0.954093	0.890909	0.902407	0.0494993	0.291078
TCONS_00010441	TCONS_00010441	37.25	2	6	50	153	17.2865	10.4331	1.07329	1.10049	1.03092	1.06823	0.952173	1.02785	0.969469	0.983165	0.920368	0.0496395	0.291078
TCONS_00004590	TCONS_00004590	55.84	11	11	68	197	21.2707	7.7085	1.06119	1.05753	1.11232	1.07701	1.02107	0.989771	0.911909	0.97425	0.904585	0.0497967	0.291078
TCONS_00014369	TCONS_00014369	42.12	16	21	96	463	50.1955	9.08545	0.852355	0.917406	0.940453	0.903405	0.968411	1.03807	0.984958	0.997147	1.10377	0.0498349	0.291078
TCONS_00039630	TCONS_00039630	5.68	1	1	2	229	25.334	8.51416		1.0472	1.05397	1.05058		0.918086	0.967641	0.942863	0.897465	0.0498923	0.291078
TCONS_00019590	TCONS_00019590	23.58	7	7	16	318	35.3245	8.42627	0.921443	0.896759	0.947668	0.921957	1.01259	1.05689	0.95998	1.00982	1.0953	0.0499413	0.291078
TCONS_00002423	TCONS_00002423	4.31	2	2	3	580	62.1702	7.66455	1.04421	1.07194		1.05807	0.977512	0.940813		0.959162	0.906517	0.0500353	0.291078
TCONS_00012437	TCONS_00012437	34.17	13	32	138	995	113.506	5.14795	0.988495	0.988377	0.975267	0.984046	1.05229	1.00209	1.02414	1.02617	1.04281	0.0500363	0.291078
TCONS_00054720	TCONS_00054720	30.08	5	5	11	246	26.921	9.43701	0.978815	1.00678	0.948685	0.978094	0.810461	0.803858	0.935923	0.850081	0.86912	0.0500476	0.291078
TCONS_00004342	TCONS_00004342	17.37	4	4	13	259	28.7856	9.67139	1.03304	0.990031	0.953054	0.992043	1.0795	1.03958	1.0783	1.06579	1.07434	0.0500557	0.291078
TCONS_00028623	TCONS_00028623	6.75	4	4	5	755	83.8099	6.68311	0.875763	0.894548	1.07151	0.947275	1.31	1.37527	1.07524	1.2535	1.32327	0.0501342	0.291078
TCONS_00031556	TCONS_00031556	5.75	1	1	3	226	25.1969	9.99365	1.12518		1.04755	1.08637	0.858158		0.911092	0.884625	0.814297	0.0501841	0.291078
TCONS_00031785	TCONS_00031785	30.42	7	8	20	332	36.3835	8.79248	0.935293	0.894464	1.04489	0.958217	1.08121	1.1396	1.06898	1.09659	1.14441	0.0502273	0.291078
TCONS_00038695	TCONS_00038695	4.62	2	2	4	520	56.5171	8.5874	0.980311	1.0872	0.967564	1.01169	0.936998	0.816892	0.788033	0.847308	0.837515	0.0502842	0.291078
TCONS_00008288	TCONS_00008288	20.66	7	7	19	305	33.0564	5.78271	0.753508	0.871921	0.822375	0.815935	0.683049	0.742408	0.630529	0.685329	0.839931	0.0503336	0.291078
TCONS_00052439	TCONS_00052439	26.33	3	25	168	942	103.664	7.38623	1.00294	0.944909		0.973923	1.09685	1.12182		1.10934	1.13904	0.0503352	0.291078
TCONS_00032025	TCONS_00032025	13.53	4	4	14	377	40.4414	8.51416	1.0594	1.07987	0.997485	1.04559	0.940399	0.983647	0.978225	0.967424	0.925245	0.0505232	0.291547
TCONS_00032605	TCONS_00032605	20.81	3	3	6	149	15.9863	6.1001	1.1384	1.16086	1.00035	1.09987	1.222	1.25523	1.35537	1.27753	1.16153	0.0505246	0.291547
TCONS_00033516	TCONS_00033516	3.47	1	1	2	317	34.1664	9.11475	1.08185	0.989042		1.03545	0.839403	0.796578		0.817991	0.789989	0.051042	0.293715
TCONS_00047724	TCONS_00047724	4.29	2	2	3	373	43.0366	6.31592	0.9799	0.938141	0.919285	0.945776	1.01272	1.01016	0.982615	1.00183	1.05927	0.0510459	0.293715
TCONS_00013027	TCONS_00013027	38.76	4	11	25	307	33.7862	8.80713	1.12007	1.02368	1.1734	1.10572	0.979497	0.959204	1.00209	0.980265	0.886543	0.0510925	0.293715
TCONS_00049892	TCONS_00049892	34.04	12	12	38	426	44.4701	7.89893	1.15012	1.10968	1.09309	1.11763	1.01302	0.904069	1.04925	0.988778	0.88471	0.051202	0.293715
TCONS_00056058	TCONS_00056058	4.93	2	2	3	284	31.9233	7.82568	1.01144	0.878042	1.03209	0.973856	1.30974	1.07361	1.24168	1.20834	1.24078	0.0512186	0.293715
TCONS_00023364	TCONS_00023364	11.66	1	1	2	163	18.3055	8.44092	0.852198		0.887612	0.869905	0.944617		0.945648	0.945132	1.08648	0.051228	0.293715
TCONS_00029284	TCONS_00029284	5.43	2	2	9	350	39.0203	7.10791	1.01502	1.14822	1.06239	1.07521	1.20394	1.15899	1.21188	1.1916	1.10825	0.0513541	0.294043
TCONS_00039421	TCONS_00039421	14.97	8	8	20	581	62.1732	9.33447	1.16355	1.29336	1.00836	1.15509	0.84288	0.746744	0.986297	0.85864	0.743356	0.0514387	0.294043
TCONS_00035598	TCONS_00035598	14.13	4	5	11	368	40.3714	6.90283	0.961999	0.968596	1.07897	1.00319	1.34453	1.21676	1.10302	1.22144	1.21756	0.0514493	0.294043
TCONS_00057784	TCONS_00057784	4.52	1	1	2	155	17.2661	6.93213	1.1635	1.17904		1.17127	0.924871	0.773417		0.849144	0.724975	0.0515636	0.294383
TCONS_00045795	TCONS_00045795	8.36	1	1	4	287	32.1273	8.29443	1.06055	1.00654	1.08976	1.05228	0.685255	0.969174	0.791949	0.81546	0.774942	0.0517037	0.294732
TCONS_00023034	TCONS_00023034	26.53	13	13	61	539	59.9174	8.19189	1.06573	0.986435	1.02334	1.02517	1.20984	1.07997	1.14723	1.14568	1.11755	0.05177	0.294732
TCONS_00021765	TCONS_00021765	20.71	1	3	9	140	14.8479	8.29443	0.995781	0.99469	1.10978	1.03342	0.891794	0.956001	0.89346	0.913751	0.884205	0.051789	0.294732
TCONS_00044357	TCONS_00044357	14.25	6	6	30	435	47.6873	5.60498	0.966354	0.899522	1.07716	0.981011	1.13257	1.1529	1.1011	1.12886	1.15071	0.0518721	0.294893
TCONS_00030040	TCONS_00030040	32.99	15	15	27	491	53.5083	8.1626	1.06273	1.03295	1.08388	1.05985	1.02815	0.990727	1.01025	1.00971	0.952688	0.0519327	0.294925
TCONS_00011484	TCONS_00011484	24.18	7	7	12	368	40.6472	5.30029	1.07023	0.966696	1.10951	1.04881	0.923044	0.952718	0.877516	0.917759	0.875049	0.0520632	0.294995
TCONS_00053698	TCONS_00053698	15.4	6	6	16	435	47.7515	6.46826	0.893521	0.878001	0.992191	0.921238	1.04985	1.06662	0.993055	1.03651	1.12513	0.0520845	0.294995
TCONS_00026782	TCONS_00026782	10.83	3	4	9	314	34.7495	9.78857	1.02274	1.02671	0.907795	0.985751	1.20964	1.05985	1.2219	1.1638	1.18062	0.0521095	0.294995
TCONS_00044332	TCONS_00044332	30.91	6	6	17	220	23.9036	9.65674	1.13724	1.17899	1.17033	1.16219	1.13365	1.05294	1.04415	1.07691	0.926626	0.0522398	0.2951
TCONS_00019083	TCONS_00019083	21.44	10	10	22	625	67.5741	9.27588	0.993192	0.967941	0.948783	0.969972	1.00004	1.05062	1.0824	1.04435	1.07668	0.0522565	0.2951
TCONS_00008194	TCONS_00008194	30.4	12	12	57	454	48.0919	5.52881	1.08707	1.07613	0.951284	1.03816	0.892695	0.900312	0.942502	0.911836	0.878318	0.0522927	0.2951
TCONS_00041220	TCONS_00041220	62.15	23	28	261	391	41.6539	8.57275	0.910024	0.906543	0.971817	0.929462	0.821591	0.889705	0.812888	0.841395	0.90525	0.0523482	0.295103
TCONS_00055359	TCONS_00055359	96.08	3	3	13	51	5.40572	9.37842	0.726698	0.826554	1.06959	0.874281	1.39602	1.33915	1.06652	1.26723	1.44945	0.0524083	0.295133
TCONS_00039096	TCONS_00039096	29.03	2	3	20	124	13.2041	8.646	0.896513	0.872346	0.764173	0.844344	0.954653	0.972409	1.09258	1.00655	1.19211	0.0524869	0.295147
TCONS_00030767	TCONS_00030767	62.07	3	7	42	116	13.2576	5.04639	0.511688	0.507198	0.690222	0.569703	0.823005	0.734011	0.715352	0.757456	1.32956	0.0525393	0.295147
TCONS_00034176	TCONS_00034176	9.75	3	3	9	277	30.0964	8.45557	1.01353	0.920647	0.976667	0.97028	1.06295	1.03408	1.04521	1.04741	1.0795	0.0525754	0.295147
TCONS_00048224	TCONS_00048224	6.71	4	4	8	879	99.5585	5.45264	1.05947	1.03623	0.999875	1.03186	0.958176	0.948745	0.998942	0.968621	0.938717	0.0526374	0.295187
TCONS_00036986	TCONS_00036986	16.44	5	5	9	298	33.5699	8.48486	1.50133	1.3846	1.1874	1.35778	0.831624	0.806204	1.18601	0.94128	0.693251	0.0529014	0.295817
TCONS_00028001	TCONS_00028001	14.05	7	8	23	776	85.938	6.29053	1.03836	1.06914	1.01902	1.04217	1.08189	1.07785	1.08855	1.08276	1.03895	0.0529925	0.295817
TCONS_00035812	TCONS_00035812	41.22	1	5	19	131	14.6518	8.79248	0.931179	0.891739	1.01551	0.946143	1.04267	1.10433	1.03711	1.06137	1.12179	0.0530671	0.295817
TCONS_00025921	TCONS_00025921	6.44	2	2	2	326	34.5012	4.94482	1.72655	1.38977		1.55816	0.840341	0.636282		0.738312	0.473837	0.0531207	0.295817
TCONS_00034532	TCONS_00034532	7.07	2	3	8	495	55.947	7.23975		1.05997	1.08111	1.07054		0.986636	0.939548	0.963092	0.899631	0.053136	0.295817
TCONS_00032392	TCONS_00032392	3.47	1	1	2	288	32.5893	7.79639		1.14104	1.13451	1.13778		0.90899	0.997434	0.953212	0.837786	0.0531614	0.295817
TCONS_00001523	TCONS_00001523	16.93	5	5	9	319	34.3318	9.18799	0.976307	0.990085	1.08489	1.01709	0.917184	0.921801	0.815321	0.884769	0.869899	0.0531646	0.295817
TCONS_00042748	TCONS_00042748	6.16	3	3	5	601	68.1613	6.45557	1.346	1.09232	1.21443	1.21758	0.712703	0.991793	0.987767	0.897421	0.737051	0.0532116	0.295817
TCONS_00026611	TCONS_00026611	57.33	12	17	99	232	26.3773	5.021	0.930629	0.917642	0.954809	0.93436	0.968606	0.963217	0.961621	0.964481	1.03224	0.0532448	0.295817
TCONS_00034350	TCONS_00034350	31.58	3	3	6	114	12.5895	5.84619		1.04407	1.03343	1.03875		0.881459	0.941774	0.911616	0.877611	0.0534168	0.296172
TCONS_00040673	TCONS_00040673	8.24	3	4	6	461	52.7281	7.12256	1.23825	1.18251		1.21038	1.09808	1.08473		1.09141	0.901711	0.0534248	0.296172
TCONS_00050402	TCONS_00050402	10.88	2	4	17	294	31.9085	5.36377	0.987082	0.887972	0.938016	0.93769	1.02575	1.04971	0.998946	1.0248	1.0929	0.0535602	0.296172
TCONS_00004782	TCONS_00004782	28.99	6	6	10	238	26.9242	5.56689	1.01769	1.01885	0.995252	1.0106	1.0635	1.18348	1.08837	1.11178	1.10012	0.0536135	0.296172
TCONS_00021459	TCONS_00021459	7.02	2	2	3	356	38.7522	10.0669	1.18277	1.4169		1.29984	0.718397	0.821649		0.770023	0.5924	0.0536623	0.296172
TCONS_00055739	TCONS_00055739	58.82	3	8	30	153	17.306	6.56592	0.968179	0.977861	1.0269	0.990979	1.0927	1.0414	1.0414	1.0585	1.06814	0.0537709	0.296172
TCONS_00052355	TCONS_00052355	35.48	8	8	65	155	16.7948	6.52197	0.919863	0.915129	1.05079	0.961926	1.11613	1.23686	1.07167	1.14155	1.18674	0.0538438	0.296172
TCONS_00033019	TCONS_00033019	22.09	5	6	43	172	18.3186	8.73389	0.976602	1.02641	1.06434	1.02245	0.921132	0.957028	0.838841	0.905667	0.885779	0.0540279	0.296172
TCONS_00051828	TCONS_00051828	24.37	11	11	39	439	49.3016	6.66846	0.943733	1.03058	0.929892	0.968068	1.08284	1.0455	1.04887	1.05907	1.09401	0.0540332	0.296172
TCONS_00049840	TCONS_00049840	38.24	4	4	24	102	10.962	10.0815	1.08235	1.10739	1.02539	1.07171	1.02564	0.966165	0.9421	0.977969	0.912532	0.0540684	0.296172
TCONS_00040075	TCONS_00040075	12.55	2	2	3	255	29.2242	4.60205		0.830335	0.878259	0.854297		0.989158	0.957115	0.973136	1.13911	0.0541012	0.296172
TCONS_00022839	TCONS_00022839	26.67	5	5	16	225	25.4157	4.83057	1.01809	1.0005	0.959588	0.992727	1.03037	1.05526	1.08887	1.05817	1.06592	0.0541159	0.296172
TCONS_00014919	TCONS_00014919	22.04	4	4	11	186	20.0767	9.0708	0.990253	0.946927	1.05101	0.996065	1.0669	1.16807	1.09747	1.11082	1.1152	0.0542028	0.296172
TCONS_00000432	TCONS_00000432	4.35	1	1	5	161	17.0733	12.3667	1.05649	1.08294	1.19408	1.11117	1.23544	1.49613	1.31391	1.34849	1.21358	0.0542215	0.296172
TCONS_00010446	TCONS_00010446	5.41	1	1	3	370	40.7119	9.40771	1.1323	1.06848	1.02755	1.07611	0.762803	0.910458	0.980402	0.884554	0.821993	0.0542307	0.296172
TCONS_00002628	TCONS_00002628	19.17	7	7	37	313	34.5623	7.15186	0.985157	0.982141	1.05606	1.00779	0.916913	0.960508	0.891601	0.923007	0.915877	0.0542754	0.296172
TCONS_00014992	TCONS_00014992	28.43	10	10	59	313	33.8585	6.72705	1.00926	1.00342	0.94416	0.985612	1.06725	1.02506	1.08128	1.05787	1.07331	0.0542785	0.296172
TCONS_00008153	TCONS_00008153	6.06	2	2	13	198	21.4278	4.37354	0.577599	0.550962	0.496152	0.541571	0.613387	0.697449	0.61279	0.641209	1.18398	0.0543044	0.296172
TCONS_00004335	TCONS_00004335	43	15	15	37	500	53.2854	7.56201	0.994386	1.04702	1.00184	1.01442	0.957008	0.95075	0.98195	0.963236	0.949548	0.0544856	0.296322
TCONS_00023872	TCONS_00023872	29.34	9	9	24	317	34.9308	6.354	0.856187	0.916525	1.02033	0.931015	1.12391	1.10223	1.02447	1.08353	1.16382	0.0545262	0.296322
TCONS_00035816	TCONS_00035816	32.45	2	6	16	188	21.081	8.41162	0.944217	0.871202		0.90771	1.2493	1.13229		1.19079	1.31186	0.0545351	0.296322
TCONS_00020376	TCONS_00020376	72.13	35	43	901	488	51.0825	8.5874	0.980881	0.930262	1.07428	0.995142	0.880214	0.891939	0.799115	0.857089	0.861273	0.0545784	0.296322
TCONS_00047826	TCONS_00047826	22.54	6	6	11	346	36.2102	5.68115	1.02727	0.933866	0.962523	0.974552	1.05551	1.10557	1.03851	1.06653	1.09438	0.054603	0.296322
TCONS_00034109	TCONS_00034109	40.38	18	18	63	369	39.552	8.68994	1.06842	1.06543	1.09773	1.07719	1.02075	1.05812	1.01308	1.03065	0.956791	0.0547456	0.296525
TCONS_00020583	TCONS_00020583	2.43	2	2	4	865	99.3507	5.99854	1.05638	1.19153	0.98606	1.07799	0.801313	0.767489	0.967977	0.845593	0.784417	0.0547704	0.296525
TCONS_00013495	TCONS_00013495	23.44	2	2	4	64	7.13873	8.22119	0.964405	0.995424	1.01048	0.990104	1.04867	1.12086	1.0377	1.06908	1.07976	0.0548794	0.296525
TCONS_00039175	TCONS_00039175	50.54	5	10	53	279	30.36	8.36768	0.853105	0.894331	0.898294	0.88191	1.08866	0.948372	0.974637	1.00389	1.13831	0.0548971	0.296525
TCONS_00030390	TCONS_00030390	23.58	4	4	12	106	11.8988	7.57666	0.902025	0.856141	1.0765	0.944889	1.27548	1.20956	1.07292	1.18598	1.25516	0.0549548	0.296525
TCONS_00021436	TCONS_00021436	26.6	12	12	28	421	48.6866	4.71631	1.06194	1.07763	1.07168	1.07042	1.05695	1.02402	1.0074	1.02946	0.961736	0.0550149	0.296525
TCONS_00036134	TCONS_00036134	16.67	3	3	10	180	19.9292	8.67529	0.815924	0.853639	0.900906	0.856823	1.03581	1.23874	0.972235	1.08226	1.26311	0.0550835	0.296525
TCONS_00038967	TCONS_00038967	2.83	1	1	8	389	42.1538	8.85107	0.977078	0.863574	0.853622	0.898092	1.40546	1.2257	1.01821	1.21646	1.35449	0.055089	0.296525
TCONS_00056572	TCONS_00056572	45.79	9	23	193	380	41.0321	9.64209	0.833471	0.903301	0.951099	0.895957	1.12385	1.06035	0.965214	1.0498	1.17171	0.0551366	0.296525
TCONS_00009150	TCONS_00009150	40.84	12	12	28	333	36.3	8.11865	0.944307	0.924771	1.05488	0.974654	0.80545	0.900396	0.801819	0.835888	0.857626	0.0552694	0.296718
TCONS_00004204	TCONS_00004204	15.1	4	4	4	298	32.4059	8.51416	1.03922	1.04651		1.04286	1.00652	0.984429		0.995476	0.954561	0.0553053	0.296718
TCONS_00024102	TCONS_00024102	8.51	2	2	4	423	46.7725	5.74463	0.691612	0.80125	0.935388	0.809417	1.18291	1.1737	0.935073	1.09723	1.35558	0.0553381	0.296718
TCONS_00017068	TCONS_00017068	17.36	7	7	10	484	54.4066	7.06396	0.939455	0.951227	0.98627	0.958984	0.892507	0.927478	0.855373	0.891786	0.929928	0.055519	0.297392
TCONS_00007196	TCONS_00007196	32.94	4	4	11	85	9.74167	7.21045	0.962457	0.864203	1.03117	0.952611	1.26824	1.13454	1.06722	1.15667	1.21421	0.0557564	0.298183
TCONS_00013230	TCONS_00013230	47.22	3	3	5	72	7.9651	7.59131	1.0268	0.983832	0.888657	0.966431	0.867812	0.86261	0.809909	0.846777	0.87619	0.0558003	0.298183
TCONS_00000445	TCONS_00000445	1.81	3	3	9	498	55.4743	5.04639	0.904147	0.886752	1.00598	0.932292	1.04751	1.09187	1.0102	1.04986	1.1261	0.0558475	0.298183
TCONS_00036078	TCONS_00036078	22.6	3	6	25	292	32.5301	8.00146	0.9087	0.964713	0.957358	0.94359	0.896889	0.858269	0.791206	0.848788	0.89953	0.0558885	0.298183
TCONS_00054895	TCONS_00054895	1.43	1	1	2	490	53.7872	6.40479	1.29567	1.24878		1.27223	1.04675	0.909099		0.977927	0.768674	0.0559662	0.298302
TCONS_00026351	TCONS_00026351	10.45	8	8	18	785	91.0371	7.81104	1.05536	1.1267	1.03411	1.07206	0.985661	1.00553	0.996547	0.995914	0.928976	0.0561706	0.298874
TCONS_00012238	TCONS_00012238	13.64	1	1	10	88	9.5022	10.5356	0.956053	1.01388	1.17759	1.04918	0.930308	0.758922	0.757315	0.815515	0.777292	0.0561848	0.298874
TCONS_00022691	TCONS_00022691	17.32	2	2	3	127	14.2728	9.84717	1.15657	1.20915	1.1923	1.18601	1.14874	1.04994	1.10038	1.09969	0.927218	0.0564403	0.299376
TCONS_00017730	TCONS_00017730	38.6	9	9	30	272	30.8283	8.33838	0.915091	0.911224	0.990813	0.939043	1.12019	1.08145	0.988817	1.06349	1.13252	0.056445	0.299376
TCONS_00019714	TCONS_00019714	36.84	4	4	34	95	9.87491	8.25049	0.907992	0.804735	1.14149	0.951405	1.72735	1.61347	1.14395	1.49493	1.57128	0.0564768	0.299376
TCONS_00005891	TCONS_00005891	40.44	2	8	44	136	15.2585	11.2974	1.23546	1.34722	1.03308	1.20525	0.834906	0.804112	1.03838	0.892466	0.74048	0.0565408	0.299376
TCONS_00044636	TCONS_00044636	9.14	7	7	10	853	97.6633	6.69775	0.891322	0.926906	1.01707	0.945101	1.11943	1.30385	1.06338	1.16222	1.22973	0.0565574	0.299376
TCONS_00012727	TCONS_00012727	2.88	1	1	2	243	27.7989	6.7417	0.823967	0.88634		0.855153	1.16992	1.05706		1.11349	1.30209	0.0570105	0.300435
TCONS_00000097	TCONS_00000097	13.17	2	2	4	205	22.7717	7.81104	0.920541	0.799916	0.816015	0.84549	1.03633	0.932647	0.957374	0.975452	1.15371	0.0570548	0.300435
TCONS_00028510	TCONS_00028510	45.93	4	4	30	135	14.4705	7.38623	0.961024	0.909801	1.0686	0.979808	1.17955	1.09879	1.09354	1.12396	1.14713	0.057124	0.300435
TCONS_00043213	TCONS_00043213	13.3	2	2	4	218	22.925	4.51318	1.12418	1.17601	1.26062	1.18694	0.988625	0.991665	1.11786	1.03272	0.87007	0.057156	0.300435
TCONS_00001608	TCONS_00001608	39.81	7	15	76	417	46.9882	8.48486	0.877339	0.9138	1.0339	0.94168	1.19847	1.14319	1.02912	1.12359	1.19318	0.0571579	0.300435
TCONS_00035346	TCONS_00035346	60.86	16	16	47	350	37.766	9.15869	1.01941	1.0461	1.08108	1.04886	0.985494	1.00959	0.944518	0.979867	0.934217	0.0571765	0.300435
TCONS_00047235	TCONS_00047235	15.97	7	7	15	551	61.2817	6.99072	0.996368	1.00282	1.04868	1.01595	0.984318	0.889426	0.882882	0.918876	0.904445	0.0571797	0.300435
TCONS_00039406	TCONS_00039406	34.96	3	3	23	123	13.4925	6.11279	0.954273	0.948714	0.885116	0.929368	0.979193	1.00017	0.99135	0.990237	1.0655	0.0572043	0.300435
TCONS_00024789	TCONS_00024789	29.11	9	9	38	316	34.8917	7.85498	1.05506	1.06031	1.0656	1.06032	0.99761	1.04785	0.990932	1.01213	0.954552	0.0572819	0.300548
TCONS_00001529	TCONS_00001529	36.22	10	10	31	254	26.9468	9.24658	1.07525	1.06228	1.0271	1.05488	0.975019	0.84628	0.979154	0.933484	0.884924	0.0574006	0.300639
TCONS_00046374	TCONS_00046374	12.32	3	3	11	138	15.9831	8.77783	0.871647	0.847411	1.09341	0.937491	1.2608	1.80178	1.28257	1.44838	1.54496	0.0574493	0.300639
TCONS_00031879	TCONS_00031879	4.55	1	2	4	484	55.6384	5.97314		0.876515	0.886396	0.881456		1.27322	1.1164	1.19481	1.3555	0.0574932	0.300639
TCONS_00048536	TCONS_00048536	13.78	2	2	10	225	24.3671	10.6821	1.12717	1.15791	1.12117	1.13542	1.09019	0.96792	0.901827	0.986645	0.868972	0.0575343	0.300639
TCONS_00023626	TCONS_00023626	46.07	2	2	14	89	10.3553	7.34229	1.03121	1.01651	1.08081	1.04284	0.984998	0.988383	0.918831	0.96407	0.924463	0.057631	0.300639
TCONS_00048418	TCONS_00048418	2.24	1	1	3	490	54.384	6.26514	0.754845	0.802719	1.0332	0.863589	1.16745	1.21477	1.02479	1.13567	1.31506	0.0577462	0.300639
TCONS_00049556	TCONS_00049556	58.33	9	9	51	168	18.5937	4.52588	1.04006	0.995152	1.05818	1.03113	0.961895	0.969755	0.99447	0.975373	0.945926	0.0577978	0.300639
TCONS_00012364	TCONS_00012364	5.01	5	5	12	1137	129.436	6.21436	1.03802	1.09923	1.09727	1.07817	0.981354	0.97018	1.04324	0.998259	0.925879	0.057876	0.300639
TCONS_00032753	TCONS_00032753	12.39	3	3	11	347	37.6609	5.47803	1.00059	0.946124	1.0827	1.00981	0.92438	0.898158	0.857248	0.893262	0.884588	0.0579222	0.300639
TCONS_00019331	TCONS_00019331	47.36	24	45	146	965	110.309	6.66846	0.895229	0.878671	0.956024	0.909975	0.979317	0.972913	0.965972	0.972734	1.06897	0.0579603	0.300639
TCONS_00000728	TCONS_00000728	12.42	5	5	9	491	54.7656	7.37158	1.0059	1.09984	1.01141	1.03905	0.887287	0.850238	0.983766	0.907097	0.873008	0.0579723	0.300639
TCONS_00015437	TCONS_00015437	14.29	3	3	29	203	22.6451	4.52588	0.460788	0.636819	0.742677	0.613428	0.996749	1.23023	0.796768	1.00792	1.64309	0.0580033	0.300639
TCONS_00008006	TCONS_00008006	25.51	4	4	12	196	21.797	7.29834	0.822704	0.828413	0.970243	0.873787	1.06685	1.23282	0.995361	1.09834	1.25699	0.0580259	0.300639
TCONS_00003292	TCONS_00003292	23.28	6	6	23	348	38.9977	5.66846	1.03354	0.834048	1.14353	1.00371	1.41332	1.53389	1.17002	1.37241	1.36734	0.0581957	0.301228
TCONS_00024359	TCONS_00024359	47.89	24	24	85	568	62.5684	7.10791	0.8462	0.845392	0.935201	0.875598	0.969803	1.04509	0.945228	0.986706	1.12689	0.0584488	0.302162
TCONS_00044440	TCONS_00044440	47.23	29	30	150	847	96.1409	6.78564	0.863822	0.831471	0.946198	0.880497	1.06822	1.03937	0.940401	1.016	1.15389	0.0584884	0.302162
TCONS_00045612	TCONS_00045612	90.12	14	14	169	162	17.4221	5.56689	0.85881	0.825563	0.946041	0.876805	0.987516	0.972147	0.959897	0.973187	1.10992	0.058864	0.303369
TCONS_00042242	TCONS_00042242	11.54	3	3	6	130	14.8781	9.21729	1.00922	1.07149	1.05288	1.04453	1.24427	1.10324	1.14516	1.16422	1.11459	0.0588645	0.303369
TCONS_00024705	TCONS_00024705	59.38	4	7	25	160	18.0542	7.41553	0.881308	0.903515	1.00128	0.9287	1.02639	1.15807	1.0397	1.07472	1.15723	0.0588913	0.303369
TCONS_00006854	TCONS_00006854	17.76	2	2	22	107	12.2472	5.75732	1.0894	1.14651	0.936987	1.05763	1.299	1.21015	1.5034	1.33751	1.26463	0.0590578	0.303936
TCONS_00000762	TCONS_00000762	19.41	12	12	21	742	82.3989	5.66846	1.12523	1.12605	1.07476	1.10868	0.825206	0.925485	1.04946	0.933384	0.841887	0.0591149	0.303939
TCONS_00043330	TCONS_00043330	17.37	9	9	17	518	60.57	8.39697	1.14297	1.06159	1.10174	1.1021	1.04941	1.02718	0.971892	1.01616	0.922021	0.0593207	0.304468
TCONS_00047609	TCONS_00047609	31.75	7	7	49	189	20.8371	10.6675	1.17712	1.14541	1.16247	1.16167	1.11852	1.10066	1.14397	1.12105	0.965037	0.0593311	0.304468
TCONS_00029013	TCONS_00029013	45.04	9	10	55	242	25.8614	5.99854	0.626741	0.621213	0.81278	0.686911	0.982518	1.49382	0.993561	1.15663	1.68382	0.05944	0.304736
TCONS_00032948	TCONS_00032948	8.47	2	2	2	177	20.1314	7.13721	0.984769	0.990255		0.987512	1.1095	1.19298		1.15124	1.1658	0.0595083	0.304796
TCONS_00037968	TCONS_00037968	10.71	3	3	6	252	28.4888	5.33838	1.066	1.15684	0.960228	1.06102	0.888874	0.875977	0.944502	0.903118	0.851176	0.0596251	0.304907
TCONS_00033130	TCONS_00033130	18.87	5	5	12	371	39.4715	5.90967	0.946512	0.968155	0.893788	0.936151	0.990347	0.98827	1.01817	0.998928	1.06706	0.0597138	0.304907
TCONS_00028563	TCONS_00028563	15.33	8	8	19	698	77.1921	4.98291	1.16258	1.11223	1.24312	1.17264	1.10675	1.00815	0.979712	1.03154	0.87967	0.0597511	0.304907
TCONS_00032303	TCONS_00032303	17.06	6	10	19	586	66.1511	6.46826	0.981193	0.98534	0.923301	0.963278	1.01637	1.0315	1.00764	1.0185	1.05733	0.0597567	0.304907
TCONS_00049793	TCONS_00049793	10.98	2	2	3	346	37.8554	6.11279	1.16467	1.05315		1.10891	0.877424	0.791506		0.834465	0.752509	0.0599332	0.305483
TCONS_00040001	TCONS_00040001	27.49	4	4	8	171	18.8196	4.34814	0.960206	0.908471		0.934338	1.09303	1.18422		1.13863	1.21865	0.0599834	0.305483
TCONS_00037808	TCONS_00037808	20.06	6	6	16	334	36.9249	7.72314	1.01813	1.00309	1.07033	1.03051	0.983465	0.968082	0.916814	0.95612	0.927809	0.0602852	0.306619
TCONS_00006982	TCONS_00006982	6.11	3	3	3	606	66.7766	8.93896	1.16106	1.07081		1.11594	0.903305	0.943976		0.92364	0.827682	0.0603203	0.306619
TCONS_00003989	TCONS_00003989	22.44	10	10	24	566	63.1637	6.80029	1.03	1.07735	1.12194	1.07643	1.00856	1.01103	0.947631	0.989073	0.918844	0.0604454	0.306965
TCONS_00033036	TCONS_00033036	73.21	4	4	28	112	11.3426	4.28467	1.00837	1.01466	0.938818	0.987284	1.06187	1.03784	1.10479	1.06817	1.08193	0.0605763	0.307199
TCONS_00009508	TCONS_00009508	29.03	2	2	7	62	6.4023	9.99365	1.02914	1.06292	1.01168	1.03458	1.06596	1.0902	1.12525	1.09381	1.05725	0.0606144	0.307199
TCONS_00029641	TCONS_00029641	40.94	13	14	49	403	44.641	8.19189	0.950316	0.981601	0.982984	0.971633	1.00677	1.01362	0.991597	1.004	1.03331	0.0606707	0.307199
TCONS_00056742	TCONS_00056742	67.57	2	2	12	37	4.49518	4.64014	1.02334	1.05755	0.961809	1.01423	0.961868	0.911237	0.87062	0.914575	0.90174	0.0607202	0.307199
TCONS_00025996	TCONS_00025996	4.81	3	3	5	914	97.5666	6.62451	1.00601	1.00247	0.922822	0.977099	0.924339	0.855578	0.890197	0.890038	0.910898	0.0608044	0.307337
TCONS_00000721	TCONS_00000721	50	2	4	40	76	8.34928	5.10986	0.765165	0.83302	0.861956	0.820047	0.730238	0.764266	0.7199	0.738135	0.900112	0.0608627	0.307342
TCONS_00035736	TCONS_00035736	14.47	3	3	5	456	50.7357	7.1958		0.914583	0.898273	0.906428		1.00535	0.967331	0.986343	1.08816	0.0609469	0.307479
TCONS_00038719	TCONS_00038719	57.45	14	14	128	141	16.3325	9.0415	0.934588	0.898523	0.958417	0.930509	0.85947	0.898975	0.87003	0.876158	0.94159	0.0610932	0.307666
TCONS_00031696	TCONS_00031696	35.23	13	13	30	457	49.4986	7.73779	0.995279	0.946623	1.06148	1.00113	1.06483	1.10581	1.13354	1.1014	1.10016	0.0610984	0.307666
TCONS_00010200	TCONS_00010200	32.33	17	27	94	860	98.0926	6.68311	0.845914	0.841553	0.933354	0.873607	0.999669	1.03741	0.9264	0.987825	1.13074	0.0611592	0.307684
TCONS_00019865	TCONS_00019865	6.66	4	4	10	691	77.96	8.42627	1.04137	0.981308	0.981515	1.0014	1.15109	1.12004	1.03755	1.10289	1.10135	0.0613182	0.307693
TCONS_00036739	TCONS_00036739	13.11	4	4	9	206	22.4035	6.52197	0.905302	0.907482	0.9826	0.931795	1.01965	0.991514	0.993169	1.00144	1.07475	0.0613263	0.307693
TCONS_00015560	TCONS_00015560	5.3	1	1	4	283	31.5419	6.60986	0.953428	0.939094	0.915691	0.936071	0.849752	0.899639	0.901952	0.883781	0.944138	0.0613532	0.307693
TCONS_00013978	TCONS_00013978	20.37	13	13	22	810	90.41	5.07178	1.0741	1.04078	0.95252	1.02247	0.87615	0.924167	0.945129	0.915149	0.89504	0.0614358	0.307693
TCONS_00041953	TCONS_00041953	7.01	7	7	15	1142	123.66	5.80811	0.97094	1.00899	0.917247	0.965724	1.02627	1.03283	1.05334	1.03748	1.0743	0.0614471	0.307693
TCONS_00011436	TCONS_00011436	8.6	3	5	28	430	45.9786	8.86572	0.962788	1.12907	0.888885	0.99358	1.53718	1.1736	1.27212	1.32763	1.33621	0.0616568	0.308199
TCONS_00033659	TCONS_00033659	11.59	2	2	3	233	25.9563	9.11475	1.15663		1.08215	1.11939	0.900324		0.963531	0.931927	0.832532	0.061679	0.308199
TCONS_00016780	TCONS_00016780	25.4	8	8	23	248	27.3197	9.20264	1.10758	1.03723	1.11875	1.08786	0.933691	1.0404	0.88634	0.953479	0.876475	0.061763	0.308199
TCONS_00005740	TCONS_00005740	3.23	1	1	5	372	41.7582	6.48096	1.13169	1.13781	0.910147	1.05988	0.853643	0.768531	0.90389	0.842021	0.794448	0.0617773	0.308199
TCONS_00053331	TCONS_00053331	5.4	2	2	5	463	52.6218	8.83643	1.36359	1.13673	1.09695	1.19909	0.846966	0.940984	1.03906	0.942335	0.785877	0.0619068	0.308481
TCONS_00043960	TCONS_00043960	25.54	16	16	55	599	66.4138	4.84326	1.00845	0.986847	1.02653	1.00728	1.15834	1.05465	1.07164	1.09488	1.08697	0.062031	0.308481
TCONS_00007422	TCONS_00007422	8.53	3	3	12	375	42.9306	5.97314	0.75345	0.74269	0.790284	0.762141	0.971258	0.857325	0.822083	0.883556	1.15931	0.0620615	0.308481
TCONS_00021243	TCONS_00021243	6.16	2	2	3	357	40.2585	5.66846	0.736555	0.829127	0.799728	0.78847	1.00598	1.12272	0.859671	0.996123	1.26336	0.0620791	0.308481
TCONS_00050417	TCONS_00050417	51.86	10	14	49	295	32.4587	5.59229	0.958424	0.952392	1.07548	0.995433	1.14834	1.11552	1.0734	1.11242	1.11752	0.0621206	0.308481
TCONS_00036791	TCONS_00036791	23.57	2	11	23	437	49.039	5.60498	1.10831		1.11278	1.11054	0.992394		1.04127	1.01683	0.915616	0.0622379	0.308778
TCONS_00037552	TCONS_00037552	1.11	2	2	2	1984	215.089	7.04932	0.97878	1.05137		1.01508	0.848911	0.768777		0.808844	0.796831	0.0623612	0.308856
TCONS_00032167	TCONS_00032167	9.18	4	4	28	512	58.4028	5.73193	0.707413	0.835331	0.873079	0.805274	0.910832	0.976407	0.940768	0.942669	1.17062	0.0623951	0.308856
TCONS_00026228	TCONS_00026228	27	8	8	25	300	33.4103	7.75244	1.03416	0.971823	1.07566	1.02722	0.952022	0.939985	0.849589	0.913865	0.889653	0.0624258	0.308856
TCONS_00020821	TCONS_00020821	18.08	18	18	43	1084	115.946	6.52197	1.00933	1.01067	0.992669	1.00422	0.992597	0.949589	0.963428	0.968538	0.964466	0.0625882	0.308915
TCONS_00026734	TCONS_00026734	1.52	2	2	2	1380	153.476	7.29834	0.909719		0.947983	0.928851	0.999101		1.00762	1.00336	1.08022	0.0627538	0.308915
TCONS_00002169	TCONS_00002169	6.78	3	5	10	811	91.1059	7.47412		1.03697	0.941947	0.989457		0.814756	0.796035	0.805395	0.813978	0.0627646	0.308915
TCONS_00017190	TCONS_00017190	18.96	5	5	14	422	45.4263	5.40186	1.06681	1.05619	1.05891	1.06064	0.954924	0.999474	1.0392	0.997865	0.940816	0.0628316	0.308915
TCONS_00056201	TCONS_00056201	50	1	5	33	108	11.9886	10.5942	1.07649	1.09762	1.03008	1.06806	1.01956	0.978058	0.90255	0.966724	0.905119	0.0628547	0.308915
TCONS_00023332	TCONS_00023332	5.26	4	4	11	703	77.1086	8.45557	0.97957	0.848905	0.954439	0.927638	1.02968	1.09784	1.01739	1.0483	1.13008	0.0628955	0.308915
TCONS_00025437	TCONS_00025437	38.61	11	12	44	360	39.8155	6.23975	0.891583	0.954145	0.985398	0.943709	1.01442	1.02301	1.00784	1.01509	1.07564	0.0629106	0.308915
TCONS_00030400	TCONS_00030400	9.72	3	3	5	432	46.9169	7.35693	1.16463	1.11289	1.03341	1.10365	0.948974	0.853858	1.02652	0.943118	0.854548	0.0630098	0.308915
TCONS_00043871	TCONS_00043871	13.88	6	7	27	526	59.195	7.02002	1.00435	0.977007	1.04579	1.00905	1.07523	1.06193	1.05179	1.06298	1.05344	0.0630359	0.308915
TCONS_00003799	TCONS_00003799	2.24	1	1	2	446	48.9481	5.12256	1.11768	1.11909		1.11839	0.847946	0.654186		0.751066	0.671561	0.063057	0.308915
TCONS_00044717	TCONS_00044717	27.23	4	4	13	213	24.5706	9.14404	0.99403	1.00025	1.0358	1.01003	1.0339	1.1073	1.08117	1.07412	1.06346	0.063145	0.308915
TCONS_00020727	TCONS_00020727	22.91	3	3	11	227	25.199	5.63037	1.26108	0.971811	1.37503	1.20264	0.854651	0.92906	0.891197	0.891636	0.741398	0.0632432	0.308915
TCONS_00014866	TCONS_00014866	2.5	2	2	2	679	73.9875	9.26123	1.05003	1.08431		1.06717	0.860551	0.941438		0.900994	0.844284	0.0633103	0.308915
TCONS_00007109	TCONS_00007109	25	8	8	81	300	32.721	9.34912	1.15807	1.11711	1.13222	1.1358	1.10949	1.08094	1.10378	1.09807	0.966783	0.0633548	0.308915
TCONS_00021331	TCONS_00021331	11.51	3	3	4	304	33.8593	7.25439	1.04692		0.985864	1.01639	0.868553		0.901763	0.885158	0.870883	0.0635132	0.308915
TCONS_00025583	TCONS_00025583	7.58	2	2	4	330	35.3887	9.74463	0.992369		1.04404	1.01821	1.17207		1.12586	1.14897	1.12842	0.0636305	0.308915
TCONS_00046398	TCONS_00046398	7.5	3	4	10	627	68.144	7.00537	0.923358		0.920598	0.921978	0.865847		0.825477	0.845662	0.917226	0.0636446	0.308915
TCONS_00044579	TCONS_00044579	12.38	2	2	6	105	11.1959	11.2827	1.07929	1.11446	1.1327	1.10881	1.31388	1.34195	1.14797	1.26793	1.14351	0.0636473	0.308915
TCONS_00024183	TCONS_00024183	43.67	20	21	86	529	59.7533	5.23682	1.01656	0.996218	1.01348	1.00875	0.993988	0.982616	0.993587	0.990064	0.981475	0.0636808	0.308915
TCONS_00055255	TCONS_00055255	24.64	1	1	3	69	7.38878	10.1548	0.981888	0.944254	0.998248	0.974797	1.13632	1.0874	1.00896	1.07756	1.10542	0.0636943	0.308915
TCONS_00018909	TCONS_00018909	6.64	2	3	4	602	63.5406	6.75635	0.776616	0.924594		0.850605	1.29117	1.15862		1.2249	1.44003	0.0637654	0.308915
TCONS_00026600	TCONS_00026600	14.67	5	5	14	259	30.3784	11.0044	1.12611	1.12507	1.06125	1.10414	0.962041	1.04072	1.04586	1.01621	0.920358	0.0637788	0.308915
TCONS_00020694	TCONS_00020694	14.25	5	5	10	400	42.2801	5.36377	1.10642	1.07	1.11806	1.09816	1.0045	1.02457	1.0737	1.03426	0.941805	0.0638395	0.308915
TCONS_00009683	TCONS_00009683	3.92	4	4	6	1045	114.078	5.69385	1.00676	1.08477	0.982227	1.02459	0.903793	0.877963	0.97263	0.918129	0.896098	0.0638439	0.308915
TCONS_00041879	TCONS_00041879	52.41	16	16	52	353	39.6164	5.69385	0.902784	0.920712	0.964961	0.929486	0.980358	0.969465	0.982978	0.9776	1.05177	0.0639088	0.308915
TCONS_00018024	TCONS_00018024	34.9	10	11	47	255	29.3449	4.34814	1.00152	0.985679	0.857964	0.948387	1.04102	1.0747	1.13797	1.08456	1.14359	0.0639313	0.308915
TCONS_00052804	TCONS_00052804	21.26	3	5	18	301	32.8938	6.40479	1.03899	1.03314	0.941392	1.00451	0.859255	0.890471	0.949685	0.899804	0.895766	0.0641189	0.309503
TCONS_00013306	TCONS_00013306	31.27	6	6	65	275	28.7642	9.67139	0.904611	0.95013	1.06733	0.974024	0.861036	0.855823	0.828237	0.848365	0.87099	0.064168	0.309503
TCONS_00029083	TCONS_00029083	19.33	6	6	13	300	33.3017	7.13721	1.01422	0.905489	0.894785	0.938165	1.02724	1.05588	1.02978	1.03763	1.10602	0.0643189	0.309524
TCONS_00044736	TCONS_00044736	4.33	1	2	9	393	44.0012	8.04541	0.833401	0.850116	0.961412	0.881643	0.997888	1.09537	0.971039	1.02143	1.15856	0.0643234	0.309524
TCONS_00037361	TCONS_00037361	24.73	3	3	8	182	19.6685	9.53955	0.987434	0.989666	0.846766	0.941289	0.606001	0.712453	0.853206	0.723887	0.769038	0.0643741	0.309524
TCONS_00001856	TCONS_00001856	19.61	1	1	2	51	6.43962	12.3081	1.09877	1.19462		1.14669	0.92224	0.969933		0.946086	0.825058	0.0644026	0.309524
TCONS_00003471	TCONS_00003471	7.82	4	4	7	678	72.8144	9.12939	0.941095	0.945896	1.04531	0.977434	1.14748	1.22114	1.03975	1.13613	1.16235	0.0645274	0.309847
TCONS_00005073	TCONS_00005073	11.39	5	5	13	360	37.5807	6.62451	0.998662	0.937747	0.974999	0.970469	1.04653	1.05918	0.999061	1.03492	1.06642	0.0646903	0.309984
TCONS_00033148	TCONS_00033148	27.46	4	4	10	193	21.077	6.7124	1.04728	1.13992	1.08707	1.09143	0.988999	0.909994	1.03365	0.977547	0.89566	0.0647005	0.309984
TCONS_00038156	TCONS_00038156	12.36	3	3	6	259	28.0791	8.1626	0.906674	0.957855	0.853071	0.905867	1.20476	1.10715	0.970317	1.09407	1.20777	0.0647288	0.309984
TCONS_00053290	TCONS_00053290	21.05	2	2	4	76	8.28938	5.0083	1.17524	1.26637		1.22081	0.992071	0.864675		0.928373	0.760459	0.064828	0.310118
TCONS_00007818	TCONS_00007818	13.59	2	10	60	758	79.2571	5.14795	1.09908	1.13573		1.1174	0.917891	0.995805		0.956848	0.856314	0.0649703	0.310118
TCONS_00056673	TCONS_00056673	21.25	5	5	16	320	35.3521	7.04932	0.928034	0.949691	1.03789	0.971872	1.07593	1.06994	1.03874	1.06154	1.09226	0.0650525	0.310118
TCONS_00041496	TCONS_00041496	9.47	4	4	8	475	52.883	6.17627		1.03137	1.04236	1.03687		1.00752	1.01553	1.01153	0.975562	0.0650643	0.310118
TCONS_00043855	TCONS_00043855	10.77	5	5	9	483	52.6072	8.54346	0.987727	0.949655	1.07453	1.00397	1.09048	1.3452	1.20082	1.21217	1.20738	0.0650803	0.310118
TCONS_00015445	TCONS_00015445	19.21	3	4	9	203	21.7462	8.67529	1.00129	0.821755	0.914898	0.912649	1.17383	1.04476	1.03645	1.08502	1.18886	0.0651064	0.310118
TCONS_00028996	TCONS_00028996	7.67	5	5	8	939	108.295	5.71924	1.1158	1.09129	1.17451	1.1272	0.8857	1.08116	0.928339	0.965065	0.856159	0.0651606	0.310118
TCONS_00037887	TCONS_00037887	12.22	12	12	23	1056	122.57	6.23975	1.0832	1.1682	0.960152	1.07052	0.890401	0.847324	0.957222	0.898316	0.839143	0.0653531	0.310759
TCONS_00038486	TCONS_00038486	41.79	2	2	2	67	7.07985	5.74463	0.997116	1.03382		1.01547	1.08358	1.08347		1.08352	1.06702	0.0656314	0.311807
TCONS_00002432	TCONS_00002432	23.77	14	24	85	959	105.234	6.04932	1.06715	0.991817	1.0615	1.04015	0.961508	0.971815	0.992332	0.975218	0.937571	0.0659992	0.313218
TCONS_00044580	TCONS_00044580	18.68	7	9	17	471	53.4213	7.09326	0.904931	0.940495	0.903268	0.916231	0.959039	1.10135	1.01346	1.02461	1.11829	0.0661338	0.313218
TCONS_00037795	TCONS_00037795	1.1	1	1	2	725	80.3437	8.00146		1.06811	1.03763	1.05287		1.10726	1.11884	1.11305	1.05716	0.0661866	0.313218
TCONS_00010109	TCONS_00010109	11.95	4	4	12	226	25.8	8.52881	1.00349	1.02162	1.01594	1.01368	1.23048	1.05888	1.12868	1.13935	1.12397	0.0662162	0.313218
TCONS_00047209	TCONS_00047209	4.37	1	1	2	206	24.2218	9.42236	1.19118	1.06576		1.12847	0.899585	0.832536		0.86606	0.767466	0.0662196	0.313218
TCONS_00022649	TCONS_00022649	30.94	4	8	41	320	34.0482	7.69385	0.748068	0.971687	0.843126	0.854294	1.01075	1.02538	1.015	1.01704	1.19051	0.0663273	0.313452
TCONS_00005113	TCONS_00005113	19.64	2	2	3	112	12.7267	9.0708	1.28018	1.34516	1.03377	1.2197	0.894314	0.988737	1.01331	0.965454	0.791549	0.0664863	0.313895
TCONS_00036393	TCONS_00036393	37.09	15	15	58	399	45.1905	6.01123	0.939677	0.95407	1.00932	0.967688	1.01147	1.05956	1.02449	1.03184	1.06629	0.0665378	0.313895
TCONS_00044336	TCONS_00044336	91.96	8	8	68	112	11.855	5.70654	0.93225	0.873555	0.910756	0.90552	1.05963	1.10347	0.940618	1.03457	1.14252	0.0666416	0.314042
TCONS_00034254	TCONS_00034254	27.1	5	5	12	310	33.2627	5.26221	1.128	1.07704	0.9435	1.04951	0.820512	0.88152	0.948828	0.88362	0.841932	0.0666858	0.314042
TCONS_00005133	TCONS_00005133	7.29	1	1	2	96	10.9786	9.92041	1.07909		1.01907	1.04908	0.942027		0.93342	0.937723	0.893855	0.0667855	0.314236
TCONS_00021723	TCONS_00021723	8.46	4	4	6	402	44.4012	5.38916	1.02411	1.12337	0.998304	1.0486	0.956562	0.873209	0.959973	0.929915	0.886818	0.0669465	0.314444
TCONS_00034177	TCONS_00034177	39.55	13	13	51	488	52.9873	8.32373	0.922016	0.923224	1.06919	0.971476	1.14206	1.16501	1.0534	1.12015	1.15304	0.0669686	0.314444
TCONS_00053689	TCONS_00053689	35.5	14	18	68	507	58.2721	8.73389	1.0282	0.998793	0.993472	1.00682	1.38803	1.09508	1.18907	1.22406	1.21577	0.0670444	0.314444
TCONS_00007896	TCONS_00007896	21.74	3	3	8	115	12.5667	8.30908	0.995709	1.04986	1.00108	1.01555	1.08528	1.04268	1.09442	1.07412	1.05768	0.0670635	0.314444
TCONS_00001577	TCONS_00001577	37.15	19	19	43	568	64.7125	5.42725	1.04526	1.03093	1.05142	1.04254	0.989723	1.00722	1.03078	1.00924	0.96806	0.0672226	0.314915
TCONS_00015828	TCONS_00015828	39.01	8	14	56	364	40.9617	8.71924	0.915337	0.939724	0.936452	0.930505	1.04454	1.11308	0.963053	1.04022	1.11791	0.0673493	0.315121
TCONS_00040035	TCONS_00040035	6.32	4	4	7	680	79.1845	8.00146	1.05031	1.07916	1.02586	1.05178	1.01056	0.989611	0.919636	0.973268	0.925356	0.0673837	0.315121
TCONS_00043746	TCONS_00043746	4.77	3	3	6	566	64.5044	8.38232	0.887767	0.984221	0.903731	0.92524	1.08301	1.03547	0.976961	1.03181	1.11519	0.0674661	0.315233
TCONS_00045388	TCONS_00045388	7.44	4	7	18	1049	125.11	9.20264	1.1303	1.03377	1.0641	1.07606	0.989666	1.02471	0.964956	0.993112	0.922918	0.0677421	0.316247
TCONS_00026596	TCONS_00026596	37.58	7	9	20	298	31.8711	6.02393	1.1096	1.10773	1.012	1.07645	0.904582	0.973267	1.01384	0.963897	0.895444	0.0680247	0.316704
TCONS_00031580	TCONS_00031580	18.31	7	8	20	557	59.4028	4.80518	0.996059	0.902852	1.00272	0.967211	1.07611	1.02428	1.07081	1.05707	1.0929	0.0680424	0.316704
TCONS_00006236	TCONS_00006236	25.93	7	7	30	351	38.4034	5.8208	1.00901	1.00658	1.02572	1.01377	1.08244	1.09888	1.0273	1.06954	1.05501	0.0680575	0.316704
TCONS_00012024	TCONS_00012024	45.24	29	30	107	787	88.5398	6.771	0.905511	0.935093	0.961049	0.933884	0.987846	1.00682	0.961456	0.985375	1.05514	0.0680779	0.316704
TCONS_00012067	TCONS_00012067	13.03	4	4	4	353	40.174	8.27979	1.08031	1.08163		1.08097	0.999332	1.03456		1.01695	0.940772	0.0681557	0.316704
TCONS_00039220	TCONS_00039220	7.89	2	2	6	266	28.6497	5.30029	0.979937	1.01077	0.816609	0.935772	0.757812	0.667824	0.82269	0.749442	0.800881	0.0682167	0.316704
TCONS_00037791	TCONS_00037791	24.85	9	9	18	499	54.8141	7.03467	0.96295	0.890834	0.936968	0.930251	0.871181	0.874295	0.793193	0.846223	0.909672	0.0682521	0.316704
TCONS_00031223	TCONS_00031223	8.88	2	2	4	214	23.8041	5.16064	0.714243	0.64085		0.677546	0.874187	0.817399		0.845793	1.24832	0.0683493	0.316882
TCONS_00044235	TCONS_00044235	9.04	5	5	13	498	55.3697	9.39307	0.978198	0.95062	0.849315	0.926044	1.08872	1.02489	1.00797	1.04053	1.12362	0.0685841	0.317696
TCONS_00029179	TCONS_00029179	6.08	4	6	15	954	104.731	6.94678	0.980782	1.07246	1.12248	1.05857	0.980365	0.931458	0.85656	0.922794	0.871733	0.0688149	0.318491
TCONS_00008037	TCONS_00008037	9.71	2	2	4	175	20.6041	9.78857	0.906034	0.921015	1.03314	0.953398	1.14671	1.09111	1.02208	1.08663	1.13975	0.0688942	0.318584
TCONS_00010114	TCONS_00010114	57.58	8	8	43	165	18.5074	6.58057	0.766689	0.869088	0.827681	0.821153	0.886493	0.907212	0.894512	0.896072	1.09124	0.0690286	0.318931
TCONS_00036809	TCONS_00036809	8.55	3	3	5	433	49.5511	8.26514	0.979006	0.965449	0.854351	0.932936	1.13081	1.02806	1.02743	1.0621	1.13845	0.0691133	0.319048
TCONS_00049627	TCONS_00049627	30.9	10	10	33	424	47.1585	7.15186	0.80034	0.893777	0.952745	0.882287	1.08554	1.10583	0.947538	1.0463	1.1859	0.069613	0.32108
TCONS_00000480	TCONS_00000480	22.36	21	21	42	984	111.585	6.16357	1.0708	1.10156	0.956265	1.04288	0.872451	0.87015	0.973766	0.905455	0.868228	0.0697111	0.321256
TCONS_00040808	TCONS_00040808	16.29	8	8	23	571	64.8717	6.68311	1.03949	1.03678	1.01275	1.02967	1.13721	1.08626	1.05428	1.09258	1.06109	0.069893	0.321328
TCONS_00045819	TCONS_00045819	73.71	16	34	344	445	47.8466	5.98584	0.923794	0.957642	0.953982	0.945139	0.973074	1.08915	1.03258	1.0316	1.09148	0.0698968	0.321328
TCONS_00017803	TCONS_00017803	26.29	6	6	21	175	19.6719	6.21436	0.968457	0.991745	0.993571	0.984591	1.00547	1.08993	1.04768	1.0477	1.06409	0.069933	0.321328
TCONS_00024839	TCONS_00024839	30.64	5	5	20	173	19.6474	9.33447	1.00437	1.01625	1.08516	1.03526	0.908629	0.962216	0.766554	0.879133	0.849193	0.0700177	0.321328
TCONS_00012100	TCONS_00012100	48.31	11	12	58	236	27.1189	5.2876	0.981323	0.976497	1.02033	0.992716	1.11392	1.10752	1.0145	1.07865	1.08656	0.0700286	0.321328
TCONS_00033428	TCONS_00033428	5.44	1	1	4	423	45.8864	5.09717		0.791552	0.959999	0.875775		1.23794	1.16704	1.20249	1.37306	0.0701042	0.321328
TCONS_00042712	TCONS_00042712	9.35	2	2	4	321	35.5201	6.52197	0.903063	1.01889	0.979251	0.967069	0.917207	0.795141	0.813611	0.841986	0.870657	0.0701449	0.321328
TCONS_00014376	TCONS_00014376	26.21	2	2	9	103	11.867	4.76709	1.00219	1.02933	1.00308	1.01153	0.941289	0.994173	0.969053	0.968172	0.957132	0.0702164	0.321382
TCONS_00042988	TCONS_00042988	46.29	15	15	143	337	35.7877	9.12939	1.07144	1.09669	1.04707	1.07173	1.02771	1.01092	1.04672	1.02845	0.959616	0.0704701	0.322269
TCONS_00051206	TCONS_00051206	13.86	4	4	16	267	27.7405	8.1626	0.666216	0.718131	0.712728	0.699025	0.82647	0.799536	0.724737	0.783581	1.12096	0.0709549	0.323889
TCONS_00030085	TCONS_00030085	8.79	3	3	3	398	43.6774	9.1001		1.14393	1.06689	1.10541		0.940877	0.973235	0.957056	0.865791	0.0709767	0.323889
TCONS_00042419	TCONS_00042419	21.56	5	9	26	487	54.7223	6.12549	0.87259	0.856305	0.882144	0.870347	0.882207	0.904164	0.897678	0.894683	1.02796	0.0710563	0.323889
TCONS_00010576	TCONS_00010576	8.59	4	4	9	524	59.7951	5.80811	0.874118	0.972686	0.980998	0.942601	1.06131	1.0242	1.01453	1.03335	1.09627	0.0710951	0.323889
TCONS_00022799	TCONS_00022799	3.9	1	1	2	282	31.6706	8.89502		0.887898	0.828167	0.858032		0.968706	0.960968	0.964837	1.12448	0.0711256	0.323889
TCONS_00039992	TCONS_00039992	3.46	4	4	8	1358	153.199	6.91748	1.0704	1.11114	0.996274	1.05927	0.908817	0.876289	1.00954	0.931549	0.879424	0.0711862	0.323891
TCONS_00017322	TCONS_00017322	34.75	8	19	151	587	63.2613	7.45947	1.09582	1.10332	1.04172	1.08029	0.914422	0.972215	1.04451	0.977051	0.904436	0.0713434	0.324332
TCONS_00005666	TCONS_00005666	16.81	4	4	10	345	38.0847	7.25439	1.02065	1.04061	0.952051	1.00444	1.05953	1.07241	1.08436	1.0721	1.06736	0.0714127	0.324373
TCONS_00001082	TCONS_00001082	4.28	1	1	3	327	35.8128	5.97314	0.902007	0.850471	0.933741	0.895407	0.941208	1.01229	0.966358	0.973284	1.08697	0.0714855	0.32443
TCONS_00021469	TCONS_00021469	6	5	5	7	816	91.4042	6.41748	1.08652	1.11338	1.15447	1.11812	1.02761	0.899223	1.05221	0.993012	0.888107	0.0715933	0.324645
TCONS_00015295	TCONS_00015295	32.38	7	7	22	315	34.7773	6.12549	0.91894	0.92672	0.925232	0.92363	0.929759	0.965841	0.96974	0.955113	1.03409	0.0718726	0.32546
TCONS_00052540	TCONS_00052540	9.72	1	1	13	144	16.2267	10.4185	1.0544	1.04214	1.02881	1.04178	1.1486	1.07227	1.0849	1.10192	1.05773	0.0719921	0.32546
TCONS_00008787	TCONS_00008787	13.75	4	4	14	349	37.9456	6.02393	0.877026	0.967983	0.862522	0.90251	1.04672	1.01737	0.954772	1.00629	1.11499	0.0720097	0.32546
TCONS_00008742	TCONS_00008742	38.62	11	11	32	391	43.8857	7.7085	1.04003	0.984073	1.03095	1.01835	1.25	1.07156	1.13469	1.15208	1.13132	0.0720151	0.32546
TCONS_00032095	TCONS_00032095	40.89	11	11	60	291	31.1788	8.82178	0.723172	0.643414	0.881619	0.749402	0.933839	1.06537	0.888295	0.962503	1.28436	0.0723298	0.326583
TCONS_00012776	TCONS_00012776	26.47	1	3	8	170	19.073	4.77979	0.910631	0.81761	0.901504	0.876582	1.08711	0.948096	0.973046	1.00275	1.14393	0.072385	0.326583
TCONS_00007328	TCONS_00007328	1.31	1	1	2	765	85.561	6.31592		1.12966	1.01421	1.07193		0.845614	0.877673	0.861643	0.803821	0.0724578	0.326637
TCONS_00025838	TCONS_00025838	41.52	15	15	43	330	36.904	7.15186	1.21373	1.10569	1.13346	1.15096	1.10376	0.969222	1.0043	1.02576	0.891224	0.0726354	0.326659
TCONS_00041290	TCONS_00041290	8.64	1	1	19	81	7.98539	4.90674	0.995753	0.827389	0.975258	0.9328	1.08081	1.08157	1.03628	1.06622	1.14303	0.0726834	0.326659
TCONS_00041101	TCONS_00041101	4.59	2	2	9	588	62.3027	9.33447	1.12345	1.0774	1.17635	1.12573	1.0155	1.06024	0.902656	0.992799	0.881913	0.0726944	0.326659
TCONS_00002285	TCONS_00002285	3.96	1	1	4	227	25.6435	7.09326	0.98785	0.966624	0.917949	0.957474	1.03788	1.04849	0.988079	1.02482	1.07034	0.0728279	0.326659
TCONS_00049205	TCONS_00049205	5.36	1	1	9	168	17.918	5.31299	1.08392	1.029	1.04099	1.0513	1.24264	1.08033	1.21161	1.17819	1.1207	0.0728768	0.326659
TCONS_00014248	TCONS_00014248	6.13	1	2	9	310	33.7804	6.53662	1.15394	1.22189		1.18792	0.950199	0.77792		0.864059	0.727374	0.0729214	0.326659
TCONS_00015931	TCONS_00015931	53.61	13	17	48	319	34.3865	6.07471	0.728626	0.740836	0.797404	0.755622	0.784644	0.866808	0.875235	0.842229	1.11462	0.0729864	0.326659
TCONS_00013135	TCONS_00013135	38.44	16	16	47	450	51.1321	7.41553	0.920506	0.932019	0.967009	0.939845	1.02786	0.990598	0.966081	0.994846	1.05852	0.0730448	0.326659
TCONS_00004087	TCONS_00004087	67.49	9	13	106	203	21.667	6.94678	0.920594	0.973539	0.991014	0.961716	1.08211	1.05682	0.992701	1.04388	1.08543	0.0730606	0.326659
TCONS_00001348	TCONS_00001348	23.74	7	7	18	337	36.434	6.78564	1.05767	1.0654	0.890783	1.00462	1.19269	1.10133	1.28833	1.19412	1.18863	0.073186	0.326659
TCONS_00030207	TCONS_00030207	12.5	1	1	2	64	7.14756	4.53857	0.747949	0.827395		0.787672	1.00106	1.14348		1.07227	1.36131	0.0731914	0.326659
TCONS_00010440	TCONS_00010440	22.32	6	6	14	466	49.8475	5.75732	0.975341	0.989951	0.940678	0.968656	0.827029	0.882875	0.939075	0.882993	0.911565	0.0732698	0.326659
TCONS_00045713	TCONS_00045713	9.59	1	1	5	73	8.52444	8.54346	0.96567	1.02559	1.03881	1.01003	1.11591	1.04802	1.17121	1.11171	1.10068	0.0732885	0.326659
TCONS_00015811	TCONS_00015811	31.71	2	6	23	205	22.7465	8.1626	0.932343	0.805376	0.993534	0.910418	0.996745	1.15671	1.10414	1.08586	1.19271	0.0733131	0.326659
TCONS_00034269	TCONS_00034269	27.58	8	9	23	359	39.4694	6.7417	0.962833	0.975947	1.03643	0.991736	1.14803	1.05493	1.05253	1.08517	1.09421	0.0735109	0.32727
TCONS_00002221	TCONS_00002221	18.27	3	3	10	208	23.3945	5.19873	1.01589	1.04327	1.01331	1.02415	0.983299	0.945227	1.00307	0.977197	0.954151	0.0736403	0.327442
TCONS_00048897	TCONS_00048897	41.54	3	3	7	130	12.8403	9.36377	1.04341	1.20336	1.00106	1.08261	0.939933	0.879818	0.953753	0.924501	0.853955	0.073682	0.327442
TCONS_00029683	TCONS_00029683	34.01	4	14	49	344	37.9077	7.51807	0.846871	0.65862	0.904667	0.803386	0.944449	1.02014	1.00837	0.990986	1.23351	0.0737323	0.327442
TCONS_00032171	TCONS_00032171	31.23	13	13	47	413	45.2553	7.69385	1.11276	1.08455	1.06404	1.08712	0.946713	0.996559	1.06019	1.00115	0.920924	0.0739706	0.328229
TCONS_00034896	TCONS_00034896	25.06	9	9	27	403	44.9662	6.03662	1.1305	1.16203	1.05526	1.11593	1.02954	0.97252	1.05626	1.01944	0.913534	0.074151	0.32873
TCONS_00013412	TCONS_00013412	6.43	1	3	13	451	49.7571	8.49951	1.14705	0.900215	0.964278	1.00385	1.55789	1.13895	1.33652	1.34446	1.3393	0.0742056	0.32873
TCONS_00006635	TCONS_00006635	17.18	5	5	7	326	36.0754	6.13818	0.963791	0.89335	1.00089	0.952677	1.06195	1.0751	1.00101	1.04602	1.09798	0.0745378	0.329913
TCONS_00055068	TCONS_00055068	11.28	3	3	4	399	46.3526	4.79248	1.08348	0.995781	1.04433	1.0412	0.979767	0.891622	0.976226	0.949205	0.911648	0.074632	0.329913
TCONS_00054237	TCONS_00054237	10.83	5	5	11	683	74.4674	7.59131	0.985851	1.01303	0.940446	0.979774	0.855986	0.901476	0.944041	0.900501	0.91909	0.0746732	0.329913
TCONS_00039562	TCONS_00039562	31.85	15	15	45	540	58.8752	8.48486	0.996509	1.05617	1.01762	1.02344	1.07127	1.05523	1.09779	1.07476	1.05015	0.0747181	0.329913
TCONS_00050140	TCONS_00050140	13.46	2	4	6	312	35.3825	6.87354	1.12045	0.820805	1.23744	1.05957	1.52196	1.49625	1.24779	1.422	1.34206	0.0753293	0.332339
TCONS_00039158	TCONS_00039158	26.79	5	5	10	168	18.5287	8.73389	0.86873	0.955208	0.991085	0.938341	1.20549	1.02578	1.05773	1.09634	1.16838	0.0754439	0.332571
TCONS_00032992	TCONS_00032992	25.81	9	9	21	434	47.5567	5.0083	0.911298	0.795166	0.913916	0.87346	0.782894	0.669972	0.780653	0.744507	0.852365	0.0755417	0.332638
TCONS_00055803	TCONS_00055803	26.83	2	2	5	82	9.77997	7.57666	1.10383	0.987774	0.956256	1.01595	0.868071	0.91482	0.921934	0.901608	0.887452	0.0755826	0.332638
TCONS_00029647	TCONS_00029647	52.63	3	18	100	323	35.3273	9.0415	0.873182	0.915955	0.97514	0.921426	1.09793	1.06981	0.961495	1.04308	1.13203	0.0756459	0.332644
TCONS_00009120	TCONS_00009120	30.1	7	7	16	299	33.4812	6.68311	1.02967	0.985838	1.02566	1.01372	0.934321	0.994557	0.948	0.958959	0.945979	0.0757426	0.33277
TCONS_00055089	TCONS_00055089	15.41	4	4	13	370	40.8901	5.65576	0.934223	0.886578	0.913574	0.911458	0.932051	0.961154	0.963145	0.952117	1.04461	0.0757983	0.33277
TCONS_00057508	TCONS_00057508	24.24	11	11	36	524	57.7711	6.26514	0.786768	0.828914	0.935864	0.850515	0.725058	0.763607	0.735487	0.741384	0.871688	0.0759478	0.333155
TCONS_00041039	TCONS_00041039	7.93	1	1	2	164	17.7978	4.88135		0.926226	0.791018	0.858622		1.09297	1.08663	1.0898	1.26924	0.0760562	0.333358
TCONS_00054268	TCONS_00054268	57.46	9	10	40	134	15.5975	10.4771	1.0956	1.10107	1.1168	1.10449	1.01307	1.07451	1.07377	1.05378	0.954092	0.0762147	0.333516
TCONS_00033728	TCONS_00033728	34.5	5	5	11	171	19.4304	5.021	0.990602	0.908003	1.03407	0.977559	1.08275	1.05028	1.07197	1.06833	1.09286	0.0762253	0.333516
TCONS_00024428	TCONS_00024428	3.46	4	4	7	1357	154.77	5.94775	1.18162	1.07545	1.03585	1.09764	0.739596	0.968879	0.963179	0.890551	0.811333	0.0762784	0.333516
TCONS_00027270	TCONS_00027270	7.67	2	3	7	352	40.2987	9.01221	0.539058	0.425728	0.592373	0.519053	0.737187	0.585233	0.740276	0.687565	1.32465	0.0763792	0.333686
TCONS_00014918	TCONS_00014918	17.86	3	4	4	280	31.1882	5.87158		0.911689	0.837857	0.874773		1.04682	1.15869	1.10275	1.26062	0.0766137	0.334198
TCONS_00013856	TCONS_00013856	52.2	10	14	69	341	38.3947	6.88818	1.04505	0.994569	0.949296	0.996306	1.07041	1.04629	1.08439	1.06703	1.07099	0.0766206	0.334198
TCONS_00057080	TCONS_00057080	49.09	1	4	5	110	12.4392	5.24951	0.966975	0.946233		0.956604	0.997564	0.990301		0.993932	1.03902	0.0768073	0.33474
TCONS_00052779	TCONS_00052779	37.3	4	4	22	126	14.1133	5.52881	1.00443	0.924051	0.993553	0.974012	1.00722	1.09966	1.12086	1.07591	1.10462	0.0769502	0.334995
TCONS_00046225	TCONS_00046225	4.07	3	4	11	885	96.7573	6.23975	0.788747	0.945271	0.840053	0.858024	0.979475	1.06577	0.944419	0.996554	1.16145	0.0769903	0.334995
TCONS_00017947	TCONS_00017947	51.17	18	19	67	385	42.4438	7.12256	0.723982	0.741537	0.910695	0.792071	0.969526	1.18327	0.927106	1.02663	1.29614	0.0771435	0.33539
TCONS_00033914	TCONS_00033914	10.25	2	3	7	361	38.7308	6.93213	0.83944	0.949199	0.895875	0.894838	0.97531	1.01437	0.953016	0.9809	1.09618	0.0773553	0.335775
TCONS_00017455	TCONS_00017455	6.55	3	3	4	550	60.1673	6.16357	0.941381		1.06063	1.001	1.19389		1.22533	1.20961	1.2084	0.0773629	0.335775
TCONS_00026673	TCONS_00026673	46.37	1	11	35	358	38.3188	4.57666	0.967594		1.02748	0.997538	1.12237		1.09516	1.10876	1.1115	0.0774194	0.335775
TCONS_00030806	TCONS_00030806	9.43	4	4	15	477	52.9929	5.10986	1.06218	0.999061	1.05331	1.03818	0.915326	1.01199	0.937318	0.954878	0.919757	0.0775769	0.336188
TCONS_00002666	TCONS_00002666	22.57	5	5	10	226	25.3178	8.89502	0.913889	0.948819	0.985977	0.949562	0.89781	0.882289	0.791516	0.857205	0.902738	0.0776984	0.336244
TCONS_00048323	TCONS_00048323	3.75	1	1	3	320	35.7256	7.82568	1.08085	1.02657	0.976407	1.02794	1.14647	1.06961	1.15431	1.12346	1.09292	0.0777447	0.336244
TCONS_00015946	TCONS_00015946	75.23	22	28	124	323	34.4885	7.45947	0.715391	0.722056	0.752369	0.729939	0.862639	0.903997	0.752656	0.839764	1.15046	0.0778168	0.336244
TCONS_00032535	TCONS_00032535	19.33	13	13	21	838	95.9292	6.13818	1.00445	0.96755	1.02001	0.997339	0.927477	0.973653	0.945472	0.948867	0.951399	0.07784	0.336244
TCONS_00022129	TCONS_00022129	22.45	8	8	26	294	32.0059	8.33838	0.943499	1.01428	0.967758	0.975178	1.12768	1.00445	1.08985	1.07399	1.10133	0.0780312	0.336593
TCONS_00022744	TCONS_00022744	32.57	10	10	43	350	37.6389	7.73779	1.03775	1.02279	1.01091	1.02382	0.972292	1.0079	0.998223	0.992805	0.96971	0.078046	0.336593
TCONS_00034179	TCONS_00034179	27.17	10	12	44	449	49.4458	9.1001	0.950641	0.92932	0.930694	0.936885	1.04595	1.36637	1.09977	1.1707	1.24956	0.0781283	0.336678
TCONS_00018058	TCONS_00018058	25.87	2	8	32	286	31.4081	5.78271	0.847878	0.937505	0.857227	0.88087	0.958752	0.995126	0.92983	0.961236	1.09123	0.0782126	0.336771
TCONS_00056151	TCONS_00056151	50.41	15	19	75	492	53.8576	6.81494	1.02576	1.05721	1.11604	1.06634	0.98067	1.024	0.982725	0.995799	0.933847	0.0783155	0.336944
TCONS_00004380	TCONS_00004380	8.79	7	7	10	1013	108.597	7.13721	1.00462	1.0047	0.974152	0.994491	0.923441	0.93899	0.797633	0.886688	0.8916	0.0786059	0.337543
TCONS_00013973	TCONS_00013973	10.48	3	3	5	458	51.5664	7.29834	1.04487	1.06765	1.01411	1.04221	0.971635	0.839065	0.978309	0.92967	0.892017	0.078657	0.337543
TCONS_00007820	TCONS_00007820	55.44	1	11	86	193	22.0035	7.47412	0.976177	1.07672	1.07636	1.04309	0.976491	0.889812	0.961378	0.94256	0.903627	0.0787335	0.337543
TCONS_00004631	TCONS_00004631	4.22	2	2	4	521	57.2279	5.19873	1.07125	1.09544	0.937522	1.03474	0.866096	0.926963	0.93371	0.908923	0.878409	0.0787789	0.337543
TCONS_00013276	TCONS_00013276	39.85	10	10	56	261	27.6984	9.67139	1.14633	1.08424	1.05421	1.09493	1.01365	0.920068	1.0362	0.989974	0.904146	0.0787795	0.337543
TCONS_00037696	TCONS_00037696	12.06	3	3	5	282	31.7	6.68311	1.00536	1.16854	1.07819	1.08403	1.01073	0.903233	0.806715	0.906892	0.836596	0.0788311	0.337543
TCONS_00051341	TCONS_00051341	41.53	26	26	142	708	78.0038	5.47803	1.12331	1.068	1.16286	1.11806	1.04934	1.06693	1.00512	1.04047	0.930599	0.078931	0.337702
TCONS_00037535	TCONS_00037535	34.7	2	9	26	219	24.5067	8.5874	1.00274	1.00637	1.11271	1.04061	0.792345	0.985475	0.876125	0.884648	0.850125	0.0790373	0.337888
TCONS_00054542	TCONS_00054542	28.67	5	9	47	300	33.6332	6.91748	1.09609	1.04841	0.949717	1.03141	1.20561	1.09463	1.17632	1.15885	1.12356	0.0791821	0.338018
TCONS_00045562	TCONS_00045562	45.54	24	25	88	639	70.7158	6.44287	0.952373	0.966007	0.970959	0.963113	0.975966	1.05564	1.02553	1.01904	1.05807	0.0792041	0.338018
TCONS_00053017	TCONS_00053017	8.21	5	5	9	633	70.1576	8.48486	1.31843	1.14864	1.07259	1.17989	0.99884	1.00127	1.0256	1.00857	0.854803	0.0792565	0.338018
TCONS_00009639	TCONS_00009639	4.25	2	2	2	353	40.7189	5.85889	0.979635	0.844214		0.911924	1.17519	1.327		1.2511	1.37193	0.0793754	0.338166
TCONS_00055259	TCONS_00055259	9.83	4	5	12	519	58.4388	6.30322	0.872589	0.852303	1.13753	0.954141	1.14791	1.35086	1.15788	1.21889	1.27747	0.0794169	0.338166
TCONS_00031683	TCONS_00031683	6.13	1	1	2	261	25.4442	7.47412	0.923866	0.945406		0.934636	1.10755	1.2536		1.18057	1.26314	0.0794919	0.338218
TCONS_00012274	TCONS_00012274	39.25	7	7	20	186	21.0834	9.15869	1.05724	1.05327	1.04646	1.05232	1.04705	1.03439	1.04165	1.04103	0.989269	0.0797292	0.338959
TCONS_00057203	TCONS_00057203	7.1	4	4	5	507	56.0896	6.0874	1.03136	0.969923	0.901104	0.967463	1.07192	1.04951	1.04958	1.057	1.09255	0.0798481	0.339197
TCONS_00024169	TCONS_00024169	11.33	2	4	7	256	28.9639	5.35107	1.05917	0.961945	1.16767	1.06293	0.884348	0.962731	0.890119	0.912399	0.858383	0.0800718	0.339249
TCONS_00022127	TCONS_00022127	14.77	2	2	11	176	19.6742	5.14795	1.02849	1.08484	1.1363	1.08321	1.03491	0.973958	0.914848	0.97457	0.899706	0.0800921	0.339249
TCONS_00016992	TCONS_00016992	39.26	13	13	55	512	56.4178	7.18115	0.975794	0.940922	1.00521	0.973974	1.00393	1.0411	1.02741	1.02415	1.05151	0.0801	0.339249
TCONS_00036533	TCONS_00036533	52.88	7	12	86	278	30.2492	8.88037	0.997139	0.961251	0.960969	0.97312	1.00173	1.02533	1.08508	1.03738	1.06603	0.0801126	0.339249
TCONS_00010729	TCONS_00010729	15.19	6	6	8	540	59.4562	8.35303	1.12717	1.10679	1.02736	1.08711	0.976147	1.04051	0.916261	0.97764	0.899305	0.0805728	0.340806
TCONS_00008952	TCONS_00008952	10.62	2	2	6	113	12.6514	7.34229	0.718822	0.778496	1.04991	0.849076	1.37355	1.34258	0.974176	1.2301	1.44875	0.0806072	0.340806
TCONS_00049428	TCONS_00049428	67.08	11	11	65	161	17.0463	9.08545	1.11983	1.09077	1.1633	1.12463	1.08483	1.04146	1.07459	1.06696	0.948721	0.0807295	0.341055
TCONS_00051592	TCONS_00051592	11.5	1	5	10	287	32.2217	10.1987	0.960424	0.819378		0.889901	1.11273	1.14216		1.12745	1.26693	0.0809641	0.341628
TCONS_00028574	TCONS_00028574	6.96	6	6	11	1106	118.82	7.56201	0.946519	0.88121	1.0077	0.945144	1.299	1.03664	1.10392	1.14652	1.21306	0.0809922	0.341628
TCONS_00043427	TCONS_00043427	30.85	7	9	25	282	30.2934	5.84619	1.02891	1.03939	0.947466	1.00525	0.919521	0.882537	0.959336	0.920465	0.915655	0.0811397	0.341812
TCONS_00016740	TCONS_00016740	70.5	15	24	184	261	29.4698	4.80518	0.967153	0.94314	0.901933	0.937409	0.969783	0.988798	0.998827	0.985803	1.05163	0.0811628	0.341812
TCONS_00012539	TCONS_00012539	9.81	4	4	7	367	41.2102	9.05615	1.03383	1.0036	0.947278	0.994903	0.813334	0.818472	0.96493	0.865579	0.870014	0.0813271	0.342236
TCONS_00017754	TCONS_00017754	21.6	15	15	42	773	85.1137	4.90674	1.04526	1.0562	1.00408	1.03518	0.984545	0.984038	1.01077	0.993118	0.959366	0.0814461	0.342468
TCONS_00036099	TCONS_00036099	3.69	1	1	5	406	45.6618	5.59229	0.962657	1.00397	0.921039	0.962555	0.860919	0.930147	0.875175	0.888747	0.923321	0.0817908	0.343466
TCONS_00013799	TCONS_00013799	20.65	6	6	15	310	36.1187	9.68604	1.09826	1.08918	1.09304	1.09349	1.01767	1.04793	1.08289	1.04949	0.959764	0.081811	0.343466
TCONS_00033768	TCONS_00033768	24.65	10	10	26	361	39.4106	6.69775	1.15045	1.1273	1.3043	1.19402	1.1277	0.914662	0.919089	0.987149	0.826745	0.0821013	0.344154
TCONS_00031731	TCONS_00031731	4.21	8	8	17	1851	206.636	6.03662	1.10087	1.12764	1.01417	1.08089	0.949354	0.9237	1.03582	0.969626	0.897058	0.0821582	0.344154
TCONS_00039290	TCONS_00039290	3.84	3	3	8	1121	122.992	6.49365	1.10586	1.15415	0.983153	1.08105	0.855062	0.864712	1.0171	0.91229	0.843891	0.082167	0.344154
TCONS_00013806	TCONS_00013806	50.83	15	15	73	242	27.1239	9.43701	1.03716	1.0465	1.08109	1.05491	1.01693	1.02908	0.97865	1.00822	0.955736	0.0822498	0.344233
TCONS_00021261	TCONS_00021261	41.31	14	19	39	472	52.3829	7.32764	0.872904	0.937926	0.882376	0.897735	1.08719	0.96977	0.956214	1.00439	1.11881	0.0824593	0.344482
TCONS_00004699	TCONS_00004699	23.2	19	19	50	987	110.254	5.17334	1.07005	1.05252	1.02943	1.05067	0.949527	0.955087	1.03655	0.980389	0.933112	0.0824727	0.344482
TCONS_00005603	TCONS_00005603	30.77	8	8	43	234	25.078	8.80713	0.98566	0.952475	1.02737	0.988503	1.10175	1.24311	1.04873	1.1312	1.14436	0.0825478	0.344482
TCONS_00055494	TCONS_00055494	46.15	9	10	31	286	32.2257	9.27588	1.01117	1.02195	1.02143	1.01818	0.943049	0.948689	1.01083	0.967521	0.950244	0.0826436	0.344482
TCONS_00037119	TCONS_00037119	29.2	14	14	28	548	61.1465	5.97314	1.07458	1.06469	1.03951	1.0596	0.90901	0.978759	1.03294	0.973569	0.918812	0.0826874	0.344482
TCONS_00043885	TCONS_00043885	53.76	6	7	24	173	19.4098	5.2749	0.669096	0.74195	0.886418	0.765821	1.03672	1.56651	1.01523	1.20615	1.57498	0.0827339	0.344482
TCONS_00043242	TCONS_00043242	15.04	5	8	46	605	65.359	6.17627	0.935943	0.91597	1.04242	0.964778	1.1115	1.14887	1.01706	1.09248	1.13236	0.0828076	0.344482
TCONS_00043725	TCONS_00043725	31.19	15	16	33	590	67.2174	8.49951	0.945341	0.854418	0.983411	0.927723	1.09838	1.05105	0.983682	1.04437	1.12573	0.0829204	0.344482
TCONS_00041721	TCONS_00041721	36.71	9	12	46	414	43.33	4.85596	1.01951	0.971617	0.983945	0.991691	1.06905	1.00946	1.05558	1.0447	1.05345	0.0830617	0.344482
TCONS_00001678	TCONS_00001678	34.67	16	16	121	349	38.1959	9.49561	1.1476	1.07693	1.12211	1.11555	1.07809	1.05932	1.06084	1.06608	0.95566	0.0831136	0.344482
TCONS_00053173	TCONS_00053173	22.8	6	6	22	307	34.3919	6.82959	1.03507	1.09223	1.02988	1.05239	0.969247	0.993175	1.02178	0.994733	0.945209	0.0831211	0.344482
TCONS_00035137	TCONS_00035137	1.59	2	2	4	1067	117.157	5.32568	1.02702	0.98621	1.10638	1.03987	0.957392	0.782803	0.93205	0.890748	0.856594	0.0831273	0.344482
TCONS_00017866	TCONS_00017866	4.38	2	2	2	480	54.1343	6.94678	0.903768	0.860161		0.881965	0.975396	0.95089		0.963143	1.09204	0.0832412	0.344482
TCONS_00028171	TCONS_00028171	62.54	18	19	116	331	35.4865	5.18604	1.02884	1.05546	0.985939	1.02341	1.09026	1.05571	1.13487	1.09361	1.06859	0.0833467	0.344482
TCONS_00035408	TCONS_00035408	20	5	5	8	315	34.1259	9.65674	0.9991	1.11587	1.08208	1.06569	1.01232	0.929492	0.84372	0.92851	0.87128	0.0833957	0.344482
TCONS_00044193	TCONS_00044193	9.32	4	4	8	483	54.2761	8.17725	0.994656	0.998591	1.11057	1.03461	0.976025	0.795305	0.888189	0.886506	0.856854	0.0834476	0.344482
TCONS_00017664	TCONS_00017664	2.03	1	1	2	688	75.8977	9.34912		0.987304	1.04867	1.01799		0.918711	0.918417	0.918564	0.902332	0.0834941	0.344482
TCONS_00041757	TCONS_00041757	7.48	3	3	6	401	45.2749	8.42627	0.827518	0.976312	0.895899	0.89991	1.23967	0.980629	1.07763	1.09931	1.22158	0.0835245	0.344482
TCONS_00024870	TCONS_00024870	27.47	7	7	15	364	40.438	5.07178	0.912156	0.982317	0.924753	0.939742	0.993692	0.987171	0.987653	0.989506	1.05295	0.0835328	0.344482
TCONS_00005672	TCONS_00005672	39.96	22	22	93	568	61.5089	4.93213	0.919498	0.970077	1.03176	0.973777	0.862277	0.918293	0.771603	0.850724	0.873633	0.0835904	0.344482
TCONS_00033025	TCONS_00033025	11.33	2	2	7	203	22.198	9.96436	0.974867	1.02452	1.0347	1.01136	1.16494	1.0363	1.12233	1.10786	1.09541	0.083708	0.344703
TCONS_00022398	TCONS_00022398	33.33	10	10	52	243	26.9939	5.32568	1.0519	1.05001	1.05526	1.05239	1.02471	1.01327	0.942675	0.993549	0.944087	0.0838646	0.344843
TCONS_00028972	TCONS_00028972	22.99	3	3	8	187	22.4392	5.33838	0.935782	0.901351	0.95318	0.930104	0.776609	0.848861	0.899155	0.841542	0.904782	0.0839361	0.344843
TCONS_00029945	TCONS_00029945	29.35	7	13	61	368	40.521	6.87354	1.23364	1.13845	0.737553	1.03655	1.50607	1.26556	1.73069	1.50077	1.44786	0.0839743	0.344843
TCONS_00017825	TCONS_00017825	24.15	5	6	18	294	31.7347	6.3667	1.01581	1.0839	1.04635	1.04869	0.98387	0.997745	1.01547	0.999029	0.952648	0.0840966	0.344843
TCONS_00000112	TCONS_00000112	21.05	2	2	2	114	13.2376	5.88428	0.8319	0.892041		0.861971	1.03464	1.17144		1.10304	1.27967	0.0841234	0.344843
TCONS_00005613	TCONS_00005613	24.34	1	3	23	152	16.992	5.2749	0.639207	0.846265	1.13278	0.87275	1.81028	1.76219	1.03227	1.53491	1.75871	0.0841376	0.344843
TCONS_00001964	TCONS_00001964	21.18	6	6	9	321	34.5447	7.00537	1.02794	1.00523	0.9495	0.994223	0.889289	0.953894	0.933084	0.925422	0.930799	0.0841909	0.344843
TCONS_00039410	TCONS_00039410	3.64	2	2	2	385	42.3171	9.0415		1.04462	1.00963	1.02712		1.0907	1.08074	1.08572	1.05705	0.0843393	0.345188
TCONS_00052947	TCONS_00052947	17.51	12	13	27	1005	107.115	6.21436	0.96975	0.97709	0.987141	0.977994	0.902932	0.924552	0.968959	0.932148	0.953122	0.084472	0.345257
TCONS_00038753	TCONS_00038753	9.09	3	3	6	407	44.6195	9.24658	0.903723	0.921223	0.965754	0.930233	0.974823	0.963466	1.0061	0.981463	1.05507	0.0844845	0.345257
TCONS_00022816	TCONS_00022816	58.06	34	35	192	608	66.0663	7.47412	1.05762	1.06391	0.984062	1.0352	1.0919	1.09534	1.17666	1.1213	1.08317	0.0846539	0.345686
TCONS_00057864	TCONS_00057864	58.52	9	19	125	393	43.0967	5.93506	1.25612	1.18064	1.08676	1.17451	0.975247	0.885812	1.10809	0.989716	0.842665	0.084792	0.345987
TCONS_00034685	TCONS_00034685	2.91	1	1	2	412	46.0545	8.68994		0.943977	0.860619	0.902298		1.06591	1.17231	1.11911	1.24029	0.0849667	0.346437
TCONS_00032745	TCONS_00032745	8.08	3	3	7	495	54.6762	6.80029	0.936516	0.864378	0.95169	0.917528	0.951371	1.1104	1.06016	1.04065	1.13418	0.0852384	0.347282
TCONS_00034104	TCONS_00034104	23.31	9	9	28	326	36.7002	6.17627	0.748299	0.714166	0.663868	0.708777	0.829937	0.895868	0.743932	0.823246	1.1615	0.0854487	0.347677
TCONS_00009913	TCONS_00009913	10.11	4	4	6	465	45.7007	8.83643	0.876081	1.0204	0.962924	0.953136	1.10345	1.13385	1.00786	1.08172	1.1349	0.0854646	0.347677
TCONS_00018045	TCONS_00018045	23.48	8	9	29	362	39.4937	9.36377	0.984436	1.00484	0.99099	0.993421	1.23977	1.16284	1.01942	1.14068	1.14823	0.0856507	0.347972
TCONS_00009045	TCONS_00009045	15.58	3	3	7	199	21.555	7.43018	1.0594	0.98504	0.960051	1.0015	1.09566	1.05819	1.06766	1.07383	1.07223	0.0858726	0.347972
TCONS_00043167	TCONS_00043167	68.18	5	5	13	110	11.7281	5.05908	0.979555	0.981064	1.10667	1.02243	1.18529	1.09447	1.12652	1.13543	1.11052	0.0858815	0.347972
TCONS_00000119	TCONS_00000119	5.15	8	8	10	1688	184.492	6.88818	1.19811	1.03372	1.03507	1.08897	0.920185	0.953365	0.994403	0.955985	0.877882	0.085952	0.347972
TCONS_00016000	TCONS_00016000	8.04	1	1	7	112	12.4013	11.1948	1.05442	0.874882	0.900669	0.943323	1.14948	1.02233	1.12046	1.09742	1.16336	0.0860184	0.347972
TCONS_00057644	TCONS_00057644	62.81	1	19	181	320	35.8021	5.5542	1.0453	0.85759	1.00996	0.97095	1.11899	1.23566	1.07145	1.14203	1.1762	0.0860366	0.347972
TCONS_00016668	TCONS_00016668	7.9	3	6	9	861	96.3902	7.1665	0.867231	0.919263	0.995949	0.927481	1.10788	1.09047	0.971136	1.0565	1.1391	0.0861999	0.347972
TCONS_00004832	TCONS_00004832	30.47	10	10	19	384	42.7902	8.1333	0.960007	0.877696	1.03649	0.958064	1.10959	1.1199	1.02155	1.08368	1.13112	0.0862089	0.347972
TCONS_00006646	TCONS_00006646	8.59	2	2	2	396	42.8704	5.68115	0.97738	1.02324		1.00031	0.854522	0.912082		0.883302	0.883027	0.0862959	0.347972
TCONS_00006851	TCONS_00006851	7.02	2	2	3	342	39.5235	4.32275	1.05124	1.08653		1.06888	0.985508	1.01199		0.998751	0.934388	0.0863369	0.347972
TCONS_00045224	TCONS_00045224	1.54	1	1	3	714	78.2363	5.85889	1.05615	1.09965	0.986156	1.04732	0.93016	0.780712	0.974425	0.895099	0.85466	0.086461	0.347972
TCONS_00033485	TCONS_00033485	23.27	6	6	26	202	21.8454	10.3745	1.0137	1.21858	0.906143	1.04614	0.838198	0.790964	0.868779	0.832647	0.795922	0.086515	0.347972
TCONS_00052951	TCONS_00052951	36.15	2	6	23	130	14.3351	7.48877	1.01144	0.955887	1.02488	0.997402	1.02572	1.1377	1.09175	1.08506	1.08788	0.0865199	0.347972
TCONS_00057660	TCONS_00057660	20.92	8	8	27	368	40.4867	6.85889	1.0282	1.10095	1.11199	1.08038	1.2696	1.11776	1.20093	1.1961	1.10711	0.0865219	0.347972
TCONS_00006733	TCONS_00006733	4.25	2	5	8	1366	149.192	6.53662		1.00663	0.870942	0.938784		0.732068	0.708116	0.720092	0.767048	0.086545	0.347972
TCONS_00023959	TCONS_00023959	5.25	2	2	3	552	62.6947	8.70459		1.06321	1.12462	1.09392		0.958461	0.997835	0.978148	0.894171	0.0865724	0.347972
TCONS_00000418	TCONS_00000418	50.79	20	20	91	380	42.2551	5.49072	1.18023	1.12633	1.05044	1.119	1.00332	0.927303	1.06081	0.997143	0.891103	0.0868616	0.348403
TCONS_00016364	TCONS_00016364	9.48	5	6	7	707	78.4265	4.95752	0.924943	0.879791	0.98389	0.929541	1.041	1.09907	0.971366	1.03715	1.11576	0.0868815	0.348403
TCONS_00032878	TCONS_00032878	14.81	12	12	20	790	88.3897	9.21729	1.17173	1.14001	1.08782	1.13319	1.0332	1.06729	1.0945	1.06499	0.939822	0.0869728	0.348403
TCONS_00046797	TCONS_00046797	15.34	4	4	8	313	35.6059	6.32861	1.01677	0.966469	0.999754	0.99433	1.0375	1.03598	1.01807	1.03051	1.03639	0.087002	0.348403
TCONS_00009530	TCONS_00009530	3.36	2	2	3	715	79.4304	8.1626	0.829493	1.06621	0.853543	0.916416	0.805161	0.688359	0.674075	0.722532	0.788432	0.0870037	0.348403
TCONS_00006799	TCONS_00006799	34.29	4	4	81	105	11.8161	5.04639	0.837647	0.74904	0.89219	0.826292	0.932172	0.933236	0.903392	0.922933	1.11696	0.0870891	0.348486
TCONS_00033029	TCONS_00033029	21.64	5	5	16	305	33.4969	9.39307	1.13975	0.992385	1.03152	1.05455	0.929916	0.98837	0.89541	0.937899	0.889381	0.0872549	0.34889
TCONS_00055576	TCONS_00055576	23	3	5	9	213	23.1354	9.45166	1.08031	1.03467	0.95581	1.02359	1.14844	1.07109	1.17003	1.12985	1.10381	0.0873594	0.349021
TCONS_00018161	TCONS_00018161	22.57	5	5	16	319	34.345	5.64307	1.04985	0.975537	1.04458	1.02332	0.933292	0.967466	0.981083	0.960614	0.938721	0.0874322	0.349021
TCONS_00015464	TCONS_00015464	7.94	2	2	4	315	34.5983	6.58057	0.93067	0.90654	0.963847	0.933686	1.10501	1.01163	0.972559	1.02973	1.10287	0.0874941	0.349021
TCONS_00007557	TCONS_00007557	6.22	4	4	4	627	72.3807	6.16357	1.02692	0.976316		1.00162	1.13924	1.08896		1.1141	1.1123	0.0875472	0.349021
TCONS_00023185	TCONS_00023185	44.3	14	14	38	307	33.0957	5.93506	0.938399	0.887508	0.885794	0.9039	0.944193	1.00324	0.942362	0.963266	1.06568	0.0878732	0.349629
TCONS_00031179	TCONS_00031179	9.72	2	2	3	247	24.5546	9.67139		1.0779	0.976467	1.02718		0.875585	0.835056	0.855321	0.832686	0.0878765	0.349629
TCONS_00000625	TCONS_00000625	27.2	3	3	5	125	14.0495	8.03076	1.10819	1.16651	0.940266	1.07166	0.816377	0.884414	0.968848	0.88988	0.830377	0.0879317	0.349629
TCONS_00023849	TCONS_00023849	10.23	2	5	15	430	46.5253	7.95752	1.02906	1.06016		1.04461	0.85417	0.942003		0.898087	0.859731	0.0879599	0.349629
TCONS_00034121	TCONS_00034121	10.27	5	5	12	565	64.7063	5.18604	1.04213	0.992702	0.972511	1.00245	1.02516	1.1204	1.10324	1.08293	1.08029	0.0882594	0.350447
TCONS_00023890	TCONS_00023890	60.71	22	30	550	453	48.1158	7.6499	0.963576	0.938397	1.0849	0.995623	0.872909	0.925422	0.808374	0.868901	0.872722	0.088296	0.350447
TCONS_00001345	TCONS_00001345	31.65	16	17	51	417	45.2259	5.60498	1.03421	1.11302	0.987136	1.04479	0.897214	0.896823	1.00099	0.931675	0.891737	0.0886098	0.351291
TCONS_00035449	TCONS_00035449	33.16	4	4	8	190	20.6327	9.49561	1.03872	0.946232	1.03243	1.00579	1.35451	1.35056	1.04012	1.2484	1.2412	0.0886847	0.351291
TCONS_00024555	TCONS_00024555	28.91	2	2	5	128	14.5155	7.09326	1.00888	1.03542	1.0728	1.03904	0.874394	0.898086	1.01902	0.9305	0.895542	0.0887047	0.351291
TCONS_00057528	TCONS_00057528	26.02	9	9	11	342	39.1086	9.14404	1.03888	1.02784	0.981717	1.01614	1.07746	1.03823	1.08905	1.06824	1.05127	0.0890086	0.352124
TCONS_00051821	TCONS_00051821	12.9	2	2	2	155	17.6869	4.7417	0.935464	0.916886		0.926175	1.0331	1.13133		1.08221	1.16848	0.0891138	0.352124
TCONS_00003291	TCONS_00003291	37.09	14	14	37	364	41.4849	8.85107	1.00962	0.9762	1.03423	1.00668	1.50417	1.15884	1.14841	1.27047	1.26204	0.0892364	0.352124
TCONS_00055658	TCONS_00055658	31.65	7	7	33	297	33.8993	9.39307	1.01083	1.09407	0.992012	1.0323	0.961584	0.918056	0.976545	0.952062	0.92227	0.0892932	0.352124
TCONS_00012670	TCONS_00012670	10.65	4	4	6	507	55.8098	7.59131	1.0048	1.11666	1.06506	1.06217	0.991083	0.996916	0.979191	0.989063	0.931169	0.0893094	0.352124
TCONS_00024371	TCONS_00024371	12.92	7	7	27	650	72.9955	5.33838	0.983077	0.934424	0.96391	0.96047	1.0298	0.999408	0.983505	1.00424	1.04557	0.0894568	0.352124
TCONS_00037930	TCONS_00037930	31.63	3	4	9	98	10.9279	7.38623	0.789247	0.843298	0.859866	0.830804	1.02447	0.89508	0.895012	0.938188	1.12925	0.0894683	0.352124
TCONS_00046960	TCONS_00046960	19.29	5	5	9	280	30.4755	7.62061	1.03358	1.00897	0.911606	0.984718	0.90015	0.824856	0.91643	0.880479	0.894143	0.0894766	0.352124
TCONS_00052065	TCONS_00052065	22.43	16	16	40	865	97.0949	6.55127	0.93824	0.954898	0.985299	0.959479	1.02412	1.0333	0.974368	1.0106	1.05328	0.0895042	0.352124
TCONS_00007954	TCONS_00007954	23.24	3	18	186	654	72.4896	5.31299	0.901923	0.903471	0.947038	0.917477	1.23138	1.01167	1.01054	1.08453	1.18208	0.089573	0.352137
TCONS_00018218	TCONS_00018218	38.45	11	16	64	502	57.1082	5.8208	0.648207	0.804603	0.826774	0.759861	0.899702	1.16545	0.908254	0.991136	1.30436	0.0896558	0.352205
TCONS_00008793	TCONS_00008793	9.03	2	2	8	310	33.7379	9.56885	0.783659	0.940009	0.878751	0.867473	1.02751	1.22851	0.962069	1.0727	1.23658	0.0899551	0.353123
TCONS_00046172	TCONS_00046172	16.35	9	9	35	581	63.827	5.51611	0.864029	0.907588	0.962418	0.911345	1.0061	1.0442	0.948884	0.99973	1.09698	0.0900802	0.353356
TCONS_00010120	TCONS_00010120	24.58	3	3	6	118	13.0898	10.5503	0.996118	0.991424	0.755292	0.914278	0.577136	0.727063	0.775286	0.693162	0.758152	0.0901583	0.353405
TCONS_00026247	TCONS_00026247	15.15	2	2	63	165	16.6037	8.45557	0.917281	0.921499	0.952622	0.930467	1.017	1.09146	0.95549	1.02131	1.09764	0.0902679	0.353577
TCONS_00027788	TCONS_00027788	9.41	1	1	4	170	18.9671	9.75928	1.27135	1.14229	0.961471	1.12504	0.928932	0.817812	0.962364	0.903036	0.802673	0.0904482	0.354025
TCONS_00021322	TCONS_00021322	22.12	2	2	3	113	12.7107	8.30908	0.964792		0.897172	0.930982	1.03086		1.04336	1.03711	1.11399	0.0908858	0.354916
TCONS_00018430	TCONS_00018430	53.54	43	50	146	861	97.0814	6.59521	1.1058	1.0822	1.07836	1.08879	1.04493	0.978664	1.06298	1.02886	0.944958	0.0909007	0.354916
TCONS_00053138	TCONS_00053138	13.75	3	3	6	240	25.5405	8.90967		0.954405	0.931645	0.943025		1.01828	1.08483	1.05156	1.11509	0.0909027	0.354916
TCONS_00005739	TCONS_00005739	10.27	5	5	12	623	69.0656	7.06396	0.991473	0.974374	1.14998	1.03861	0.899723	0.948833	0.850038	0.899531	0.866093	0.0910074	0.354916
TCONS_00045481	TCONS_00045481	7.27	1	2	3	289	32.5015	7.63525	1.20402	1.14646		1.17524	1.00234	0.852097		0.927218	0.788961	0.0910614	0.354916
TCONS_00035469	TCONS_00035469	6.88	3	3	9	509	57.6026	5.64307	0.8525	0.915641	0.843128	0.870423	0.817944	0.830833	0.799635	0.816137	0.937633	0.0910717	0.354916
TCONS_00005088	TCONS_00005088	30.14	15	15	31	584	64.2429	6.62451	1.04871	1.09126	0.953124	1.03103	0.883207	0.837548	0.981303	0.900686	0.873578	0.0912415	0.35532
TCONS_00007747	TCONS_00007747	14.66	6	6	41	498	54.4341	5.021	0.971518	0.963973	1.0934	1.00963	1.18427	1.16756	1.05868	1.13684	1.126	0.0914962	0.356054
TCONS_00005074	TCONS_00005074	10.7	2	2	3	215	23.1732	5.22412	0.896645	0.790842		0.843744	1.07148	1.24771		1.1596	1.37435	0.0915678	0.356075
TCONS_00026742	TCONS_00026742	11.21	1	3	7	473	53.0316	5.10986	1.01148	0.929008		0.970244	0.797118	0.847153		0.822136	0.847349	0.0916974	0.356296
TCONS_00047701	TCONS_00047701	35.6	8	8	39	250	28.0248	10.1548	1.17721	1.11191	1.20537	1.16483	1.09429	1.12088	1.0783	1.09782	0.942475	0.0917573	0.356296
TCONS_00008459	TCONS_00008459	40.15	15	15	59	411	47.0227	5.65576	1.10119	1.05412	1.05895	1.07142	1.01298	1.00724	1.05444	1.02489	0.95657	0.0919654	0.356847
TCONS_00052143	TCONS_00052143	32.14	8	8	20	308	34.4751	7.51807	1.01183	0.942596	1.01179	0.988738	0.929901	0.764921	0.901518	0.865447	0.875304	0.0921124	0.357041
TCONS_00018653	TCONS_00018653	10.05	2	2	20	209	23.4594	6.52197	1.15205	1.30151	1.01553	1.15636	0.575215	0.852599	1.0217	0.816504	0.706099	0.0921481	0.357041
TCONS_00018631	TCONS_00018631	8.65	6	6	13	844	95.8603	7.06396	0.801502	0.916131	0.815862	0.844498	0.964646	1.14025	0.925682	1.01019	1.1962	0.0923087	0.357406
TCONS_00049653	TCONS_00049653	10.98	1	1	6	82	9.44893	9.64209	0.848317	0.959009	0.817963	0.875097	1.02131	0.948634	0.971864	0.980602	1.12056	0.0924769	0.357799
TCONS_00048505	TCONS_00048505	6.74	3	3	12	460	51.8375	6.75635	0.749051	0.891562	0.796151	0.812255	0.897591	1.04449	0.910379	0.95082	1.17059	0.0925782	0.357933
TCONS_00053183	TCONS_00053183	8.39	1	1	2	143	16.1787	4.43701	1.09379		1.06405	1.07892	0.959177		1.01251	0.985841	0.913732	0.0928473	0.358144
TCONS_00031950	TCONS_00031950	6.63	2	2	2	392	42.9548	5.31299	1.00616	0.969582		0.987871	1.04604	1.07826		1.06215	1.07519	0.0929049	0.358144
TCONS_00053402	TCONS_00053402	4.29	2	2	4	513	58.5073	7.50342	0.762142	1.02894	0.986877	0.925987	1.19133	1.1464	1.05075	1.12949	1.21977	0.0929236	0.358144
TCONS_00011980	TCONS_00011980	10.45	2	2	2	268	29.5014	9.5835		1.28856	1.12853	1.20854		0.801988	0.950316	0.876152	0.724965	0.0929503	0.358144
TCONS_00010050	TCONS_00010050	14.49	9	9	22	711	78.706	5.93506	0.954388	0.955968	1.02704	0.979134	0.89547	0.948976	0.897168	0.913871	0.933347	0.0929657	0.358144
TCONS_00026630	TCONS_00026630	15.45	2	2	4	110	12.0664	9.89111	0.946205		0.978324	0.962265	1.00841		1.01767	1.01304	1.05277	0.0934023	0.359565
TCONS_00001847	TCONS_00001847	21.51	5	5	9	372	41.1618	7.47412	0.800896	0.849576		0.825236	0.993516	1.14754		1.07053	1.29724	0.0934683	0.359565
TCONS_00057452	TCONS_00057452	13.54	2	2	5	192	21.1324	8.57275	1.02847	1.00655	0.999825	1.01161	1.01964	1.09844	1.09813	1.07207	1.05976	0.0937002	0.3602
TCONS_00022377	TCONS_00022377	27.75	5	5	20	173	18.6576	8.67529	0.992458	0.938728	0.906094	0.94576	0.985167	1.05469	1.00996	1.0166	1.07491	0.0938331	0.360453
TCONS_00057826	TCONS_00057826	10.34	1	1	3	116	13.0377	7.89893	1.17061	1.0988	1.14985	1.13975	0.774589	0.832945	1.11272	0.90675	0.795566	0.0939412	0.360588
TCONS_00029919	TCONS_00029919	20.47	3	3	8	171	18.56	4.81787	1.12093	1.09403	1.1041	1.10635	1.05632	1.0679	0.955895	1.0267	0.928008	0.0940022	0.360588
TCONS_00001873	TCONS_00001873	6.75	3	4	6	696	76.7807	5.80811	1.16183	0.942097	1.00587	1.0366	0.870608	0.709668	0.92611	0.835462	0.805965	0.0941991	0.361085
TCONS_00009867	TCONS_00009867	27.25	9	9	28	345	36.7102	5.24951	1.05684	1.04798	1.07651	1.06044	1.04119	0.977502	0.911843	0.976846	0.921168	0.0943457	0.36139
TCONS_00017224	TCONS_00017224	7.01	4	4	7	642	70.9047	9.37842	1.08547	1.07347	0.952316	1.03708	0.879215	0.854516	0.989154	0.907628	0.875174	0.0945629	0.36193
TCONS_00008932	TCONS_00008932	60.34	20	21	76	411	46.293	8.96826	1.06237	0.985743	1.06482	1.03765	0.996423	0.971153	0.963486	0.977021	0.941575	0.0946853	0.36193
TCONS_00029592	TCONS_00029592	53.88	4	21	113	258	29.1624	10.3745	1.02083	1.15225	1.08859	1.08722	1.16528	1.19684	1.15918	1.17377	1.0796	0.0947384	0.36193
TCONS_00052186	TCONS_00052186	30.81	12	12	27	396	44.8513	9.14404	0.869747	0.916776	0.959962	0.915495	0.861614	0.861429	0.784856	0.835966	0.91313	0.0948184	0.36193
TCONS_00026584	TCONS_00026584	5.83	2	2	4	412	46.8055	5.65576	0.996337	1.08773	1.09854	1.06087	1.00233	0.987635	0.974113	0.988027	0.931339	0.0948233	0.36193
TCONS_00001244	TCONS_00001244	10.19	2	2	3	216	24.7761	8.41162	1.16181	1.0755		1.11866	0.905177	0.982779		0.943978	0.843849	0.0949254	0.362007
TCONS_00025032	TCONS_00025032	6.9	1	1	3	145	16.3498	8.11865	0.972825	0.935155	0.969168	0.95905	1.08131	1.06953	0.969948	1.04026	1.08468	0.0950444	0.362007
TCONS_00009878	TCONS_00009878	17.22	6	25	108	1469	167.535	5.32568	1.00745	0.983736	0.956489	0.982558	0.93641	0.902597	0.961487	0.933498	0.950069	0.0950671	0.362007
TCONS_00018686	TCONS_00018686	52.33	4	21	104	258	29.1544	10.3159	1.07576	1.18676	0.998928	1.08715	0.850924	0.886015	1.02594	0.920959	0.847132	0.0951126	0.362007
TCONS_00015466	TCONS_00015466	9.12	3	3	5	329	36.4555	5.64307	0.925555	0.834286		0.87992	1.01431	1.02005		1.01718	1.15599	0.0953629	0.362703
TCONS_00031335	TCONS_00031335	41.67	4	7	23	120	13.8205	9.89111	1.00793	1.13205	1.04994	1.06331	1.14876	1.21387	1.12309	1.16191	1.09273	0.0954599	0.362815
TCONS_00056530	TCONS_00056530	30.76	12	15	29	543	59.6534	6.32861	1.03145	1.06519	1.03151	1.04272	1.00096	0.94943	1.02087	0.990422	0.949848	0.0955465	0.362888
TCONS_00036678	TCONS_00036678	18.4	3	4	39	250	28.1348	9.81787	0.935763	0.921681	0.986383	0.947942	1.07218	1.16268	0.978419	1.0711	1.12992	0.0956235	0.362917
TCONS_00018649	TCONS_00018649	6.5	3	3	3	446	52.7631	9.49561	1.09139	1.13744	1.07653	1.10178	0.820126	1.00315	1.03278	0.952018	0.86407	0.0956891	0.362917
TCONS_00043753	TCONS_00043753	14.65	2	2	9	157	18.5855	5.31299	0.991467	1.0451	0.955352	0.997306	1.03388	1.08687	1.15436	1.0917	1.09465	0.0959907	0.363804
TCONS_00035536	TCONS_00035536	36.07	11	11	35	305	33.6394	8.79248	1.09676	1.08321	1.06028	1.08008	1.03065	0.976589	1.05992	1.02239	0.946579	0.0961543	0.364086
TCONS_00007699	TCONS_00007699	57.33	26	26	70	457	50.8108	5.59229	1.07359	1.06709	1.04299	1.06123	0.976433	0.945646	1.05051	0.990862	0.933696	0.096205	0.364086
TCONS_00032361	TCONS_00032361	16.42	2	6	19	475	53.0941	9.65674	1.07008	1.00732	1.00292	1.02677	0.881943	0.960261	0.988117	0.94344	0.918839	0.0962682	0.364086
TCONS_00024357	TCONS_00024357	18.64	7	7	14	472	50.2662	6.97607	0.934583	0.836934	0.820967	0.864161	1.05587	0.899838	1.02057	0.992092	1.14804	0.0963803	0.364254
TCONS_00049124	TCONS_00049124	8.89	3	3	6	270	31.0708	7.62061	0.985032	0.964879	1.03323	0.994379	1.28762	1.09163	1.07088	1.15004	1.15654	0.0965491	0.364636
TCONS_00054351	TCONS_00054351	19.31	2	7	49	321	34.4854	8.85107	0.674358	0.696729	0.503728	0.624938	0.911666	0.879842	0.68665	0.826052	1.32181	0.0967295	0.364992
TCONS_00034616	TCONS_00034616	11.11	5	5	9	441	49.4361	6.07471	1.24603	1.16951	1.06081	1.15878	0.98438	0.765151	1.05827	0.935934	0.807687	0.0967816	0.364992
TCONS_00006381	TCONS_00006381	34.05	10	10	77	417	44.2675	5.66846	0.993239	0.960387	0.929097	0.960907	1.20461	0.997106	1.08827	1.09666	1.14128	0.096847	0.364992
TCONS_00031352	TCONS_00031352	2.65	1	2	3	756	84.7616	5.88428	1.08383	1.01746		1.05065	0.88604	0.947222		0.916631	0.872444	0.0971698	0.365741
TCONS_00038681	TCONS_00038681	28.28	6	6	17	244	26.5987	5.16064	1.19416	1.03819	1.20886	1.14707	1.03211	1.05195	0.947903	1.01066	0.881078	0.0971978	0.365741
TCONS_00009553	TCONS_00009553	6.35	3	3	8	630	70.5333	5.8335	1.03636	1.09195	0.988041	1.03879	0.853323	0.913952	1.00463	0.923969	0.88947	0.0972499	0.365741
TCONS_00006156	TCONS_00006156	16.73	4	4	13	269	28.9014	5.10986	1.05414	0.971365	1.06092	1.02881	1.1768	1.17557	1.05477	1.13571	1.10391	0.097715	0.367097
TCONS_00057858	TCONS_00057858	50.21	15	17	127	233	26.2889	6.65381	0.810212	0.798959	0.879181	0.829451	0.923971	0.928937	0.85659	0.903166	1.08887	0.0977469	0.367097
TCONS_00037215	TCONS_00037215	19.09	4	6	12	330	36.742	7.41553	1.11664	1.06034	1.04378	1.07359	1.0093	0.944836	1.03842	0.997519	0.929146	0.0978852	0.367162
TCONS_00040427	TCONS_00040427	2.58	2	2	3	776	85.9676	5.37646	1.07314	1.04373	1.03812	1.05167	0.891776	0.930645	1.03928	0.953901	0.907038	0.0979008	0.367162
TCONS_00043127	TCONS_00043127	5.83	1	1	2	206	22.3403	8.1333	0.710879		0.827385	0.769132	0.933597		0.954347	0.943972	1.22732	0.0979854	0.367223
TCONS_00014492	TCONS_00014492	61.65	11	17	90	399	42.4373	8.47021	0.93238	0.923002	1.09476	0.98338	1.11219	1.3398	1.10832	1.18677	1.20683	0.098178	0.367551
TCONS_00051548	TCONS_00051548	9.62	2	2	4	156	17.9867	5.07178	0.869795	0.880735	1.07147	0.940668	1.34229	1.44967	1.00009	1.26402	1.34374	0.0982095	0.367551
TCONS_00016509	TCONS_00016509	7.44	2	3	7	363	39.8411	6.96143	1.12708	1.30016	1.55514	1.32746	1.03361	1.13531	0.905464	1.0248	0.771996	0.0983394	0.367781
TCONS_00026968	TCONS_00026968	36.66	15	15	57	371	40.5627	6.56592	1.13627	1.01461	0.950089	1.03366	0.888319	0.756819	0.949064	0.864734	0.836578	0.0984611	0.36798
TCONS_00043306	TCONS_00043306	46.15	4	4	88	117	11.755	8.66064	1.00438	0.864597	1.23272	1.0339	1.64009	1.53087	1.13509	1.43535	1.38829	0.0985857	0.36819
TCONS_00036610	TCONS_00036610	4.82	1	1	2	249	27.8852	6.16357	1.01572	1.01382		1.01477	1.11272	1.21352		1.16312	1.14619	0.0986649	0.36823
TCONS_00012412	TCONS_00012412	32.37	6	6	16	173	19.995	7.00537	0.879007	0.947514	0.886133	0.904218	1.03505	0.942443	0.963295	0.980262	1.0841	0.0987858	0.368426
TCONS_00032848	TCONS_00032848	23.97	5	5	6	317	36.0284	8.49951	0.970724	1.00175	1.01961	0.997363	1.01874	1.04102	1.03321	1.03099	1.03371	0.0989559	0.368805
TCONS_00020309	TCONS_00020309	25.21	8	8	72	349	35.9889	8.98291	0.960629	0.969631	1.01303	0.981098	1.04623	1.15356	1.02246	1.07408	1.09477	0.099089	0.368888
TCONS_00012566	TCONS_00012566	13.02	4	4	11	315	35.0115	7.50342	1.13105	1.0028	1.05934	1.0644	0.972975	0.918801	1.00939	0.967055	0.908545	0.0991156	0.368888
TCONS_00003962	TCONS_00003962	5.76	2	2	8	469	51.1939	5.40186	1.03685	0.965664	1.01343	1.00531	1.1254	1.05722	1.04373	1.07545	1.06977	0.0994624	0.369699
TCONS_00015652	TCONS_00015652	37.19	6	18	57	613	66.0829	8.33838	0.890972	0.994292	0.962133	0.949132	1.02999	1.00844	1.00969	1.01604	1.07049	0.0994708	0.369699
TCONS_00001279	TCONS_00001279	30	3	10	95	290	32.5476	5.35107	1.02009	0.896581	1.04678	0.987816	1.09881	1.17896	1.05866	1.11214	1.12586	0.0996424	0.370081
TCONS_00028388	TCONS_00028388	13.71	8	8	32	394	40.4281	7.79639	0.809832	0.708623	1.04984	0.856097	1.17401	1.43972	0.998802	1.20418	1.40659	0.100029	0.370953
TCONS_00020260	TCONS_00020260	25.48	5	5	15	208	22.0393	7.29834	0.833419	0.646512	0.924789	0.801573	1.00709	1.08575	0.91918	1.00401	1.25254	0.10006	0.370953
TCONS_00044779	TCONS_00044779	5.88	2	2	3	323	35.3684	9.37842	1.41569	1.20783	1.04609	1.2232	0.827286	0.86958	1.10011	0.932326	0.7622	0.100084	0.370953
TCONS_00012141	TCONS_00012141	22.4	7	7	25	442	47.7475	7.56201	1.13122	0.940521	1.01387	1.02854	1.27976	1.22773	1.08788	1.19845	1.1652	0.100262	0.371303
TCONS_00001282	TCONS_00001282	55.52	9	19	160	290	32.6719	5.63037	0.998884	0.926101	1.09723	1.00741	1.21896	1.12091	1.08727	1.14238	1.13398	0.100317	0.371303
TCONS_00037614	TCONS_00037614	13.88	5	5	24	461	50.9861	8.88037	1.06602	0.955201	0.974369	0.99853	1.11413	1.04736	1.08475	1.08208	1.08367	0.100525	0.371818
TCONS_00026315	TCONS_00026315	2.73	1	1	2	256	28.8687	9.11475	1.06273	1.07233		1.06753	1.09888	1.1295		1.11419	1.04371	0.100681	0.372138
TCONS_00011882	TCONS_00011882	16.03	5	5	6	393	43.0724	7.34229	0.92335	0.951314	0.881946	0.91887	1.01022	0.953033	0.963633	0.975628	1.06177	0.100954	0.372714
TCONS_00005183	TCONS_00005183	56.87	8	12	41	211	23.1796	7.41553	0.949352	0.919581	0.996234	0.955056	1.04343	1.03192	0.979413	1.01825	1.06617	0.100975	0.372714
TCONS_00000325	TCONS_00000325	5.18	1	1	2	251	27.2688	7.95752		1.08243	1.0221	1.05226		0.806557	0.921449	0.864003	0.821089	0.101093	0.372893
TCONS_00043232	TCONS_00043232	46.08	12	17	83	395	43.4296	6.55127	0.977715	1.04954	1.0198	1.01568	1.04862	1.08711	1.06196	1.0659	1.04944	0.101442	0.373924
TCONS_00025961	TCONS_00025961	14.61	1	1	2	89	10.0973	9.20264		0.961176	0.941916	0.951546		0.912618	0.879439	0.896029	0.941656	0.101526	0.373978
TCONS_00053625	TCONS_00053625	72.16	7	8	29	97	10.7499	8.42627	1.05079	0.938046	1.06679	1.01854	1.11572	1.19182	1.07994	1.12916	1.10861	0.101638	0.374132
TCONS_00000658	TCONS_00000658	3.52	2	2	4	681	75.3575	6.63916	1.42191	1.72928	0.881421	1.3442	0.655666	0.577517	1.0118	0.748328	0.556707	0.101764	0.374341
TCONS_00034711	TCONS_00034711	10.23	2	2	6	176	18.9814	9.48096	1.00778	1.16066	1.29316	1.15386	1.01939	0.898841	0.974523	0.964253	0.835673	0.101897	0.374574
TCONS_00010579	TCONS_00010579	17.58	8	8	18	603	68.1882	5.42725	1.23348	1.13588	1.13135	1.1669	1.13334	0.926239	1.00343	1.021	0.874969	0.101978	0.374578
TCONS_00021412	TCONS_00021412	3	1	1	2	433	46.4624	7.56201	1.02855	1.10607		1.06731	0.832873	0.934055		0.883464	0.827747	0.1021	0.374578
TCONS_00036104	TCONS_00036104	8.12	4	4	5	468	52.3612	8.76318	0.856319	0.876443	1.04112	0.924626	1.14917	1.05091	1.01964	1.07324	1.16073	0.102195	0.374578
TCONS_00043219	TCONS_00043219	26.33	11	11	17	433	47.4745	8.30908	0.932915	0.910413	1.01842	0.953916	1.01089	1.1942	1.06112	1.08874	1.14133	0.102211	0.374578
TCONS_00053019	TCONS_00053019	4.59	2	2	2	610	67.9714	8.90967		0.981643	0.952019	0.966831		1.02709	1.00805	1.01757	1.05248	0.102284	0.374578
TCONS_00053065	TCONS_00053065	57.72	15	15	74	324	35.5754	8.67529	0.958999	0.974466	1.06332	0.998928	1.08408	1.18277	1.05255	1.10647	1.10765	0.102354	0.374578
TCONS_00042450	TCONS_00042450	25.97	6	7	22	181	20.7265	11.3413	1.05865	1.06409	0.99382	1.03885	0.856357	0.942544	1.00682	0.93524	0.90026	0.102386	0.374578
TCONS_00042471	TCONS_00042471	6.91	2	2	5	333	36.9979	7.40088	1.11453	1.25703	0.93965	1.10374	0.886844	0.731383	0.966407	0.861545	0.780571	0.102596	0.375068
TCONS_00029295	TCONS_00029295	23.42	9	9	23	363	38.9847	7.66455	0.994418	1.00973	1.06924	1.02446	1.00396	0.92394	0.921111	0.94967	0.926993	0.102659	0.375068
TCONS_00015908	TCONS_00015908	3.16	3	3	7	1236	132.152	6.13818	1.07541	0.956783	0.93243	0.988209	0.765448	0.915432	0.882709	0.85453	0.864726	0.10279	0.375113
TCONS_00037134	TCONS_00037134	15.18	17	17	35	1199	131.054	5.98584	1.01684	1.04696	1.00767	1.02382	1.04251	1.05092	1.05852	1.05065	1.0262	0.102931	0.375113
TCONS_00005608	TCONS_00005608	25.85	3	5	36	236	25.9477	6.03662	0.761863	0.788183	1.01976	0.856602	1.17978	1.26817	0.935757	1.1279	1.31671	0.102943	0.375113
TCONS_00043210	TCONS_00043210	3.93	2	2	6	509	56.5722	8.85107	0.998662	1.06572	0.987023	1.01713	0.946954	0.861744	0.976172	0.92829	0.912653	0.10295	0.375113
TCONS_00036374	TCONS_00036374	2.89	1	1	4	415	44.8327	5.43994	1.02782	1.26799	1.17033	1.15538	0.74267	1.0007	1.01299	0.918786	0.795222	0.103032	0.375157
TCONS_00049787	TCONS_00049787	1.29	1	1	2	700	75.8403	8.1333	1.06605	1.22134		1.14369	0.923394	0.806186		0.86479	0.756139	0.103167	0.375382
TCONS_00020374	TCONS_00020374	28.62	8	8	13	297	31.6005	9.15869	0.961276	0.950974	1.00531	0.972519	1.07703	0.98453	1.08389	1.04848	1.07811	0.103234	0.375382
TCONS_00041607	TCONS_00041607	64.29	5	5	32	98	10.4878	8.68994	0.952919	0.93029	1.05663	0.979947	1.06528	1.24891	1.07481	1.12967	1.15279	0.103457	0.37577
TCONS_00000401	TCONS_00000401	38	21	22	54	550	61.3199	8.83643	1.10416	1.13782	1.00693	1.08297	0.95563	0.938853	1.03912	0.977869	0.902952	0.103495	0.37577
TCONS_00047525	TCONS_00047525	1.19	1	1	3	840	93.8394	5.13525	0.823218	0.943362	0.918027	0.894869	1.14632	0.941563	1.03513	1.041	1.1633	0.103574	0.37577
TCONS_00054809	TCONS_00054809	39.13	1	1	3	23	2.75455	6.59521	1.0661	1.05992		1.06301	0.966615	0.863232		0.914924	0.860691	0.10362	0.37577
TCONS_00035919	TCONS_00035919	42.53	16	45	176	1218	136.776	7.06396	1.03442	1.02868	1.03505	1.03272	1.03961	1.06964	1.04712	1.05212	1.01879	0.103866	0.376386
TCONS_00002751	TCONS_00002751	17.87	10	10	22	621	69.8754	9.02686	1.11398	1.04588	1.01488	1.05825	0.907533	0.980754	1.015	0.967762	0.914495	0.103961	0.376386
TCONS_00017619	TCONS_00017619	33.04	10	10	102	342	36.6149	4.64014	0.893088	0.883864	0.93969	0.905547	0.918556	1.01895	1.00369	0.9804	1.08266	0.103999	0.376386
TCONS_00033293	TCONS_00033293	3.12	1	1	4	353	37.3875	9.65674	0.998135	0.936018	0.809736	0.91463	1.12728	1.03511	1.00214	1.05484	1.1533	0.104111	0.376536
TCONS_00048304	TCONS_00048304	7.42	4	4	7	512	56.6007	6.20166	0.965396	1.01077	1.11223	1.02946	0.976305	0.889721	0.900646	0.922224	0.89583	0.104472	0.377587
TCONS_00020585	TCONS_00020585	30.95	13	14	60	504	56.0159	4.97021	0.935895	0.956281	0.980694	0.957624	0.930128	0.935892	0.900674	0.922231	0.963041	0.104778	0.37844
TCONS_00035606	TCONS_00035606	54.26	12	32	194	575	61.6527	5.87158	0.980177	0.958854	0.975675	0.971569	0.97975	0.99035	1.0026	0.990902	1.0199	0.105031	0.3791
TCONS_00033117	TCONS_00033117	16.76	8	8	30	358	39.5147	6.63916	0.870558	0.842969	1.02451	0.912677	1.06172	1.2693	1.01304	1.11469	1.22134	0.10511	0.37913
TCONS_00035224	TCONS_00035224	3.2	4	4	7	1125	128.622	5.71924	1.0705	1.07048	0.993018	1.04466	0.896546	0.957397	1.01376	0.955902	0.915033	0.105424	0.380006
TCONS_00030720	TCONS_00030720	7.1	3	4	13	479	54.4935	5.46533	0.584118	0.732039	0.789505	0.701887	0.825235	0.91666	0.803185	0.84836	1.20868	0.105782	0.380462
TCONS_00045554	TCONS_00045554	19.04	3	11	34	604	66.2662	5.36377	1.15334	1.1267	1.17008	1.15004	1.04386	0.983722	1.13562	1.0544	0.916839	0.105788	0.380462
TCONS_00055509	TCONS_00055509	41.35	5	5	13	104	11.8114	6.12549	0.856954	0.90326	1.0113	0.92384	1.08876	1.16929	0.971672	1.07657	1.16533	0.105808	0.380462
TCONS_00038288	TCONS_00038288	26.83	4	7	18	246	26.0549	9.18799	0.997466	0.90918	1.14054	1.01573	1.25788	1.26128	1.08453	1.20123	1.18263	0.105964	0.380462
TCONS_00046094	TCONS_00046094	46.6	13	18	109	397	43.2102	8.86572	0.961561	1.09033	0.991547	1.01448	0.904741	0.951551	0.930104	0.928799	0.915542	0.105987	0.380462
TCONS_00038010	TCONS_00038010	4.42	1	1	2	430	47.5757	6.17627		1.01981	1.03217	1.02599		1.175	1.09774	1.13637	1.10758	0.106003	0.380462
TCONS_00030133	TCONS_00030133	3.4	2	2	3	471	50.4322	5.88428	1.03975	0.900339	1.08711	1.00906	1.17957	1.10882	1.11573	1.13471	1.12451	0.106045	0.380462
TCONS_00026046	TCONS_00026046	30.43	11	11	48	483	53.9213	7.7085	1.09622	1.06988	0.991116	1.05241	0.989529	0.969963	0.995138	0.984877	0.935834	0.106155	0.380601
TCONS_00038149	TCONS_00038149	85.75	30	30	291	386	42.1359	7.73779	0.997918	0.956637	1.10209	1.01888	0.931772	0.947527	0.864525	0.914608	0.897657	0.106396	0.38121
TCONS_00043507	TCONS_00043507	37.72	6	6	28	167	19.4958	7.56201	0.901037	0.990102	1.09735	0.996163	0.851691	0.898841	0.874822	0.875118	0.878489	0.106738	0.381367
TCONS_00045615	TCONS_00045615	2.3	1	1	2	478	53.3411	4.65283		0.95325	0.986866	0.970058		0.924259	0.920958	0.922609	0.951086	0.106778	0.381367
TCONS_00011555	TCONS_00011555	55.61	9	9	28	196	21.3903	7.48877	1.04941	1.00702	1.05215	1.03619	0.940627	0.977266	1.0206	0.979498	0.945285	0.106798	0.381367
TCONS_00035282	TCONS_00035282	8.39	2	2	3	298	33.0199	5.46533	0.903034	0.904781	0.980331	0.929382	0.962517	1.17111	1.06117	1.06493	1.14585	0.106955	0.381367
TCONS_00054106	TCONS_00054106	33.98	11	11	45	465	52.013	8.29443	1.10171	0.98447	1.1096	1.06526	0.933802	1.01782	0.943263	0.964961	0.905845	0.106968	0.381367
TCONS_00051489	TCONS_00051489	3.16	1	1	3	411	47.4674	8.47021	1.04494	1.09074	1.08232	1.07267	0.901413	0.697366	1.0227	0.873826	0.814628	0.106971	0.381367
TCONS_00042934	TCONS_00042934	6	2	2	3	350	38.3963	7.43018	1.06171	1.19419		1.12795	0.923195	0.952146		0.937671	0.831305	0.106983	0.381367
TCONS_00034153	TCONS_00034153	30.28	3	5	14	142	15.0708	6.80029	0.986173	1.06806	1.01295	1.02239	0.993522	0.934751	0.954698	0.96099	0.939941	0.107074	0.381367
TCONS_00046003	TCONS_00046003	10.45	3	3	9	335	36.2211	7.47412	1.2682	1.12755	0.990212	1.12865	0.800505	0.864099	1.04562	0.903407	0.800429	0.10715	0.381367
TCONS_00008665	TCONS_00008665	5.85	2	2	6	359	42.656	9.43701	0.955839	1.01568	0.942408	0.97131	0.99694	1.03936	1.07202	1.03611	1.06671	0.107204	0.381367
TCONS_00003978	TCONS_00003978	37.97	22	22	207	374	40.8845	6.20166	0.955926	0.966036	1.056	0.992655	0.937287	0.925037	0.83643	0.899584	0.90624	0.10722	0.381367
TCONS_00046309	TCONS_00046309	49.64	5	18	97	413	45.6176	5.21143	0.963824	0.982239	1.03869	0.994919	0.838428	0.91819	0.962682	0.906433	0.911063	0.107312	0.381443
TCONS_00030121	TCONS_00030121	22.99	2	2	2	87	10.1059	5.36377	1.04322	1.12143		1.08232	0.976598	0.923601		0.950099	0.877832	0.107431	0.381613
TCONS_00043921	TCONS_00043921	4.58	2	2	4	459	49.7818	5.94775	0.965719	1.05931	0.891877	0.972302	1.079	1.05085	1.09947	1.07644	1.1071	0.107957	0.383106
TCONS_00045550	TCONS_00045550	28.18	26	26	65	944	108.143	5.87158	0.950946	0.980085	1.00707	0.979368	1.09262	1.09584	0.988974	1.05915	1.08146	0.10801	0.383106
TCONS_00044504	TCONS_00044504	62.94	13	14	40	170	19.041	8.86572	0.927796	0.881709	0.901934	0.903813	0.913439	1.03549	1.00288	0.983938	1.08865	0.108132	0.383106
TCONS_00025891	TCONS_00025891	42.76	13	14	87	283	30.6837	8.1333	0.764246	0.642743	0.927124	0.778038	1.10188	1.27586	0.859801	1.07918	1.38705	0.108281	0.383106
TCONS_00004728	TCONS_00004728	14.53	2	2	6	179	20.5605	7.51807	0.892731	0.951135	0.890989	0.911618	0.85768	0.84762	0.88708	0.864127	0.947904	0.108286	0.383106
TCONS_00045510	TCONS_00045510	1.39	3	3	6	1512	172.26	8.23584	1.01704	1.14511	0.915761	1.02597	0.925556	0.874331	0.839779	0.879889	0.857616	0.108339	0.383106
TCONS_00017199	TCONS_00017199	7.97	2	2	3	414	46.4969	6.78564	1.14626	0.988693		1.06748	0.844235	0.851396		0.847815	0.794223	0.108356	0.383106
TCONS_00026851	TCONS_00026851	5.95	2	2	5	336	38.3682	4.97021	1.20125	1.01384	1.20588	1.14032	1.05648	0.98318	0.925737	0.988467	0.866829	0.108421	0.383106
TCONS_00036114	TCONS_00036114	56.07	14	66	291	1095	122.395	5.68115	1.01306	0.945894	1.07069	1.00988	1.12786	1.1187	1.0512	1.09925	1.0885	0.108621	0.383562
TCONS_00022445	TCONS_00022445	34.27	4	4	9	143	16.6316	9.81787	1.0549	1.03822	1.01626	1.03646	1.04794	1.08828	1.12157	1.08593	1.04773	0.108827	0.38383
TCONS_00036567	TCONS_00036567	26.07	5	7	43	280	32.2489	7.7085	1.21191	1.09329	1.11482	1.14001	1.09665	1.00704	1.03914	1.04761	0.918952	0.10885	0.38383
TCONS_00055006	TCONS_00055006	7.54	3	3	10	451	50.5848	6.16357	1.58285	1.36948	1.01458	1.3223	0.895939	0.722247	1.1123	0.910163	0.688317	0.108989	0.38383
TCONS_00003485	TCONS_00003485	8.27	5	5	7	568	62.8504	7.76709	0.898536	0.974937	0.996123	0.956532	1.05174	1.02565	0.998247	1.02521	1.0718	0.109044	0.38383
TCONS_00038250	TCONS_00038250	27.07	3	6	30	229	25.3212	9.43701	1.05896	1.06299	1.10619	1.07605	1.21331	1.11666	1.11711	1.14903	1.06782	0.109104	0.38383
TCONS_00026176	TCONS_00026176	30.9	23	23	42	890	95.7482	7.07861	1.02279	1.09119	0.997306	1.0371	0.87354	0.963608	0.993104	0.943418	0.909672	0.109125	0.38383
TCONS_00002281	TCONS_00002281	7.57	5	5	16	806	92.985	6.41748	1.06792	1.04443	0.979822	1.03072	1.12998	1.06305	1.10057	1.09787	1.06515	0.10921	0.383878
TCONS_00047201	TCONS_00047201	8.15	8	8	10	1043	115.745	5.35107	1.00423	0.984586	0.953706	0.980841	0.989422	1.10348	1.0861	1.05967	1.08037	0.109383	0.383999
TCONS_00042647	TCONS_00042647	19.05	2	16	95	656	75.4385	5.18604		0.797402	0.466959	0.632181		1.0591	1.19776	1.12843	1.78498	0.109388	0.383999
TCONS_00033890	TCONS_00033890	14.18	3	3	5	261	28.2026	8.23584	0.903542	0.961748		0.932645	0.850366	0.797523		0.823945	0.883449	0.109669	0.384735
TCONS_00007788	TCONS_00007788	9.38	1	1	4	96	10.7584	5.97314	1.0058	1.05536	1.00551	1.02222	1.40095	1.08353	1.17219	1.21889	1.19239	0.109862	0.38516
TCONS_00032718	TCONS_00032718	2.4	2	2	3	625	70.8645	7.02002	1.03548	1.21629	1.02449	1.09208	1.00894	0.866076	0.942736	0.939249	0.860052	0.10997	0.385288
TCONS_00051122	TCONS_00051122	3.39	1	1	3	502	57.7773	9.62744	0.820143	0.783341	0.926663	0.843382	0.949714	1.15906	0.936584	1.01512	1.20363	0.110105	0.385512
TCONS_00055060	TCONS_00055060	27.46	13	13	60	386	44.3213	5.59229	1.03106	0.994001	0.974625	0.999895	1.02878	1.03439	1.03992	1.03436	1.03447	0.110472	0.38616
TCONS_00004741	TCONS_00004741	3.07	2	2	4	782	86.3862	5.92236	0.861219	0.968566	0.951614	0.927133	0.967742	1.29314	1.13161	1.13083	1.21971	0.110476	0.38616
TCONS_00036069	TCONS_00036069	3.53	1	1	2	312	32.6674	10.2573	1.02102		1.04646	1.03374	0.844559		0.943005	0.893782	0.864609	0.110506	0.38616
TCONS_00009400	TCONS_00009400	10.55	7	8	13	1062	113.79	6.21436	0.995361	0.97871	1.0065	0.993525	0.979534	0.942372	0.972902	0.964936	0.971225	0.110786	0.386889
TCONS_00029414	TCONS_00029414	8.52	3	3	4	352	38.4827	4.65283	1.0601	1.05272		1.05641	0.969884	1.01563		0.992758	0.93975	0.110904	0.387042
TCONS_00009090	TCONS_00009090	6.6	6	6	11	1212	132.48	4.53857	0.983286	0.95891	0.95425	0.965482	0.923483	0.763813	0.899881	0.862392	0.893225	0.111108	0.387042
TCONS_00030459	TCONS_00030459	57.72	8	12	83	149	16.8369	4.27197	1.00217	0.899904	0.973567	0.958547	1.03121	1.00424	1.03611	1.02385	1.06813	0.111109	0.387042
TCONS_00021680	TCONS_00021680	44.38	18	22	119	489	55.2513	5.75732	0.991395	0.991269	1.03682	1.0065	1.03079	1.04055	1.08284	1.05139	1.04461	0.111118	0.387042
TCONS_00042717	TCONS_00042717	35.04	6	6	26	254	26.7073	7.07861	1.0617	1.00341	0.987441	1.01752	0.993058	0.922783	0.950671	0.955504	0.939054	0.111299	0.38742
TCONS_00008168	TCONS_00008168	26	3	3	8	150	16.1717	9.40771	0.95414	0.940578	1.0686	0.987773	1.08131	1.20256	1.05322	1.11236	1.12613	0.111567	0.38758
TCONS_00044300	TCONS_00044300	23.36	7	7	36	304	33.2212	8.30908	1.0591	1.07868	1.05056	1.06278	1.05729	0.953921	0.982001	0.997737	0.9388	0.11158	0.38758
TCONS_00034261	TCONS_00034261	40.27	18	18	45	442	50.7908	6.66846	1.05114	1.06244	1.02143	1.04501	1.00574	0.939998	1.02063	0.98879	0.946204	0.11159	0.38758
TCONS_00041332	TCONS_00041332	20.21	3	11	39	480	53.1823	6.29053		1.03393	0.972251	1.00309		1.10359	1.08167	1.09263	1.08926	0.111663	0.38758
TCONS_00038429	TCONS_00038429	31.08	14	14	40	547	59.2362	8.85107	1.07025	1.05846	1.05671	1.06181	1.05354	0.937923	0.988075	0.993179	0.935365	0.111705	0.38758
TCONS_00000848	TCONS_00000848	19.42	11	11	48	556	60.9513	6.90283	1.03438	1.05628	0.956343	1.01567	1.07805	1.0628	1.10773	1.08286	1.06615	0.112013	0.387734
TCONS_00053573	TCONS_00053573	30.52	8	12	45	439	48.9649	6.12549	0.987495	1.00554	0.918801	0.970611	1.00958	1.03075	1.04339	1.02791	1.05903	0.112024	0.387734
TCONS_00048179	TCONS_00048179	38.98	31	31	111	726	78.643	9.29053	0.940684	0.959917	1.0097	0.9701	1.0595	1.08516	0.985934	1.04353	1.0757	0.112072	0.387734
TCONS_00000353	TCONS_00000353	47.24	15	15	112	254	27.9396	8.71924	1.16545	1.05161	1.12589	1.11432	1.22144	1.17438	1.17256	1.18946	1.06744	0.112118	0.387734
TCONS_00016296	TCONS_00016296	11.99	1	3	9	267	28.4015	6.63916	1.47631	1.30368		1.38999	1.12005	0.902572		1.01131	0.727565	0.112235	0.387734
TCONS_00008571	TCONS_00008571	21.4	4	4	8	229	26.2485	9.37842	1.1236	1.00415	1.13733	1.08836	1.02199	1.00418	0.94567	0.990613	0.910188	0.112279	0.387734
TCONS_00035362	TCONS_00035362	1.49	1	1	2	538	59.1678	9.30518	1.04044		0.987008	1.01372	1.11589		1.21245	1.16417	1.14841	0.112311	0.387734
TCONS_00014316	TCONS_00014316	76.24	9	14	70	202	22.5522	5.70654	0.962826	0.937822	1.00755	0.9694	1.12117	1.05844	0.990171	1.05659	1.08995	0.112351	0.387734
TCONS_00048354	TCONS_00048354	10.43	5	5	14	470	52.3924	6.66846	1.18698	1.15729	0.911628	1.0853	0.855344	0.821244	0.976163	0.88425	0.814751	0.112398	0.387734
TCONS_00055290	TCONS_00055290	28.7	2	2	9	115	13.0313	4.97021	0.975311	0.97269	1.08096	1.00965	0.934109	0.95622	0.900689	0.930339	0.921445	0.112696	0.388512
TCONS_00043082	TCONS_00043082	15.56	4	4	11	257	29.172	5.49072	0.978806	0.980133	1.07971	1.01288	0.959857	0.928899	0.816692	0.901816	0.890346	0.11284	0.388513
TCONS_00052547	TCONS_00052547	45.25	9	9	40	263	28.0317	7.85498	0.900001	0.926046	0.922091	0.916046	0.828222	0.913048	0.828172	0.856481	0.934975	0.112911	0.388513
TCONS_00010268	TCONS_00010268	27.17	2	2	4	92	10.9586	9.34912	1.04917	1.02918		1.03918	1.09265	1.14951		1.12108	1.07881	0.112937	0.388513
TCONS_00037980	TCONS_00037980	27.49	10	12	50	422	47.9084	6.87354	0.86352	0.838734	0.817043	0.839766	0.796647	0.797775	0.686589	0.760337	0.905416	0.112985	0.388513
TCONS_00000001	TCONS_00000001	22.41	4	5	9	241	26.8606	5.61768	1.09619	1.09457	1.08372	1.09149	1.05912	1.03183	1.08588	1.05894	0.970181	0.113074	0.388568
TCONS_00050801	TCONS_00050801	29.14	5	6	21	175	20.5727	7.34229	0.995624	1.01131	1.00387	1.0036	0.963027	0.914017	0.992395	0.95648	0.953049	0.113259	0.388959
TCONS_00009942	TCONS_00009942	5.22	3	3	6	556	61.9721	7.23975	1.10352	1.01622	1.05787	1.05921	0.870294	0.878	1.04736	0.931884	0.879796	0.113542	0.389681
TCONS_00008279	TCONS_00008279	17.86	3	3	6	196	21.3662	9.29053	1.14491	1.07564	0.989304	1.06995	0.91442	0.923199	1.0251	0.954241	0.891855	0.113754	0.390008
TCONS_00046764	TCONS_00046764	38.94	7	17	55	529	58.5001	5.2749	1.00657	0.962183	0.946581	0.971777	1.01597	0.994298	1.03595	1.01541	1.0449	0.113783	0.390008
TCONS_00042366	TCONS_00042366	20.17	11	12	26	600	65.9729	5.70654	1.09825	1.05853	0.927041	1.02794	0.869423	0.902073	0.960333	0.91061	0.88586	0.113877	0.390082
TCONS_00052252	TCONS_00052252	10.5	2	2	2	219	25.3099	9.74463	1.10214		1.01982	1.06098	1.22616		1.16807	1.19711	1.12831	0.114007	0.390282
TCONS_00001578	TCONS_00001578	10.23	4	4	10	479	51.8401	7.63525	1.06761	1.00576	1.08722	1.05353	1.09812	1.15832	1.09671	1.11771	1.06093	0.114177	0.390447
TCONS_00030517	TCONS_00030517	32.9	29	29	88	918	100.687	7.7085	1.14544	1.11115	1.05065	1.10241	0.995275	0.964996	1.08005	1.01344	0.91929	0.114393	0.390447
TCONS_00036004	TCONS_00036004	3.55	2	2	4	479	50.8323	8.19189	0.971351	0.849019	0.83528	0.885217	1.04628	0.921215	1.08962	1.01904	1.15117	0.114407	0.390447
TCONS_00005383	TCONS_00005383	23.32	9	9	17	446	48.9023	5.99854	1.00814	0.907975	0.991514	0.969209	1.01675	1.10906	1.03486	1.05356	1.08703	0.114573	0.390447
TCONS_00013744	TCONS_00013744	10.36	3	3	7	280	31.2216	9.56885	1.07887	1.09632	0.952965	1.04272	0.888108	0.86601	1.00173	0.918617	0.880982	0.114627	0.390447
TCONS_00057542	TCONS_00057542	39.32	8	10	40	295	33.9695	7.12256	0.864923	0.905196	0.971319	0.913813	1.10033	1.22234	0.942356	1.08834	1.19099	0.114639	0.390447
TCONS_00016125	TCONS_00016125	9.98	3	3	7	541	59.695	7.69385	1.04632	0.909912	1.01452	0.99025	1.34085	1.0497	1.15171	1.18075	1.19238	0.114656	0.390447
TCONS_00050000	TCONS_00050000	9.02	3	3	6	399	43.7675	6.59521	0.969917	0.966764	1.02196	0.986212	1.05125	1.10426	1.00582	1.05378	1.06851	0.114742	0.390447
TCONS_00001233	TCONS_00001233	10.01	6	7	9	699	78.8149	8.79248	1.06817	1.02802	0.983894	1.0267	1.0381	1.19508	1.21705	1.15008	1.12017	0.114772	0.390447
TCONS_00003184	TCONS_00003184	46.67	5	5	36	90	10.6033	8.99756	0.925133	0.993812	0.979894	0.96628	1.09142	1.02283	0.996698	1.03698	1.07317	0.114782	0.390447
TCONS_00004170	TCONS_00004170	40.28	14	14	52	360	40.2403	6.68311	1.19573	1.12363	1.00914	1.1095	0.926795	0.910866	1.05866	0.96544	0.87016	0.11501	0.390977
TCONS_00044388	TCONS_00044388	53.29	7	10	53	167	18.9798	7.76709	0.898678	0.911557	0.989519	0.933251	1.12338	1.0357	0.965021	1.04137	1.11585	0.115251	0.391338
TCONS_00050541	TCONS_00050541	18.75	2	12	33	800	87.469	5.52881	1.45869	1.03447	0.994619	1.16259	0.321104	1.0428	0.566557	0.643488	0.553493	0.115262	0.391338
TCONS_00001601	TCONS_00001601	17.12	13	13	22	841	96.1981	5.23682	0.98838	1.01882	0.955144	0.987447	0.960257	0.936142	0.947767	0.948055	0.960108	0.115643	0.392383
TCONS_00009248	TCONS_00009248	2.17	1	1	4	508	56.2673	5.33838	0.939205	0.922635	0.893396	0.918412	1.16604	1.04636	0.941222	1.05121	1.14459	0.115772	0.392573
TCONS_00026179	TCONS_00026179	37.1	5	18	117	496	53.0205	7.73779	0.828992	0.921358	1.00283	0.917728	1.17456	1.0686	0.972415	1.07186	1.16795	0.115902	0.39273
TCONS_00014264	TCONS_00014264	44.63	12	12	91	242	26.1635	9.65674	0.917303	0.899912	1.07343	0.963549	1.06654	1.3132	1.08847	1.15607	1.19981	0.11597	0.39273
TCONS_00052391	TCONS_00052391	13.79	3	5	11	486	54.6884	8.88037	0.939278	0.877057	0.908198	0.908177	1.03913	1.098	0.919862	1.019	1.12203	0.116037	0.39273
TCONS_00005784	TCONS_00005784	5.36	1	1	2	336	36.9981	6.7124	0.93456		0.92516	0.92986	0.982554		1.04457	1.01356	1.09002	0.11639	0.393509
TCONS_00045859	TCONS_00045859	9.92	3	3	6	353	39.1537	4.84326	0.961582	0.961067	0.90637	0.943006	0.970432	1.03089	0.983241	0.994854	1.05498	0.116477	0.393509
TCONS_00017966	TCONS_00017966	4.23	2	2	4	567	61.6032	6.55127	1.01937	1.03141	0.982562	1.01111	0.890979	0.947226	0.994862	0.944356	0.933977	0.116487	0.393509
TCONS_00013586	TCONS_00013586	23.47	14	14	35	639	69.4125	6.27783	0.957908	0.926461	0.967228	0.950532	1.02988	1.09929	0.965409	1.03153	1.08521	0.116631	0.393509
TCONS_00038186	TCONS_00038186	8.89	3	3	5	450	50.3013	4.77979	0.890472	0.869775	1.00307	0.921104	1.03942	1.05043	0.966914	1.01892	1.1062	0.116633	0.393509
TCONS_00006094	TCONS_00006094	9.57	3	3	19	345	39.3896	9.51025	0.979013	0.965828	0.967299	0.970713	0.984974	1.11829	1.04139	1.04822	1.07985	0.116855	0.39401
TCONS_00007298	TCONS_00007298	53.77	4	4	23	106	11.2887	9.62744	1.0531	1.10199	1.03294	1.06267	1.00992	0.996514	1.03843	1.01496	0.955095	0.116981	0.394186
TCONS_00039638	TCONS_00039638	18.83	7	7	11	377	42.7634	9.21729	1.09212	1.07789	1.06352	1.07784	1.0317	1.04185	0.918189	0.997247	0.925223	0.117363	0.394931
TCONS_00032532	TCONS_00032532	7.31	2	2	2	260	31.4626	10.7554		0.922073	0.89113	0.906602		0.975848	1.04952	1.01269	1.11701	0.117393	0.394931
TCONS_00035371	TCONS_00035371	18.23	4	4	13	203	23.2569	10.6528	1.01625	0.992149	1.018	1.0088	0.916351	1.00376	0.944671	0.954929	0.946601	0.117422	0.394931
TCONS_00037107	TCONS_00037107	24.48	2	4	20	143	15.2333	10.6821	1.33616	1.16502	0.967615	1.15627	0.85772	0.817631	1.03954	0.904964	0.782661	0.117889	0.396154
TCONS_00000093	TCONS_00000093	3.28	2	2	2	702	76.6897	6.59521	1.2063	1.33277		1.26953	1.06538	0.880414		0.972896	0.766342	0.117933	0.396154
TCONS_00008228	TCONS_00008228	40.8	5	7	25	174	18.8024	8.66064	0.952036	0.955344	1.0479	0.985094	1.11671	1.34774	1.05428	1.17291	1.19066	0.118141	0.396552
TCONS_00053453	TCONS_00053453	11.26	2	2	3	151	15.998	4.67822		1.00385	0.985981	0.994915		0.863136	0.933866	0.898501	0.903094	0.118271	0.396552
TCONS_00041753	TCONS_00041753	15.72	3	3	6	318	35.2534	8.1626	0.979595	0.964316	1.0328	0.992236	1.06777	1.09585	1.00907	1.05756	1.06584	0.118272	0.396552
TCONS_00024089	TCONS_00024089	24.95	9	9	16	485	55.4491	6.90283	0.999146	1.00357	0.9554	0.986037	0.918173	0.95446	0.963032	0.945222	0.958606	0.11892	0.398476
TCONS_00008751	TCONS_00008751	64.76	6	6	30	105	11.885	5.45264	1.10131	1.11342	0.872006	1.02891	0.910376	0.698951	0.87234	0.827222	0.803978	0.119125	0.398862
TCONS_00043137	TCONS_00043137	42.28	9	9	43	272	29.2218	7.31299	0.798033	0.895821	0.934054	0.875969	1.04029	1.07567	0.904184	1.00671	1.14926	0.119184	0.398862
TCONS_00029846	TCONS_00029846	9.48	2	2	3	422	48.5656	7.97217	1.06949	0.928438		0.998966	1.1735	1.2031		1.1883	1.18953	0.119461	0.39954
TCONS_00021263	TCONS_00021263	30.79	9	9	21	406	44.9722	5.05908	0.904926	0.814396	0.902986	0.874103	0.987695	0.947082	0.909342	0.94804	1.08459	0.119663	0.399966
TCONS_00009728	TCONS_00009728	42.08	5	5	15	202	21.9841	5.18604	0.972204	1.03579	1.18816	1.06538	0.92384	0.914093	0.966957	0.934963	0.877583	0.119746	0.399996
TCONS_00002895	TCONS_00002895	18.5	6	6	10	346	38.3957	6.69775	0.89769	0.980601	1.00726	0.961852	1.1866	1.06184	1.0069	1.08511	1.12815	0.120167	0.400812
TCONS_00029265	TCONS_00029265	8.76	4	4	8	582	64.3228	5.92236	1.15154	1.02487	1.06009	1.07883	0.651203	0.940195	0.986381	0.85926	0.796471	0.120186	0.400812
TCONS_00055285	TCONS_00055285	11.9	4	6	13	479	53.5618	6.78564	1.07522	1.12804		1.10163	1.2725	1.18911		1.2308	1.11726	0.120214	0.400812
TCONS_00024925	TCONS_00024925	9.84	3	5	10	386	43.6347	6.32861	1.03734	1.00663	0.970897	1.00496	0.939384	0.894828	0.98695	0.940387	0.93575	0.120396	0.400845
TCONS_00010503	TCONS_00010503	3.01	2	2	4	731	81.0631	5.8335	0.928589	1.00533	0.968573	0.967499	1.08556	0.979877	1.07413	1.04652	1.08168	0.120447	0.400845
TCONS_00029819	TCONS_00029819	55.4	22	22	148	491	54.283	6.07471	0.766593	0.849099	0.931987	0.849226	0.721765	0.795938	0.700237	0.739313	0.870573	0.120469	0.400845
TCONS_00046087	TCONS_00046087	9.8	2	2	3	204	22.4767	7.85498	1.06841	1.10617		1.08729	1.03992	1.0352		1.03756	0.954264	0.120522	0.400845
TCONS_00042142	TCONS_00042142	27.63	8	8	41	228	25.5875	9.71533	1.15288	1.11419	1.11853	1.12853	1.01525	1.06988	1.11527	1.0668	0.945297	0.120705	0.401208
TCONS_00008836	TCONS_00008836	8.96	7	7	10	915	102	8.92432	1.11802	1.14372	0.961649	1.07446	0.81438	0.964814	0.983543	0.920912	0.857091	0.120793	0.401249
TCONS_00016475	TCONS_00016475	10.83	5	5	6	739	78.4866	7.45947	0.950959	1.0279		0.989428	1.08371	1.13214		1.10792	1.11976	0.121013	0.401437
TCONS_00034027	TCONS_00034027	9.1	6	6	10	692	77.9378	7.79639	0.9851	0.929377	1.10659	1.00702	1.15504	1.18327	1.06059	1.13296	1.12507	0.121032	0.401437
TCONS_00029646	TCONS_00029646	6.3	3	3	5	524	56.5665	5.04639	0.912234	0.774454	1.0528	0.913162	1.16983	1.79085	1.12748	1.36272	1.49231	0.121086	0.401437
TCONS_00004135	TCONS_00004135	53.54	14	14	52	325	34.5811	6.04932	0.854368	0.900676	0.884946	0.879996	0.94339	0.922336	0.892475	0.9194	1.04478	0.121159	0.401437
TCONS_00048189	TCONS_00048189	19.81	13	13	39	828	91.5751	8.44092	1.00262	1.05429	1.00411	1.02034	0.915017	0.980663	0.992144	0.962608	0.943417	0.121222	0.401437
TCONS_00016061	TCONS_00016061	21.74	1	2	9	92	9.9589	4.88135	0.941769	1.04443	0.975012	0.987069	1.06266	1.08429	1.02205	1.05633	1.07017	0.121406	0.401605
TCONS_00009896	TCONS_00009896	10.65	2	2	3	169	18.5873	8.57275	1.03848	1.10556	0.905872	1.01664	0.81192	0.837543	0.961359	0.870274	0.856032	0.121422	0.401605
TCONS_00002159	TCONS_00002159	45.45	10	10	29	275	29.7269	6.37939	1.0248	0.972927	0.982619	0.993448	1.01815	1.2241	1.10191	1.11472	1.12207	0.121579	0.401877
TCONS_00057908	TCONS_00057908	35.29	2	2	26	85	9.59293	6.53662	0.92787	0.982586	0.903582	0.938013	1.01383	0.959331	1.01631	0.996488	1.06234	0.121776	0.402279
TCONS_00055700	TCONS_00055700	10.79	2	2	3	278	31.4856	6.46826	1.02373	1.04538	0.948668	1.00593	0.869049	0.960639	0.947777	0.925822	0.920368	0.122203	0.403426
TCONS_00002585	TCONS_00002585	32.37	12	12	37	485	54.5181	6.13818	0.936314	0.967668	1.03953	0.981169	1.04865	1.10576	1.02071	1.05837	1.07869	0.122273	0.403426
TCONS_00055819	TCONS_00055819	28.78	8	12	46	542	57.9158	6.41748	1.09596	1.08633	1.08934	1.09054	1.18317	1.08943	1.17912	1.15057	1.05505	0.122452	0.403768
TCONS_00035401	TCONS_00035401	17.62	3	3	8	261	28.8683	6.3667	0.717662	0.920519	0.756211	0.79813	0.860876	0.976223	1.00009	0.945731	1.18493	0.122639	0.404136
TCONS_00046834	TCONS_00046834	24.77	14	14	39	646	73.4922	7.02002	0.994915	1.02995	1.10345	1.04277	0.966438	1.00548	0.927039	0.966318	0.926684	0.122812	0.404242
TCONS_00053513	TCONS_00053513	36.26	11	12	56	353	38.2715	8.23584	1.02087	0.994264	1.04086	1.01867	1.21248	1.03628	1.11559	1.12145	1.1009	0.122929	0.404242
TCONS_00037404	TCONS_00037404	3.2	2	2	3	937	102.454	6.90283		0.976021	1.00731	0.991664		1.05361	1.03036	1.04198	1.05074	0.12297	0.404242
TCONS_00039781	TCONS_00039781	26.55	1	4	9	226	25.1032	6.88818	1.01587		1.06716	1.04151	0.943339		0.978772	0.961056	0.922748	0.123004	0.404242
TCONS_00033435	TCONS_00033435	6	3	3	3	567	62.2645	8.30908		1.03707	0.971691	1.00438		0.925827	0.887925	0.906876	0.902922	0.123056	0.404242
TCONS_00006952	TCONS_00006952	18.01	3	8	18	472	54.145	5.31299	0.848455	0.879918	0.921384	0.883252	0.986405	0.978769	0.89525	0.953475	1.0795	0.123122	0.404242
TCONS_00016409	TCONS_00016409	7.61	3	3	6	460	51.1468	5.13525	1.09249	1.18334	1.01862	1.09815	0.864483	0.78846	1.0726	0.908514	0.827314	0.123313	0.404622
TCONS_00000539	TCONS_00000539	28.44	6	6	17	225	24.9398	6.41748	1.19546	1.14803	1.03997	1.12782	0.890761	0.865532	1.10635	0.954214	0.84607	0.123483	0.4049
TCONS_00048546	TCONS_00048546	3.02	1	1	3	298	32.0924	9.01221	1.02778	1.16715		1.09746	0.795318	0.91939		0.857354	0.781215	0.123606	0.4049
TCONS_00013253	TCONS_00013253	67.18	6	13	75	195	22.1479	9.46631	1.01098	0.974463	1.05209	1.01251	1.04043	1.07097	1.06918	1.06019	1.04709	0.123623	0.4049
TCONS_00056328	TCONS_00056328	9.76	6	6	13	738	82.8228	6.80029	0.81149	0.839986	0.995071	0.882182	1.11664	1.16369	0.917632	1.06599	1.20835	0.123819	0.405084
TCONS_00036732	TCONS_00036732	9.73	6	7	10	1048	114.956	4.99561	1.13974	1.24242	1.01516	1.13244	1.06071	0.929438	0.959714	0.983288	0.868293	0.123937	0.405084
TCONS_00016763	TCONS_00016763	22.55	10	10	22	501	55.4773	5.92236	1.03831	0.95833	0.997396	0.998011	1.05359	1.02623	1.0638	1.04787	1.04996	0.124008	0.405084
TCONS_00047686	TCONS_00047686	52.29	2	11	51	218	24.1102	5.93506	1.32129	1.1738	1.09553	1.19687	0.840543	0.854265	1.16608	0.953629	0.796769	0.124018	0.405084
TCONS_00031871	TCONS_00031871	16.98	5	5	11	265	30.146	6.94678	1.1922	1.19352	1.09646	1.16073	1.11802	1.04597	1.09394	1.08598	0.935602	0.124056	0.405084
TCONS_00053581	TCONS_00053581	26.68	10	12	27	491	53.5902	5.38916	0.992	1.02623	1.00175	1.00666	0.973111	0.946886	0.997045	0.972347	0.965912	0.12465	0.406124
TCONS_00055304	TCONS_00055304	17.79	9	9	21	534	59.6539	6.53662	0.978339	1.06653	0.936215	0.993694	0.888762	0.841746	0.955845	0.895451	0.901134	0.124682	0.406124
TCONS_00036233	TCONS_00036233	25.4	10	11	34	559	59.2079	4.89404	1.01336	1.04225	0.947014	1.00087	1.07234	1.03116	1.11383	1.07245	1.07151	0.124689	0.406124
TCONS_00038096	TCONS_00038096	5.83	3	3	9	737	78.4279	5.5542	0.87702	0.962062	0.976586	0.938556	1.13127	0.972406	1.03545	1.04638	1.11488	0.124754	0.406124
TCONS_00002635	TCONS_00002635	29.24	16	16	51	537	60.4874	5.03369	1.02025	1.01247	0.983178	1.0053	1.1212	1.01543	1.0684	1.06835	1.06272	0.124827	0.406124
TCONS_00041068	TCONS_00041068	25.76	4	5	16	295	31.9669	6.20166	0.971845	0.917262	0.918237	0.935782	0.950013	0.997967	1.00255	0.983511	1.051	0.124884	0.406124
TCONS_00010253	TCONS_00010253	17.84	1	4	9	241	26.9472	6.32861		0.960091	0.985739	0.972915		1.0748	1.02174	1.04827	1.07745	0.124903	0.406124
TCONS_00026120	TCONS_00026120	17.86	4	4	5	336	37.7764	6.75635	1.16551	1.04997	1.17958	1.13169	1.10058	0.964871	0.989729	1.01839	0.89989	0.125013	0.406234
TCONS_00047059	TCONS_00047059	16.88	4	4	13	314	34.4313	6.53662	1.11443	1.07879	1.15779	1.117	0.982741	1.0988	1.03381	1.03845	0.929676	0.125234	0.406709
TCONS_00013150	TCONS_00013150	49.86	12	12	36	365	40.4534	4.76709	0.983336	0.939273	0.974835	0.965815	0.983514	1.04238	0.999893	1.0086	1.04429	0.12539	0.40673
TCONS_00007052	TCONS_00007052	6.2	3	3	5	548	62.1977	5.56689	1.10038	1.07427	0.946071	1.04024	0.838709	0.862076	1.00745	0.902746	0.867824	0.125399	0.40673
TCONS_00000739	TCONS_00000739	13.39	4	4	6	254	27.8192	7.10791	1.10237	1.08406	1.03634	1.07426	1.01821	0.977496	1.05468	1.0168	0.94651	0.125468	0.40673
TCONS_00037196	TCONS_00037196	10.13	3	3	8	306	35.3598	8.17725	1.05912	1.15969	0.972657	1.06382	0.900341	0.839028	1.01685	0.918738	0.863622	0.12555	0.406752
TCONS_00028286	TCONS_00028286	10.06	9	9	26	1004	115.658	4.95752	1.00084	0.988927	0.98956	0.99311	0.993812	1.02848	1.03813	1.02014	1.02722	0.125746	0.406944
TCONS_00014388	TCONS_00014388	3.52	3	4	9	1137	128.105	7.15186	1.01504	1.03012	1.00863	1.01793	1.01906	1.09683	1.07904	1.06498	1.04622	0.125763	0.406944
TCONS_00007466	TCONS_00007466	40.7	3	3	7	86	8.87449	10.9312	0.864416	0.946905	0.859585	0.890302	0.752938	0.876621	0.745905	0.791821	0.889385	0.125875	0.406944
TCONS_00016406	TCONS_00016406	26.58	14	14	82	617	67.4967	7.29834	1.00451	0.974403	0.968001	0.982305	0.986094	1.05592	1.04911	1.03038	1.04894	0.125912	0.406944
TCONS_00002753	TCONS_00002753	21.01	3	3	6	119	13.7903	10.1841	1.02894	1.09273	1.07223	1.06463	1.14293	1.07587	1.16963	1.12948	1.06091	0.126132	0.407167
TCONS_00038504	TCONS_00038504	18.1	1	1	3	116	12.3394	9.64209	0.916794	1.20497	1.02911	1.05029	0.94105	0.739727	0.876085	0.852288	0.811478	0.126166	0.407167
TCONS_00022475	TCONS_00022475	6.37	4	4	13	612	66.2896	5.16064	0.702058	0.82837	0.80419	0.778206	0.853612	0.905934	0.832209	0.863919	1.11014	0.126208	0.407167
TCONS_00032164	TCONS_00032164	36.18	9	9	61	293	33.2923	6.97607	0.760047	0.834361	0.904441	0.83295	1.09319	1.07013	0.847746	1.00369	1.20498	0.126451	0.407355
TCONS_00032828	TCONS_00032828	59.09	45	45	693	748	80.6349	6.75635	1.01522	1.01642	1.12163	1.05109	0.947534	1.01974	0.913339	0.960205	0.913534	0.126455	0.407355
TCONS_00035725	TCONS_00035725	11.11	2	2	2	153	18.2294	8.66064	1.0787		1.00341	1.04105	0.953252		0.918792	0.936022	0.899109	0.126554	0.407355
TCONS_00047546	TCONS_00047546	41.48	10	11	33	352	38.4228	5.74463	1.05846	1.10197	1.05573	1.07205	1.03139	0.982284	1.05343	1.02237	0.953651	0.12658	0.407355
TCONS_00022726	TCONS_00022726	1.79	1	1	3	952	104.93	6.31592	1.00084	0.965197	1.05519	1.00707	0.950497	0.96216	0.956316	0.956325	0.949606	0.126714	0.407355
TCONS_00041371	TCONS_00041371	14.89	3	3	5	188	21.7216	9.86182	1.03002	1.04725	0.965562	1.01428	1.03887	1.10167	1.08108	1.07387	1.05876	0.126721	0.407355
TCONS_00038059	TCONS_00038059	23.57	21	21	45	929	103.994	8.04541	1.00939	1.01388	1.04887	1.02405	0.988757	0.992661	0.897441	0.95962	0.937087	0.126976	0.407853
TCONS_00036806	TCONS_00036806	21.62	19	19	58	1013	113.755	6.29053	0.832738	0.858109	0.954646	0.881831	0.942216	0.987238	0.945771	0.958408	1.08684	0.127028	0.407853
TCONS_00008632	TCONS_00008632	2.33	1	2	8	772	86.6327	6.06201	1.14365	1.0561		1.09988	0.980327	0.877073		0.9287	0.844368	0.127195	0.408041
TCONS_00035374	TCONS_00035374	5.39	2	2	3	371	42.206	8.57275	1.16689		1.15035	1.15862	1.09133		1.00588	1.04861	0.905048	0.127278	0.408041
TCONS_00023836	TCONS_00023836	39.29	3	3	4	112	12.3095	9.34912	1.17938	1.21333		1.19636	1.05335	0.871247		0.962297	0.804356	0.12735	0.408041
TCONS_00010037	TCONS_00010037	4.72	1	2	3	508	56.4373	8.39697		1.04522	0.960664	1.00294		0.737475	0.870439	0.803957	0.801599	0.127473	0.408041
TCONS_00006852	TCONS_00006852	11.32	5	5	12	486	56.2901	4.93213	1.10852	1.07353	1.12194	1.10133	1.093	1.01744	1.04035	1.05026	0.953632	0.12751	0.408041
TCONS_00022386	TCONS_00022386	6.26	3	3	9	767	85.782	9.30518	1.07151	0.968293	1.07218	1.03733	0.9842	0.97219	0.947463	0.967951	0.93312	0.127572	0.408041
TCONS_00046327	TCONS_00046327	12.5	2	2	3	224	25.3107	8.77783	1.09167	1.15597	0.918358	1.05533	0.962335	0.910674	0.789148	0.887386	0.84086	0.127617	0.408041
TCONS_00009840	TCONS_00009840	14.52	4	5	18	372	40.5064	8.99756	0.822706	0.893632	0.931278	0.882538	1.03301	1.14323	0.905936	1.02739	1.16413	0.127801	0.408386
TCONS_00032128	TCONS_00032128	29.76	6	6	21	168	18.6617	9.74463	0.933957	0.958657	1.07499	0.989202	1.07137	1.18119	1.05389	1.10215	1.11418	0.127985	0.408666
TCONS_00051366	TCONS_00051366	24.13	11	20	47	1090	123.605	6.21436	0.94188	0.963346	1.00335	0.969524	1.06745	1.078	0.975995	1.04048	1.07319	0.128041	0.408666
TCONS_00033121	TCONS_00033121	1.94	1	1	2	516	59.3545	8.36768		0.95886	0.886209	0.922534		1.1006	1.01912	1.05986	1.14886	0.128278	0.409182
TCONS_00019383	TCONS_00019383	59.17	7	14	62	218	24.0563	7.23975	0.950374	0.938402	0.972948	0.953908	0.995882	1.00664	0.959514	0.987345	1.03505	0.128463	0.409529
TCONS_00025068	TCONS_00025068	7.73	1	3	6	440	48.7415	6.7417		1.15945	1.13888	1.14917		1.0512	1.10423	1.07771	0.937822	0.128555	0.409579
TCONS_00048964	TCONS_00048964	23.93	8	8	22	397	43.528	4.89404	1.02782	1.03918	1.01769	1.02823	1.01624	0.981945	0.918291	0.972159	0.945468	0.128769	0.409994
TCONS_00056441	TCONS_00056441	10	2	2	2	460	50.1575	6.62451	1.01314		0.882383	0.94776	1.10611		1.11912	1.11262	1.17394	0.128838	0.409994
TCONS_00057112	TCONS_00057112	17.27	8	9	12	689	77.2135	5.12256	1.00563	1.10347		1.05455	0.941898	0.907711		0.924804	0.876969	0.129298	0.411134
TCONS_00044534	TCONS_00044534	29.84	9	9	23	305	32.5222	9.39307	0.952902	0.937614	1.03621	0.975574	1.08233	1.04341	1.0116	1.04578	1.07196	0.12935	0.411134
TCONS_00001102	TCONS_00001102	50.34	9	9	91	298	32.2516	6.31592	1.05995	1.01358	1.02568	1.03307	1.01135	1.00763	0.967876	0.995617	0.963746	0.129425	0.411134
TCONS_00010674	TCONS_00010674	3.36	1	1	3	268	29.3469	5.18604	1.04268	0.919876	0.970098	0.977551	1.0739	1.01354	1.1537	1.08038	1.10519	0.129703	0.411751
TCONS_00046658	TCONS_00046658	13.06	5	5	11	467	51.4529	9.01221	1.0972	1.10479	0.991365	1.06445	0.899596	0.96538	1.02944	0.964805	0.906386	0.129964	0.411751
TCONS_00021164	TCONS_00021164	63.58	9	9	37	162	17.6841	6.32861	0.895007	0.924301	1.01482	0.944711	1.0368	1.05629	0.982389	1.02516	1.08516	0.129969	0.411751
TCONS_00011295	TCONS_00011295	31.75	2	10	28	315	34.2661	5.31299	0.847937	0.774138	0.819978	0.814018	0.910578	1.00543	0.834128	0.916711	1.12616	0.130047	0.411751
TCONS_00019820	TCONS_00019820	66.28	19	20	84	261	29.1627	9.53955	0.937468	0.929509	0.979333	0.94877	1.01885	0.975973	0.973318	0.98938	1.0428	0.130135	0.411751
TCONS_00002328	TCONS_00002328	18.75	2	2	4	128	13.8221	9.20264	1.25769	1.32767	0.72788	1.10441	0.780109	0.354744	0.811258	0.648704	0.587376	0.130263	0.411751
TCONS_00010715	TCONS_00010715	10.34	2	2	7	232	25.2485	6.0874	1.05853	1.0184	1.06363	1.04685	1.20654	1.249	1.04623	1.16725	1.11501	0.130275	0.411751
TCONS_00039574	TCONS_00039574	25.45	7	7	13	385	42.2518	6.66846	0.985378	0.953187	1.02317	0.987245	1.06374	1.03139	1.01116	1.03543	1.04881	0.130298	0.411751
TCONS_00038451	TCONS_00038451	10.99	5	5	8	446	48.7269	5.14795	1.02731	1.07159	1.01542	1.03811	0.939306	0.859138	1.02544	0.941294	0.90674	0.130309	0.411751
TCONS_00033915	TCONS_00033915	17.36	1	2	5	121	12.8309	6.80029		0.796376	0.994368	0.895372		1.18741	1.12235	1.15488	1.28983	0.130425	0.411878
TCONS_00034654	TCONS_00034654	1.91	1	1	3	941	106.054	5.69385	0.998188	1.00852	0.957977	0.988228	0.873423	0.806906	0.981604	0.887311	0.897881	0.130647	0.412335
TCONS_00013515	TCONS_00013515	14.51	6	6	13	517	57.9797	9.0708	1.29123	1.22154	1.05071	1.18783	0.985859	0.85557	1.12347	0.988299	0.832022	0.131001	0.413209
TCONS_00003623	TCONS_00003623	18.82	5	5	9	255	27.0414	8.36768	0.951727	1.02374	0.89701	0.957493	0.996064	1.10166	1.04566	1.04779	1.09431	0.131393	0.414116
TCONS_00030180	TCONS_00030180	7.75	1	1	8	142	15.6787	9.86182	1.16395	1.06962	1.0148	1.08279	0.983441	1.00132	1.01193	0.998897	0.922521	0.131442	0.414116
TCONS_00027332	TCONS_00027332	23.91	6	6	11	322	35.3199	8.45557	0.957034	0.981909	0.944581	0.961175	0.927561	0.91686	0.952652	0.932358	0.970019	0.132021	0.415695
TCONS_00026760	TCONS_00026760	6.51	2	2	7	307	34.0343	5.56689	1.11258	1.24071	0.912787	1.08869	0.883034	0.783382	0.975075	0.880497	0.808766	0.132144	0.415839
TCONS_00041977	TCONS_00041977	15.28	3	3	9	301	33.9655	4.80518	1.09335	1.14588	0.960595	1.06661	0.946017	0.82056	0.999903	0.92216	0.864573	0.132269	0.415991
TCONS_00047228	TCONS_00047228	37.7	6	11	39	382	42.6724	6.68311	1.03319	1.01345	0.98285	1.00983	1.01732	1.07016	1.09013	1.0592	1.04889	0.132552	0.416489
TCONS_00001688	TCONS_00001688	5.56	1	1	3	126	13.9063	9.29053	0.959637	1.03711		0.998372	0.865599	0.910452		0.888026	0.889474	0.132583	0.416489
TCONS_00029141	TCONS_00029141	27.93	14	14	53	641	69.7253	6.17627	0.807417	0.787152	0.882581	0.825717	0.708511	0.793173	0.760274	0.753986	0.913129	0.132687	0.416503
TCONS_00020897	TCONS_00020897	6.09	2	2	2	427	47.6305	8.14795		1.02309	1.12809	1.07559		0.914407	0.95745	0.935928	0.870154	0.132923	0.416503
TCONS_00052456	TCONS_00052456	17.66	4	8	22	470	52.1928	7.28369	1.29783	0.962763	1.06908	1.10989	0.800061	0.94422	0.958376	0.900886	0.81169	0.132941	0.416503
TCONS_00024606	TCONS_00024606	17.01	9	9	14	723	81.6842	6.66846	1.03926	1.12496	0.983878	1.04937	1.00785	0.901827	0.949143	0.952939	0.90811	0.132942	0.416503
TCONS_00033549	TCONS_00033549	9.89	3	3	6	354	39.1929	5.65576		0.928988	0.9451	0.937044		1.0322	0.978904	1.00555	1.07311	0.132974	0.416503
TCONS_00037109	TCONS_00037109	12.74	7	8	11	887	96.6309	6.53662	1.004	0.981735	1.09667	1.02747	0.964364	0.955816	0.963324	0.961168	0.935471	0.133527	0.417992
TCONS_00027130	TCONS_00027130	18.58	2	2	16	113	12.2954	5.16064	0.710077	0.780459	0.895937	0.795491	0.868498	0.910633	0.928625	0.902585	1.13463	0.133621	0.418041
TCONS_00045852	TCONS_00045852	25.15	12	12	40	517	58.9076	9.17334	0.930586	0.952687	1.015	0.96609	0.830201	0.954572	0.85817	0.880981	0.911904	0.13387	0.418578
TCONS_00013937	TCONS_00013937	14.39	3	3	8	264	29.5798	5.49072	1.33592	1.0718	1.02636	1.14469	0.933698	0.797638	1.03559	0.922308	0.805725	0.134028	0.418829
TCONS_00043075	TCONS_00043075	12.41	3	3	6	274	29.9467	9.5542	1.05519	0.99226	1.08137	1.04294	1.0382	0.82664	0.874744	0.913193	0.875595	0.134357	0.419613
TCONS_00037356	TCONS_00037356	42.42	14	14	35	330	36.9889	9.15869	1.01643	1.0208	1.11247	1.0499	1.00033	0.996029	0.969156	0.988504	0.94152	0.134489	0.419782
TCONS_00029623	TCONS_00029623	28.78	8	8	22	344	37.605	5.65576	1.04043	1.04968	0.972524	1.02088	0.932143	0.980725	0.983964	0.96561	0.945862	0.134672	0.420109
TCONS_00018414	TCONS_00018414	8.58	1	2	3	268	30.0611	8.57275	0.940346	1.07554		1.00794	0.84606	0.839631		0.842845	0.836202	0.134854	0.420189
TCONS_00057159	TCONS_00057159	29.95	13	13	41	424	46.3123	6.44287	0.947233	0.920095	0.979527	0.948952	0.991568	1.00102	0.966564	0.986384	1.03945	0.134854	0.420189
TCONS_00022684	TCONS_00022684	5.9	3	3	5	458	51.6301	5.69385	1.00785	0.998646	0.925062	0.977184	0.831792	0.91624	0.943984	0.897339	0.91829	0.134937	0.420204
TCONS_00051796	TCONS_00051796	4.18	2	2	4	359	39.3395	6.11279	1.14907	1.14773		1.1484	1.0388	0.886319		0.96256	0.838174	0.135045	0.420295
TCONS_00022693	TCONS_00022693	21.12	6	13	52	587	65.5291	5.10986	1.03286	0.997623	0.994752	1.00841	1.17038	1.00765	1.12928	1.10244	1.09324	0.135335	0.420664
TCONS_00024224	TCONS_00024224	59.94	51	51	549	1041	112.904	7.29834	1.06815	1.02976	1.21366	1.10386	1.01741	1.01377	0.908651	0.979942	0.887745	0.135433	0.420664
TCONS_00048312	TCONS_00048312	7.45	3	3	5	510	57.8715	8.19189	1.44542		1.1762	1.31081	0.958515		1.00038	0.97945	0.747208	0.135498	0.420664
TCONS_00042961	TCONS_00042961	14.51	3	3	5	193	21.9039	5.60498	0.969442	0.989981	1.01173	0.990385	1.23025	1.01111	1.09387	1.11174	1.12254	0.135505	0.420664
TCONS_00023980	TCONS_00023980	21.14	15	15	40	932	97.5147	5.31299	1.02796	1.02447	0.981804	1.01141	0.938055	0.994399	0.976981	0.969811	0.95887	0.135621	0.420664
TCONS_00022331	TCONS_00022331	14.25	5	5	10	428	46.8289	8.71924	0.981985	1.16818	1.14068	1.09695	0.951155	1.03407	0.94198	0.975734	0.8895	0.135633	0.420664
TCONS_00021402	TCONS_00021402	48.91	17	18	136	411	43.4168	8.60205	0.942328	0.922903	1.01884	0.961358	1.04914	1.0555	0.98548	1.03004	1.07144	0.135734	0.420736
TCONS_00019470	TCONS_00019470	3.35	1	1	2	448	49.3811	9.75928		0.999044	1.04994	1.02449		0.9484	0.866466	0.907433	0.885738	0.135965	0.421209
TCONS_00052378	TCONS_00052378	10.93	4	4	11	430	48.5202	9.0708	1.01271	1.02232	0.98647	1.00717	1.00226	0.939764	0.960985	0.967668	0.960782	0.136536	0.422734
TCONS_00007094	TCONS_00007094	29.54	10	10	49	325	37.1812	6.0874	0.684023	0.740275	0.733195	0.719164	0.646829	0.709913	0.649089	0.66861	0.929704	0.136614	0.422734
TCONS_00057294	TCONS_00057294	17.33	5	5	13	352	39.6961	6.46826	1.01124	0.99047	0.962686	0.98813	1.00602	1.02169	1.01973	1.01581	1.02801	0.1368	0.422787
TCONS_00003710	TCONS_00003710	21.59	11	11	37	491	53.8057	6.34131	1.01639	1.03904	1.02551	1.02698	1.00917	1.02141	1.00183	1.0108	0.984245	0.136859	0.422787
TCONS_00044616	TCONS_00044616	6.25	2	2	4	448	50.7317	8.1333	1.08299	1.03207		1.05753	0.983309	0.904065		0.943687	0.892349	0.136867	0.422787
TCONS_00018106	TCONS_00018106	26.3	7	7	20	308	33.8537	6.31592	0.875025	0.940175	0.947629	0.920943	0.967654	1.03006	0.950821	0.982845	1.06722	0.137072	0.423177
TCONS_00038702	TCONS_00038702	6.05	2	2	3	446	49.9979	8.32373	1.2117	1.03362	1.1577	1.13434	0.911018	1.02899	1.06868	1.0029	0.884123	0.137182	0.423274
TCONS_00037143	TCONS_00037143	24.46	5	7	19	327	35.3486	7.12256	0.872489	0.934003	0.835627	0.880706	1.0443	0.990701	0.896128	0.977044	1.10939	0.137328	0.423367
TCONS_00024841	TCONS_00024841	30.1	20	20	51	691	78.2551	6.68311	0.996134	0.958237	1.06965	1.00801	0.910921	0.982798	0.892408	0.928709	0.921331	0.13737	0.423367
TCONS_00036089	TCONS_00036089	11.92	5	5	7	428	47.744	5.75732	0.931742	0.969398	0.875546	0.925562	1.15001	1.05815	0.939525	1.04923	1.13361	0.137557	0.423596
TCONS_00040424	TCONS_00040424	25.27	10	10	22	463	52.6773	9.14404	0.855566	0.950813	0.97349	0.926623	0.82723	0.890193	0.717022	0.811482	0.875741	0.137703	0.423596
TCONS_00022788	TCONS_00022788	23.21	7	7	20	349	40.5587	6.90283	0.845167	0.866614	1.00844	0.90674	1.19114	1.08787	0.938286	1.07243	1.18273	0.137805	0.423596
TCONS_00015636	TCONS_00015636	10.53	2	2	4	247	28.4904	11.3706	0.944666	0.999552		0.972109	1.0325	1.05155		1.04203	1.07192	0.137824	0.423596
TCONS_00003895	TCONS_00003895	25.68	5	5	20	222	24.1007	5.2876	1.09418	1.13731	1.10897	1.11349	1.05047	1.01406	1.10824	1.05759	0.9498	0.137838	0.423596
TCONS_00057250	TCONS_00057250	10.83	3	3	4	314	35.8635	8.38232	0.916135	0.984996	0.954811	0.951981	1.29495	0.966777	1.13133	1.13102	1.18807	0.138087	0.424118
TCONS_00033150	TCONS_00033150	4.2	2	3	6	761	84.482	7.76709	1.11839	1.0839	1.06719	1.08982	1.18171	1.19196	1.09153	1.15507	1.05986	0.138178	0.424155
TCONS_00052930	TCONS_00052930	27.37	3	3	9	95	9.83305	9.81787	1.17275	0.986483	1.16473	1.10799	0.987361	1.02882	0.945277	0.987153	0.890943	0.138394	0.424361
TCONS_00039772	TCONS_00039772	30.77	1	1	10	39	4.2471	6.44287	0.867878	0.719671	0.84748	0.811677	0.978362	0.921466	0.857198	0.919009	1.13224	0.13842	0.424361
TCONS_00035870	TCONS_00035870	35.65	9	9	19	317	35.1445	6.91748	0.998955	0.942571	1.07542	1.00565	1.08183	1.21123	1.06071	1.11792	1.11164	0.138481	0.424361
TCONS_00040412	TCONS_00040412	40.65	14	20	75	588	65.8153	5.10986	0.973003	1.005	0.999651	0.992552	0.89918	0.956544	0.97917	0.944965	0.952056	0.13866	0.424666
TCONS_00025514	TCONS_00025514	28.71	3	3	7	101	11.3639	9.18799	0.81868	0.856608	0.954257	0.876515	1.83577	1.06862	1.11581	1.34007	1.52886	0.139076	0.425423
TCONS_00054049	TCONS_00054049	54.35	5	5	8	138	15.1419	6.80029	0.867073	0.899008	0.867518	0.877866	1.02427	0.931612	0.896447	0.950776	1.08305	0.139124	0.425423
TCONS_00038050	TCONS_00038050	7.69	1	1	2	208	24.0435	9.65674		1.0694	1.06774	1.06857		0.923603	1.00906	0.966331	0.904324	0.139164	0.425423
TCONS_00029745	TCONS_00029745	27.47	6	6	20	233	27.2195	5.21143	0.955021	1.02449	1.00945	0.996318	1.02177	1.04	1.09251	1.05143	1.05532	0.139224	0.425423
TCONS_00036526	TCONS_00036526	26.17	9	10	35	470	53.0826	7.38623	1.07833	0.966169	1.03128	1.02526	1.01206	0.870285	0.781881	0.888075	0.866195	0.139412	0.425756
TCONS_00026147	TCONS_00026147	31.99	12	12	31	397	45.1706	5.5542	0.989341	0.961115	0.992854	0.981103	0.913352	0.962545	0.961814	0.945904	0.964122	0.139555	0.425952
TCONS_00012502	TCONS_00012502	47.57	14	14	53	391	42.9565	7.81104	1.14442	1.08409	1.04884	1.09245	0.970339	0.969897	1.08124	1.00716	0.921929	0.139764	0.426347
TCONS_00033738	TCONS_00033738	28.49	8	8	11	358	39.7728	8.30908	1.14931	1.11828	0.880957	1.04951	0.735986	0.91201	0.925428	0.857808	0.817338	0.140326	0.427821
TCONS_00016610	TCONS_00016610	38.64	13	13	37	515	56.8405	8.25049	0.911294	0.928497	0.993875	0.944555	0.993211	1.06078	0.977235	1.01041	1.06972	0.140462	0.42799
TCONS_00043029	TCONS_00043029	17.23	4	4	13	296	31.2363	5.03369	1.0083	0.987798	0.982563	0.992885	0.976811	0.983975	0.965686	0.975491	0.982481	0.140571	0.428079
TCONS_00036831	TCONS_00036831	8.78	11	11	18	1219	141.405	8.03076	0.916808	1.07807	0.95744	0.984105	0.82358	0.871475	0.936164	0.877073	0.891239	0.140705	0.428247
TCONS_00018674	TCONS_00018674	11.76	1	1	2	68	7.67802	9.24658	1.40175	1.08637		1.24406	0.847489	0.886258		0.866874	0.696812	0.140879	0.428354
TCONS_00049834	TCONS_00049834	25.51	9	9	21	486	53.6605	6.48096	1.06473	1.07332	1.13245	1.09017	1.04415	1.06666	0.996037	1.03562	0.949962	0.140968	0.428354
TCONS_00027431	TCONS_00027431	61.4	20	20	148	342	37.3591	6.53662	1.01679	1.00475	1.10307	1.04154	0.988066	0.989286	0.866983	0.948112	0.9103	0.141106	0.428354
TCONS_00029855	TCONS_00029855	5.1	2	2	2	490	54.7204	7.97217		1.10738	1.12273	1.11506		1.06451	0.993637	1.02907	0.922889	0.141122	0.428354
TCONS_00007244	TCONS_00007244	22.35	1	2	3	85	9.9049	6.62451	0.960971	1.04484		1.0029	1.16673	1.09728		1.13201	1.12873	0.141139	0.428354
TCONS_00047190	TCONS_00047190	3.44	2	2	4	610	68.8732	8.33838	1.10721	1.00463	1.09676	1.06953	1.02677	1.01077	0.968999	1.00218	0.937025	0.141697	0.42964
TCONS_00025833	TCONS_00025833	57.11	25	25	273	492	56.9765	7.26904	0.960725	0.939081	1.12892	1.00957	0.87382	0.948566	0.816348	0.879578	0.871236	0.141782	0.42964
TCONS_00024982	TCONS_00024982	42.56	7	7	42	242	26.9583	7.6499	0.870083	0.874718	0.971157	0.905319	1.00288	1.01034	0.930686	0.981302	1.08393	0.141802	0.42964
TCONS_00031736	TCONS_00031736	13.48	1	1	2	89	9.94789	8.17725	0.988584	0.964284		0.976434	0.849161	0.922148		0.885654	0.90703	0.142206	0.430621
TCONS_00008578	TCONS_00008578	16.92	7	7	11	532	58.7688	9.05615	1.20453	1.03317	1.0317	1.0898	0.856398	0.922209	1.04955	0.942719	0.86504	0.142286	0.430622
TCONS_00048855	TCONS_00048855	4.72	1	1	2	233	27.0339	6.53662	0.930635		0.859209	0.894922	1.07887		1.3331	1.20598	1.34758	0.142622	0.431166
TCONS_00007007	TCONS_00007007	46.88	17	17	229	401	44.0032	7.75244	1.01264	0.983424	1.13581	1.04396	0.981093	0.955373	0.814791	0.917086	0.878468	0.142626	0.431166
TCONS_00002517	TCONS_00002517	52.65	14	14	80	245	27.347	6.31592	0.962932	0.982249	0.944993	0.963391	0.969583	0.999578	1.01856	0.995909	1.03375	0.142784	0.431399
TCONS_00023190	TCONS_00023190	3.11	1	1	2	322	35.1556	5.33838	0.861003	0.922627		0.891815	0.958408	0.97606		0.967234	1.08457	0.142886	0.431467
TCONS_00029071	TCONS_00029071	35.59	7	7	37	236	25.3149	6.20166	0.899441	0.884344	0.960494	0.91476	1.06615	1.04678	0.916868	1.00993	1.10404	0.143092	0.431741
TCONS_00031667	TCONS_00031667	5.01	9	9	15	2295	258.017	7.69385	1.00351	1.03423	0.986044	1.00793	0.898534	0.899496	1.00992	0.935985	0.928623	0.143138	0.431741
TCONS_00008192	TCONS_00008192	35	10	10	29	240	25.1149	11.019	1.11855	1.19235	0.983648	1.09818	0.834442	0.912184	1.0586	0.935077	0.851478	0.14326	0.431868
TCONS_00009245	TCONS_00009245	13.26	2	2	3	279	31.3968	5.40186	0.965113		1.09062	1.02787	0.881425		0.879748	0.880587	0.856714	0.1435	0.432348
TCONS_00025573	TCONS_00025573	5.75	5	5	9	1026	115.169	5.61768	0.980612	1.0328	1.01468	1.00937	1.00813	0.916769	0.881761	0.935553	0.926873	0.143627	0.432488
TCONS_00047842	TCONS_00047842	21.67	5	5	17	263	29.5206	4.65283	0.897657	0.910519	0.846197	0.884791	0.980026	0.949768	0.895919	0.941904	1.06455	0.143853	0.432745
TCONS_00049824	TCONS_00049824	38.6	14	14	45	399	43.7969	9.23193	0.931693	0.927886	1.01672	0.958766	1.076	1.08305	0.970504	1.04318	1.08805	0.143873	0.432745
TCONS_00048427	TCONS_00048427	2.81	2	2	4	569	61.9336	9.33447	0.835977	0.749614	0.882361	0.822651	0.96791	0.921931	0.854919	0.91492	1.11216	0.143984	0.432838
TCONS_00017740	TCONS_00017740	5.69	2	2	4	369	42.4887	8.95361	0.962918	0.94012	0.910815	0.937951	0.927634	1.1416	1.13705	1.06876	1.13946	0.144119	0.433001
TCONS_00010469	TCONS_00010469	6.57	2	2	5	396	45.3316	5.59229	1.00761	1.06201	1.01216	1.02726	1.02897	0.906026	0.883157	0.939384	0.914457	0.144327	0.433194
TCONS_00029679	TCONS_00029679	49.13	10	20	60	344	37.9106	7.00537	0.786886	0.852791	0.861541	0.83374	0.833411	0.992184	0.983664	0.93642	1.12316	0.144344	0.433194
TCONS_00047110	TCONS_00047110	7.1	4	4	6	535	58.7747	8.90967	1.01156	1.11391	1.03208	1.05252	0.980241	0.982312	1.01471	0.992419	0.9429	0.14448	0.43336
TCONS_00016650	TCONS_00016650	3.86	1	1	2	311	33.3559	9.87646		1.01945	1.04886	1.03416		1.08284	1.06536	1.0741	1.03862	0.144633	0.433502
TCONS_00013768	TCONS_00013768	5.88	1	1	3	153	17.0454	4.84326	0.91079	1.06082	0.896061	0.955889	0.847946	0.790605	0.897839	0.845464	0.884479	0.144885	0.433502
TCONS_00028487	TCONS_00028487	7.18	3	3	3	432	48.3087	5.8335	0.900894	0.923142	1.06438	0.962804	1.12949	1.20199	0.991634	1.10771	1.1505	0.144964	0.433502
TCONS_00022796	TCONS_00022796	11.68	6	6	17	548	62.2028	6.69775	1.02083	1.00463	0.977687	1.00105	1.01787	1.02239	1.0482	1.02949	1.02841	0.14498	0.433502
TCONS_00023094	TCONS_00023094	11.87	4	4	5	396	43.522	5.52881	1.01584	1.0658		1.04082	0.865412	0.962262		0.913837	0.877995	0.145095	0.433502
TCONS_00008624	TCONS_00008624	12.2	2	13	89	910	102.97	6.49365	0.668127	0.716178	0.394571	0.592959	0.460516	0.393794	0.358074	0.404128	0.681545	0.145233	0.433502
TCONS_00037515	TCONS_00037515	31.84	9	11	34	380	41.1947	5.98584	0.834343	0.864942	0.897934	0.865739	0.949909	1.00079	0.872182	0.94096	1.08689	0.145282	0.433502
TCONS_00038310	TCONS_00038310	66.67	9	11	103	174	18.2902	8.17725	0.983996	0.956287	1.0698	1.00336	1.08983	1.15168	1.03191	1.09114	1.08748	0.145291	0.433502
TCONS_00031034	TCONS_00031034	7	9	9	19	1357	150.174	6.37939	1.11621	1.06647	0.964119	1.04893	0.977711	0.921356	0.982832	0.960633	0.91582	0.145344	0.433502
TCONS_00009179	TCONS_00009179	90.86	12	13	137	175	19.2907	5.98584	0.998496	0.953209	1.08919	1.01363	0.946616	0.959135	0.854413	0.920055	0.907682	0.145432	0.433502
TCONS_00047993	TCONS_00047993	6.17	1	1	2	227	25.2196	7.66455	1.02957	1.27155		1.15056	0.874904	0.862452		0.868678	0.755007	0.145471	0.433502
TCONS_00000439	TCONS_00000439	12.5	4	4	13	456	49.6192	9.08545	0.876512	1.01445	1.00601	0.965659	0.909491	0.876494	0.738535	0.841507	0.871433	0.145495	0.433502
TCONS_00038101	TCONS_00038101	3.14	1	1	2	318	35.1437	8.55811		1.00617	0.960393	0.98328		0.890354	0.932165	0.911259	0.926754	0.145797	0.434145
TCONS_00004654	TCONS_00004654	16.76	3	3	5	173	19.1725	7.50342	1.11472	1.07408		1.0944	1.03289	0.957999		0.995447	0.90958	0.145873	0.434145
TCONS_00032411	TCONS_00032411	5.08	3	4	8	708	79.1693	5.70654	1.02411	1.08094		1.05253	0.963232	0.99293		0.978081	0.92927	0.145953	0.434145
TCONS_00016621	TCONS_00016621	2.69	1	2	3	930	105.675	6.39209		1.024	0.903687	0.963841		1.09339	1.12015	1.10677	1.14829	0.1462	0.434641
TCONS_00017576	TCONS_00017576	10.06	2	2	9	179	20.0895	5.16064	0.769504	0.868548	0.976738	0.871596	1.00757	1.32027	0.968713	1.09885	1.26073	0.146468	0.435186
TCONS_00036779	TCONS_00036779	4.56	2	2	4	329	37.6737	5.03369	1.47867	1.51374	0.854934	1.28245	0.703599	0.594649	1.11397	0.804074	0.626984	0.146592	0.435186
TCONS_00052587	TCONS_00052587	9.76	2	2	12	328	36.8967	9.77393	1.00438	1.0082	0.980979	0.997853	1.00071	1.05771	1.10698	1.05513	1.0574	0.146627	0.435186
TCONS_00033769	TCONS_00033769	32.18	10	14	45	435	48.4785	6.12549	1.06094	1.13614	1.04564	1.08091	1.10093	1.15778	1.18968	1.14947	1.06343	0.146773	0.43538
TCONS_00004938	TCONS_00004938	3.56	2	3	6	814	91.6849	8.44092	1.16738	1.01451	0.982019	1.05464	1.26559	1.17428	1.11303	1.1843	1.12295	0.147464	0.437188
TCONS_00020535	TCONS_00020535	3.03	4	4	4	1454	162.369	8.68994	1.20739	1.09666	0.941662	1.08191	0.724697	0.966759	0.959444	0.883633	0.816737	0.147814	0.437948
TCONS_00044529	TCONS_00044529	46.24	30	30	90	757	84.8158	5.17334	1.09322	1.0755	0.997854	1.05553	0.9473	0.976146	1.03428	0.985909	0.934044	0.147883	0.437948
TCONS_00034740	TCONS_00034740	23.76	3	3	19	101	11.9187	11.8394	1.10126	1.01435	1.01766	1.04442	1.16172	1.08375	1.09067	1.11204	1.06474	0.148198	0.438582
TCONS_00029417	TCONS_00029417	49.04	9	9	47	208	22.4973	5.43994	0.899868	0.874042	1.02184	0.931916	1.01513	1.11223	0.986707	1.03802	1.11386	0.148276	0.438582
TCONS_00020536	TCONS_00020536	40.37	17	17	84	322	34.5999	7.89893	0.992576	0.963807	1.10863	1.02167	0.909731	0.986446	0.833212	0.909796	0.890498	0.148342	0.438582
TCONS_00014279	TCONS_00014279	22.99	7	7	22	348	38.483	5.33838	0.736741	0.749918	0.803672	0.763443	0.890436	0.898851	0.762212	0.8505	1.11403	0.148489	0.438714
TCONS_00042163	TCONS_00042163	15.13	5	6	15	390	43.0232	5.89697	1.46175	1.57244	0.977731	1.33731	0.978601	0.753689	1.13524	0.955842	0.714752	0.148597	0.438714
TCONS_00014067	TCONS_00014067	25.94	3	3	5	239	26.3393	7.89893	0.943453	0.882727	0.998505	0.941562	0.83671	0.920679	0.756519	0.837969	0.889978	0.148631	0.438714
TCONS_00005467	TCONS_00005467	4.4	1	1	3	159	17.9404	7.98682	0.922629	1.02376	0.948805	0.965064	0.99202	1.03499	1.07721	1.03474	1.0722	0.148761	0.438856
TCONS_00034208	TCONS_00034208	3.22	3	3	4	1055	115.755	6.88818	1.03108	1.09099	1.07284	1.06497	1.0486	0.853328	0.974164	0.958699	0.900212	0.149148	0.439693
TCONS_00032024	TCONS_00032024	41.19	7	8	23	386	41.1708	5.16064	0.962552	1.00369	1.02139	0.995876	1.00431	1.05446	1.08078	1.04652	1.05085	0.149208	0.439693
TCONS_00035541	TCONS_00035541	12.92	11	11	22	921	103.11	5.79541	1.02109	0.966619	0.992455	0.993389	0.974145	0.895655	0.957496	0.942432	0.948704	0.149321	0.439785
TCONS_00044813	TCONS_00044813	21.48	3	3	9	270	29.6446	5.40186	0.947163	1.03839	1.03527	1.00694	1.27888	1.04613	1.10291	1.14264	1.13477	0.149447	0.439867
TCONS_00031697	TCONS_00031697	35.87	3	7	14	184	20.1895	8.54346	1.10725	1.20368	1.06776	1.12623	1.01197	1.05408	1.0752	1.04708	0.929724	0.149512	0.439867
TCONS_00052167	TCONS_00052167	10.59	16	18	37	1908	219.38	7.86963	0.993232	1.04557	0.977019	1.00528	0.932635	0.98917	0.952492	0.958099	0.953071	0.149612	0.439921
TCONS_00044513	TCONS_00044513	41.23	9	11	35	308	34.8545	6.59521	1.01667	1.04511	0.94572	1.0025	0.93004	0.882425	0.978588	0.930351	0.928029	0.149783	0.440018
TCONS_00025787	TCONS_00025787	18.13	11	11	52	684	78.2514	8.41162	1.07442	1.07401	1.03003	1.05949	1.10503	1.07034	1.10113	1.09217	1.03085	0.149809	0.440018
TCONS_00022677	TCONS_00022677	56.04	10	11	38	182	21.0296	9.78857	1.10596	1.02841	1.07871	1.07102	1.01892	1.039	1.03006	1.02933	0.961069	0.14996	0.440222
TCONS_00037147	TCONS_00037147	32.1	2	11	40	433	48.4101	8.1333	0.936212	0.989097	0.979616	0.968308	0.931407	0.951252	0.881037	0.921232	0.951383	0.150196	0.440282
TCONS_00046892	TCONS_00046892	31.28	26	26	87	959	111.065	6.11279	0.977524	0.995191	1.03557	1.00276	0.943758	0.993845	0.901614	0.946406	0.943801	0.150202	0.440282
TCONS_00036682	TCONS_00036682	48.05	15	16	103	256	28.598	9.36377	0.9248	0.988755	0.986903	0.966819	0.935417	0.934687	0.872354	0.914152	0.945525	0.150227	0.440282
TCONS_00032117	TCONS_00032117	75.72	24	25	141	276	29.2523	8.77783	0.971714	0.950896	1.02866	0.983758	1.04885	1.06526	0.999577	1.0379	1.05503	0.150484	0.440798
TCONS_00057993	TCONS_00057993	47.41	5	6	48	116	12.9846	9.51025	1.03424	0.987182	1.02448	1.0153	1.11015	1.03899	1.04205	1.06373	1.0477	0.150656	0.441061
TCONS_00015459	TCONS_00015459	9.71	6	6	20	783	84.5272	8.30908	1.61182	1.35921	0.953459	1.30816	0.796637	0.76363	1.15026	0.903508	0.690668	0.150891	0.441508
TCONS_00013013	TCONS_00013013	25.91	7	7	13	359	39.2742	8.80713	0.987791	1.04018	1.01007	1.01268	0.915275	0.936144	1.01151	0.954309	0.942359	0.151024	0.441656
TCONS_00052963	TCONS_00052963	5.65	3	3	5	566	62.0291	9.21729	1.06346	0.947751	0.999843	1.00368	0.999097	0.839385	0.763374	0.867285	0.864102	0.151597	0.443091
TCONS_00008478	TCONS_00008478	26.23	7	7	30	183	20.0065	9.37842	0.980331	0.993398	1.11745	1.03039	0.937176	0.988799	0.88028	0.935418	0.907827	0.152083	0.44427
TCONS_00049584	TCONS_00049584	6.8	3	3	4	294	33.7321	8.74854	0.905314	0.969459		0.937386	1.0691	1.25934		1.16422	1.24198	0.152322	0.444729
TCONS_00053048	TCONS_00053048	52.75	7	16	96	273	29.8851	10.4038	1.02877	1.14137	1.07242	1.08085	0.971944	1.03038	1.03585	1.01272	0.936969	0.152618	0.445145
TCONS_00043444	TCONS_00043444	46.48	5	18	92	426	47.7055	6.29053	0.970537	1.00139	1.00264	0.991523	1.05625	1.06656	0.990105	1.03764	1.04651	0.15263	0.445145
TCONS_00045714	TCONS_00045714	14.43	6	6	18	485	54.1662	9.30518	1.03024	1.02916	1.04503	1.03481	1.02775	1.17609	1.13636	1.1134	1.07595	0.153043	0.445916
TCONS_00022026	TCONS_00022026	21.04	6	7	24	366	40.0243	5.21143	1.21808	1.17015	0.97242	1.12022	0.890324	0.824275	1.07951	0.931368	0.831417	0.153061	0.445916
TCONS_00033132	TCONS_00033132	34.04	5	5	17	188	20.8725	5.5415	0.963837	0.883953	1.03197	0.959919	1.03616	1.17201	1.01531	1.07449	1.11936	0.153415	0.44664
TCONS_00040293	TCONS_00040293	36.56	4	4	20	186	19.7085	10.814	1.06088	1.18351	1.02482	1.08974	0.929341	0.978164	1.049	0.985501	0.904347	0.153475	0.44664
TCONS_00004567	TCONS_00004567	24.31	11	12	44	473	52.9146	6.20166	0.955214	0.915936	0.905972	0.925708	1.06513	0.943492	0.975917	0.994847	1.07469	0.15376	0.447226
TCONS_00022763	TCONS_00022763	6.17	1	1	2	162	18.4012	5.52881		1.11596	1.07666	1.09631		1.14649	1.13691	1.1417	1.0414	0.153948	0.44753
TCONS_00007570	TCONS_00007570	65.87	39	41	446	586	61.8541	5.24951	1.14873	1.11901	1.01546	1.0944	0.972862	0.949067	1.07144	0.99779	0.911726	0.154363	0.448267
TCONS_00029721	TCONS_00029721	14.65	6	7	15	471	52.872	5.69385	1.17369	0.951198	1.0455	1.0568	1.2055	1.23936	1.11605	1.18697	1.12317	0.154368	0.448267
TCONS_00049917	TCONS_00049917	52.04	5	5	11	98	11.0679	9.45166	0.845765	0.890977	1.05645	0.931064	1.07667	1.14854	0.98591	1.07037	1.14962	0.154462	0.4483
TCONS_00039624	TCONS_00039624	36.85	43	43	153	1373	154.457	6.60986	0.984628	0.963341	1.02436	0.990777	1.07296	1.03565	1.0042	1.0376	1.04726	0.154692	0.448723
TCONS_00002898	TCONS_00002898	35.56	6	6	19	180	19.9456	7.12256	1.06643	1.05698	0.987502	1.03697	1.07858	1.07112	1.0989	1.08287	1.04426	0.155125	0.449738
TCONS_00007689	TCONS_00007689	36.57	8	8	33	216	24.3018	10.1987	1.06011	1.0716	1.09301	1.0749	1.09653	1.14328	1.08805	1.10929	1.03199	0.155746	0.450411
TCONS_00057057	TCONS_00057057	15.82	2	2	7	158	17.74	8.5874	0.882255	0.923835	0.979475	0.928522	0.820327	0.794487	0.920807	0.845207	0.910272	0.155788	0.450411
TCONS_00049684	TCONS_00049684	9.68	3	3	4	310	34.0702	6.23975	0.87887		0.917346	0.898108	1.01594		0.950108	0.983025	1.09455	0.155807	0.450411
TCONS_00038966	TCONS_00038966	26.83	12	12	60	492	55.5805	10.0962	1.10456	0.946252	1.19452	1.08178	1.27137	1.23323	1.15852	1.22104	1.12873	0.155819	0.450411
TCONS_00008748	TCONS_00008748	3.43	1	1	2	408	43.7588	8.6167		1.13153	0.990723	1.06113		0.74367	0.90379	0.82373	0.776279	0.155859	0.450411
TCONS_00009013	TCONS_00009013	11.96	12	12	32	1421	154.152	8.23584	0.995313	1.03198	1.00107	1.00945	0.994458	0.981002	0.989817	0.988426	0.979169	0.15591	0.450411
TCONS_00028493	TCONS_00028493	20.24	4	4	14	252	29.2088	9.43701	1.10522	1.09252	1.0487	1.08215	0.964579	1.07413	1.01949	1.0194	0.942014	0.155944	0.450411
TCONS_00033317	TCONS_00033317	13.4	25	25	51	2411	266.459	5.99854	1.03716	1.02472	0.980978	1.01429	0.915403	0.960708	1.00485	0.960322	0.946794	0.156037	0.450433
TCONS_00012658	TCONS_00012658	14.08	3	3	6	206	22.5277	5.33838	1.1313	1.04405		1.08768	0.903332	0.993277		0.948304	0.871864	0.156119	0.450433
TCONS_00031160	TCONS_00031160	41.22	13	19	81	609	66.9598	8.51416	1.05535	1.06493	1.02276	1.04768	1.04326	0.851933	0.951299	0.948831	0.905649	0.156222	0.450451
TCONS_00024278	TCONS_00024278	17.05	5	5	15	217	23.824	9.49561	0.920575	0.940938	1.01711	0.959542	1.1617	1.02938	0.994737	1.06194	1.10671	0.156293	0.450451
TCONS_00002627	TCONS_00002627	15.97	3	3	82	144	15.1552	9.99365	0.921209	0.949153	1.10024	0.9902	0.854626	0.946946	0.727174	0.842915	0.851258	0.156536	0.450554
TCONS_00050797	TCONS_00050797	42.58	9	9	27	256	27.9457	4.69092	1.00752	0.977137	1.06802	1.01756	0.98344	0.962643	0.852346	0.93281	0.916714	0.156561	0.450554
TCONS_00019522	TCONS_00019522	6.78	3	3	4	354	39.8698	8.85107	1.31491	1.13617	1.11618	1.18909	1.11437	0.869853	1.06993	1.01805	0.856161	0.15658	0.450554
TCONS_00020817	TCONS_00020817	25.81	3	3	6	124	13.9224	6.11279	1.00034		1.02985	1.0151	0.962951		0.887463	0.925207	0.911448	0.15681	0.450635
TCONS_00044902	TCONS_00044902	1.68	1	1	2	477	51.9413	7.6792	0.856763	1.03397		0.945364	1.14206	1.34336		1.24271	1.31453	0.156866	0.450635
TCONS_00010952	TCONS_00010952	22.11	5	5	14	199	22.8021	9.37842	0.917727	0.82393	0.982438	0.908031	1.01299	1.03606	0.950088	0.999713	1.10097	0.156894	0.450635
TCONS_00027620	TCONS_00027620	8.66	5	5	9	797	89.2033	6.25244	0.930709	0.946329	1.04986	0.975634	0.880828	0.942206	0.881913	0.901649	0.924167	0.156943	0.450635
TCONS_00021204	TCONS_00021204	28.98	11	13	43	490	52.4452	6.81494	1.03301	1.04911	0.98367	1.02193	1.11501	1.04903	1.28916	1.15107	1.12637	0.157112	0.450878
TCONS_00022218	TCONS_00022218	9.99	5	5	7	681	80.7451	5.36377	0.972908	1.12062	1.11181	1.06845	0.876454	0.963485	1.02756	0.955833	0.894601	0.157487	0.451478
TCONS_00022111	TCONS_00022111	5.26	2	2	2	342	39.7702	8.1626		1.07203	1.34026	1.20614		0.919983	0.896885	0.908434	0.753173	0.157522	0.451478
TCONS_00021434	TCONS_00021434	36.63	14	14	44	344	38.7088	5.31299	1.06353	1.07786	1.04006	1.06048	1.01532	0.931341	1.0466	0.997756	0.940849	0.157572	0.451478
TCONS_00033106	TCONS_00033106	44.55	8	24	185	606	66.886	5.50342	0.64088	0.561732	0.83567	0.679427	0.865189	1.4657	0.846573	1.05915	1.55889	0.158001	0.452464
TCONS_00002374	TCONS_00002374	6.59	4	4	7	744	84.2716	6.68311	0.939731	0.938467	0.925454	0.934551	0.956208	1.13536	0.995659	1.02908	1.10114	0.1581	0.452508
TCONS_00003159	TCONS_00003159	6.71	4	4	8	581	65.1727	6.52197	1.07847	1.01479	1.00953	1.03426	1.10036	1.04553	1.14064	1.09551	1.05922	0.158325	0.45291
TCONS_00051066	TCONS_00051066	37.91	15	19	63	517	56.1906	8.1333	1.017	1.01541	0.983325	1.00524	0.91268	0.933009	1.00843	0.951374	0.946412	0.158536	0.453273
TCONS_00055729	TCONS_00055729	16.72	11	14	28	957	106.167	7.81104	1.00864	1.01998	1.11977	1.04947	0.991312	1.00477	0.95103	0.982372	0.936067	0.159006	0.454033
TCONS_00033479	TCONS_00033479	21.48	9	9	18	526	59.6276	7.02002	0.934408	0.931294	1.02047	0.962059	1.12046	1.09406	0.964195	1.05957	1.10136	0.159139	0.454033
TCONS_00033948	TCONS_00033948	82.63	27	37	497	518	57.3417	8.67529	1.02964	0.980697	1.17822	1.06285	0.970882	0.985333	0.881858	0.946024	0.890081	0.159158	0.454033
TCONS_00039544	TCONS_00039544	4.83	2	2	4	580	65.6662	4.90674	0.924768	1.01787	0.831791	0.924809	1.04655	0.970116	1.09036	1.03568	1.11988	0.159192	0.454033
TCONS_00044152	TCONS_00044152	28.06	13	14	55	531	59.4017	6.30322	0.836597	0.934415	0.958014	0.909676	0.947434	1.04242	0.979892	0.989916	1.08821	0.159224	0.454033
TCONS_00048849	TCONS_00048849	32.45	12	12	31	493	55.2919	8.1626	1.00078	1.00802	1.03459	1.01446	1.01257	1.10869	1.0784	1.06655	1.05135	0.159415	0.454338
TCONS_00009374	TCONS_00009374	3.71	3	3	11	917	105.822	11.3706	0.992641	1.0979	0.954139	1.01489	0.883384	0.95002	0.957803	0.930402	0.916749	0.159929	0.455561
TCONS_00000976	TCONS_00000976	28.15	18	18	59	739	82.1118	5.31299	1.01528	0.936025	1.0892	1.0135	0.95017	0.943117	0.90992	0.934402	0.921955	0.160182	0.456038
TCONS_00057315	TCONS_00057315	39.17	11	11	32	314	33.9077	6.55127	1.06011	0.992552	1.09054	1.04773	1.11048	1.16649	1.07202	1.11633	1.06547	0.160556	0.456292
TCONS_00006090	TCONS_00006090	17.47	6	6	10	395	44.4357	9.01221	1.11029	0.982396	1.00638	1.03302	1.06221	1.128	1.15989	1.1167	1.081	0.160609	0.456292
TCONS_00006644	TCONS_00006644	13.54	3	3	8	192	21.8697	6.91748	1.19101	1.16541	0.884167	1.08019	0.836219	0.786763	1.00589	0.87629	0.811233	0.160666	0.456292
TCONS_00010876	TCONS_00010876	10.19	3	3	12	432	47.0953	7.78174	1.0478	1.09287	0.970664	1.03711	1.15454	1.08972	1.42046	1.22157	1.17786	0.160699	0.456292
TCONS_00041053	TCONS_00041053	4.18	1	1	3	479	55.1256	7.75244	1.07831	0.810855	1.02623	0.971799	1.02797	1.21531	1.19246	1.14525	1.17848	0.160777	0.456292
TCONS_00056729	TCONS_00056729	20.74	5	5	8	270	30.2748	8.45557	1.04475	1.0445	0.965489	1.01825	0.995945	0.958105	0.94093	0.964993	0.947702	0.16078	0.456292
TCONS_00000614	TCONS_00000614	12.05	3	3	9	365	40.1438	7.81104	1.2934	1.24113	0.908115	1.14755	0.734907	0.760751	1.09012	0.861925	0.751102	0.160887	0.456355
TCONS_00029235	TCONS_00029235	26.95	8	8	18	501	54.6315	5.35107	0.900715	0.935395	1.02119	0.952434	1.02895	1.0734	0.983046	1.02847	1.07983	0.161255	0.45696
TCONS_00049258	TCONS_00049258	11.64	3	3	36	292	32.4605	5.45264	1.02573	1.02159	0.956034	1.00112	1.04054	1.03623	1.04328	1.04002	1.03886	0.16127	0.45696
TCONS_00043283	TCONS_00043283	10.8	2	2	6	287	31.3351	9.14404	0.978365	1.05606	0.91483	0.983085	0.918976	0.888184	0.924112	0.910424	0.926088	0.161361	0.456978
TCONS_00006683	TCONS_00006683	17.29	3	3	18	214	23.5335	6.52197	0.556991	0.630405	0.695167	0.627521	0.666875	1.01917	0.771418	0.819156	1.30538	0.16175	0.457837
TCONS_00052813	TCONS_00052813	6.96	1	3	48	474	51.1538	6.04932	1.0849	1.12829	1.27935	1.16418	1.06348	1.02969	1.0853	1.05949	0.910077	0.161868	0.457931
TCONS_00041475	TCONS_00041475	7.33	2	2	3	300	33.2215	5.03369	0.978559	1.05673	1.02007	1.01845	1.16777	1.04728	1.06515	1.0934	1.07359	0.162274	0.458837
TCONS_00023922	TCONS_00023922	5.97	5	5	12	1122	123.245	6.85889	0.929497	0.804546	1.04243	0.925491	1.08712	1.02156	1.0349	1.04786	1.13222	0.162404	0.458964
TCONS_00047729	TCONS_00047729	4.78	2	2	2	314	35.8988	8.08936	0.957822		1.02676	0.992293	1.07999		1.05994	1.06997	1.07828	0.162945	0.460051
TCONS_00013569	TCONS_00013569	3.87	2	2	3	568	64.7257	5.41455	1.30474	1.03319	1.2498	1.19591	0.997596	1.13877	0.870146	1.00217	0.837999	0.163112	0.460051
TCONS_00036321	TCONS_00036321	2.81	1	1	2	392	41.208	9.70068	1.16455		1.064	1.11428	1.00914		1.00136	1.00525	0.902153	0.163118	0.460051
TCONS_00019500	TCONS_00019500	12.86	2	2	3	140	15.8385	8.07471	0.930795	0.8636		0.897197	0.988603	1.11469		1.05165	1.17214	0.163131	0.460051
TCONS_00058009	TCONS_00058009	39.36	4	4	60	188	20.8088	6.17627	0.811182	0.909735	1.03711	0.919342	0.774486	0.857921	0.753391	0.795266	0.865039	0.163377	0.460503
TCONS_00045083	TCONS_00045083	34.58	6	6	12	240	26.0992	7.95752	0.623783	0.625812	0.84641	0.698668	0.938719	1.38423	0.775765	1.03291	1.47839	0.163813	0.461113
TCONS_00032633	TCONS_00032633	9.22	5	5	6	510	54.6296	5.17334	1.05648	1.15559	1.02575	1.07928	1.0456	0.982932	0.982375	1.00364	0.929915	0.163964	0.461113
TCONS_00007247	TCONS_00007247	55.54	10	41	333	650	71.1363	5.2876	1.02781	0.968798	0.954707	0.983772	0.991045	1.07732	1.16891	1.07909	1.09689	0.164077	0.461113
TCONS_00047152	TCONS_00047152	6.4	4	4	5	609	67.8068	4.79248	0.995885	0.974231	1.28137	1.08383	1.00328	0.762836	0.867832	0.877982	0.810075	0.164089	0.461113
TCONS_00052400	TCONS_00052400	62	12	12	38	200	22.3755	5.14795	1.02398	0.997779	1.01506	1.01227	1.0823	1.02283	1.0332	1.04611	1.03343	0.164097	0.461113
TCONS_00047481	TCONS_00047481	12.4	3	3	5	258	27.2604	8.76318	0.945206	1.08391	1.00897	1.0127	0.939763	0.942698	0.950404	0.944288	0.93245	0.164108	0.461113
TCONS_00031203	TCONS_00031203	6.33	2	2	9	158	16.3844	6.50732	1.08719	0.93951	1.12279	1.04983	0.756678	0.949054	0.983653	0.896462	0.853911	0.164229	0.461213
TCONS_00035971	TCONS_00035971	22.49	7	7	15	338	37.6027	8.08936	1.12486	1.19685	0.909651	1.07712	0.893806	0.855055	0.994245	0.914369	0.848902	0.164322	0.461235
TCONS_00051788	TCONS_00051788	7.79	3	3	4	565	63.9595	5.93506	1.08499	1.12037		1.10268	0.922323	1.03305		0.977687	0.886648	0.164482	0.461336
TCONS_00005061	TCONS_00005061	6.13	2	2	3	310	35.4991	4.84326	0.944894		0.961713	0.953303	1.00005		0.973725	0.98689	1.03523	0.16453	0.461336
TCONS_00011842	TCONS_00011842	11.18	1	1	2	152	16.7648	8.48486	0.891009		0.935462	0.913235	0.965272		0.958003	0.961638	1.053	0.164639	0.461352
TCONS_00050373	TCONS_00050373	15.18	3	3	6	257	28.2128	7.78174	1.0311	0.985898	0.816518	0.944506	1.02156	1.10861	1.05995	1.06338	1.12586	0.164707	0.461352
TCONS_00033135	TCONS_00033135	17.44	4	4	14	258	28.5794	5.43994	0.916677	0.926898	1.01871	0.954094	0.844886	0.943154	0.767981	0.852007	0.893001	0.165084	0.461973
TCONS_00046151	TCONS_00046151	10.92	3	3	9	284	30.925	7.98682	0.96871	1.0803	0.934352	0.994453	0.857106	0.961239	0.892097	0.903481	0.90852	0.165101	0.461973
TCONS_00025198	TCONS_00025198	51.59	24	24	147	345	38.0407	5.60498	1.33063	1.08239	1.1697	1.19424	1.22835	1.46414	1.40682	1.36644	1.14419	0.165422	0.462583
TCONS_00001648	TCONS_00001648	19.08	5	6	15	393	42.4442	5.17334	1.0797	1.07303	0.991624	1.04812	1.00751	1.00341	0.985596	0.998836	0.95298	0.165607	0.462583
TCONS_00044512	TCONS_00044512	6.01	3	3	5	499	55.9468	9.15869	1.37072	1.29843	0.979128	1.21609	0.911661	0.866126	1.13125	0.96968	0.797374	0.165619	0.462583
TCONS_00016961	TCONS_00016961	19.34	3	3	6	212	24.2255	8.93896	0.949638	0.97283	1.04328	0.988581	1.02146	1.1634	1.04558	1.07682	1.08925	0.165663	0.462583
TCONS_00011474	TCONS_00011474	65.33	15	15	65	225	25.2159	6.58057	1.01465	0.978891	1.06076	1.0181	0.983366	0.986593	0.912828	0.960929	0.943844	0.165766	0.46263
TCONS_00020495	TCONS_00020495	67.61	2	20	80	247	26.9162	7.82568	0.999058	1.07511	1.01442	1.02953	0.993896	0.902943	0.996348	0.964396	0.936733	0.166099	0.463296
TCONS_00041021	TCONS_00041021	5.4	2	2	3	426	48.0742	8.90967	0.902659	0.942953		0.922806	1.11246	0.996108		1.05428	1.14247	0.166241	0.463296
TCONS_00020499	TCONS_00020499	23.49	10	11	32	562	61.3361	6.34131	1.03004	1.02273	1.01263	1.0218	1.01956	0.96511	0.996724	0.993798	0.972593	0.166347	0.463296
TCONS_00052722	TCONS_00052722	5.41	10	10	17	1959	215.12	5.89697	0.980947	0.938057	1.05773	0.992246	0.891665	0.900824	0.968493	0.920327	0.927519	0.166428	0.463296
TCONS_00007819	TCONS_00007819	56.37	25	25	157	424	48.4273	4.60205	1.09186	1.08624	1.00388	1.06066	1.08009	1.12828	1.19118	1.13318	1.06838	0.166435	0.463296
TCONS_00006533	TCONS_00006533	20.76	6	6	18	342	38.6879	6.90283	0.885839	0.869319	0.976018	0.910392	1.01452	1.1248	0.926953	1.02209	1.12269	0.166568	0.463425
TCONS_00024581	TCONS_00024581	61.93	55	58	322	817	93.5214	4.98291	0.969754	1.03026	0.970797	0.990272	1.00433	1.036	1.0698	1.03671	1.04689	0.166766	0.463738
TCONS_00017312	TCONS_00017312	16.19	7	8	34	488	54.4553	6.18896	1.17712	0.997095	0.90251	1.02558	1.60655	1.11919	1.21063	1.31213	1.2794	0.166902	0.463744
TCONS_00008289	TCONS_00008289	11.46	3	3	4	288	31.9634	6.78564	0.910933	0.977443	0.946291	0.944889	1.20338	1.06847	0.948213	1.07335	1.13596	0.166941	0.463744
TCONS_00015060	TCONS_00015060	3.67	6	6	9	1989	219.238	8.01611	1.20323	1.05646	1.01346	1.09105	1.02219	0.997699	0.933474	0.984455	0.902298	0.16718	0.463914
TCONS_00046476	TCONS_00046476	60.9	15	15	73	266	28.9354	9.94971	1.14085	1.09052	1.14463	1.12533	1.04966	1.12079	1.06544	1.07863	0.9585	0.167507	0.463914
TCONS_00035512	TCONS_00035512	2.77	4	4	5	1874	213.833	5.12256	1.06665	1.02325		1.04495	0.882935	0.980358		0.931646	0.891571	0.167538	0.463914
TCONS_00000386	TCONS_00000386	7.68	4	4	7	625	69.2908	6.43018	1.0144	1.00823	1.09236	1.03833	0.974709	1.01934	0.908692	0.96758	0.931861	0.167543	0.463914
TCONS_00042587	TCONS_00042587	11.69	8	8	14	693	83.1868	7.1665	1.03529	1.1402	0.981953	1.05248	0.977644	0.946617	0.989673	0.971311	0.922878	0.1676	0.463914
TCONS_00005129	TCONS_00005129	8.58	1	3	15	338	37.4008	6.27783	0.838959	0.94255	1.21208	0.997863	1.26554	1.39413	1.06995	1.24321	1.24587	0.167649	0.463914
TCONS_00050563	TCONS_00050563	35.86	6	6	8	237	25.9539	5.47803	1.30082	1.11273	1.04213	1.1519	1.01507	0.862308	1.07453	0.983967	0.854216	0.16765	0.463914
TCONS_00047393	TCONS_00047393	1.58	1	1	3	506	58.0588	5.37646	1.29405	1.22378	1.06014	1.19266	1.02818	1.10174	1.08123	1.07038	0.897475	0.167777	0.463914
TCONS_00000592	TCONS_00000592	26.32	2	3	15	133	15.6226	10.6821	1.05389	1.00363	0.940961	0.999495	1.03738	1.05063	1.11405	1.06735	1.06789	0.167779	0.463914
TCONS_00051373	TCONS_00051373	21.74	2	3	10	184	20.2161	5.63037	0.943347	0.859064	1.05983	0.954081	1.15594	1.22752	0.967728	1.11706	1.17083	0.167875	0.463939
TCONS_00013626	TCONS_00013626	29.8	6	6	16	255	28.6971	4.97021	0.982089	1.04006	1.07186	1.03134	1.05309	1.29922	1.13113	1.16114	1.12586	0.168085	0.463939
TCONS_00044600	TCONS_00044600	21.14	3	4	14	175	19.9307	5.41455	0.898509	0.96284	0.949193	0.936847	0.959594	1.1424	1.00341	1.03514	1.10491	0.1681	0.463939
TCONS_00039938	TCONS_00039938	18.18	4	4	6	242	25.9283	5.30029	1.10852	1.14818	0.867587	1.04143	0.794004	0.855276	0.965681	0.871654	0.836978	0.168207	0.463939
TCONS_00003110	TCONS_00003110	8.62	2	2	6	290	32.7127	6.44287	1.10724	0.990384	1.02144	1.03969	0.903954	1.02971	0.919007	0.95089	0.914591	0.168219	0.463939
TCONS_00017384	TCONS_00017384	47.15	7	14	74	333	36.4494	7.47412	0.871706	0.962757	0.986521	0.940328	0.979083	0.99883	1.04473	1.00755	1.07148	0.168411	0.464003
TCONS_00053541	TCONS_00053541	21.2	4	4	9	250	28.448	9.37842	1.03417	1.08007	1.02368	1.04598	1.04447	0.976736	0.943632	0.988281	0.94484	0.168415	0.464003
TCONS_00036997	TCONS_00036997	9.73	4	4	8	555	61.6104	6.7124	1.17339	1.09084	0.901929	1.05538	0.796082	0.891595	0.987464	0.891713	0.844918	0.168534	0.464093
TCONS_00021709	TCONS_00021709	47.89	10	10	52	190	20.4992	6.40479	1.07723	1.05607	0.968902	1.03407	1.09643	1.06712	1.12649	1.09668	1.06055	0.168684	0.464271
TCONS_00033735	TCONS_00033735	26.76	18	18	48	669	73.6828	8.104	0.942175	0.986031	1.0639	0.99737	0.836735	0.985645	0.885787	0.902722	0.905103	0.168912	0.464658
TCONS_00046492	TCONS_00046492	9.58	3	3	7	240	27.4667	8.74854	0.905466	0.891923	1.18326	0.993551	0.837045	0.700259	0.888673	0.808659	0.813908	0.169086	0.46477
TCONS_00016946	TCONS_00016946	10	4	4	5	390	42.7325	8.23584	1.1584	1.07215	1.03676	1.0891	1.04031	1.02454	1.01783	1.02756	0.943492	0.169146	0.46477
TCONS_00010784	TCONS_00010784	6.22	4	4	7	675	77.1006	9.43701	1.03153	1.13025	0.900009	1.0206	0.909493	0.858157	0.938961	0.902204	0.883996	0.169538	0.46477
TCONS_00023939	TCONS_00023939	5.29	1	1	3	170	18.823	7.34229	1.02525	1.03201	0.969365	1.00888	1.00866	0.9183	0.856418	0.927793	0.91963	0.169587	0.46477
TCONS_00027500	TCONS_00027500	40.2	8	10	30	306	33.3443	6.45557	0.961208	1.05476	1.05	1.02199	1.03928	1.12798	1.09999	1.08908	1.06565	0.169919	0.46477
TCONS_00041881	TCONS_00041881	16.27	4	5	13	375	40.1699	4.60205	1.03944	1.06058		1.05001	1.02689	0.998298		1.01259	0.964365	0.16994	0.46477
TCONS_00027512	TCONS_00027512	26.52	24	24	58	1071	119.916	6.07471	1.04805	0.98466	1.058	1.03024	1.00565	0.992375	0.951315	0.983115	0.95426	0.170002	0.46477
TCONS_00041170	TCONS_00041170	33.8	2	2	22	71	8.12926	9.5835	0.851106	0.940836	1.03323	0.941725	1.0992	1.06445	0.979615	1.04776	1.11259	0.170018	0.46477
TCONS_00054837	TCONS_00054837	35.12	11	11	28	373	41.7515	8.36768	0.913904	0.898763	0.918366	0.910344	0.988311	1.03692	0.903487	0.976239	1.07238	0.170064	0.46477
TCONS_00002910	TCONS_00002910	22.34	5	5	15	273	30.6023	9.1001	1.03484	1.05084	0.904314	0.996664	0.953957	0.755772	0.902517	0.870749	0.873663	0.170065	0.46477
TCONS_00026217	TCONS_00026217	33.62	7	9	26	229	25.164	8.08936	0.797963	0.816949	0.949203	0.854705	0.892774	1.06602	0.953876	0.970889	1.13593	0.170097	0.46477
TCONS_00046634	TCONS_00046634	69.51	10	10	76	82	9.21697	9.30518	0.926353	0.954677	0.958908	0.946646	1.04842	1.0119	0.942909	1.00108	1.0575	0.170106	0.46477
TCONS_00026215	TCONS_00026215	56.67	14	18	53	390	42.4951	5.99854	0.879778	0.969251	1.07164	0.973556	1.15832	1.09211	1.01605	1.08883	1.1184	0.170146	0.46477
TCONS_00025563	TCONS_00025563	22.08	4	4	9	154	17.3401	5.69385	1.08006	1.06578	1.00914	1.05166	1.17716	1.04413	1.20978	1.14369	1.08751	0.17018	0.46477
TCONS_00016701	TCONS_00016701	7.26	3	3	3	661	74.347	8.29443	1.0015		1.15798	1.07974	0.897698		0.927073	0.912385	0.845004	0.170278	0.46477
TCONS_00035194	TCONS_00035194	5.49	1	1	2	182	20.6613	5.56689		1.32289	1.08953	1.20621		0.702911	0.967699	0.835305	0.692504	0.170335	0.46477
TCONS_00014982	TCONS_00014982	18.45	2	5	16	401	43.7917	5.97314	1.0638	1.07748	0.954065	1.03178	0.755422	0.644733	1.05359	0.817915	0.792721	0.170564	0.464794
TCONS_00037838	TCONS_00037838	36.7	7	16	45	406	43.9264	8.49951	0.974857	0.929469	1.0469	0.983742	1.02893	1.05315	1.04386	1.04198	1.0592	0.170586	0.464794
TCONS_00014933	TCONS_00014933	4.91	1	1	4	346	38.1609	6.0874	1.10477	1.31414	0.909145	1.10935	0.729339	0.709728	1.06608	0.835048	0.752734	0.170673	0.464794
TCONS_00009229	TCONS_00009229	4.24	1	1	2	330	37.5096	4.98291	0.946819		0.915352	0.931085	0.991528		1.09238	1.04195	1.11907	0.17069	0.464794
TCONS_00032999	TCONS_00032999	75.9	33	33	1496	498	53.514	5.40186	0.937031	0.933561	1.02223	0.964273	0.92335	0.926195	0.835764	0.895103	0.928267	0.170829	0.464931
TCONS_00007801	TCONS_00007801	3.74	2	2	2	588	65.2096	9.0415		0.977804	1.02512	1.00146		0.826083	0.932539	0.879311	0.878029	0.170913	0.464931
TCONS_00046468	TCONS_00046468	6.55	4	4	5	702	77.2529	8.08936	0.979404	1.05536	1.09662	1.0438	0.851282	0.911884	1.04077	0.934645	0.895429	0.171339	0.465856
TCONS_00002841	TCONS_00002841	3.3	1	2	3	455	50.325	5.40186	0.624487	0.78494		0.704713	0.88953	0.860879		0.875205	1.24193	0.171535	0.465905
TCONS_00020770	TCONS_00020770	18.95	4	4	7	190	21.3644	8.66064	0.885857	0.845146	0.97809	0.903031	1.1186	1.00468	0.926397	1.01656	1.12572	0.171644	0.465905
TCONS_00010274	TCONS_00010274	2.22	2	2	3	944	108.279	6.43018		0.971968	0.868168	0.920068		0.818472	0.802065	0.810269	0.880661	0.171831	0.465905
TCONS_00006810	TCONS_00006810	39.56	3	6	15	225	24.842	9.23193	0.927676	0.924196	1.07692	0.976264	0.931973	0.866263	0.850393	0.882876	0.904341	0.17186	0.465905
TCONS_00002798	TCONS_00002798	45.19	4	4	7	104	11.7271	7.44482	0.938315	1.12308	1.04523	1.03554	1.09643	1.1293	1.16614	1.13062	1.09182	0.17189	0.465905
TCONS_00042691	TCONS_00042691	7.43	1	1	5	148	15.6368	4.95752	0.808442	0.837587	1.07081	0.905612	1.27226	2.19378	1.04734	1.50446	1.66126	0.171939	0.465905
TCONS_00046756	TCONS_00046756	4.44	2	2	11	743	84.6334	6.82959	0.978884	1.01569	1.1594	1.05132	1.03703	0.837945	0.864095	0.913022	0.86845	0.172078	0.465905
TCONS_00049745	TCONS_00049745	6.19	2	2	3	404	45.2179	8.25049		1.01143	1.04896	1.03019		0.992723	0.95188	0.972302	0.943806	0.172118	0.465905
TCONS_00019389	TCONS_00019389	47.76	31	32	304	693	74.0265	6.11279	0.991896	0.979048	1.06682	1.01259	0.965825	0.98527	0.914586	0.955227	0.943351	0.17217	0.465905
TCONS_00012851	TCONS_00012851	8.47	2	2	4	354	38.1547	8.67529	0.948353	0.865852	1.00985	0.941352	1.06119	1.08692	0.959695	1.03593	1.10047	0.172365	0.465905
TCONS_00045679	TCONS_00045679	24.36	2	9	69	390	42.7286	6.29053		1.14899	1.00777	1.07838		1.21662	1.3604	1.28851	1.19485	0.172376	0.465905
TCONS_00036515	TCONS_00036515	8.41	2	3	6	571	65.2929	6.3667	1.28768	1.08267	1.18229	1.18421	0.929792	1.07329	1.13083	1.04464	0.882138	0.17242	0.465905
TCONS_00038159	TCONS_00038159	37.68	33	33	82	998	109.952	5.69385	1.02509	1.00165	1.12407	1.05027	1.02011	0.974665	0.891475	0.962085	0.916035	0.172484	0.465905
TCONS_00046819	TCONS_00046819	26.47	3	3	9	170	18.2344	8.60205	0.966281	0.858335	1.08861	0.971077	1.13935	1.12793	1.02382	1.09704	1.12971	0.172778	0.466465
TCONS_00021810	TCONS_00021810	5.44	2	2	4	588	65.6876	7.44482	1.01822	1.18335	1.04558	1.08239	0.929954	0.828562	1.06464	0.941052	0.869424	0.173112	0.467132
TCONS_00031837	TCONS_00031837	36.36	2	2	6	44	4.87854	8.66064	1.11623	0.992447	1.09655	1.06841	1.06803	0.870509	0.912722	0.950419	0.889564	0.173218	0.467185
TCONS_00028578	TCONS_00028578	4.2	2	2	4	572	64.1043	6.62451	1.12801	1.033	1.04978	1.07026	1.05769	0.897015	0.983741	0.979482	0.915178	0.173494	0.467461
TCONS_00052268	TCONS_00052268	40.76	15	15	118	476	50.998	6.72705	1.10328	1.06665	1.02591	1.06528	1.01537	0.958368	1.04965	1.0078	0.946039	0.173494	0.467461
TCONS_00028172	TCONS_00028172	12.92	2	2	4	209	22.8717	9.37842	0.995116		0.977853	0.986484	0.96148		0.921858	0.941669	0.954571	0.173815	0.46809
TCONS_00005182	TCONS_00005182	17.58	21	21	42	1394	150.666	6.23975	1.02637	1.00389	0.99554	1.0086	0.901907	0.938163	1.01479	0.951618	0.943503	0.174167	0.468475
TCONS_00046622	TCONS_00046622	3.64	1	1	3	220	25.3429	9.0708	0.97994	1.03451	0.971229	0.995225	1.00172	0.871062	0.886408	0.919729	0.924143	0.174187	0.468475
[truncated: 3,379 more rows]

## Sheet: T48WAG vs C 48WAG
Accession	Description	Coverage	Unique Peptides	Peptides	PSMs	AAs	MW [kDa]	calc. pI	C14-1/REF	C14-2/REF	C14-3/REF	average C14	T14-1/REF	T14-2/REF	T14-3/REF	average T14	T14/C14	t test p value	FDR
TCONS_00018219	TCONS_00018219	63.83	18	26	127	412	46.1315	7.12256	0.711377	0.717781	0.721594	0.716917	1.19946	1.24148	1.20097	1.21397	1.69332	3.84222e-06	0.0185523
TCONS_00013543	TCONS_00013543	13.17	4	4	16	319	35.0662	8.73389	0.893307	0.9279	0.92588	0.915695	1.37585	1.33229	1.33419	1.34744	1.4715	1.8327e-05	0.0246361
TCONS_00003964	TCONS_00003964	28.85	11	11	44	468	51.8853	6.72705	0.964257	0.946483	0.948329	0.953023	1.35885	1.41103	1.35279	1.37422	1.44196	2.62373e-05	0.0255727
TCONS_00024102	TCONS_00024102	8.51	2	2	4	423	46.7725	5.74463	0.967142	0.955668	0.949974	0.957594	1.2942	1.25171	1.23475	1.26022	1.31603	7.98296e-05	0.0329647
TCONS_00009819	TCONS_00009819	1.75	1	1	2	684	75.4778	7.04932		0.805444	0.827681	0.816563		1.92602	1.92759	1.9268	2.35965	0.00010077	0.0329647
TCONS_00047759	TCONS_00047759	55.23	12	19	103	411	44.48	6.91748	0.853675	0.831182	0.786729	0.823862	1.28602	1.29411	1.22474	1.26829	1.53945	0.000112148	0.0329647
TCONS_00035362	TCONS_00035362	1.49	1	1	2	538	59.1678	9.30518	0.772884		0.77748	0.775182	1.04068		1.03696	1.03882	1.3401	0.000125744	0.0329647
TCONS_00015295	TCONS_00015295	32.38	7	7	22	315	34.7773	6.12549	0.970761	0.931652	0.967909	0.956774	1.19317	1.23586	1.23254	1.22052	1.27567	0.000143979	0.0334968
TCONS_00031166	TCONS_00031166	8.33	1	4	30	516	57.1323	8.1626	0.719475	0.830648	0.711537	0.753886	1.39547	1.38111	1.47291	1.4165	1.87893	0.000157847	0.0334968
TCONS_00008006	TCONS_00008006	25.51	4	4	12	196	21.797	7.29834	0.927381	0.86786	0.910687	0.901976	1.22237	1.17997	1.18666	1.19633	1.32634	0.000182948	0.0337593
TCONS_00033991	TCONS_00033991	72.15	28	29	182	316	35.976	7.63525	0.831193	0.872631	0.850556	0.85146	1.26437	1.36007	1.26196	1.29546	1.52146	0.000209128	0.03514
TCONS_00014492	TCONS_00014492	61.65	11	17	90	399	42.4373	8.47021	0.679749	0.739979	0.674381	0.698036	1.20786	1.20418	1.10731	1.17312	1.6806	0.000262278	0.0366193
TCONS_00053786	TCONS_00053786	30.82	34	34	68	1395	156.925	4.77979	0.881369	0.91934	0.894555	0.898421	1.25816	1.36496	1.28853	1.30388	1.4513	0.000272462	0.0366193
TCONS_00007292	TCONS_00007292	27.18	2	8	50	195	21.3231	5.99854	0.767337	0.728193	0.705853	0.733794	1.07638	1.00975	1.05047	1.04553	1.42483	0.000295985	0.0366193
TCONS_00048709	TCONS_00048709	10.13	1	1	3	79	9.28364	9.24658	0.779172	0.755946	0.796086	0.777068	1.13683	1.21486	1.11639	1.15603	1.48768	0.000297509	0.0366193
TCONS_00036834	TCONS_00036834	14.95	3	3	4	281	31.8496	4.729		0.894061	0.885786	0.889923		1.12046	1.12047	1.12047	1.25906	0.00032191	0.0384647
TCONS_00032059	TCONS_00032059	63.46	6	8	149	156	17.0867	7.06396	0.528995	0.516016	0.395366	0.480126	1.54879	1.63856	1.36262	1.51666	3.15888	0.000349472	0.0385624
TCONS_00056430	TCONS_00056430	39.84	10	10	34	374	41.0473	8.82178	0.88996	0.932713	0.884893	0.902522	1.23446	1.16573	1.17479	1.19166	1.32037	0.000392432	0.0386186
TCONS_00005757	TCONS_00005757	58.12	42	42	193	807	91.9675	5.93506	0.874596	0.901587	0.866119	0.880767	1.11991	1.10424	1.0644	1.09619	1.24458	0.000395693	0.0386186
TCONS_00026218	TCONS_00026218	18.9	1	3	13	164	17.8422	4.97021	0.714037	0.660864	0.554821	0.64324	1.53665	1.71101	1.84026	1.69598	2.63661	0.000454064	0.0388869
TCONS_00050964	TCONS_00050964	10.86	5	5	10	479	53.9553	8.36768	0.838101	0.940529	0.866593	0.881741	1.24935	1.23146	1.29593	1.25891	1.42776	0.000472573	0.0388869
TCONS_00033106	TCONS_00033106	44.55	8	24	185	606	66.886	5.50342	0.660074	0.483927	0.398399	0.514133	1.72952	1.79411	2.07021	1.86461	3.62671	0.000482061	0.0388869
TCONS_00006683	TCONS_00006683	17.29	3	3	18	214	23.5335	6.52197	0.55468	0.879728	0.696359	0.710256	2.10184	1.83526	1.97955	1.97222	2.77677	0.00048686	0.0388869
TCONS_00026217	TCONS_00026217	33.62	7	9	26	229	25.164	8.08936	0.775904	0.763272	0.83905	0.792742	1.52241	1.67123	1.43581	1.54315	1.9466	0.00049529	0.0388869
TCONS_00012721	TCONS_00012721	45.81	8	8	19	179	19.0057	7.81104	0.949207	0.941097	0.844726	0.911677	1.60025	1.48237	1.67538	1.586	1.73965	0.000500071	0.0388869
TCONS_00008101	TCONS_00008101	6.51	4	4	7	661	72.9762	7.03467	0.839569	0.96063	0.889327	0.896509	1.56005	1.40362	1.50997	1.49121	1.66336	0.000509252	0.0388869
TCONS_00018218	TCONS_00018218	38.45	11	16	64	502	57.1082	5.8208	0.840512	0.841045	0.80892	0.830159	1.64449	1.40584	1.56294	1.53776	1.85236	0.000564326	0.0394075
TCONS_00016668	TCONS_00016668	7.9	3	6	9	861	96.3902	7.1665	0.916842	0.859626	0.9004	0.89229	1.16795	1.25426	1.18621	1.20281	1.348	0.000578636	0.0396092
TCONS_00015008	TCONS_00015008	54.25	13	14	33	365	39.7393	5.84619	1.00144	0.926422	0.943535	0.957131	1.20725	1.18878	1.18344	1.19316	1.2466	0.000581946	0.0396092
TCONS_00027446	TCONS_00027446	46.67	20	20	107	360	39.4049	5.77002	0.927997	0.840362	0.819604	0.862654	1.25063	1.33842	1.26653	1.28519	1.48981	0.000591215	0.039737
TCONS_00043258	TCONS_00043258	23.67	9	9	19	507	54.9893	6.13818	0.783018	0.867288	0.797179	0.815829	1.09886	1.15911	1.16389	1.14062	1.39811	0.000627388	0.0411398
TCONS_00048866	TCONS_00048866	12.79	4	5	12	516	59.339	9.5835	0.827195	0.858353	0.887231	0.857593	1.07895	1.06788	1.03811	1.06165	1.23794	0.000650722	0.0421558
TCONS_00056658	TCONS_00056658	31.73	6	11	28	479	53.8627	6.53662	1.00231	0.996435	0.954735	0.984493	1.22838	1.19506	1.26693	1.23012	1.2495	0.000659519	0.0422171
TCONS_00010580	TCONS_00010580	18.34	5	6	22	349	39.2931	6.13818	0.74233	0.858074	0.805004	0.801803	1.12123	1.12024	1.13829	1.12659	1.40507	0.000667771	0.0422424
TCONS_00025689	TCONS_00025689	24.89	5	5	17	221	25.0886	9.29053	0.783519	0.684848	0.600366	0.689578	1.34342	1.49753	1.33846	1.39314	2.02027	0.000695608	0.0434917
TCONS_00049257	TCONS_00049257	24.84	10	10	17	479	54.4509	9.0415	1.04301	0.907439	0.967391	0.972614	1.37326	1.47409	1.4262	1.42452	1.46463	0.000759241	0.0449735
TCONS_00021243	TCONS_00021243	6.16	2	2	3	357	40.2585	5.66846	0.719769	0.665994	0.607743	0.664502	1.54767	1.63385	1.9053	1.69561	2.55169	0.00078703	0.0455039
TCONS_00033951	TCONS_00033951	11.11	3	3	4	324	34.4503	9.99365	0.925214	0.869024	0.845316	0.879851	1.17637	1.27841	1.26106	1.23861	1.40775	0.000809419	0.0457294
TCONS_00053451	TCONS_00053451	28.57	4	7	47	168	18.5996	9.30518	0.842697	0.701175	0.929477	0.82445	1.71536	1.76948	2.00358	1.82948	2.21903	0.000815286	0.0457294
TCONS_00048732	TCONS_00048732	35.08	13	18	65	516	56.5426	8.95361	0.758673	0.802098	0.722326	0.761032	1.02067	1.10204	1.0566	1.05977	1.39254	0.000820738	0.0457294
TCONS_00017936	TCONS_00017936	8.51	2	3	5	329	37.1665	5.17334	0.817915	0.874857	0.854783	0.849185	1.03363	1.0836	1.09682	1.07135	1.26162	0.000950119	0.0479045
TCONS_00049592	TCONS_00049592	3.2	1	1	3	438	47.48	6.39209	0.912789	0.871301	0.917612	0.900567	1.22358	1.13313	1.22516	1.19396	1.32578	0.000967724	0.0481801
TCONS_00028171	TCONS_00028171	62.54	18	19	116	331	35.4865	5.18604	0.746909	0.834271	0.832375	0.804518	1.09236	1.0601	1.05789	1.07012	1.33014	0.00100524	0.0482604
TCONS_00050659	TCONS_00050659	5.25	2	2	7	400	45.8394	9.08545	0.815784	0.85981	0.798201	0.824598	1.00869	1.05777	1.01333	1.0266	1.24496	0.0011071	0.0504482
TCONS_00049741	TCONS_00049741	2.99	3	3	8	1038	114.723	6.46826	1.00196	0.89626	0.913816	0.937344	1.20078	1.22026	1.22263	1.21456	1.29574	0.00115421	0.0513374
TCONS_00014778	TCONS_00014778	23.08	5	8	22	247	27.8709	7.59131	0.901785	0.888802	0.828627	0.873072	1.19295	1.1364	1.10755	1.14564	1.31219	0.00127263	0.0538992
TCONS_00031093	TCONS_00031093	18.25	2	2	11	137	15.1177	6.07471	0.856267	0.918634	0.833756	0.869553	1.18082	1.10259	1.16345	1.14895	1.32131	0.00129786	0.0538992
TCONS_00005608	TCONS_00005608	25.85	3	5	36	236	25.9477	6.03662	0.906591	0.794555	0.746249	0.815798	1.32855	1.26301	1.22122	1.27093	1.55789	0.00131958	0.0538992
TCONS_00035338	TCONS_00035338	12.39	5	5	9	468	51.1161	6.81494	0.895756	0.967216	0.892092	0.918355	1.18247	1.12518	1.1735	1.16038	1.26355	0.00132188	0.0538992
TCONS_00037361	TCONS_00037361	24.73	3	3	8	182	19.6685	9.53955	0.913594	0.81351	0.980743	0.902616	1.40782	1.6121	1.51073	1.51022	1.67315	0.00135462	0.054479
TCONS_00023332	TCONS_00023332	5.26	4	4	11	703	77.1086	8.45557	0.71982	0.803463	0.672447	0.73191	1.21641	1.34495	1.45379	1.33838	1.82861	0.00151654	0.0574255
TCONS_00008456	TCONS_00008456	40.36	7	8	23	166	17.7532	6.75635	0.907745	0.902737	0.917429	0.909304	1.15672	1.30114	1.23689	1.23159	1.35443	0.00155059	0.0575053
TCONS_00058006	TCONS_00058006	22.28	4	4	8	202	21.9375	5.64307	0.831602	0.827727	0.831578	0.830302	1.02158	1.02922	0.957949	1.00292	1.20789	0.00158576	0.0575053
TCONS_00046225	TCONS_00046225	4.07	3	4	11	885	96.7573	6.23975	0.678148	0.783392	0.663275	0.708272	1.53154	1.33557	1.67712	1.51474	2.13865	0.00159765	0.0575053
TCONS_00054539	TCONS_00054539	50.51	8	8	27	196	21.8659	7.1958	0.815265	0.800391	0.803779	0.806479	1.17322	1.05449	1.19658	1.14143	1.41533	0.0016285	0.0576082
TCONS_00011069	TCONS_00011069	7.21	2	2	4	319	35.0489	5.2749	0.998104		1.03962	1.01886	1.54347		1.53239	1.53793	1.50946	0.00170855	0.05927
TCONS_00032095	TCONS_00032095	40.89	11	11	60	291	31.1788	8.82178	1.03657	0.87868	0.892629	0.935961	1.47052	1.65267	1.46437	1.52919	1.63382	0.00174534	0.0597139
TCONS_00014264	TCONS_00014264	44.63	12	12	91	242	26.1635	9.65674	0.790044	0.840189	0.75659	0.795608	1.10605	1.02928	1.03066	1.05533	1.32645	0.00178323	0.0597139
TCONS_00004145	TCONS_00004145	22.45	11	11	35	588	62.453	5.65576	0.707239	0.829142	0.842119	0.792833	1.15987	1.10192	1.15951	1.14043	1.43842	0.00179404	0.0597139
TCONS_00057000	TCONS_00057000	11.65	2	3	7	266	29.7014	9.01221	0.713415	0.827149	0.825532	0.788699	1.19824	1.09274	1.14018	1.14372	1.45014	0.00184647	0.0601892
TCONS_00039298	TCONS_00039298	3.46	1	1	3	434	49.7683	8.6167	0.813795		0.792864	0.80333	1.04653		1.04648	1.04651	1.30271	0.00184698	0.0601892
TCONS_00053787	TCONS_00053787	23.76	2	2	5	101	10.9523	4.31006	0.799827	0.901155	0.727017	0.809333	1.29044	1.50473	1.37548	1.39022	1.71773	0.00192753	0.0604021
TCONS_00002130	TCONS_00002130	30.45	5	5	72	266	28.8216	5.26221	0.989888	0.946768	0.879746	0.938801	1.44681	1.27534	1.37855	1.3669	1.45601	0.00194664	0.0604021
TCONS_00042403	TCONS_00042403	6.37	2	2	4	251	28.0701	6.27783	0.969791	0.965801	0.830573	0.922055	1.29949	1.36977	1.45275	1.374	1.49015	0.00208201	0.0628931
TCONS_00052769	TCONS_00052769	47.98	15	16	171	346	37.8533	6.53662	0.905511	0.992375	0.890428	0.929438	1.21969	1.22389	1.1578	1.20046	1.2916	0.00210177	0.063121
TCONS_00028151	TCONS_00028151	9.68	3	4	12	434	46.0232	5.96045	0.265546	0.300365	0.475096	0.347002	0.806775	0.925521	0.853724	0.862007	2.48415	0.00217876	0.063121
TCONS_00033103	TCONS_00033103	34.55	2	17	107	605	66.9779	6.04932	0.804118		0.673453	0.738786	2.22728		2.1812	2.20424	2.9836	0.00222725	0.0637018
TCONS_00011717	TCONS_00011717	13.83	3	3	7	188	21.4166	7.09326	0.66514	0.682669	0.746538	0.698116	1.05662	1.2696	1.15045	1.15889	1.66003	0.00226539	0.0637748
TCONS_00025457	TCONS_00025457	30.52	13	14	51	652	72.3172	6.80029	0.883799	0.878963	0.88606	0.882941	1.36628	1.26023	1.17265	1.26639	1.43428	0.00238379	0.0657325
TCONS_00015448	TCONS_00015448	14.29	2	2	4	147	16.0795	9.5542	0.862413	0.949935	0.878166	0.896838	1.41495	1.23337	1.42155	1.35662	1.51267	0.00239847	0.0657325
TCONS_00047978	TCONS_00047978	19.58	2	3	4	189	21.0593	4.79248	0.954061		0.952684	0.953373	1.2169		1.19171	1.20431	1.26321	0.00251738	0.0657803
TCONS_00034177	TCONS_00034177	39.55	13	13	51	488	52.9873	8.32373	0.855684	0.910039	0.848482	0.871402	1.12309	1.04699	1.06036	1.07681	1.23573	0.00252013	0.0657803
TCONS_00055249	TCONS_00055249	42.25	17	17	163	445	49.7833	5.64307	0.949503	0.876479	0.864985	0.896989	1.11369	1.09289	1.06909	1.09189	1.21729	0.0026984	0.0662167
TCONS_00028571	TCONS_00028571	20.92	3	3	10	282	29.6562	5.99854	0.967045	1.03204	0.999313	0.999465	1.16276	1.24752	1.20041	1.20357	1.20421	0.00271384	0.0662167
TCONS_00019980	TCONS_00019980	28.35	15	15	53	455	50.2468	6.46826	0.947982	0.884247	0.860481	0.89757	1.08973	1.11889	1.07046	1.09303	1.21776	0.00275141	0.0663109
TCONS_00045083	TCONS_00045083	34.58	6	6	12	240	26.0992	7.95752	0.548652	0.835774	0.691279	0.691902	1.76863	1.42294	1.82502	1.6722	2.41681	0.00287172	0.0665757
TCONS_00007820	TCONS_00007820	55.44	1	11	86	193	22.0035	7.47412	0.889049	0.937739	0.99624	0.941009	1.15009	1.14084	1.13989	1.14361	1.2153	0.00288578	0.0665757
TCONS_00005552	TCONS_00005552	79.87	24	24	134	318	35.3383	4.90674	0.898723	0.958652	0.941437	0.932937	1.09466	1.17644	1.11649	1.1292	1.21037	0.00290962	0.0665757
TCONS_00025891	TCONS_00025891	42.76	13	14	87	283	30.6837	8.1333	0.844705	0.77308	0.806441	0.808075	1.325	1.69668	1.5184	1.51336	1.8728	0.00296921	0.0665757
TCONS_00057368	TCONS_00057368	12.44	4	4	12	418	47.068	5.24951	0.910387	1.01851	0.952754	0.960549	1.3122	1.19821	1.25204	1.25415	1.30566	0.00297722	0.0665757
TCONS_00016961	TCONS_00016961	19.34	3	3	6	212	24.2255	8.93896	0.86552	0.879312	0.821524	0.855452	1.13347	1.03007	1.12399	1.09585	1.28101	0.00298801	0.0665757
TCONS_00041371	TCONS_00041371	14.89	3	3	5	188	21.7216	9.86182	0.844764	0.831486	0.816233	0.830828	1.06765	1.03568	1.16725	1.09019	1.31218	0.0030448	0.0668354
TCONS_00034226	TCONS_00034226	12.97	1	6	26	239	27.1573	8.01611	0.921842		0.877253	0.899547	1.67387		1.60518	1.63952	1.82261	0.00304822	0.0668354
TCONS_00033508	TCONS_00033508	8.47	2	2	8	236	26.3725	5.65576	0.888324	0.965984	0.868663	0.907657	1.11735	1.21172	1.16845	1.16584	1.28445	0.00305775	0.0668354
TCONS_00017273	TCONS_00017273	35.15	13	13	47	367	42.5823	9.26123	0.704711	0.847049	0.622306	0.724688	1.25861	1.14192	1.28887	1.2298	1.69701	0.00314052	0.0675464
TCONS_00005441	TCONS_00005441	12.24	2	2	9	147	15.4383	8.88037	0.815164	0.830889	0.812164	0.819406	1.05372	1.23511	1.18319	1.15734	1.41242	0.00338135	0.069364
TCONS_00026782	TCONS_00026782	10.83	3	4	9	314	34.7495	9.78857	0.712936	0.86147	0.797838	0.790748	1.04913	1.11131	1.08224	1.08089	1.36692	0.00339487	0.069364
TCONS_00010176	TCONS_00010176	5.9	2	2	3	288	32.0756	9.45166	0.834313		0.860747	0.84753	1.12252		1.10595	1.11424	1.31469	0.00340328	0.069364
TCONS_00004476	TCONS_00004476	7.78	6	6	9	1003	113.809	6.32861	0.878146	0.849296	0.76911	0.832184	1.04427	1.13558	1.09819	1.09268	1.31303	0.00344555	0.069364
TCONS_00038504	TCONS_00038504	18.1	1	1	3	116	12.3394	9.64209	0.894382	0.840787	0.978284	0.904484	1.25578	1.17749	1.17416	1.20248	1.32946	0.00344736	0.069364
TCONS_00010818	TCONS_00010818	6.68	2	4	6	524	59.8278	8.88037	0.937372	0.794756	0.818137	0.850088	1.32669	1.64497	1.60008	1.52391	1.79265	0.00345846	0.069364
TCONS_00026581	TCONS_00026581	22.36	5	5	15	246	27.0784	8.96826	0.928987	0.96116	1.02522	0.971787	1.16201	1.21037	1.15623	1.1762	1.21035	0.0034854	0.069364
TCONS_00033378	TCONS_00033378	16.03	3	3	6	237	25.9624	9.01221	1.13435	0.948684	0.849526	0.977521	1.51671	1.54399	1.68214	1.58095	1.61731	0.00352105	0.069364
TCONS_00015411	TCONS_00015411	6.56	1	1	4	183	20.4337	9.20264	0.861205	1.00149	1.01672	0.959806	1.30013	1.45316	1.35447	1.36925	1.42659	0.00358041	0.069364
TCONS_00000441	TCONS_00000441	54.02	11	16	89	261	29.5726	4.80518	0.747978	0.922729	0.769673	0.81346	1.13966	1.20038	1.15925	1.16643	1.43391	0.00364618	0.069364
TCONS_00052768	TCONS_00052768	29.57	2	6	38	186	20.8808	7.31299	0.77935	0.687454	0.72336	0.730055	1.22955	1.55965	1.29985	1.36302	1.86701	0.00367021	0.069364
TCONS_00003564	TCONS_00003564	8.58	4	4	9	431	48.0543	9.53955	0.749131	0.834412	0.809156	0.797566	1.03692	1.1189	1.00563	1.05381	1.32129	0.00371326	0.069364
TCONS_00035711	TCONS_00035711	20.85	4	4	13	259	28.7209	9.33447	0.981284	0.978992	0.897165	0.95248	1.27676	1.1569	1.22876	1.22081	1.28171	0.00380554	0.069364
TCONS_00033769	TCONS_00033769	32.18	10	14	45	435	48.4785	6.12549	0.74599	0.789948	0.794661	0.776866	0.984616	0.906828	0.987	0.959481	1.23507	0.00393971	0.0707086
TCONS_00009732	TCONS_00009732	37.11	24	24	129	574	63.8091	4.67822	0.82351	0.921364	0.892177	0.879017	1.08976	1.04391	1.08091	1.07153	1.21901	0.00394536	0.0707086
TCONS_00037314	TCONS_00037314	20.5	26	26	65	1512	169.522	7.54736	0.817234	0.884042	0.822953	0.84141	0.979611	1.0497	1.02764	1.01898	1.21104	0.00395821	0.0707086
TCONS_00022649	TCONS_00022649	30.94	4	8	41	320	34.0482	7.69385	1.06359	0.955063	0.975418	0.998025	1.2669	1.1931	1.2558	1.2386	1.24105	0.00401405	0.0707658
TCONS_00046891	TCONS_00046891	12.61	1	4	10	357	40.1346	7.21045	0.79517	0.894981	0.685071	0.791741	1.15135	1.30285	1.2729	1.24236	1.56916	0.00411215	0.0717425
TCONS_00043502	TCONS_00043502	53.85	11	13	94	312	33.1528	8.90967	1.0283	0.73272	0.871958	0.877658	1.44558	1.73036	1.54647	1.57413	1.79356	0.00429432	0.0732666
TCONS_00053567	TCONS_00053567	9.66	4	4	11	435	49.1642	8.52881	0.973811	0.933387	0.853945	0.920381	1.1337	1.15606	1.1176	1.13579	1.23404	0.00430579	0.0732666
TCONS_00022475	TCONS_00022475	6.37	4	4	13	612	66.2896	5.16064	1.13977	0.97708	1.13471	1.08385	1.43119	1.38686	1.39374	1.40393	1.29531	0.00438588	0.0736964
TCONS_00011367	TCONS_00011367	28.75	6	8	28	320	35.0325	5.07178	0.892858	0.763152	0.835076	0.830362	1.17071	1.42302	1.303	1.29891	1.56427	0.00463137	0.0760946
TCONS_00040182	TCONS_00040182	6.67	3	3	7	480	54.2849	5.80811	0.927057	0.998469	0.99725	0.974259	1.21322	1.16752	1.12768	1.16947	1.20037	0.00464468	0.0760946
TCONS_00056083	TCONS_00056083	3.54	2	2	2	678	76.5084	8.42627		0.90272	0.929055	0.915888		1.10778	1.10732	1.10755	1.20926	0.00468854	0.0760946
TCONS_00034179	TCONS_00034179	27.17	10	12	44	449	49.4458	9.1001	0.792392	0.775627	0.709228	0.759082	1.1461	1.11535	1.35217	1.20454	1.58684	0.00477197	0.0761391
TCONS_00044611	TCONS_00044611	8.33	1	1	7	132	14.5096	9.0415	0.860499	0.918423	0.890083	0.889669	1.36693	1.14638	1.26925	1.26085	1.41722	0.0049048	0.0762198
TCONS_00034685	TCONS_00034685	2.91	1	1	2	412	46.0545	8.68994		0.822578	0.765721	0.79415		1.29676	1.25908	1.27792	1.60917	0.00493295	0.0762198
TCONS_00030065	TCONS_00030065	4.69	2	3	7	853	93.4541	6.87354	1.01936	0.877825	0.857059	0.918081	1.24232	1.40103	1.44121	1.36152	1.48301	0.00501597	0.0767318
TCONS_00028940	TCONS_00028940	5.64	1	1	2	195	21.4386	8.55811	0.679391		0.710967	0.695179	1.10537		1.06019	1.08278	1.55756	0.0050177	0.0767318
TCONS_00041017	TCONS_00041017	41.65	26	26	115	790	89.4949	6.88818	0.91951	0.972745	0.905432	0.932562	1.23183	1.10638	1.159	1.16574	1.25004	0.00504028	0.0767318
TCONS_00015959	TCONS_00015959	81.55	23	23	344	271	29.7892	6.63916	0.867973	0.86137	0.753321	0.827555	1.08848	1.06299	1.02542	1.05896	1.27963	0.00504053	0.0767318
TCONS_00005613	TCONS_00005613	24.34	1	3	23	152	16.992	5.2749	0.470917	0.645653	0.615122	0.577231	1.18694	0.973459	1.26365	1.14135	1.97728	0.00525556	0.07733
TCONS_00017385	TCONS_00017385	11.65	3	5	8	352	39.3512	6.53662	0.934906	0.585549	0.709322	0.743259	1.48027	1.85367	1.50771	1.61388	2.17136	0.00526639	0.07733
TCONS_00011644	TCONS_00011644	23.72	4	8	28	586	65.7649	6.43018	0.719754	0.813448	0.775709	0.769637	0.949979	0.915905	0.975047	0.946977	1.23042	0.00528069	0.07733
TCONS_00015200	TCONS_00015200	5.23	1	1	4	172	18.9504	6.7124	0.921965	0.833108	0.835761	0.863611	1.05002	1.08316	1.15289	1.09536	1.26834	0.00530381	0.07733
TCONS_00021037	TCONS_00021037	5.4	2	2	5	500	56.4958	8.25049	0.772234	1.00957	0.908433	0.896747	1.29932	1.25616	1.29164	1.28237	1.43003	0.00530666	0.07733
TCONS_00006094	TCONS_00006094	9.57	3	3	19	345	39.3896	9.51025	0.832452	0.881719	0.901695	0.871955	1.15963	1.0348	1.12932	1.10792	1.27061	0.00530682	0.07733
TCONS_00044518	TCONS_00044518	3.84	3	3	4	834	92.2053	4.84326		0.812187	0.848523	0.830355		1.10075	1.12045	1.1106	1.33751	0.00539428	0.0777221
TCONS_00043503	TCONS_00043503	14.72	2	3	18	326	34.4439	6.85889	0.923525	0.710588	0.496022	0.710045	1.41723	1.79678	1.76882	1.66094	2.33921	0.00540977	0.0777221
TCONS_00027603	TCONS_00027603	36.07	20	20	58	524	58.9728	8.85107	1.04739	0.934546	0.923854	0.968595	1.17994	1.27455	1.23534	1.22994	1.26982	0.00557178	0.0790487
TCONS_00036678	TCONS_00036678	18.4	3	4	39	250	28.1348	9.81787	0.955187	0.84554	0.880005	0.893577	1.08465	1.19894	1.1516	1.14506	1.28144	0.00558969	0.0790608
TCONS_00043127	TCONS_00043127	5.83	1	1	2	206	22.3403	8.1333	0.76849		0.82497	0.79673	1.6057		1.50482	1.55526	1.95205	0.00575769	0.0802049
TCONS_00023850	TCONS_00023850	42.11	12	12	27	361	39.6741	5.04639	0.973222	0.995926	0.913494	0.960881	1.23042	1.14188	1.13797	1.17009	1.21773	0.00579132	0.080465
TCONS_00049622	TCONS_00049622	56.44	13	15	51	303	32.5145	6.16357	0.934595	0.875382	0.794128	0.868035	1.22082	1.33932	1.14802	1.23605	1.42397	0.00596134	0.0819903
TCONS_00035598	TCONS_00035598	14.13	4	5	11	368	40.3714	6.90283	0.590363	0.776495	0.738532	0.701797	1.05778	1.15442	1.01504	1.07575	1.53285	0.0059686	0.0819903
TCONS_00044409	TCONS_00044409	55.94	16	16	116	379	41.4074	7.84033	0.78185	0.934342	0.83743	0.851207	1.18602	1.08522	1.13153	1.13426	1.33253	0.0060173	0.0819903
TCONS_00017754	TCONS_00017754	21.6	15	15	42	773	85.1137	4.90674	0.877409	0.848539	0.940528	0.888825	1.05111	1.153	1.10083	1.10165	1.23944	0.00602309	0.0819903
TCONS_00042803	TCONS_00042803	4.82	1	1	4	249	27.6136	7.56201	0.748396	0.588537	0.609272	0.648735	1.73434	2.64517	1.9686	2.11603	3.26179	0.00615019	0.0828811
TCONS_00056861	TCONS_00056861	54.57	6	22	167	449	50.2908	4.81787	0.829443	0.907992	0.838728	0.858721	1.0595	1.20036	1.0914	1.11708	1.30087	0.006347	0.0838548
TCONS_00024421	TCONS_00024421	3.06	3	3	5	881	99.2747	5.80811	0.828617	0.871882	0.891821	0.864107	1.09409	1.30725	1.1999	1.20041	1.3892	0.00638318	0.0841234
TCONS_00025519	TCONS_00025519	35.25	8	12	52	366	40.5055	5.88428	0.898109	0.933727	0.903384	0.91174	1.71063	1.34331	1.77524	1.60973	1.76555	0.00664437	0.0858817
TCONS_00015085	TCONS_00015085	3.9	1	1	4	333	36.7497	5.73193	0.641763	0.846136	0.809395	0.765765	1.3787	1.17787	1.17192	1.24283	1.62299	0.00673548	0.0860254
TCONS_00021464	TCONS_00021464	15.32	9	9	15	555	63.6195	6.96143	0.718657	0.862566	0.806258	0.795827	1.27302	1.09205	1.11352	1.15953	1.45701	0.00680202	0.0860575
TCONS_00016517	TCONS_00016517	20.25	21	21	51	1111	122.526	6.20166	0.836305	0.94904	0.862217	0.882521	1.09221	1.04989	1.06389	1.06867	1.21092	0.00684269	0.0861326
TCONS_00049666	TCONS_00049666	15.48	2	3	8	239	27.4648	5.68115	0.889241	0.912598	0.876213	0.892684	1.09824	1.17548	1.03791	1.10388	1.23658	0.00686419	0.0861326
TCONS_00019303	TCONS_00019303	37.3	10	14	67	319	36.1495	6.07471	1.09725	1.00785	1.0181	1.04107	1.31138	1.2064	1.32906	1.28228	1.2317	0.00712953	0.0871812
TCONS_00055463	TCONS_00055463	67.61	2	20	79	247	26.9442	7.82568	0.416911	0.512681	0.373476	0.434356	1.11283	1.57892	1.0956	1.26245	2.90649	0.00716668	0.0871812
TCONS_00052305	TCONS_00052305	23.2	2	5	23	181	20.5166	7.97217	0.958565		0.933674	0.946119	1.20968		1.25211	1.23089	1.30099	0.00737734	0.0879384
TCONS_00011464	TCONS_00011464	18.56	5	6	14	431	47.7349	7.26904	1.04151	0.909359	0.977175	0.976016	1.21026	1.15424	1.18832	1.18427	1.21337	0.00738769	0.0879384
TCONS_00019009	TCONS_00019009	12.32	5	6	13	479	53.5674	6.82959	0.575936	0.839266	0.751631	0.722278	1.16049	1.08401	1.21842	1.15431	1.59815	0.0075668	0.0886459
TCONS_00004650	TCONS_00004650	3.24	1	1	2	370	40.2909	8.93896		0.855061	0.885447	0.870254		1.11783	1.09041	1.10412	1.26873	0.00757079	0.0886459
TCONS_00030016	TCONS_00030016	5.36	1	1	3	280	29.6995	4.14502	0.611448	0.502533	0.462676	0.525552	0.791892	0.789139	0.72851	0.769847	1.46483	0.00758803	0.0886459
TCONS_00033202	TCONS_00033202	1.79	1	1	11	670	74.4777	8.63135	0.944353	0.88162	0.889139	0.905037	1.04519	1.14432	1.17354	1.12102	1.23864	0.00773132	0.0891755
TCONS_00011424	TCONS_00011424	22.06	1	1	6	68	7.5131	9.40771	0.600024	0.800486	0.821775	0.740762	1.06427	1.19886	1.22603	1.16305	1.57008	0.00816533	0.0918139
TCONS_00057392	TCONS_00057392	11.01	3	3	5	345	38.4792	7.18115	0.751889	0.75865	0.797631	0.76939	1.22834	1.40209	1.0745	1.23498	1.60514	0.00824647	0.0920208
TCONS_00026510	TCONS_00026510	9.76	3	3	4	379	41.2534	6.26514	1.0367	0.986754	0.93577	0.986407	1.27481	1.22566	1.42334	1.30794	1.32596	0.00828854	0.0920208
TCONS_00044748	TCONS_00044748	17.63	9	9	30	624	69.2694	5.59229	0.695179	0.849948	0.816814	0.787314	1.08779	0.999008	1.05736	1.04805	1.33117	0.00834965	0.0920208
TCONS_00016364	TCONS_00016364	9.48	5	6	7	707	78.4265	4.95752	0.85894	1.00791	0.892573	0.919809	1.17044	1.12532	1.20999	1.16858	1.27046	0.00835152	0.0920208
TCONS_00025885	TCONS_00025885	24.28	9	9	42	486	51.4845	8.19189	0.719466	0.66132	0.680941	0.687242	1.08917	1.50995	1.25506	1.28473	1.86939	0.00842659	0.0924186
TCONS_00045499	TCONS_00045499	13.71	5	5	18	350	38.88	9.15869	1.10619	0.942187	0.809887	0.952754	1.39848	1.33612	1.41064	1.38175	1.45027	0.00843919	0.0924186
TCONS_00001503	TCONS_00001503	12.44	2	2	10	209	23.0038	5.64307	0.8975	0.983648	0.934258	0.938469	1.08719	1.10806	1.1862	1.12715	1.20105	0.00850898	0.0929083
TCONS_00039095	TCONS_00039095	37.89	5	5	23	190	20.4257	8.1333	0.953005	0.962921	0.906808	0.940911	1.15577	1.36518	1.22481	1.24859	1.327	0.00859505	0.0933648
TCONS_00032345	TCONS_00032345	23.08	15	15	35	572	64.4175	8.1626	0.776557	0.882583	0.788162	0.815767	1.08232	0.998573	0.996484	1.02579	1.25746	0.00874318	0.0938206
TCONS_00036104	TCONS_00036104	8.12	4	4	5	468	52.3612	8.76318	0.903895	1.00825	0.860351	0.924166	1.18667	1.18665	1.11474	1.16269	1.25809	0.00883983	0.0939363
TCONS_00033847	TCONS_00033847	44.17	6	7	20	206	22.3713	9.12939	0.942646	0.77018	0.783644	0.832157	1.17078	1.1009	1.26637	1.17935	1.41722	0.00904303	0.0943099
TCONS_00032708	TCONS_00032708	7.58	2	2	2	409	44.7946	8.60205		0.810861	0.67619	0.743526		1.44651	1.43879	1.44265	1.94028	0.009179	0.0943099
TCONS_00045365	TCONS_00045365	19.05	1	2	25	126	13.899	9.71533	1.07684	0.900964	0.847574	0.941792	1.314	1.56753	1.6322	1.50458	1.59757	0.00918104	0.0943099
TCONS_00013785	TCONS_00013785	18.96	8	8	19	443	48.6793	8.70459	0.73606	0.872043	0.855599	0.821234	1.02276	1.04882	1.11711	1.0629	1.29427	0.00920871	0.0943099
TCONS_00057206	TCONS_00057206	8.66	5	5	18	589	65.9157	8.00146	0.859529	0.797806	0.665232	0.774189	1.55728	2.11406	2.46229	2.04454	2.64089	0.00923979	0.0943099
TCONS_00006820	TCONS_00006820	4	2	3	21	801	84.9743	5.80811	0.709666	0.877656	0.728934	0.772086	1.0403	1.05801	1.17446	1.09093	1.41296	0.00925871	0.0943099
TCONS_00013437	TCONS_00013437	4.75	3	3	11	484	53.3821	8.44092	0.678271	0.835138	0.851289	0.788233	1.04271	1.19548	1.12385	1.12068	1.42176	0.00927175	0.0943099
TCONS_00003431	TCONS_00003431	6.54	3	3	8	520	57.1382	9.01221	0.954881	0.948729	0.965883	0.956498	1.16645	1.40052	1.26342	1.2768	1.33486	0.0092784	0.0943099
TCONS_00036315	TCONS_00036315	22.98	1	4	22	248	27.2116	5.8208	0.803951	1.12212	0.772088	0.899385	2.15671	1.54438	1.94013	1.88041	2.09077	0.00970479	0.0959718
TCONS_00019977	TCONS_00019977	14.94	6	6	13	462	50.462	6.94678	0.668155	0.885168	0.791765	0.781696	1.0984	1.06134	1.07381	1.07785	1.37886	0.00971137	0.0959718
TCONS_00012361	TCONS_00012361	16.83	9	9	17	630	68.267	8.07471	0.967804	0.929496	0.825273	0.907524	1.12135	1.23317	1.13436	1.16296	1.28147	0.00989907	0.0966515
TCONS_00009892	TCONS_00009892	26.6	15	15	27	564	63.0628	5.57959	0.83488	0.872724	0.882329	0.863311	1.08405	1.2986	1.13087	1.17118	1.35661	0.00992474	0.0966515
TCONS_00018101	TCONS_00018101	1.19	2	2	4	1507	167.923	5.79541	0.892883	0.945328	0.967141	0.935117	1.13868	1.37027	1.27536	1.26144	1.34896	0.00993145	0.0966515
TCONS_00001578	TCONS_00001578	10.23	4	4	10	479	51.8401	7.63525	0.76122	0.832489	0.871205	0.821638	1.02345	1.05232	0.963437	1.01307	1.23298	0.00994016	0.0966515
TCONS_00026630	TCONS_00026630	15.45	2	2	4	110	12.0664	9.89111	0.877038		0.81014	0.843589	1.17596		1.19222	1.18409	1.40363	0.0100661	0.0969989
TCONS_00048418	TCONS_00048418	2.24	1	1	3	490	54.384	6.26514	1.00119	0.843105	0.797118	0.880471	1.20423	1.35138	1.19039	1.24867	1.41818	0.0102111	0.0980452
TCONS_00007896	TCONS_00007896	21.74	3	3	8	115	12.5667	8.30908	0.742191	0.838685	0.87773	0.819536	1.04793	1.18097	1.04834	1.09241	1.33296	0.0103502	0.0990854
TCONS_00020612	TCONS_00020612	17.56	2	2	5	205	22.6428	9.24658	0.819499	0.82235	0.826637	0.822829	1.06874	1.30179	1.09589	1.15547	1.40427	0.010664	0.100736
TCONS_00006236	TCONS_00006236	25.93	7	7	30	351	38.4034	5.8208	0.620676	0.873315	0.797425	0.763805	1.21313	1.08396	1.12707	1.14138	1.49434	0.01083	0.101409
TCONS_00032164	TCONS_00032164	36.18	9	9	61	293	33.2923	6.97607	0.872474	1.00396	0.912109	0.929514	1.31585	1.15337	1.38715	1.28545	1.38293	0.0109583	0.101942
TCONS_00041198	TCONS_00041198	42.93	21	22	126	566	64.1595	5.59229	0.94965	0.870865	0.824757	0.881758	1.08643	1.08086	1.02805	1.06511	1.20794	0.0109956	0.102113
TCONS_00022833	TCONS_00022833	9.95	3	3	5	372	41.0667	8.07471	0.735648		0.705673	0.72066	1.91015		2.19026	2.05021	2.8449	0.0110386	0.102336
TCONS_00053512	TCONS_00053512	24.65	8	9	29	361	39.0082	9.34912	0.775671	1.02088	0.844562	0.880371	1.60553	1.26452	1.6314	1.50049	1.70438	0.0111353	0.102617
TCONS_00037637	TCONS_00037637	5.45	3	4	5	624	69.3059	8.01611	0.864666	0.826498		0.845582	1.37712	1.28121		1.32917	1.5719	0.011201	0.102617
TCONS_00023185	TCONS_00023185	44.3	14	14	38	307	33.0957	5.93506	0.96528	0.949722	0.976714	0.963905	1.11823	1.3148	1.22516	1.2194	1.26506	0.0112063	0.102617
TCONS_00023218	TCONS_00023218	12.62	1	1	2	103	11.7923	8.47021	0.298907		0.268258	0.283582	1.25033		1.06516	1.15774	4.08256	0.0113293	0.102617
TCONS_00019839	TCONS_00019839	8	2	2	4	150	16.681	8.20654	0.739074	0.930695	0.848847	0.839539	1.09753	1.06801	1.11138	1.09231	1.30108	0.0113583	0.102633
TCONS_00041112	TCONS_00041112	42.27	15	21	85	537	58.4081	7.73779	1.12571	0.961314	0.99974	1.02892	1.34292	1.5309	1.31919	1.39767	1.35838	0.011481	0.10308
TCONS_00055227	TCONS_00055227	10.12	6	6	10	652	72.316	4.52588	0.958167	0.82968	0.870086	0.885978	1.11451	1.271	1.11953	1.16835	1.31871	0.0114831	0.10308
TCONS_00053698	TCONS_00053698	15.4	6	6	16	435	47.7515	6.46826	0.95701	0.97926	0.799046	0.911772	1.17349	1.14445	1.22423	1.18072	1.29497	0.0118272	0.105029
TCONS_00031879	TCONS_00031879	4.55	1	2	4	484	55.6384	5.97314		0.793123	0.73667	0.764897		1.22894	1.32952	1.27923	1.67242	0.0123404	0.108245
TCONS_00043193	TCONS_00043193	36.71	11	14	283	286	30.9429	5.93506	1.09885	1.03775	0.996714	1.04444	1.45851	1.23483	1.35836	1.35057	1.2931	0.0126314	0.109743
TCONS_00001869	TCONS_00001869	14.47	3	3	5	228	25.4785	6.21436	0.778772	0.742578	0.813026	0.778125	1.19971	1.65379	1.28831	1.3806	1.77427	0.0127496	0.110394
TCONS_00036560	TCONS_00036560	47.27	8	8	49	256	27.4451	8.30908	1.18016	1.01721	0.994146	1.06384	1.37852	1.30905	1.31082	1.3328	1.25282	0.0128512	0.110581
TCONS_00008895	TCONS_00008895	27.14	30	43	166	1378	156.068	7.88428	1.22674	1.05152	1.07642	1.11823	1.49834	1.35714	1.38808	1.41452	1.26497	0.0130262	0.111178
TCONS_00006370	TCONS_00006370	7.16	3	3	8	433	46.9762	7.23975	0.829241	0.816464	0.847618	0.831108	1.26159	1.19015	1.00674	1.15283	1.3871	0.0135966	0.1137
TCONS_00029960	TCONS_00029960	15.8	4	4	9	462	51.4993	8.52881	0.644272	0.78308	0.902891	0.776748	1.33757	1.31034	1.07775	1.24189	1.59883	0.0139145	0.115105
TCONS_00057234	TCONS_00057234	2	1	1	3	350	39.1787	6.53662	0.657427	0.829073	0.76897	0.751824	1.02733	0.939348	1.0545	1.00706	1.33949	0.0139685	0.115314
TCONS_00014948	TCONS_00014948	12.38	2	2	4	210	23.4014	4.39893	0.838108	0.941046	0.838767	0.87264	1.01211	1.11177	1.05347	1.05912	1.21369	0.0141004	0.116107
TCONS_00055255	TCONS_00055255	24.64	1	1	3	69	7.38878	10.1548	0.828042	0.821504	0.916667	0.855404	1.06059	1.27484	1.11763	1.15102	1.34559	0.0141258	0.116138
TCONS_00019865	TCONS_00019865	6.66	4	4	10	691	77.96	8.42627	0.645316	0.853779	0.765332	0.754809	1.07395	1.06169	1.27565	1.1371	1.50647	0.0141911	0.11619
TCONS_00056976	TCONS_00056976	7.25	2	2	4	207	23.2168	9.5542	0.775837	0.936601	0.936481	0.882973	1.14047	1.12626	1.0834	1.11671	1.26472	0.0141969	0.11619
TCONS_00022726	TCONS_00022726	1.79	1	1	3	952	104.93	6.31592	0.866134	1.00839	0.804166	0.892897	1.16147	1.13037	1.24007	1.1773	1.31852	0.0143806	0.116804
TCONS_00018719	TCONS_00018719	27.75	10	10	15	400	45.7488	8.1626	0.822526	0.8874	0.901761	0.870562	1.04426	1.22574	1.08468	1.11823	1.28449	0.0146567	0.11751
TCONS_00037310	TCONS_00037310	21.6	3	3	12	162	17.6172	7.28369	1.01694	0.873812	0.877267	0.922673	1.17962	1.4011	1.21522	1.26531	1.37135	0.0146879	0.117511
TCONS_00044647	TCONS_00044647	9.09	6	6	14	792	87.7782	4.67822	0.96606	0.855893	0.918229	0.913394	1.06656	1.22726	1.13742	1.14375	1.2522	0.0150328	0.119044
TCONS_00054352	TCONS_00054352	51.97	7	12	92	229	24.9185	8.80713	1.08674	0.86108	0.994798	0.980873	1.57421	2.25719	1.73874	1.85671	1.89292	0.0154071	0.12094
TCONS_00005763	TCONS_00005763	15.18	1	1	2	112	11.726	8.27979	0.499983		0.420322	0.460153	1.14624		1.0124	1.07932	2.34556	0.015454	0.121131
TCONS_00032930	TCONS_00032930	1.16	1	1	3	688	75.5979	5.68115	0.814327	0.814057	0.848054	0.82548	1.06572	1.34267	1.1134	1.17393	1.42212	0.0155895	0.121367
TCONS_00032605	TCONS_00032605	20.81	3	3	6	149	15.9863	6.1001	0.733141	0.798552	0.71248	0.748057	0.850548	0.950057	0.916275	0.905627	1.21064	0.0156954	0.121516
TCONS_00010633	TCONS_00010633	13.62	5	6	20	389	41.7736	7.82568	0.705266	0.803281	0.926493	0.81168	1.05957	1.21766	1.11397	1.1304	1.39267	0.0156979	0.121516
TCONS_00034531	TCONS_00034531	7.84	2	2	5	255	27.7178	6.58057	0.643132	0.806694	0.690766	0.713531	0.911989	1.01961	1.10552	1.01237	1.41882	0.0157064	0.121516
TCONS_00022756	TCONS_00022756	8.76	3	3	13	388	42.8972	5.26221	0.797689	0.668343	0.654448	0.706827	1.135	1.60557	1.2178	1.31946	1.86673	0.0157417	0.121523
TCONS_00035969	TCONS_00035969	9.74	4	4	10	534	58.0997	9.40771	0.757368	0.910502	0.794718	0.820863	1.07522	1.12301	0.990285	1.06284	1.29478	0.0159238	0.121523
TCONS_00044357	TCONS_00044357	14.25	6	6	30	435	47.6873	5.60498	0.894114	0.822478	0.756892	0.824495	1.0354	1.23036	1.0719	1.11255	1.34937	0.0159465	0.121523
TCONS_00038288	TCONS_00038288	26.83	4	7	18	246	26.0549	9.18799	0.757483	0.868963	0.81138	0.812609	0.948481	1.08421	1.01565	1.01611	1.25043	0.0159526	0.121523
TCONS_00050331	TCONS_00050331	17.85	6	6	8	409	45.6576	8.5874	1.02342	0.895207	0.970221	0.962951	1.25937	1.13864	1.14323	1.18041	1.22583	0.0160192	0.12166
TCONS_00009000	TCONS_00009000	6.79	4	4	7	633	70.7269	9.93506	0.636956	0.867381	0.815346	0.773228	1.07536	1.03595	1.17329	1.09487	1.41597	0.0164198	0.123828
TCONS_00028559	TCONS_00028559	26.48	1	8	29	219	24.6638	8.89502	0.875468	0.946652	0.849118	0.890413	1.0601	1.13571	1.01551	1.07044	1.20219	0.0168457	0.126155
TCONS_00057858	TCONS_00057858	50.21	15	17	127	233	26.2889	6.65381	1.12083	0.916953	0.974875	1.00422	1.27439	1.53345	1.35479	1.38755	1.38172	0.0171813	0.127117
TCONS_00008185	TCONS_00008185	5.71	1	1	3	140	15.6424	6.96143	1.12063	0.650306	0.68295	0.817963	1.43205	1.38191	1.43695	1.41697	1.73231	0.0171869	0.127117
TCONS_00048855	TCONS_00048855	4.72	1	1	2	233	27.0339	6.53662	0.656958		0.478483	0.56772	1.28692		1.38816	1.33754	2.35598	0.0173017	0.127714
TCONS_00004780	TCONS_00004780	25.77	3	3	22	163	17.3615	5.12256	1.15565	0.933032	0.806828	0.965169	1.59327	1.34376	1.718	1.55167	1.60767	0.0173949	0.128126
TCONS_00034441	TCONS_00034441	41.05	9	13	62	380	40.1872	6.37939	1.09219	0.947562	0.981064	1.00694	1.22977	1.4534	1.27869	1.32062	1.31152	0.0177567	0.129096
TCONS_00039085	TCONS_00039085	33.65	4	4	28	211	19.3396	7.23975	0.77703	0.895164	0.932437	0.86821	1.13191	1.02817	1.09175	1.08394	1.24848	0.0179833	0.12962
TCONS_00054351	TCONS_00054351	19.31	2	7	49	321	34.4854	8.85107	1.13047	0.908206	1.03456	1.02441	1.42305	1.99577	2.00071	1.80651	1.76346	0.0180398	0.129658
TCONS_00017401	TCONS_00017401	5.95	2	2	5	437	48.0567	5.77002	0.47398		0.618414	0.546197	1.08439		1.07156	1.07797	1.9736	0.0180851	0.129658
TCONS_00002732	TCONS_00002732	2.3	1	1	3	435	49.1635	5.70654	0.756923	0.801861	0.821007	0.793263	1.02727	0.897493	0.945364	0.95671	1.20604	0.0182049	0.13017
TCONS_00021225	TCONS_00021225	13.33	6	7	12	630	67.595	8.646	0.811011	0.907573	0.902721	0.873768	1.00002	1.11287	1.03654	1.04981	1.20147	0.0183163	0.130273
TCONS_00001028	TCONS_00001028	2.58	1	1	3	465	51.4657	5.77002	0.828142	0.835254	1.02575	0.896381	1.24802	1.29271	1.11449	1.2184	1.35925	0.0185534	0.131174
TCONS_00025660	TCONS_00025660	5.56	1	1	3	126	14.7569	9.71533	0.828035	0.851292	0.899619	0.859649	1.01532	1.13506	0.992291	1.04756	1.21859	0.0185648	0.131174
TCONS_00027317	TCONS_00027317	7.53	1	1	3	186	19.8898	6.02393	0.883423	1.1044	0.814893	0.934238	1.37292	1.23696	1.28672	1.29887	1.39029	0.0191033	0.133091
TCONS_00006117	TCONS_00006117	12.66	5	5	8	379	43.3347	9.1001	0.691587	0.904317	0.835581	0.810495	1.03764	1.04363	1.08199	1.05442	1.30096	0.019111	0.133091
TCONS_00006644	TCONS_00006644	13.54	3	3	8	192	21.8697	6.91748	0.815655	0.877778	0.923793	0.872409	1.04705	1.13873	1.27996	1.15525	1.3242	0.0192777	0.133598
TCONS_00054545	TCONS_00054545	6.2	4	4	8	774	86.8622	8.22119	0.960561	0.826988	0.851111	0.879553	1.15067	1.02146	1.09812	1.09008	1.23936	0.0193782	0.133613
TCONS_00013495	TCONS_00013495	23.44	2	2	4	64	7.13873	8.22119	0.805071	0.916751	0.925542	0.882455	1.13901	1.0292	1.05634	1.07485	1.21802	0.0194775	0.133613
TCONS_00004717	TCONS_00004717	69.44	16	23	147	324	35.9185	6.1001	1.03373	1.11	0.93634	1.02669	1.70319	1.29196	1.64206	1.54574	1.50555	0.0195753	0.133613
TCONS_00010952	TCONS_00010952	22.11	5	5	14	199	22.8021	9.37842	1.07492	0.952599	0.937209	0.988242	1.17103	1.30405	1.18005	1.21837	1.23287	0.0197197	0.133986
TCONS_00045775	TCONS_00045775	15.95	3	3	6	232	26.5646	7.53271	0.788234	0.933976	0.923593	0.881934	1.08872	1.04968	1.16908	1.10249	1.25008	0.0197603	0.133986
TCONS_00033858	TCONS_00033858	28.07	5	9	115	342	35.9249	7.69385	0.882537	0.900291	0.892241	0.89169	1.11775	1.3	1.06397	1.16057	1.30155	0.0198572	0.134304
TCONS_00007954	TCONS_00007954	23.24	3	18	186	654	72.4896	5.31299	0.825491	0.993316	0.821862	0.880223	1.08318	1.18887	1.28811	1.18672	1.3482	0.0200403	0.134528
TCONS_00041254	TCONS_00041254	29.31	7	8	31	232	26.1178	7.40088	0.522042	0.621149	0.756794	0.633328	0.941588	1.34907	1.13518	1.14195	1.80309	0.0200913	0.134596
TCONS_00056529	TCONS_00056529	22.83	5	5	15	311	33.6949	8.00146	0.908329	0.886931	0.80844	0.8679	1.48146	1.14762	1.64373	1.42427	1.64105	0.0202992	0.135046
TCONS_00013702	TCONS_00013702	28.75	11	12	54	393	42.777	8.44092	0.618578	0.797493	0.782173	0.732748	0.949634	0.933521	1.01828	0.967147	1.31989	0.0203356	0.135046
TCONS_00003421	TCONS_00003421	42.05	4	16	135	352	38.3464	9.67139	0.811376	0.942339	0.685496	0.813071	1.26336	1.05658	1.18584	1.16859	1.43726	0.020482	0.135646
TCONS_00002260	TCONS_00002260	3.95	2	2	2	481	54.0816	7.48877		0.84711	0.928763	0.887936		1.16669	1.18659	1.17664	1.32514	0.0205361	0.135821
TCONS_00054833	TCONS_00054833	22.09	4	4	5	172	19.0186	6.20166	0.562088	0.95816	0.816659	0.778969	1.24825	1.17163	1.23517	1.21835	1.56406	0.0205625	0.135829
TCONS_00047772	TCONS_00047772	28.85	5	5	46	156	15.772	7.06396	1.16294	0.907576	1.02289	1.03114	1.28779	1.54677	1.58529	1.47328	1.42879	0.0205926	0.135861
TCONS_00009840	TCONS_00009840	14.52	4	5	18	372	40.5064	8.99756	0.923707	0.911458	0.902494	0.912553	1.29607	1.06067	1.33415	1.2303	1.34819	0.0207298	0.136258
TCONS_00009092	TCONS_00009092	21.41	7	8	15	453	51.5886	5.14795	0.938009	0.817948	0.927663	0.89454	1.08595	1.37317	1.24132	1.23348	1.3789	0.0207314	0.136258
TCONS_00008669	TCONS_00008669	18.17	12	12	29	864	96.595	5.80811	1.14667	0.978298	1.05937	1.06145	1.44933	1.36522	1.23863	1.35106	1.27285	0.0207608	0.136258
TCONS_00040427	TCONS_00040427	2.58	2	2	3	776	85.9676	5.37646	0.979785	0.908214	0.841422	0.909807	1.04142	1.16052	1.11561	1.10585	1.21548	0.0207676	0.136258
TCONS_00021204	TCONS_00021204	28.98	11	13	43	490	52.4452	6.81494	0.8252	0.903187	0.770264	0.832884	0.953923	1.02988	1.01491	0.999571	1.20013	0.0207884	0.136258
TCONS_00046309	TCONS_00046309	49.64	5	18	97	413	45.6176	5.21143	0.848099	0.966929	0.971165	0.928731	1.19707	1.22147	1.06558	1.16137	1.25049	0.0209821	0.136919
TCONS_00049354	TCONS_00049354	27.27	1	3	21	77	9.07093	9.30518	0.841835	0.803805	0.912297	0.852646	1.2399	1.46369	1.09406	1.26588	1.48465	0.0210814	0.137399
TCONS_00002421	TCONS_00002421	11.57	2	2	11	268	30.5165	5.35107	0.698338	1.01722	0.799123	0.838228	1.27748	1.12931	1.28934	1.23204	1.46982	0.0213663	0.138183
TCONS_00026372	TCONS_00026372	7.24	2	2	4	387	42.5175	6.771	0.783412	0.828381	0.918558	0.84345	1.24379	1.00639	1.22413	1.1581	1.37305	0.0214593	0.138183
TCONS_00041311	TCONS_00041311	15.28	12	12	28	844	95.636	5.99854	0.709823	0.830393	0.858079	0.799431	0.988627	1.14417	1.00395	1.04558	1.30791	0.0215625	0.138183
TCONS_00008947	TCONS_00008947	15.26	4	5	7	367	40.9117	6.30322	0.968611	0.60478	0.715684	0.763025	1.40234	2.23306	1.62024	1.75188	2.29597	0.0217879	0.138808
TCONS_00041582	TCONS_00041582	30.6	13	13	46	536	58.9702	7.06396	1.0349	0.922864	0.894217	0.950661	1.14775	1.307	1.14554	1.2001	1.26238	0.0219945	0.139135
TCONS_00048196	TCONS_00048196	83.33	2	2	4	30	3.38963	10.7993	0.56384	0.820181	0.557269	0.647097	1.176	0.916764	1.13553	1.0761	1.66296	0.022184	0.139379
TCONS_00010460	TCONS_00010460	33.9	2	2	3	118	12.8795	4.66553		0.87453	0.796563	0.835546		1.39919	1.26907	1.33413	1.59672	0.0223691	0.139589
TCONS_00034180	TCONS_00034180	10.62	1	1	5	113	11.6968	4.71631	0.51842	0.910599	0.74823	0.72575	1.45792	1.09447	1.30957	1.28732	1.77378	0.0223714	0.139589
TCONS_00036102	TCONS_00036102	28.57	2	2	5	56	6.4261	9.90576	0.600331	0.618222	0.584127	0.600893	1.06747	0.760047	1.02782	0.951777	1.58394	0.0224443	0.139589
TCONS_00053536	TCONS_00053536	59.57	7	14	57	324	34.2089	6.65381	0.999372	0.843412	0.865616	0.9028	1.07774	1.1759	1.08469	1.11278	1.23258	0.0224463	0.139589
TCONS_00010363	TCONS_00010363	37.7	3	3	67	122	12.5021	5.88428	1.15604	0.889868	0.966157	1.00402	1.40251	1.91337	1.5506	1.62216	1.61566	0.0225208	0.13967
TCONS_00041053	TCONS_00041053	4.18	1	1	3	479	55.1256	7.75244	0.824089	0.755384	0.619894	0.733122	1.02968	1.45064	1.19237	1.22423	1.66989	0.022777	0.140549
TCONS_00046380	TCONS_00046380	12.64	5	5	11	459	50.3899	7.28369	0.821413	0.818622	1.05854	0.899525	1.23992	1.21569	1.14787	1.20116	1.33532	0.0230742	0.140549
TCONS_00032304	TCONS_00032304	1.83	1	1	3	327	35.6083	9.67139		0.918321	0.954503	0.936412		1.18635	1.27014	1.22825	1.31165	0.0235859	0.141224
TCONS_00013186	TCONS_00013186	10.2	3	3	5	304	34.7338	8.38232	0.812862	0.908288	0.929345	0.883498	1.29093	1.12993	1.05762	1.15949	1.31239	0.0237653	0.141453
TCONS_00015437	TCONS_00015437	14.29	3	3	29	203	22.6451	4.52588	1.18934	1.08191	1.0153	1.09552	1.5071	1.2757	1.54112	1.44131	1.31564	0.0239399	0.141612
TCONS_00022693	TCONS_00022693	21.12	6	13	52	587	65.5291	5.10986	0.738148	0.951382	0.822585	0.837372	1.04632	1.08866	1.05062	1.06187	1.26809	0.024043	0.141909
TCONS_00021694	TCONS_00021694	17.34	17	17	75	1067	118.187	9.30518	0.803753	0.896793	0.830773	0.843773	1.08462	0.946556	1.01431	1.01516	1.20312	0.0241484	0.142191
TCONS_00008498	TCONS_00008498	39.13	2	4	24	69	8.07546	9.93506	0.753812	0.776296	0.741671	0.757259	1.08679	0.869723	0.988599	0.981706	1.29639	0.0242185	0.142191
TCONS_00000721	TCONS_00000721	50	2	4	40	76	8.34928	5.10986	1.05396	1.1639	1.04378	1.08721	1.50421	1.24378	1.47571	1.4079	1.29496	0.024359	0.142368
TCONS_00008762	TCONS_00008762	50.22	3	21	204	446	50.1828	4.89404	0.934246	0.91405	1.03777	0.962021	1.31042	1.1508	1.13642	1.19922	1.24656	0.0247629	0.143131
TCONS_00027270	TCONS_00027270	7.67	2	3	7	352	40.2987	9.01221	1.09234	0.638813	0.867379	0.866179	1.75063	2.92388	1.96058	2.2117	2.5534	0.0248503	0.143131
TCONS_00010679	TCONS_00010679	13.58	2	2	19	81	8.4734	11.312	0.894778	0.788833	0.943802	0.875804	1.0253	1.12909	1.05334	1.06924	1.22087	0.0248628	0.143131
TCONS_00036249	TCONS_00036249	4.31	2	2	8	371	40.5607	4.98291	0.958325	0.861791	0.950699	0.923605	1.0442	1.20131	1.10388	1.11646	1.20881	0.0251622	0.143905
TCONS_00006265	TCONS_00006265	7.05	2	4	8	624	68.5285	5.52881	0.882327		0.81178	0.847053	1.13654		1.0877	1.11212	1.31293	0.0252107	0.143905
TCONS_00056058	TCONS_00056058	4.93	2	2	3	284	31.9233	7.82568	0.581882	0.892116	0.661916	0.711971	1.04905	1.31025	1.07576	1.14502	1.60824	0.0254724	0.144226
TCONS_00035812	TCONS_00035812	41.22	1	5	19	131	14.6518	8.79248	0.998513	0.811177	0.746268	0.851986	1.08226	1.34155	1.24759	1.2238	1.43641	0.025518	0.14428
TCONS_00006738	TCONS_00006738	6.53	2	6	15	1241	135.837	6.72705	1.21317	0.993273	1.04283	1.08309	1.4748	1.72672	1.36336	1.52163	1.40489	0.0256199	0.1444
TCONS_00001060	TCONS_00001060	13.66	22	22	47	1816	204.198	7.18115	0.797349	0.930806	0.85772	0.861958	0.983987	1.03917	1.10825	1.0438	1.21097	0.0260947	0.145551
TCONS_00046206	TCONS_00046206	43.5	2	18	81	446	49.9425	7.21045	0.768583		0.727815	0.748199	1.59229		1.35342	1.47286	1.96853	0.0268351	0.148144
TCONS_00030390	TCONS_00030390	23.58	4	4	12	106	11.8988	7.57666	0.645683	0.96098	0.801684	0.802782	1.15604	1.10808	1.09514	1.11975	1.39484	0.0269668	0.148566
TCONS_00010443	TCONS_00010443	9.68	3	3	3	506	54.7092	9.36377	0.706291		0.756088	0.731189	0.950364		1.01946	0.984913	1.347	0.0270348	0.148616
TCONS_00030189	TCONS_00030189	29.58	7	7	18	213	23.3145	8.68994	1.06694	0.874144	0.866796	0.93596	1.17243	1.17743	1.1391	1.16299	1.24256	0.0270825	0.148616
TCONS_00045470	TCONS_00045470	17.86	2	2	10	168	19.2193	4.729	0.898344	0.950073	0.816843	0.88842	1.35102	1.07231	1.1624	1.19525	1.34536	0.027818	0.151548
TCONS_00057639	TCONS_00057639	58.54	1	2	16	41	4.38713	8.71924	0.924714	0.945249	0.953079	0.941014	1.03316	1.23436	1.15344	1.14032	1.2118	0.0279259	0.15184
TCONS_00028053	TCONS_00028053	29.31	2	10	36	406	45.2638	8.07471	0.964168	0.854557	0.741176	0.8533	1.03445	1.11028	1.12992	1.09155	1.27921	0.027984	0.152159
TCONS_00050259	TCONS_00050259	7.47	2	2	7	509	56.0326	5.35107	0.79374	0.794864	0.667	0.751868	0.928256	1.1607	0.989958	1.0263	1.365	0.028055	0.152159
TCONS_00039484	TCONS_00039484	15.3	4	6	14	523	59.9069	7.03467	0.77644	1.00403	0.783451	0.854641	1.16701	1.07578	1.27966	1.17415	1.37385	0.0283908	0.153013
TCONS_00011351	TCONS_00011351	11.3	4	4	10	584	62.8116	6.63916	1.06574	0.884336	0.930737	0.960271	1.2795	1.54901	1.21516	1.34789	1.40366	0.0286682	0.153565
TCONS_00008375	TCONS_00008375	4.98	2	2	4	422	47.0201	8.82178	0.795528	0.932308	0.937947	0.888594	1.13248	1.01559	1.15772	1.10193	1.24008	0.0288926	0.154276
TCONS_00016507	TCONS_00016507	36.46	2	14	54	362	39.1917	5.78271	0.419104	0.795093	0.751838	0.655345	1.08597	1.08475	1.0079	1.05954	1.61677	0.0292352	0.155796
TCONS_00015640	TCONS_00015640	7.1	3	3	10	493	53.1725	5.97314	0.765525	0.878995	0.954062	0.866194	1.15606	1.18724	1.01471	1.11933	1.29224	0.0294354	0.156552
TCONS_00052666	TCONS_00052666	52.52	22	27	116	615	67.6638	8.14795	0.55581	0.571245	0.514173	0.547076	0.752204	1.2298	1.05978	1.01393	1.85336	0.029496	0.156719
TCONS_00025683	TCONS_00025683	20.89	7	7	26	474	53.1015	6.63916	0.941875	0.831786	0.856063	0.876575	1.00488	1.19154	1.06835	1.08826	1.24149	0.0299675	0.158149
TCONS_00057711	TCONS_00057711	9.65	1	1	2	114	12.3141	6.771	0.921226		0.860468	0.890847	1.16698		1.2659	1.21644	1.36549	0.0303402	0.159632
TCONS_00020374	TCONS_00020374	28.62	8	8	13	297	31.6005	9.15869	0.926787	0.886335	0.868099	0.89374	1.03792	1.22964	1.0468	1.10478	1.23614	0.0312336	0.162649
TCONS_00015843	TCONS_00015843	10.72	6	6	9	793	88.3538	9.67139	0.873164	0.959003	0.897635	0.909934	1.3234	1.04349	1.34768	1.23819	1.36075	0.0312654	0.162649
TCONS_00046226	TCONS_00046226	12.05	2	2	3	224	25.3217	7.41553	0.918643	0.780358	0.816586	0.838529	1.04308	1.47724	1.28201	1.26744	1.51151	0.0315348	0.163198
TCONS_00022788	TCONS_00022788	23.21	7	7	20	349	40.5587	6.90283	0.96199	0.891699	0.943711	0.932466	1.09972	1.3486	1.13401	1.19411	1.28059	0.0315768	0.163258
TCONS_00025083	TCONS_00025083	32.32	4	4	25	198	19.9222	9.21729	0.738631	0.916401	0.873013	0.842682	1.03242	1.1544	1.014	1.06694	1.26612	0.0318089	0.163828
TCONS_00053836	TCONS_00053836	4.43	2	2	3	474	52.4336	7.1958	0.972699	0.872582		0.92264	1.2121	1.27391		1.24301	1.34723	0.0321053	0.16441
TCONS_00020189	TCONS_00020189	45.6	6	23	192	386	42.2577	9.75928	0.731599	0.861608	0.86895	0.820719	1.02454	0.933741	1.01397	0.990752	1.20717	0.0326982	0.164563
TCONS_00033134	TCONS_00033134	17.17	5	5	14	297	32.6635	7.82568	1.0212	0.914975	0.92384	0.953338	1.06136	1.26025	1.1824	1.168	1.22517	0.0329675	0.165112
TCONS_00010465	TCONS_00010465	6.67	2	2	3	420	46.165	5.05908	0.993097	0.841899	0.893616	0.909538	1.03456	1.19993	1.11931	1.11793	1.22912	0.0329794	0.165112
TCONS_00034417	TCONS_00034417	12.23	6	8	11	883	97.4958	6.0874	1.05022	0.883093	0.954413	0.962574	1.23075	1.23872	1.08479	1.18475	1.23082	0.0331801	0.165519
TCONS_00043922	TCONS_00043922	8.75	3	3	4	400	44.6657	7.06396	0.853388	0.84745	0.744654	0.815164	1.1435	1.0019	0.949375	1.03159	1.2655	0.0332563	0.165587
TCONS_00034612	TCONS_00034612	9.68	3	5	18	496	53.6037	5.56689	0.590869	0.624315	0.806815	0.673999	0.857678	1.0452	1.14026	1.01438	1.50502	0.033259	0.165587
TCONS_00052027	TCONS_00052027	25.38	9	10	17	465	52.4772	9.17334	1.3576	1.10539	1.23667	1.23322	1.7279	1.56026	2.10742	1.79853	1.4584	0.0333692	0.165877
TCONS_00009657	TCONS_00009657	31.4	5	5	14	293	33.7103	5.36377	0.974178	0.981596	0.706575	0.887449	1.18381	1.17958	1.39452	1.25263	1.4115	0.033651	0.166859
TCONS_00025032	TCONS_00025032	6.9	1	1	3	145	16.3498	8.11865	0.950615	0.861514	0.957108	0.923079	1.03387	1.25743	1.15663	1.14931	1.24508	0.0342251	0.168342
TCONS_00029808	TCONS_00029808	29.89	9	9	25	281	32.2091	9.0708	0.816442	0.921916	0.807859	0.848739	0.974251	1.10191	0.986893	1.02102	1.20298	0.0345643	0.169464
TCONS_00044716	TCONS_00044716	58.12	6	6	141	117	11.751	8.90967	0.754847	0.908897	0.755036	0.80626	1.10561	0.940667	1.03433	1.02687	1.27362	0.0346193	0.169464
TCONS_00041865	TCONS_00041865	39.89	9	13	63	356	39.3178	6.12549	0.993827	0.886905	0.946318	0.94235	1.04911	1.26866	1.17725	1.16501	1.23628	0.034665	0.169464
TCONS_00034260	TCONS_00034260	10.47	3	3	6	258	28.9568	5.88428	0.917467	0.809232	0.745783	0.82416	1.04133	0.952345	1.00888	1.00085	1.21439	0.0352071	0.170395
TCONS_00043904	TCONS_00043904	23.33	3	3	5	150	16.8021	4.44971	0.586359	0.821188	1.02867	0.812072	1.41692	1.51425	1.125	1.35206	1.66495	0.0356124	0.171287
TCONS_00036783	TCONS_00036783	6.69	2	2	5	314	34.6183	7.02002	0.910577	0.997322	0.950398	0.952766	1.08148	1.27554	1.11176	1.15626	1.21358	0.0356247	0.171287
TCONS_00054434	TCONS_00054434	9.95	1	2	9	191	21.2476	8.35303	0.65526	0.57473	0.506515	0.578835	0.804665	0.971557	0.73095	0.835724	1.4438	0.0365896	0.173339
TCONS_00034836	TCONS_00034836	4.41	2	2	3	476	53.2021	6.13818		0.828992	0.935341	0.882166		1.32009	1.21088	1.26548	1.43452	0.0373367	0.175099
TCONS_00017577	TCONS_00017577	22.67	3	3	8	172	18.7747	8.22119	0.794987	0.974123	0.79575	0.854953	1.06529	1.04704	1.01565	1.04266	1.21955	0.0376238	0.175458
TCONS_00045589	TCONS_00045589	7.69	1	1	3	247	27.5377	5.37646	0.904273	0.915116	0.721564	0.846984	1.02817	1.04558	1.16477	1.07951	1.27453	0.0377647	0.17581
TCONS_00050594	TCONS_00050594	4.87	2	2	10	349	39.0324	8.51416	1.08679	0.970813	0.958328	1.00531	1.11224	1.33073	1.29367	1.24555	1.23897	0.0382623	0.177512
TCONS_00032072	TCONS_00032072	6.49	2	3	3	462	51.1384	6.75635	0.925669	0.902626		0.914147	1.21316	1.11453		1.16385	1.27315	0.0387562	0.179339
TCONS_00013412	TCONS_00013412	6.43	1	3	13	451	49.7571	8.49951	0.286657	0.635787	0.561716	0.49472	0.839911	1.52668	1.15702	1.17454	2.37415	0.0391499	0.18032
TCONS_00009639	TCONS_00009639	4.25	2	2	2	353	40.7189	5.85889	0.803524	0.858798		0.831161	1.0485	1.14147		1.09498	1.31741	0.0395425	0.181401
TCONS_00020044	TCONS_00020044	14.44	1	1	3	90	9.97913	5.93506	1.06681	0.961826	0.994488	1.00771	1.40238	1.34629	1.11515	1.28794	1.27809	0.0396896	0.181781
TCONS_00020265	TCONS_00020265	7.25	3	3	4	510	57.317	6.53662	0.84942	0.85338		0.8514	1.17242	1.33912		1.25577	1.47495	0.0399778	0.182278
TCONS_00022572	TCONS_00022572	8.14	3	3	8	393	45.5198	5.0083	0.831085	0.942314	0.80263	0.858677	1.08017	0.954117	1.08158	1.03862	1.20956	0.0400065	0.182278
TCONS_00018852	TCONS_00018852	28.35	7	10	31	388	41.2828	4.77979	0.967996	0.930438	0.964243	0.954226	1.03209	1.25949	1.17805	1.15655	1.21203	0.0401928	0.182412
TCONS_00010550	TCONS_00010550	7.04	4	4	5	881	96.2643	5.8335	0.801326	0.882691	0.994498	0.892838	1.10793	1.18262	1.02918	1.10658	1.23939	0.0401945	0.182412
TCONS_00005071	TCONS_00005071	16.88	5	5	15	397	43.618	9.67139	0.721222	0.937899	0.889927	0.849683	1.03713	1.2514	1.08812	1.12555	1.32467	0.040205	0.182412
TCONS_00056992	TCONS_00056992	16.6	8	8	21	482	53.361	5.23682	0.71229	0.917008	0.874131	0.834476	0.988351	1.05246	1.05596	1.03226	1.23701	0.0402431	0.182412
TCONS_00031892	TCONS_00031892	4.25	1	1	2	353	41.0582	5.99854		0.830591	0.916782	0.873686		1.19468	1.33626	1.26547	1.44843	0.0419546	0.186211
TCONS_00000153	TCONS_00000153	10.13	7	7	10	908	99.3291	5.38916	0.879648	0.858273	0.670336	0.802752	1.0517	0.956197	1.11237	1.04009	1.29566	0.0421127	0.186506
TCONS_00055741	TCONS_00055741	51.61	4	4	14	93	11.0426	6.78564	0.767794	0.969177	0.913791	0.883587	1.11808	1.01789	1.13465	1.09021	1.23384	0.0423737	0.186612
TCONS_00017745	TCONS_00017745	1.95	1	1	2	462	50.7587	5.32568	0.865406		0.953238	0.909322	1.11405		1.1521	1.13308	1.24607	0.0428358	0.18787
TCONS_00017711	TCONS_00017711	6.1	1	1	5	164	18.9887	6.354	0.723947	0.789334	0.691311	0.734864	0.998299	0.859591	0.844704	0.900865	1.22589	0.0430572	0.188029
TCONS_00045086	TCONS_00045086	5.87	2	2	4	409	44.7634	6.39209	0.98094	0.979897		0.980418	1.34974	1.55279		1.45126	1.48025	0.0434852	0.18893
TCONS_00010681	TCONS_00010681	9.95	2	2	6	211	23.6458	10.4624	0.924573	0.804404	0.773527	0.834168	0.937857	1.13676	1.08809	1.05424	1.26382	0.0435343	0.18893
TCONS_00055814	TCONS_00055814	12.36	1	1	3	89	9.48003	4.88135	0.658572		0.7582	0.708386	0.998456		1.10975	1.0541	1.48804	0.0436389	0.189078
TCONS_00010745	TCONS_00010745	27.63	12	12	33	579	63.1759	9.20264	0.782543	0.746338	0.858434	0.795771	1.06133	1.46453	1.06306	1.19631	1.50333	0.044121	0.190248
TCONS_00001847	TCONS_00001847	21.51	5	5	9	372	41.1618	7.47412	1.0275	0.936629		0.982065	1.2642	1.20248		1.23334	1.25586	0.0446057	0.190731
TCONS_00038455	TCONS_00038455	23.08	5	5	12	364	39.3107	6.58057	0.726693		0.846765	0.786729	1.37104		1.18975	1.2804	1.62749	0.0452363	0.192028
TCONS_00000514	TCONS_00000514	24.66	5	5	17	223	25.1849	7.28369	0.902636	0.807145	0.836694	0.848825	1.16586	1.77979	1.26249	1.40271	1.65254	0.0452481	0.192028
TCONS_00037822	TCONS_00037822	10.49	7	7	17	610	66.2177	7.95752	0.976419	0.982837	1.10075	1.02	1.18713	1.63219	1.40134	1.40689	1.3793	0.0453821	0.192293
TCONS_00000097	TCONS_00000097	13.17	2	2	4	205	22.7717	7.81104	0.982031	1.09254	0.976927	1.01717	1.10881	1.33285	1.34199	1.26122	1.23993	0.0455145	0.192418
TCONS_00046048	TCONS_00046048	45	4	4	25	80	8.90759	9.61279	0.832673	0.895758	0.922338	0.88359	0.984028	1.21124	1.06684	1.08737	1.23063	0.0464204	0.194546
TCONS_00010005	TCONS_00010005	36.5	20	20	45	726	78.2147	4.4624	0.985092	0.931504	0.943204	0.953267	1.08291	1.3792	1.16242	1.20818	1.26741	0.0472668	0.19649
TCONS_00030498	TCONS_00030498	30.56	9	9	22	360	40.7425	6.06201	0.677405	0.616516	0.726312	0.673411	0.788755	1.02247	0.856519	0.889248	1.32051	0.0474798	0.19699
TCONS_00033649	TCONS_00033649	2.45	1	1	4	489	52.5256	6.75635	0.846849	0.204916	0.536981	0.529582	1.05334	1.89507	1.28208	1.41016	2.66278	0.0478218	0.197769
TCONS_00001247	TCONS_00001247	12.01	4	4	8	533	60.091	6.12549	1.10106	0.894614	0.922058	0.972577	1.11647	1.37412	1.26163	1.25074	1.28601	0.047978	0.197836
TCONS_00007524	TCONS_00007524	25	4	4	10	196	20.3142	5.07178	0.470816	1.11783	0.673317	0.753989	2.4606	1.19879	2.27831	1.97923	2.62502	0.0488376	0.19972
TCONS_00024732	TCONS_00024732	48.5	20	21	80	468	50.6338	8.26514	1.06092	0.828737	0.944037	0.944565	1.10758	1.41047	1.24074	1.25293	1.32646	0.0490752	0.200244
TCONS_00029870	TCONS_00029870	8.21	2	2	7	195	23.3102	10.0522	0.602975	0.78467	0.798655	0.728767	0.860287	1.11672	1.0316	1.00287	1.37612	0.0493584	0.200589
TCONS_00033097	TCONS_00033097	39.49	3	18	141	514	56.8038	5.38916	0.810129		0.736322	0.773226	1.8026		2.41599	2.10929	2.72792	0.0495197	0.200772
TCONS_00012884	TCONS_00012884	18.13	32	32	61	2217	243.559	6.99072	1.07413	1.05067	1.05863	1.06114	0.826102	0.813883	0.82423	0.821405	0.774076	6.90062e-06	0.0185523
TCONS_00015275	TCONS_00015275	19.41	7	7	19	340	38.7897	6.1001	2.49046	2.38442	2.32573	2.4002	0.936474	0.825378	0.848038	0.869963	0.362454	1.30649e-05	0.0234167
TCONS_00031160	TCONS_00031160	41.22	13	19	81	609	66.9598	8.51416	1.26285	1.32771	1.26217	1.28424	0.722183	0.664582	0.702862	0.696542	0.542375	2.85356e-05	0.0255727
TCONS_00007490	TCONS_00007490	43.47	30	30	126	743	82.4155	6.18896	1.13977	1.14553	1.1359	1.1404	0.925478	0.889002	0.895517	0.903333	0.792117	3.35525e-05	0.0257731
TCONS_00035255	TCONS_00035255	18.75	1	1	3	64	6.85462	7.18115	1.05697	1.02837	1.04265	1.04266	0.829719	0.855513	0.842103	0.842445	0.807973	5.59215e-05	0.0300871
TCONS_00008628	TCONS_00008628	31.03	20	27	93	941	107.407	6.29053	1.24054	1.19289	1.19996	1.21113	0.821288	0.869486	0.841683	0.844152	0.696996	5.59551e-05	0.0300871
TCONS_00027431	TCONS_00027431	61.4	20	20	148	342	37.3591	6.53662	1.21704	1.14787	1.18274	1.18255	0.843618	0.840905	0.838211	0.840912	0.711101	6.93192e-05	0.0329647
TCONS_00000865	TCONS_00000865	11.63	1	1	6	86	9.57425	10.1694	1.22147	1.15797	1.17201	1.18382	0.848937	0.801594	0.839232	0.829921	0.701055	0.000124473	0.0329647
TCONS_00018267	TCONS_00018267	51.17	9	9	37	213	22.8687	9.26123	1.1362	1.16532	1.12856	1.14336	0.924457	0.888177	0.920675	0.911103	0.796865	0.000132995	0.0329647
TCONS_00044300	TCONS_00044300	23.36	7	7	36	304	33.2212	8.30908	1.08213	1.07788	1.11069	1.09024	0.892038	0.85687	0.85922	0.869376	0.797419	0.000134875	0.0329647
TCONS_00010815	TCONS_00010815	5.84	1	3	10	394	45.1482	6.75635	1.32409	1.27468	1.32704	1.30861	0.942714	1.00339	0.963525	0.969875	0.741152	0.000161292	0.0334968
TCONS_00002910	TCONS_00002910	22.34	5	5	15	273	30.6023	9.1001	1.29098	1.30042	1.29649	1.29597	0.899302	0.823038	0.924277	0.882206	0.680732	0.000172514	0.0334968
TCONS_00038796	TCONS_00038796	10.26	2	2	10	195	20.5487	8.23584	2.06542	1.876	1.87775	1.93972	1.02886	0.859454	0.867833	0.918717	0.473633	0.000258054	0.0366193
TCONS_00008524	TCONS_00008524	35.16	11	11	26	401	43.8067	6.02393	1.15465	1.17318	1.16554	1.16446	0.921127	0.847514	0.900741	0.889794	0.764129	0.000262709	0.0366193
TCONS_00009253	TCONS_00009253	15.43	7	7	21	648	72.0009	6.3667	1.00442	1.02797	1.00962	1.014	0.808809	0.838595	0.785882	0.811095	0.799894	0.000272593	0.0366193
TCONS_00005545	TCONS_00005545	25.97	5	5	16	258	28.4195	6.80029	1.36468	1.38928	1.28088	1.34495	0.823272	0.72123	0.815308	0.786603	0.584857	0.00027279	0.0366193
TCONS_00035856	TCONS_00035856	22.91	5	5	13	227	25.6882	6.69775	0.975967	0.944818	0.937583	0.952789	0.738277	0.77021	0.77263	0.760372	0.798049	0.00028509	0.0366193
TCONS_00020511	TCONS_00020511	27.47	7	7	45	233	26.0024	8.74854	1.15773	1.1015	1.0919	1.11704	0.816533	0.84209	0.855775	0.838133	0.750313	0.000290192	0.0366193
TCONS_00024695	TCONS_00024695	40.79	8	13	53	353	39.0129	6.58057	1.18262	1.14094	1.11522	1.14626	0.849259	0.809908	0.865868	0.841678	0.734282	0.000290635	0.0366193
TCONS_00038007	TCONS_00038007	32.75	13	13	47	403	45.5217	8.71924	1.02874	0.988082	1.00237	1.0064	0.758678	0.714534	0.776011	0.749741	0.744976	0.000299656	0.0366193
TCONS_00001964	TCONS_00001964	21.18	6	6	9	321	34.5447	7.00537	1.24638	1.29627	1.2906	1.27775	0.943656	0.887125	0.835427	0.888736	0.695547	0.000373131	0.0386186
TCONS_00033527	TCONS_00033527	46.51	5	5	27	129	13.851	6.52197	1.395	1.25832	1.4171	1.35681	0.812024	0.799337	0.811959	0.807773	0.595349	0.000385865	0.0386186
TCONS_00002662	TCONS_00002662	47.72	36	36	115	725	81.0895	5.65576	1.20242	1.17086	1.13017	1.16782	0.929423	0.892199	0.897193	0.906272	0.776039	0.000399128	0.0386186
TCONS_00026820	TCONS_00026820	30.17	3	3	6	116	12.6053	7.44482	1.33239	1.2409	1.26959	1.28096	0.849806	0.781115	0.88423	0.838384	0.654497	0.000402202	0.0386186
TCONS_00009179	TCONS_00009179	90.86	12	13	137	175	19.2907	5.98584	1.30901	1.20509	1.22662	1.24691	0.847211	0.896476	0.850967	0.864885	0.693624	0.000418478	0.0388869
TCONS_00045738	TCONS_00045738	48.52	38	38	172	812	87.7553	4.57666	0.998613	1.04372	0.999551	1.01396	0.850084	0.828888	0.822163	0.833712	0.822232	0.000457687	0.0388869
TCONS_00033150	TCONS_00033150	4.2	2	3	6	761	84.482	7.76709	1.04618	0.999905	1.04686	1.03098	0.705092	0.711444	0.779677	0.732071	0.710072	0.000466266	0.0388869
TCONS_00025722	TCONS_00025722	41.38	13	13	96	174	19.2492	9.18799	1.19993	1.1174	1.14372	1.15368	0.803606	0.754749	0.836677	0.798344	0.691996	0.000475765	0.0388869
TCONS_00054355	TCONS_00054355	45.31	14	14	86	256	28.0598	4.38623	1.11305	1.03855	1.04573	1.06578	0.805626	0.826041	0.80048	0.810716	0.760681	0.000518383	0.0388869
TCONS_00014361	TCONS_00014361	30.19	13	13	84	318	35.7168	5.60498	1.01967	0.939095	0.960727	0.973165	0.615269	0.659481	0.684236	0.652995	0.671002	0.000521877	0.0388869
TCONS_00055296	TCONS_00055296	18.24	3	6	15	329	37.9546	9.24658	1.20596	1.10909	1.17802	1.16436	0.70712	0.804673	0.750838	0.75421	0.647748	0.000525362	0.0388869
TCONS_00001102	TCONS_00001102	50.34	9	9	91	298	32.2516	6.31592	1.07561	1.06225	1.12577	1.08788	0.879885	0.894887	0.87946	0.884744	0.813277	0.000528234	0.0388869
TCONS_00048184	TCONS_00048184	39.81	10	10	25	319	36.0605	6.53662	1.36235	1.39139	1.35741	1.37038	0.951596	0.826021	0.962485	0.913367	0.666504	0.00053164	0.0388869
TCONS_00018417	TCONS_00018417	19.13	7	7	19	392	43.9518	5.78271	1.13768	1.10646	1.15749	1.13388	0.822853	0.900775	0.85625	0.859959	0.758423	0.000532916	0.0388869
TCONS_00014161	TCONS_00014161	64.22	17	20	445	313	34.3248	8.06006	1.70752	1.49659	1.52629	1.5768	0.84849	0.901122	0.803969	0.851194	0.539822	0.000535174	0.0388869
TCONS_00037451	TCONS_00037451	50.54	19	19	85	279	30.9045	9.51025	1.06389	1.02161	1.10457	1.06336	0.825416	0.798827	0.802618	0.808954	0.760755	0.000554115	0.0392036
TCONS_00015839	TCONS_00015839	26.11	9	9	24	429	46.856	8.49951	1.10448	1.1043	1.11135	1.10671	0.936299	0.878991	0.937239	0.91751	0.829044	0.000619304	0.0411111
TCONS_00033351	TCONS_00033351	38.06	9	9	31	247	27.8878	8.52881	1.25878	1.18892	1.16877	1.20549	0.888536	0.848446	0.920059	0.88568	0.734705	0.000732463	0.0448541
TCONS_00018669	TCONS_00018669	9.12	3	3	5	274	29.5026	6.78564	1.10236	1.19019	1.20134	1.16463	0.853972	0.872286	0.831648	0.852635	0.732107	0.000734083	0.0448541
TCONS_00039952	TCONS_00039952	23.28	4	4	9	232	26.3486	8.71924	1.1558	1.09539	1.12764	1.12628	0.932845	0.895597	0.870692	0.899711	0.798837	0.000836046	0.0457294
TCONS_00028209	TCONS_00028209	24.83	9	10	19	443	48.8853	6.80029	1.15302	1.17215	1.11349	1.14622	0.948248	0.896197	0.944512	0.929652	0.811059	0.000844739	0.0457294
TCONS_00023890	TCONS_00023890	60.71	22	30	550	453	48.1158	7.6499	1.31015	1.21322	1.20892	1.24409	0.953975	0.924001	0.924106	0.934027	0.75077	0.000850464	0.0457294
TCONS_00018460	TCONS_00018460	0.72	1	2	8	1806	202.617	6.59521	1.30969	1.2247	1.33696	1.29045	0.996741	0.964204	0.971255	0.9774	0.757409	0.000885096	0.0471204
TCONS_00043092	TCONS_00043092	15.7	1	1	3	121	13.9161	6.91748	1.01097		1.01088	1.01092	0.819534		0.830698	0.825116	0.8162	0.000901353	0.0475154
TCONS_00008624	TCONS_00008624	12.2	2	13	89	910	102.97	6.49365	3.09951	2.23905	2.87764	2.73873	0.467062	0.511141	0.358268	0.44549	0.162663	0.000937534	0.0479045
TCONS_00013568	TCONS_00013568	26.59	3	7	34	331	37.5766	9.39307	1.2364	1.20818	1.15751	1.2007	0.991473	1.00397	0.999553	0.998332	0.831461	0.000978029	0.0482126
TCONS_00033029	TCONS_00033029	21.64	5	5	16	305	33.4969	9.39307	1.08099	1.05924	1.12736	1.08919	0.872282	0.894349	0.909704	0.892112	0.819057	0.000991191	0.0482126
TCONS_00038871	TCONS_00038871	26.25	7	7	45	259	28.7471	5.30029	2.06021	1.68155	1.79102	1.84426	0.766326	0.891542	0.757729	0.805199	0.436597	0.000995275	0.0482126
TCONS_00022273	TCONS_00022273	35.14	12	13	208	333	36.8228	4.65283	0.958704	1.02313	1.0236	1.00181	0.715105	0.771838	0.776142	0.754362	0.752998	0.00105981	0.0499876
TCONS_00056360	TCONS_00056360	42.02	8	11	94	238	26.2344	9.24658	1.39723	1.22413	1.26359	1.29498	0.832405	0.861806	0.843751	0.845987	0.653281	0.00106965	0.050013
TCONS_00009595	TCONS_00009595	51.23	14	14	64	324	36.003	5.52881	1.37736	1.29447	1.25912	1.31032	1.02006	1.01171	1.01413	1.0153	0.774851	0.00110017	0.0504482
TCONS_00022334	TCONS_00022334	5.91	3	3	6	508	57.7973	8.82178	1.64527	1.55667	1.91148	1.70447	0.795743	0.610867	0.591487	0.666032	0.390755	0.00114383	0.0513374
TCONS_00038681	TCONS_00038681	28.28	6	6	17	244	26.5987	5.16064	1.10663	1.076	1.03931	1.07398	0.818116	0.737828	0.706145	0.75403	0.70209	0.00115526	0.0513374
TCONS_00038149	TCONS_00038149	85.75	30	30	291	386	42.1359	7.73779	1.18985	1.13601	1.11999	1.14862	0.942309	0.975726	0.941608	0.953214	0.829881	0.0012268	0.0536302
TCONS_00027295	TCONS_00027295	11.45	2	2	6	227	24.4086	10.2427	1.16108	1.18411	1.1056	1.15026	0.817197	0.662312	0.739574	0.739694	0.643066	0.0012374	0.0536574
TCONS_00018024	TCONS_00018024	34.9	10	11	47	255	29.3449	4.34814	1.08136	1.08024	1.14536	1.10232	0.914701	0.932283	0.902901	0.916628	0.831543	0.00131154	0.0538992
TCONS_00013806	TCONS_00013806	50.83	15	15	73	242	27.1239	9.43701	1.15671	1.07933	1.13387	1.1233	0.889348	0.795707	0.838857	0.841304	0.748955	0.00135767	0.054479
TCONS_00032249	TCONS_00032249	36.11	10	11	25	360	38.5927	7.26904	1.06107	1.1662	1.22546	1.15091	0.782717	0.743948	0.757355	0.76134	0.66151	0.0013972	0.0552407
TCONS_00001438	TCONS_00001438	50	15	15	71	298	33.8983	7.78174	1.2886	1.26218	1.21349	1.25476	0.99553	0.876735	0.937367	0.936544	0.746396	0.00145057	0.0562444
TCONS_00039321	TCONS_00039321	44.91	9	9	155	285	31.0441	5.51611	1.2038	1.0836	1.12501	1.13747	0.815739	0.862412	0.84933	0.842494	0.740673	0.00146858	0.0562444
TCONS_00028899	TCONS_00028899	25.21	4	16	43	587	67.2346	8.41162	2.06065	1.63987	1.70018	1.80023	0.731415	0.690296	0.832263	0.751324	0.417349	0.00160649	0.0575053
TCONS_00014084	TCONS_00014084	48.98	26	26	248	392	42.4708	7.28369	1.43447	1.22529	1.28255	1.3141	0.81752	0.855168	0.823519	0.832069	0.633184	0.0016149	0.0575053
TCONS_00031752	TCONS_00031752	31.4	10	10	34	344	38.0257	6.69775	1.2806	1.15292	1.25236	1.22863	0.868377	0.827843	0.924848	0.873689	0.71111	0.00176411	0.0597139
TCONS_00042162	TCONS_00042162	34.12	7	7	41	211	22.2668	7.34229	1.41843	1.25373	1.48048	1.38421	0.877166	0.890705	0.87749	0.881787	0.637031	0.00176974	0.0597139
TCONS_00042650	TCONS_00042650	54.69	19	20	81	437	47.6365	7.00537	1.41351	1.21712	1.30532	1.31198	0.864177	0.89761	0.894718	0.885502	0.674933	0.00179674	0.0597139
TCONS_00046931	TCONS_00046931	33.59	4	15	77	524	57.077	6.17627	1.42289	1.28252	1.51601	1.40714	0.918354	0.848808	0.889782	0.885648	0.629396	0.00181019	0.0597139
TCONS_00027390	TCONS_00027390	47.77	14	17	146	381	41.2727	6.13818	1.85869	1.82493	1.67775	1.78712	1.19222	0.919934	1.10695	1.07303	0.600425	0.00186603	0.0603505
TCONS_00050299	TCONS_00050299	32.78	10	10	104	241	26.5759	6.53662	1.98899	1.53039	1.68541	1.73493	0.499081	0.752532	0.540368	0.597327	0.344295	0.00187511	0.0603505
TCONS_00056498	TCONS_00056498	40.87	12	12	43	323	36.8081	5.47803	1.89404	1.50939	1.62573	1.67639	0.838382	0.84846	0.858766	0.848536	0.506169	0.00191238	0.0604021
TCONS_00055596	TCONS_00055596	53.04	2	5	25	115	12.6908	5.50342	1.43629	1.41104	1.4123	1.41988	0.921148	1.1136	0.996111	1.01029	0.71153	0.00193556	0.0604021
TCONS_00047080	TCONS_00047080	12.5	4	4	8	272	30.4304	4.99561	1.37045	1.22688	1.30475	1.30069	0.919662	0.973661	0.993294	0.962206	0.739763	0.00196585	0.0604021
TCONS_00005088	TCONS_00005088	30.14	15	15	31	584	64.2429	6.62451	1.21219	1.10465	1.23741	1.18475	0.894438	0.894818	0.895166	0.894807	0.75527	0.00205377	0.0627449
TCONS_00037371	TCONS_00037371	52.83	13	13	112	212	23.8323	6.29053	1.29923	1.22872	1.25886	1.26227	0.91289	0.741351	0.897268	0.850503	0.673788	0.00214006	0.063121
TCONS_00020442	TCONS_00020442	29.31	7	7	27	232	25.143	7.06396	1.20274	1.16856	1.2671	1.2128	0.905166	0.79737	0.919433	0.87399	0.720639	0.00215097	0.063121
TCONS_00004739	TCONS_00004739	5.24	1	1	3	229	25.6499	4.71631	1.49786	1.30252	1.3153	1.37189	0.711256	0.85717	0.861943	0.810123	0.590514	0.0021828	0.063121
TCONS_00009074	TCONS_00009074	57	24	24	328	407	44.1788	8.77783	1.21684	1.14184	1.11646	1.15838	0.936522	0.943002	0.898693	0.926072	0.799455	0.00218347	0.063121
TCONS_00038971	TCONS_00038971	9.6	5	5	9	531	59.1176	6.65381	1.19265	1.08817	1.11271	1.13117	0.76071	0.804688	0.874289	0.813229	0.718924	0.00224219	0.0637748
TCONS_00017796	TCONS_00017796	23.74	5	5	7	278	31.2333	8.92432	1.17911	1.16129	1.19509	1.1785	0.927434	1.00574	0.89613	0.943102	0.800258	0.00229119	0.0641652
TCONS_00047244	TCONS_00047244	33.48	7	7	29	233	25.0992	9.15869	1.31838	1.22756	1.33112	1.29235	0.944932	0.817486	0.961602	0.908006	0.7026	0.00235828	0.065702
TCONS_00034181	TCONS_00034181	13.3	5	7	17	579	62.8905	8.90967	1.34691	1.21254	1.25225	1.27057	0.658449	0.869425	0.789456	0.772443	0.607952	0.00244647	0.0657325
TCONS_00037212	TCONS_00037212	38.74	3	25	76	586	66.9377	5.68115	1.05392	1.06643	1.01253	1.04429	0.858295	0.810613	0.889721	0.852876	0.816701	0.00245289	0.0657325
TCONS_00050062	TCONS_00050062	1.2	2	2	2	2245	252.357	6.97607	1.21147		1.24238	1.22693	0.909843		0.902185	0.906014	0.738443	0.0024537	0.0657325
TCONS_00003014	TCONS_00003014	44.56	17	17	73	377	42.0351	8.32373	1.04487	1.06019	0.997629	1.03423	0.833846	0.718657	0.772828	0.77511	0.749457	0.00247287	0.0657325
TCONS_00052104	TCONS_00052104	8.63	2	3	10	394	43.2073	7.59131	1.2456	1.12017	1.21882	1.19486	0.863135	0.872913	0.754487	0.830178	0.694789	0.00247306	0.0657325
TCONS_00056662	TCONS_00056662	75.32	17	20	184	316	34.1279	6.80029	1.40361	1.20003	1.22335	1.27566	0.792547	0.857342	0.814941	0.82161	0.644066	0.00248479	0.0657325
TCONS_00007790	TCONS_00007790	58.27	32	32	314	381	42.8955	8.99756	1.19676	1.14093	1.0757	1.13779	0.89878	0.876132	0.835496	0.870136	0.764756	0.00249385	0.0657325
TCONS_00033783	TCONS_00033783	11.31	4	4	8	451	47.8502	7.88428	1.12911	1.11062	1.21546	1.15173	0.849711	0.876848	0.928359	0.884973	0.768385	0.00255364	0.0662167
TCONS_00044084	TCONS_00044084	23.75	10	10	45	320	35.7573	5.07178	1.28554	1.24021	1.16795	1.23123	1.00921	0.996119	0.976845	0.994058	0.807368	0.00261117	0.0662167
TCONS_00035809	TCONS_00035809	18.81	6	6	15	505	55.0441	5.50342	1.35919	1.2009	1.30937	1.28982	0.988646	0.921461	0.94405	0.951385	0.737611	0.00262328	0.0662167
TCONS_00023060	TCONS_00023060	8	1	1	25	200	24.2812	8.88037	1.28356	1.23319	1.14662	1.22113	0.943248	0.849488	0.903682	0.898806	0.736047	0.00263086	0.0662167
TCONS_00024224	TCONS_00024224	59.94	51	51	549	1041	112.904	7.29834	1.09385	1.04087	1.01591	1.05021	0.872371	0.89802	0.853462	0.874618	0.832805	0.00263801	0.0662167
TCONS_00028359	TCONS_00028359	56.48	23	25	124	471	51.6342	7.50342	1.08208	1.15372	1.1154	1.11707	0.897563	0.927933	0.83328	0.886259	0.793381	0.00266441	0.0662167
TCONS_00043781	TCONS_00043781	26.93	8	8	35	349	38.2255	6.99072	1.33295	1.20383	1.18517	1.24065	0.877135	0.924913	0.822467	0.874838	0.705146	0.00266916	0.0662167
TCONS_00036526	TCONS_00036526	26.17	9	10	35	470	53.0826	7.38623	1.43902	1.25564	1.36421	1.35296	0.621687	0.874864	0.760206	0.752253	0.556007	0.00267433	0.0662167
TCONS_00035371	TCONS_00035371	18.23	4	4	13	203	23.2569	10.6528	1.19204	1.12234	1.13586	1.15008	0.964852	0.867766	0.917256	0.916625	0.797011	0.00268947	0.0662167
TCONS_00057993	TCONS_00057993	47.41	5	6	48	116	12.9846	9.51025	1.20285	1.07879	1.1257	1.13578	0.796208	0.887925	0.828884	0.837672	0.73753	0.00270143	0.0662167
TCONS_00038359	TCONS_00038359	5.23	2	2	5	459	49.8179	4.31006	1.41995	1.52229	1.5644	1.50221	0.941124	0.629766	0.873977	0.814955	0.542503	0.00270542	0.0662167
TCONS_00019903	TCONS_00019903	40.33	8	8	58	181	19.7395	10.0376	1.23081	1.17827	1.13069	1.17992	0.966029	0.874452	0.927474	0.922652	0.78196	0.00280231	0.0663109
TCONS_00037825	TCONS_00037825	27.23	9	9	45	393	43.2154	8.48486	1.11571	1.13705	1.10503	1.11927	0.922927	0.805713	0.903591	0.87741	0.783916	0.00296936	0.0665757
TCONS_00002079	TCONS_00002079	31.34	13	13	49	402	43.942	5.5415	1.1925	1.1088	1.12066	1.14065	0.946429	0.86245	0.922986	0.910621	0.798335	0.00313952	0.0675464
TCONS_00052403	TCONS_00052403	47.87	26	26	84	516	58.006	5.65576	1.0359	1.07008	1.04905	1.05168	0.906114	0.813496	0.880419	0.866676	0.824091	0.00323624	0.0687797
TCONS_00047265	TCONS_00047265	13.37	3	3	25	187	20.646	5.04639	1.57159	1.31781	1.38427	1.42456	0.759679	0.941274	0.831826	0.84426	0.592648	0.00329789	0.069364
TCONS_00034109	TCONS_00034109	40.38	18	18	63	369	39.552	8.68994	1.04229	1.07793	1.04203	1.05408	0.869979	0.741305	0.815196	0.808827	0.767328	0.00331018	0.069364
TCONS_00026046	TCONS_00026046	30.43	11	11	48	483	53.9213	7.7085	1.06276	1.08018	1.13679	1.09324	0.893953	0.809429	0.896065	0.866482	0.792582	0.00332801	0.069364
TCONS_00057452	TCONS_00057452	13.54	2	2	5	192	21.1324	8.57275	1.13177	1.06087	1.03171	1.07478	0.891649	0.840089	0.870941	0.867559	0.807194	0.00338447	0.069364
TCONS_00041220	TCONS_00041220	62.15	23	28	261	391	41.6539	8.57275	1.59708	1.31238	1.35724	1.42223	0.859733	0.896363	0.864211	0.873436	0.61413	0.00353012	0.069364
TCONS_00017172	TCONS_00017172	21.05	7	7	22	456	49.1534	7.59131	1.1416	1.04207	1.06745	1.08371	0.901899	0.903637	0.890313	0.898617	0.829208	0.00357011	0.069364
TCONS_00036544	TCONS_00036544	12.44	6	6	41	579	61.8999	9.56885	1.25846	1.10698	1.15074	1.17206	0.883944	0.872553	0.908468	0.888322	0.757914	0.00357517	0.069364
TCONS_00042416	TCONS_00042416	37.91	12	12	53	211	23.408	6.04932	1.36877	1.17227	1.24296	1.26133	0.915076	0.878388	0.912971	0.902145	0.715231	0.00360841	0.069364
TCONS_00056650	TCONS_00056650	36.77	7	7	24	223	25.6577	8.67529	1.17636	1.03686	1.09638	1.1032	0.864184	0.846654	0.819059	0.843299	0.764411	0.00361949	0.069364
TCONS_00002097	TCONS_00002097	45.61	5	8	121	228	24.1901	7.31299	1.28776	1.19275	1.15188	1.2108	0.945974	0.837937	0.910452	0.898121	0.741761	0.00366208	0.069364
TCONS_00026876	TCONS_00026876	15.85	5	8	25	568	64.758	8.25049	1.17972	1.0777	1.12332	1.12692	0.896323	0.952005	0.916344	0.921557	0.81777	0.00366794	0.069364
TCONS_00045224	TCONS_00045224	1.54	1	1	3	714	78.2363	5.85889	1.08522	1.1309	1.17067	1.12893	0.960648	0.936652	0.886109	0.927803	0.821842	0.00368459	0.069364
TCONS_00018043	TCONS_00018043	9.54	2	3	5	325	35.6544	5.42725	1.19742	1.11428	1.12321	1.14497	0.896272	0.890129	0.971323	0.919241	0.802851	0.00368487	0.069364
TCONS_00023058	TCONS_00023058	66.67	2	2	95	39	3.89913	8.66064	1.39389	1.213	1.20933	1.27208	0.914914	0.880042	0.894773	0.896576	0.704814	0.00369655	0.069364
TCONS_00015922	TCONS_00015922	58.02	17	17	99	393	42.9041	4.75439	1.60859	1.31162	1.38522	1.43514	0.894936	0.886276	0.900024	0.893745	0.622758	0.00374947	0.069364
TCONS_00039762	TCONS_00039762	22.99	7	7	19	335	38.488	5.12256	1.17287	1.21645	1.19379	1.19437	0.979435	0.877306	0.810035	0.888925	0.744264	0.00386026	0.0696531
TCONS_00046972	TCONS_00046972	27.92	12	12	36	523	57.3163	6.80029	1.34503	1.23215	1.16436	1.24718	0.936762	0.874828	0.927479	0.913023	0.732069	0.00399069	0.0707658
TCONS_00004496	TCONS_00004496	42.94	5	5	29	163	17.9475	8.27979	1.21266	1.10546	1.2013	1.17314	0.86516	0.961189	0.870758	0.899036	0.766351	0.00401044	0.0707658
TCONS_00047579	TCONS_00047579	13.44	3	3	5	253	27.8736	6.53662	1.1492	1.0524	1.05765	1.08642	0.800648	0.719769	0.852963	0.791127	0.728198	0.00408064	0.0717046
TCONS_00026429	TCONS_00026429	26.64	10	10	21	428	47.358	5.37646	1.14894	1.06562	1.07926	1.09794	0.904573	0.880179	0.944966	0.909906	0.828738	0.00417981	0.0722663
TCONS_00041790	TCONS_00041790	21.41	5	5	16	383	41.6001	8.04541	0.941253	0.999678	1.0351	0.99201	0.802074	0.840065	0.79935	0.81383	0.820385	0.0042057	0.072481
TCONS_00027058	TCONS_00027058	21.18	9	9	24	524	58.0904	5.60498	1.46046	1.21789	1.33242	1.33693	0.920064	0.930902	0.931958	0.927641	0.693862	0.00430402	0.0732666
TCONS_00023626	TCONS_00023626	46.07	2	2	14	89	10.3553	7.34229	1.09341	1.14785	1.19593	1.14573	0.936675	0.807016	0.829507	0.857733	0.748634	0.00443239	0.074246
TCONS_00049172	TCONS_00049172	58.68	83	85	716	1631	177.561	6.75635	1.29793	1.16474	1.14284	1.20184	0.926826	0.928476	0.909272	0.921525	0.766764	0.00456851	0.0760522
TCONS_00005744	TCONS_00005744	49.23	14	14	44	325	35.6637	5.12256	1.15441	1.17072	1.23993	1.18836	0.893669	0.703023	0.860948	0.819214	0.689368	0.00459575	0.0760946
TCONS_00017322	TCONS_00017322	34.75	8	19	151	587	63.2613	7.45947	1.07105	1.06333	1.04673	1.06037	0.91698	0.795011	0.852883	0.854958	0.806283	0.0046398	0.0760946
TCONS_00027905	TCONS_00027905	28.29	5	5	13	205	22.5676	9.29053	1.23969	1.21702	1.11564	1.19078	0.917283	0.966586	0.972062	0.951977	0.799455	0.00469495	0.0760946
TCONS_00036509	TCONS_00036509	51.23	21	22	220	324	34.6888	7.89893	1.30769	1.14829	1.18045	1.21214	0.940729	0.93458	0.928247	0.934519	0.770966	0.00471481	0.0760946
TCONS_00028902	TCONS_00028902	27.71	2	5	15	166	18.5814	5.46533	2.42937	1.7625	1.77495	1.98894	0.671893	0.789119	0.701061	0.720691	0.362349	0.00472349	0.0760946
TCONS_00011625	TCONS_00011625	23.67	7	7	34	283	31.2933	6.29053	1.52096	1.22622	1.34743	1.36487	0.81868	0.902141	0.860175	0.860332	0.630339	0.00474817	0.0761391
TCONS_00004015	TCONS_00004015	18.36	8	8	19	561	59.0025	6.44287	1.23403	1.12206	1.19202	1.1827	0.900327	0.991593	0.904293	0.932071	0.788085	0.00476967	0.0761391
TCONS_00047011	TCONS_00047011	25.4	2	11	26	437	49.105	5.71924	1.24773	1.28539	1.17361	1.23558	0.877198	0.944528	1.0138	0.945176	0.764969	0.00480593	0.0762198
TCONS_00004343	TCONS_00004343	22.49	3	3	4	169	18.2182	6.0874	1.17262	1.04756	1.14808	1.12276	0.89046	0.919781	0.882111	0.897451	0.799329	0.00485567	0.0762198
TCONS_00028708	TCONS_00028708	3.16	1	2	3	760	87.627	6.72705		1.08041	1.11512	1.09776		0.776582	0.802202	0.789392	0.719091	0.00485691	0.0762198
TCONS_00041475	TCONS_00041475	7.33	2	2	3	300	33.2215	5.03369	1.05972	1.09635	1.04299	1.06636	0.883115	0.770867	0.876119	0.843367	0.790886	0.0048832	0.0762198
TCONS_00021908	TCONS_00021908	41.54	11	12	115	260	28.0274	9.64209	1.21471	1.10599	1.13743	1.15271	0.863762	0.962905	0.898258	0.908308	0.787977	0.00491124	0.0762198
TCONS_00037980	TCONS_00037980	27.49	10	12	50	422	47.9084	6.87354	1.77873	1.37405	1.68593	1.61291	0.868717	0.962998	0.885243	0.905653	0.561504	0.00492157	0.0762198
TCONS_00036682	TCONS_00036682	48.05	15	16	103	256	28.598	9.36377	1.32624	1.15195	1.21899	1.23239	0.924219	0.959978	0.945463	0.94322	0.765357	0.00505171	0.0767318
TCONS_00037719	TCONS_00037719	43.05	15	15	117	295	32.9279	6.93213	1.16761	1.07725	1.06839	1.10442	0.920216	0.924665	0.873376	0.906086	0.820419	0.00513417	0.07733
TCONS_00017687	TCONS_00017687	24.18	5	5	17	273	29.353	7.72314	1.14511	1.05172	1.14369	1.11351	0.857752	0.938207	0.901069	0.899009	0.807368	0.0051649	0.07733
TCONS_00032828	TCONS_00032828	59.09	45	45	693	748	80.6349	6.75635	1.16624	1.09371	1.06381	1.10792	0.944477	0.876432	0.888336	0.903082	0.815116	0.00517689	0.07733
TCONS_00040005	TCONS_00040005	23.8	6	6	20	353	39.4714	4.89404	1.10418	1.12669	1.06029	1.09705	0.936641	0.81253	0.847022	0.865398	0.788839	0.00518875	0.07733
TCONS_00025776	TCONS_00025776	8.95	3	3	9	514	57.2445	6.56592	1.28763	1.21108	1.1432	1.21397	0.914092	0.995965	0.933475	0.947844	0.780778	0.00536654	0.0777221
TCONS_00023978	TCONS_00023978	61.14	18	19	104	229	25.6659	5.51611	1.13473	1.10623	1.0513	1.09742	0.920338	0.78891	0.835222	0.848157	0.772864	0.00545427	0.077999
TCONS_00022386	TCONS_00022386	6.26	3	3	9	767	85.782	9.30518	1.10898	1.09919	1.17173	1.12663	0.879995	0.961204	0.837558	0.892919	0.792555	0.0054698	0.0780135
TCONS_00051983	TCONS_00051983	42.25	9	9	203	187	20.3625	8.83643	1.28183	1.07799	1.11589	1.15857	0.834117	0.803301	0.801913	0.813111	0.701823	0.00553225	0.0786956
TCONS_00050730	TCONS_00050730	35.06	6	6	46	231	24.7179	8.36768	1.33274	1.13688	1.17421	1.21461	0.900031	0.887006	0.868639	0.885225	0.728816	0.00560204	0.0790608
TCONS_00036795	TCONS_00036795	55.84	20	28	796	394	42.3	8.03076	1.30974	1.15284	1.18776	1.21678	0.940385	0.972624	0.950015	0.954341	0.784318	0.00565471	0.0794127
TCONS_00016357	TCONS_00016357	25.91	16	16	36	714	79.9063	8.33838	1.32761	1.22995	1.21178	1.25645	0.958093	1.03165	0.887693	0.959144	0.763377	0.00565651	0.0794127
TCONS_00016784	TCONS_00016784	38.32	15	15	68	368	40.7031	6.7124	1.21529	1.10672	1.10329	1.14177	0.810868	0.934565	0.842876	0.86277	0.755644	0.00591261	0.0817278
TCONS_00034532	TCONS_00034532	7.07	2	3	8	495	55.947	7.23975		1.07263	1.09158	1.08211		0.877138	0.900552	0.888845	0.821402	0.00601962	0.0819903
TCONS_00040282	TCONS_00040282	6.82	1	1	3	176	19.8503	9.61279	1.26415	1.08259	1.29709	1.21461	0.877798	0.827313	0.859981	0.855031	0.703956	0.00623779	0.0838515
TCONS_00027328	TCONS_00027328	9.09	4	4	9	473	53.2787	7.44482	2.21287	1.56844	1.75562	1.84564	0.832284	0.88083	0.744123	0.819079	0.44379	0.00629739	0.0838548
TCONS_00037196	TCONS_00037196	10.13	3	3	8	306	35.3598	8.17725	1.05503	1.06886	1.14222	1.08871	0.933519	0.834921	0.879304	0.882581	0.81067	0.00632063	0.0838548
TCONS_00042388	TCONS_00042388	39.27	8	8	45	247	26.7646	6.59521	1.17618	1.11949	1.18823	1.1613	0.996729	0.880293	0.967302	0.948108	0.816419	0.00644845	0.0847759
TCONS_00025798	TCONS_00025798	32.57	7	7	35	261	28.9474	8.38232	1.38585	1.14103	1.2653	1.26406	0.905113	0.895906	0.885796	0.895605	0.708514	0.00652923	0.0856219
TCONS_00032992	TCONS_00032992	25.81	9	9	21	434	47.5567	5.0083	1.64309	1.45188	1.32683	1.47393	0.875636	1.02082	0.9507	0.949051	0.643891	0.00654465	0.0856219
TCONS_00007588	TCONS_00007588	79.84	9	9	41	124	14.1609	6.16357	1.34851	1.1791	1.23216	1.25326	0.971663	0.975029	1.01157	0.986087	0.78682	0.00663219	0.0858817
TCONS_00036078	TCONS_00036078	22.6	3	6	25	292	32.5301	8.00146	1.48726	1.20935	1.38447	1.36036	0.935657	0.960012	0.916484	0.937384	0.68907	0.00673478	0.0860254
TCONS_00037645	TCONS_00037645	55.42	8	8	69	166	17.0475	4.76709	1.11521	1.15545	1.18931	1.15332	0.944524	0.750287	0.838442	0.844418	0.732161	0.00679024	0.0860575
TCONS_00049338	TCONS_00049338	40.66	4	11	44	305	34.0461	4.91943	1.27537	1.14847	1.46745	1.29709	0.856923	0.73014	0.761571	0.782878	0.603563	0.00684177	0.0861326
TCONS_00055105	TCONS_00055105	52.7	1	3	11	74	8.42251	8.80713	1.64193	1.43809	1.34561	1.47521	0.984839	1.05817	0.988005	1.01034	0.684876	0.00687202	0.0861326
TCONS_00021765	TCONS_00021765	20.71	1	3	9	140	14.8479	8.29443	1.27664	1.31473	1.16864	1.25334	0.934245	0.690152	0.854192	0.826196	0.659198	0.00709004	0.0871812
TCONS_00032327	TCONS_00032327	36.16	9	9	53	177	19.8438	10.1255	0.947943	1.02085	0.938192	0.968996	0.841709	0.794249	0.77718	0.804379	0.830116	0.00711412	0.0871812
TCONS_00003799	TCONS_00003799	2.24	1	1	2	446	48.9481	5.12256	1.18533	1.22582		1.20558	0.882281	0.91521		0.898745	0.745489	0.00715456	0.0871812
TCONS_00054184	TCONS_00054184	68.38	25	25	244	253	26.4613	8.85107	0.91501	1.00695	0.955644	0.9592	0.826763	0.773496	0.752299	0.784186	0.817542	0.00720025	0.0871812
TCONS_00028927	TCONS_00028927	55.04	26	27	194	516	57.3476	8.99756	1.26219	1.13241	1.14522	1.17994	0.917704	0.986862	0.915612	0.940059	0.796701	0.00721185	0.0871812
TCONS_00037791	TCONS_00037791	24.85	9	9	18	499	54.8141	7.03467	1.46479	1.25702	1.34156	1.35445	0.989384	1.07217	0.964187	1.00858	0.74464	0.00726383	0.0875732
TCONS_00014438	TCONS_00014438	54.85	11	11	62	237	25.7424	8.66064	1.28447	1.10591	1.1666	1.18566	0.897783	0.932489	0.923544	0.917939	0.774199	0.00743913	0.0881062
TCONS_00010120	TCONS_00010120	24.58	3	3	6	118	13.0898	10.5503	2.18857	1.47351	1.74624	1.80278	0.577918	0.710435	0.821607	0.70332	0.390132	0.00749532	0.0883824
TCONS_00029781	TCONS_00029781	15.9	9	9	19	736	83.4572	6.49365	1.31775	1.1355	1.22849	1.22725	0.94408	0.985473	0.929745	0.9531	0.776617	0.00767189	0.0889414
TCONS_00019449	TCONS_00019449	20	2	2	4	150	16.4538	5.12256	1.84219	1.318	2.01467	1.72495	0.743904	0.523191	0.649595	0.638897	0.370385	0.00771328	0.0891755
TCONS_00050112	TCONS_00050112	67.08	25	25	385	407	45.2239	6.46826	1.35828	1.15617	1.19363	1.23603	0.901231	0.951408	0.9041	0.918913	0.74344	0.00780738	0.0897015
TCONS_00003978	TCONS_00003978	37.97	22	22	207	374	40.8845	6.20166	1.29257	1.14403	1.1514	1.196	0.967598	0.950754	0.948771	0.955707	0.799087	0.0078506	0.0897757
TCONS_00020188	TCONS_00020188	34.25	8	8	34	254	27.3467	5.61768	1.32116	1.15933	1.22734	1.23594	1.01973	0.934115	0.970773	0.974871	0.788768	0.00792993	0.0901463
TCONS_00047980	TCONS_00047980	12.01	4	4	22	333	36.9932	8.83643	1.30566	1.17303	1.17061	1.21644	1.01675	0.972258	0.966091	0.985034	0.809771	0.00814134	0.0918139
TCONS_00025443	TCONS_00025443	9.37	5	5	5	726	81.4262	9.1001	1.48154	1.38257	1.22541	1.36317	0.958863	1.02978	0.927066	0.971902	0.712971	0.0082819	0.0920208
TCONS_00025247	TCONS_00025247	47.03	19	19	193	219	23.8228	5.51611	1.27437	1.1071	1.1818	1.18776	0.883037	0.968659	0.920335	0.92401	0.777944	0.00832681	0.0920208
TCONS_00044482	TCONS_00044482	8.02	1	1	2	212	23.444	4.70361	1.04756	1.04133		1.04445	0.875802	0.841859		0.858831	0.822282	0.00853091	0.0929083
TCONS_00046690	TCONS_00046690	6.37	1	1	6	157	17.9609	9.24658	1.21632	1.09904	1.1828	1.16605	0.921743	1.00228	0.969731	0.964586	0.827224	0.00866354	0.0938206
TCONS_00040609	TCONS_00040609	19.65	3	5	22	285	31.189	8.83643	1.21536	1.19808	1.23114	1.21486	0.977681	0.937303	1.08454	0.999842	0.823012	0.00875369	0.0938206
TCONS_00005741	TCONS_00005741	18.02	4	4	10	283	30.5883	6.23975	1.34938	1.26545	1.31153	1.30879	1.05649	1.13346	0.968144	1.0527	0.804332	0.00877482	0.0938206
TCONS_00044600	TCONS_00044600	21.14	3	4	14	175	19.9307	5.41455	1.37376	1.32154	1.27743	1.32424	0.940545	0.537219	0.771598	0.749787	0.566201	0.00878305	0.0938206
TCONS_00000655	TCONS_00000655	8.59	2	2	4	198	20.4147	5.2749	1.56161	1.49325		1.52743	0.721619	0.569731		0.645675	0.42272	0.00880338	0.0938206
TCONS_00003039	TCONS_00003039	9.31	2	2	10	204	23.3964	4.729	1.78522	1.27607	1.51833	1.52654	0.705525	0.877525	0.771669	0.784906	0.514174	0.00881149	0.0938206
TCONS_00042988	TCONS_00042988	46.29	15	15	143	337	35.7877	9.12939	1.11162	0.987242	1.05823	1.05236	0.872594	0.893192	0.858698	0.874828	0.831297	0.00898466	0.0943099
TCONS_00017054	TCONS_00017054	39.91	5	8	81	228	24.1883	8.23584	1.96353	1.44544	1.61439	1.67445	0.939632	0.938985	0.971143	0.94992	0.567302	0.00904947	0.0943099
TCONS_00043396	TCONS_00043396	16.17	8	8	19	501	56.3665	9.26123	1.2669	1.13839	1.16188	1.18906	1.00553	0.946421	0.996969	0.982973	0.826684	0.00912605	0.0943099
TCONS_00024789	TCONS_00024789	29.11	9	9	38	316	34.8917	7.85498	1.03803	1.07558	1.02955	1.04772	0.928927	0.800925	0.83492	0.854924	0.815983	0.00914232	0.0943099
TCONS_00006952	TCONS_00006952	18.01	3	8	18	472	54.145	5.31299	1.36889	1.18391	1.23738	1.26339	0.985087	1.00797	1.01006	1.00104	0.792342	0.0091456	0.0943099
TCONS_00009541	TCONS_00009541	1.33	2	2	3	1051	117.61	5.98584	1.20984	1.07151	1.1771	1.15282	0.879843	0.717518	0.885227	0.827529	0.717832	0.00924134	0.0943099
TCONS_00027332	TCONS_00027332	23.91	6	6	11	322	35.3199	8.45557	1.30514	1.13526	1.21102	1.21714	0.903035	1.0045	0.910813	0.93945	0.77185	0.00924517	0.0943099
TCONS_00039220	TCONS_00039220	7.89	2	2	6	266	28.6497	5.30029	1.65165	1.29379	1.45559	1.46701	0.800984	0.980795	0.957086	0.912955	0.622323	0.00929593	0.0943099
TCONS_00017742	TCONS_00017742	33.22	9	9	29	292	33.3881	7.47412	1.15581	1.07817	1.11441	1.11613	0.838426	0.973583	0.849037	0.887015	0.794723	0.00937426	0.0945752
[truncated: 4,824 more rows]

## Sheet: C 48WAG vs C 37WAG
Accession	Description	Coverage	Unique Peptides	Peptides	PSMs	AAs	MW [kDa]	calc. pI	C2-1/REF	C2-2/REF	C2-3/REF	average C2	C14-1/REF	C14-2/REF	C14-3/REF	average C14	C14/C2	t test p value	FDR
[truncated: 5,378 more rows]

[truncated: 1 more sheets: T 37WAG vs T48 WAG]
